# Supplementary material for: De Novo Transcriptome Profiling of Mustard Aphid (Lipaphis erysimi) and Differential Expression of Transcripts Associated with Feeding and Non-Feeding Conditions and Developmental Stages
Source: Insects. 2024 Sep 9;15(9):682. doi: 10.3390/insects15090682 (PMC11432475; doi:10.3390/insects15090682)
Supplement: Supplementary file 1 [file insects-15-00682-s001.zip]

Archive with 26 entries (26 files):
- Table S1.xlsx
- __MACOSX/._Table S1.xlsx
- Table S2.xlsx
- __MACOSX/._Table S2.xlsx
- Table S3.xlsx
- __MACOSX/._Table S3.xlsx
- Table S4.xlsx
- __MACOSX/._Table S4.xlsx
- Table S5.xlsx
- __MACOSX/._Table S5.xlsx
- Table S6.xlsx
- __MACOSX/._Table S6.xlsx
- Table S7.xlsx
- __MACOSX/._Table S7.xlsx
- Table S8.xlsx
- __MACOSX/._Table S8.xlsx
- Table S9.xlsx
- __MACOSX/._Table S9.xlsx
- Table S10.xlsx
- __MACOSX/._Table S10.xlsx
- Table S11.xlsx
- __MACOSX/._Table S11.xlsx
- Table S12.xlsx
- __MACOSX/._Table S12.xlsx
- Table S13.xlsx
- __MACOSX/._Table S13.xlsx
