# Supplementary material for: De Novo Transcriptome Profiling of Mustard Aphid (Lipaphis erysimi) and Differential Expression of Transcripts Associated with Feeding and Non-Feeding Conditions and Developmental Stages
Source: Insects. 2024 Sep 9;15(9):682. doi: 10.3390/insects15090682 (PMC11432475; doi:10.3390/insects15090682)
Supplement: Supplementary file 1 [file insects-15-00682-s001.zip › Table S1.xlsx]

## Sheet: Sheet1
TableS1: Details of primers used for qPCR validation
Transcript ID	Protein Annotation	Forward Primer	Reverse Primer
TR35875|c0_g1_i5	Dumpy, isoform Z	TCGATACATGCTTCATCATCGGGA	ACGGACTTGGAGTGTTTATCTG
TR35875|c0_g1_i8	Dumpy, isoform O	TGAAATTGGTGTTGGTCGGC	ATTTGGCTTGTGTTAATGAGCG
TR60068|c0_g1_i1	Projectin short variant (Fragment)	GGTCCAGTGGTACCATGGTAAA	ATGGACATTGATTGCCTCGG
TR41759|c0_g1_i1	TCP-1/cpn60 chaperonin family protein	ATGAGCGTTTAGCTAAATTATCAGGT	CTCTAACTAATGCAACACCACCG
TR34264|c0_g1_i3	Neural-cadherin (Cadherin-N) (dN-cadherin)	TTCCATTTCGGTGGCGTACAG	CGGTCCACTGGACTACGAG
TR27570|c0_g2_i1	Lipase	CACCAACATCAAATCTCTTCTGTTAC	ACAACAAAGTTACACAAGCCTTTAAG
TR20342|c0_g1_i2	Uncharacterized protein	ATTCTAATCTGAAGGCATTCTTTTGG	TTTAAAGACGTTGACAAATCTTCACCG
