# Supplementary material for: De Novo Transcriptome Profiling of Mustard Aphid (Lipaphis erysimi) and Differential Expression of Transcripts Associated with Feeding and Non-Feeding Conditions and Developmental Stages
Source: Insects. 2024 Sep 9;15(9):682. doi: 10.3390/insects15090682 (PMC11432475; doi:10.3390/insects15090682)
Supplement: Supplementary file 1 [file insects-15-00682-s001.zip › Table S2.xlsx]

## Sheet: Sheet1
TableS2
Transcript_ID	Transcript_Length	Uniprot_ID	Blast_Hit_ID	KEGG Pathway	Organism	Gene ontology (biological process)	Gene ontology (molecular function)	Gene ontology (cellular component)	Protein Name	Protein prediction
TR1088|c16_g1_i1	1296	A4FSG8	tr|A4FSG8|A4FSG8_9INSE	#N/A	Thermobia domestica (firebrat)	#N/A	#N/A	#N/A	Putative uncharacterized protein	NA
TR23724|c2_g1_i1	1802	J9K1S3	tr|J9K1S3|J9K1S3_ACYPI	ko03013-RNA transport ; ko05134-Legionellosis	Acyrthosiphon pisum (Pea aphid)	#N/A	GTPase activity [GO:0003924]; GTP binding [GO:0005525]; translation elongation factor activity [GO:0003746]	cytoplasm [GO:0005737]	Elongation factor 1-alpha	Nuclear Localization
TR21780|c0_g1_i1	1541	Q5XXT4	tr|Q5XXT4|Q5XXT4_9HEMI	#N/A	Oncometopia nigricans	#N/A	ATP binding [GO:0005524]	#N/A	Putative muscle actin	Transmembrane
TR23846|c0_g1_i1	1760	Q7PSI5	tr|Q7PSI5|Q7PSI5_ANOGA	ko04145-Phagosome ; ko04540-Gap junction ; ko05130-Pathogenic Escherichia coli infection	Anopheles gambiae (African malaria mosquito)	microtubule-based process [GO:0007017]; protein polymerization [GO:0051258]	GTPase activity [GO:0003924]; GTP binding [GO:0005525]; structural constituent of cytoskeleton [GO:0005200]	microtubule [GO:0005874]	AGAP010971-PA (Fragment)	NA
TR64932|c0_g1_i1	1551	C4WUI5	tr|C4WUI5|C4WUI5_ACYPI	ko05016-Huntington's disease ; ko05166-HTLV-I infection ; ko05012-Parkinson's disease ; ko04022-cGMP-PKG signaling pathway ; ko04020-Calcium signaling pathway	Acyrthosiphon pisum (Pea aphid)	transmembrane transport [GO:0055085]	transporter activity [GO:0005215]	integral component of membrane [GO:0016021]; mitochondrial inner membrane [GO:0005743]	ACYPI000784 protein (Uncharacterized protein)	Transmembrane
TR33733|c2_g1_i1	2327	A0A0A7HBC8	tr|A0A0A7HBC8|A0A0A7HBC8_9NEOP	#N/A	Sesamia inferens (purple stem borer)	#N/A	ATP binding [GO:0005524]	#N/A	Heat shock cognate 70 protein (Fragment)	Transmembrane
TR65123|c1_g1_i1	1537	D6RSD4	tr|D6RSD4|D6RSD4_MYZPE	#N/A	Myzus persicae (Green peach aphid) (Aphis persicae)	aerobic respiration [GO:0009060]; oxidative phosphorylation [GO:0006119]	cytochrome-c oxidase activity [GO:0004129]; heme binding [GO:0020037]; iron ion binding [GO:0005506]	integral component of membrane [GO:0016021]; mitochondrial inner membrane [GO:0005743]; respiratory chain [GO:0070469]	RuleBase:RU000369}.	Nuclear Localization
TR37987|c0_g1_i1	3236	A0A0C9RJ98	tr|A0A0C9RJ98|A0A0C9RJ98_9HYME	#N/A	Fopius arisanus	#N/A	GTPase activity [GO:0003924]; GTP binding [GO:0005525]	#N/A	Ef2b_1 protein (Ef2b_2 protein) (Fragment)	Transmembrane
TR7824|c0_g1_i1	1151	Q201X0	tr|Q201X0|Q201X0_ACYPI	ko01100-Metabolic pathways ; ko05016-Huntington's disease ; ko05010-Alzheimer's disease ; ko00190-Oxidative phosphorylation ; ko05012-Parkinson's disease	Acyrthosiphon pisum (Pea aphid)	ATP hydrolysis coupled proton transport [GO:0015991]; ATP synthesis coupled proton transport [GO:0015986]	hydrogen ion transmembrane transporter activity [GO:0015078]	integral component of membrane [GO:0016021]; proton-transporting ATP synthase complex, coupling factor F(o) [GO:0045263]	ACYPI000030 protein (ATP synthase c-subunit-like) (Uncharacterized protein)	Nuclear localization, Transmembrane
TR35315|c0_g3_i1	2378	J9K6K0	tr|J9K6K0|J9K6K0_ACYPI	#N/A	Acyrthosiphon pisum (Pea aphid)	#N/A	#N/A	#N/A	Uncharacterized protein	SignalIP, Transmembrane
TR30627|c0_g1_i1	826	J9JNF7	tr|J9JNF7|J9JNF7_ACYPI	#N/A	Acyrthosiphon pisum (Pea aphid)	#N/A	structural constituent of cuticle [GO:0042302]	#N/A	Uncharacterized protein	NA
TR3200|c2_g3_i1	1342	A9JSH5	tr|A9JSH5|A9JSH5_MYZPE	#N/A	Myzus persicae (Green peach aphid) (Aphis persicae)	regulation of catalytic activity [GO:0050790]	cysteine-type endopeptidase activity [GO:0004197]	#N/A	Cathepsin B	Signal IP
TR29671|c0_g1_i1	2278	X1WI47	tr|X1WI47|X1WI47_ACYPI	#N/A	Acyrthosiphon pisum (Pea aphid)	ATP hydrolysis coupled proton transport [GO:0015991]; ATP synthesis coupled proton transport [GO:0015986]	ATP binding [GO:0005524]; proton-transporting ATP synthase activity, rotational mechanism [GO:0046933]	proton-transporting ATP synthase complex, catalytic core F(1) [GO:0045261]	ATP synthase subunit beta (EC 3.6.3.14)	Transmembrane
TR41712|c0_g1_i1	1040	C4WSI2	tr|C4WSI2|C4WSI2_ACYPI	ko03010-Ribosome	Acyrthosiphon pisum (Pea aphid)	translation [GO:0006412]	RNA binding [GO:0003723]; structural constituent of ribosome [GO:0003735]	small ribosomal subunit [GO:0015935]	ACYPI008325 protein (Uncharacterized protein)	NA
TR33379|c1_g2_i1	1340	C4WUR2	tr|C4WUR2|C4WUR2_ACYPI	#N/A	Acyrthosiphon pisum (Pea aphid)	#N/A	#N/A	#N/A	ACYPI001035 protein (Uncharacterized protein)	SignalIP, Transmembrane
TR7785|c0_g1_i1	1762	V5GSS5	tr|V5GSS5|V5GSS5_ANOGL	#N/A	Anoplophora glabripennis (Asian longhorn beetle) (Anoplophora nobilis)	microtubule-based process [GO:0007017]; protein polymerization [GO:0051258]	GTPase activity [GO:0003924]; GTP binding [GO:0005525]; structural constituent of cytoskeleton [GO:0005200]	cytoplasm [GO:0005737]; microtubule [GO:0005874]	Tubulin beta-1 chain	Nuclear Localization
TR27422|c0_g2_i1	1184	A0A0A0NZU3	tr|A0A0A0NZU3|A0A0A0NZU3_MYZPE	#N/A	Myzus persicae (Green peach aphid) (Aphis persicae)	translation [GO:0006412]	structural constituent of ribosome [GO:0003735]	small ribosomal subunit [GO:0015935]	Ribosomal protein S2 (Fragment)	Nuclear Localization
TR41746|c1_g1_i1	3353	Q5XUA1	tr|Q5XUA1|Q5XUA1_TOXCI	#N/A	Toxoptera citricida (Brown citrus aphid) (Aphis citricidus)	ATP hydrolysis coupled proton transport [GO:0015991]; ATP synthesis coupled proton transport [GO:0015986]	ATP binding [GO:0005524]; proton-transporting ATPase activity, rotational mechanism [GO:0046961]; proton-transporting ATP synthase activity, rotational mechanism [GO:0046933]	proton-transporting ATP synthase complex, catalytic core F(1) [GO:0045261]	ATP synthase subunit alpha	NA
TR26663|c0_g1_i1	1632	J9K5N4	tr|J9K5N4|J9K5N4_ACYPI	ko03010-Ribosome	Acyrthosiphon pisum (Pea aphid)	translation [GO:0006412]	structural constituent of ribosome [GO:0003735]	ribosome [GO:0005840]	Uncharacterized protein	NA
TR3204|c1_g1_i1	6601	E0VCW3	tr|E0VCW3|E0VCW3_PEDHC	ko04530-Tight junction ; ko04261-Adrenergic signaling in cardiomyocytes ; ko04260-Cardiac muscle contraction ; ko05416-Viral myocarditis	Pediculus humanus subsp. corporis (Body louse)	#N/A	2-alkenal reductase [NAD(P)] activity [GO:0032440]; ATP binding [GO:0005524]; motor activity [GO:0003774]	myosin complex [GO:0016459]	Myosin-9, putative (EC 1.3.1.74)	NA
TR25317|c0_g1_i1	918	Q5Y941	tr|Q5Y941|Q5Y941_TRINI	#N/A	Trichoplusia ni (Cabbage looper)	#N/A	#N/A	#N/A	Putative cytoplasmic actin (Fragment)	NA
TR23811|c0_g1_i1	4723	J9LRW1	tr|J9LRW1|J9LRW1_ACYPI	#N/A	Acyrthosiphon pisum (Pea aphid)	#N/A	#N/A	#N/A	Uncharacterized protein	NA
TR47618|c0_g1_i1	948	J9K284	tr|J9K284|J9K284_ACYPI	ko03010-Ribosome	Acyrthosiphon pisum (Pea aphid)	translation [GO:0006412]	structural constituent of ribosome [GO:0003735]	ribosome [GO:0005840]	Ribosomal protein L15	Nuclear Localization
TR32842|c0_g1_i1	2387	J9JQC9	tr|J9JQC9|J9JQC9_ACYPI	ko03013-RNA transport	Acyrthosiphon pisum (Pea aphid)	#N/A	ATP binding [GO:0005524]; helicase activity [GO:0004386]; nucleic acid binding [GO:0003676]	#N/A	Uncharacterized protein	Nuclear Localization
TR65127|c0_g1_i1	1204	Q201W9	tr|Q201W9|Q201W9_ACYPI	ko03010-Ribosome	Acyrthosiphon pisum (Pea aphid)	ribosome biogenesis [GO:0042254]	#N/A	ribosome [GO:0005840]	ACYPI000079 protein (Putative acidic p0 ribosomal protein) (Uncharacterized protein)	Nuclear Localization
TR32842|c0_g1_i2	1754	J9JQC9	tr|J9JQC9|J9JQC9_ACYPI	ko03013-RNA transport	Acyrthosiphon pisum (Pea aphid)	#N/A	ATP binding [GO:0005524]; helicase activity [GO:0004386]; nucleic acid binding [GO:0003676]	#N/A	Uncharacterized protein	NA
TR70968|c0_g1_i1	960	C4WSM5	tr|C4WSM5|C4WSM5_ACYPI	ko03010-Ribosome ; ko04151-PI3K-Akt signaling pathway ; ko05205-Proteoglycans in cancer ; ko04910-Insulin signaling pathway ; ko04066-HIF-1 signaling pathway ; ko04150-mTOR signaling pathway	Acyrthosiphon pisum (Pea aphid)	translation [GO:0006412]	structural constituent of ribosome [GO:0003735]	ribosome [GO:0005840]	40S ribosomal protein S6	NA
TR19617|c2_g1_i1	1279	Q5XUC3	tr|Q5XUC3|Q5XUC3_TOXCI	#N/A	Toxoptera citricida (Brown citrus aphid) (Aphis citricidus)	#N/A	kinase activity [GO:0016301]	#N/A	Putative activated protein kinase C receptor	Nuclear localization, SignalIP, Transmembrane
TR11574|c0_g1_i1	2487	X1WJ61	tr|X1WJ61|X1WJ61_ACYPI	#N/A	Acyrthosiphon pisum (Pea aphid)	#N/A	ATP binding [GO:0005524]; helicase activity [GO:0004386]; nucleic acid binding [GO:0003676]	#N/A	Uncharacterized protein	NA
TR33879|c0_g1_i1	1240	C4WU78	tr|C4WU78|C4WU78_ACYPI	#N/A	Acyrthosiphon pisum (Pea aphid)	#N/A	structural constituent of cuticle [GO:0042302]	#N/A	ACYPI009812 protein (Uncharacterized protein)	Signal IP
TR19353|c0_g1_i1	824	J9K3S4	tr|J9K3S4|J9K3S4_ACYPI	ko03010-Ribosome	Acyrthosiphon pisum (Pea aphid)	translation [GO:0006412]	structural constituent of ribosome [GO:0003735]	ribosome [GO:0005840]	Uncharacterized protein	NA
TR33858|c0_g2_i1	3379	J9JSW7	tr|J9JSW7|J9JSW7_ACYPI	#N/A	Acyrthosiphon pisum (Pea aphid)	#N/A	nucleic acid binding [GO:0003676]	#N/A	Uncharacterized protein	Transmembrane
TR64924|c1_g1_i1	1102	C4WSN2	tr|C4WSN2|C4WSN2_ACYPI	ko03010-Ribosome	Acyrthosiphon pisum (Pea aphid)	translation [GO:0006412]	structural constituent of ribosome [GO:0003735]	ribosome [GO:0005840]	ACYPI008243 protein (Uncharacterized protein)	Nuclear Localization
TR19277|c0_g1_i1	855	A2I3U6	tr|A2I3U6|A2I3U6_MACHI	#N/A	Maconellicoccus hirsutus (Pink hibiscus mealybug)	#N/A	#N/A	#N/A	Putative translationally controlled tumor protein	NA
TR20795|c0_g2_i1	3631	G9FJB7	tr|G9FJB7|G9FJB7_APHGL	#N/A	Aphis glycines (Soybean aphid)	#N/A	phosphatase activity [GO:0016791]	#N/A	Alkaline phosphatase 3	SignalIP, Transmembrane
TR18658|c0_g1_i1	2284	J9K495	tr|J9K495|J9K495_ACYPI	ko03010-Ribosome	Acyrthosiphon pisum (Pea aphid)	translation [GO:0006412]	nucleotide binding [GO:0000166]; structural constituent of ribosome [GO:0003735]	ribosome [GO:0005840]	Uncharacterized protein	NA
TR71354|c0_g2_i1	1720	C4WYC2	tr|C4WYC2|C4WYC2_ACYPI	ko03010-Ribosome	Acyrthosiphon pisum (Pea aphid)	translation [GO:0006412]	structural constituent of ribosome [GO:0003735]	cytosolic small ribosomal subunit [GO:0022627]	40S ribosomal protein S3a	Nuclear Localization
TR17412|c0_g1_i1	1135	J9JIX3	tr|J9JIX3|J9JIX3_ACYPI	ko03010-Ribosome	Acyrthosiphon pisum (Pea aphid)	translation [GO:0006412]	rRNA binding [GO:0019843]; structural constituent of ribosome [GO:0003735]	ribosome [GO:0005840]	40S ribosomal protein S4	Nuclear Localization
TR65139|c0_g1_i1	1718	C4WRW8	tr|C4WRW8|C4WRW8_ACYPI	#N/A	Acyrthosiphon pisum (Pea aphid)	#N/A	#N/A	#N/A	ACYPI008743 protein (Uncharacterized protein)	Nuclear Localization
TR35463|c4_g9_i1	1893	J9K933	tr|J9K933|J9K933_ACYPI	ko03010-Ribosome	Acyrthosiphon pisum (Pea aphid)	translation [GO:0006412]	structural constituent of ribosome [GO:0003735]	ribosome [GO:0005840]	Uncharacterized protein	Transmembrane
TR29454|c2_g1_i1	1527	J9JR12	tr|J9JR12|J9JR12_ACYPI	#N/A	Acyrthosiphon pisum (Pea aphid)	#N/A	#N/A	#N/A	Uncharacterized protein	SignalIP, Transmembrane
TR1137|c1_g1_i1	570	G8GLK9	tr|G8GLK9|G8GLK9_BOMMA	#N/A	Bombyx mandarina (Wild silk moth) (Wild silkworm)	#N/A	#N/A	#N/A	Actin 3 (Fragment)	NA
TR31933|c1_g1_i1	1548	J9JMU1	tr|J9JMU1|J9JMU1_ACYPI	#N/A	Acyrthosiphon pisum (Pea aphid)	regulation of transcription, DNA-templated [GO:0006355]; translation [GO:0006412]	structural constituent of ribosome [GO:0003735]	ribosome [GO:0005840]	Uncharacterized protein	NA
TR35520|c9_g5_i2	800	X1WJ59	tr|X1WJ59|X1WJ59_ACYPI	#N/A	Acyrthosiphon pisum (Pea aphid)	#N/A	structural constituent of cuticle [GO:0042302]	#N/A	Uncharacterized protein	Signal IP
TR11212|c0_g2_i1	938	C4WSJ9	tr|C4WSJ9|C4WSJ9_ACYPI	#N/A	Acyrthosiphon pisum (Pea aphid)	#N/A	calcium ion binding [GO:0005509]	#N/A	ACYPI006043 protein (Uncharacterized protein)	Nuclear Localization
TR17359|c0_g1_i1	667	C4WU73	tr|C4WU73|C4WU73_ACYPI	ko03010-Ribosome	Acyrthosiphon pisum (Pea aphid)	translational elongation [GO:0006414]	structural constituent of ribosome [GO:0003735]	ribosome [GO:0005840]	ACYPI002961 protein (Uncharacterized protein)	NA
TR41763|c0_g2_i1	4489	A7UL73	tr|A7UL73|A7UL73_9HEMI	#N/A	Lipaphis erysimi (mustard aphid)	#N/A	#N/A	#N/A	Chemosensory protein	Signal IP
TR3331|c0_g1_i2	458	C4WT95	tr|C4WT95|C4WT95_ACYPI	#N/A	Acyrthosiphon pisum (Pea aphid)	#N/A	#N/A	cytoplasm [GO:0005737]	ACYPI006410 protein	Nuclear localization, Transmembrane
TR35147|c0_g1_i2	1085	X1X5U2	tr|X1X5U2|X1X5U2_ACYPI	#N/A	Acyrthosiphon pisum (Pea aphid)	#N/A	#N/A	#N/A	Uncharacterized protein	NA
TR3527|c1_g2_i3	1102	C4WRQ9	tr|C4WRQ9|C4WRQ9_ACYPI	#N/A	Acyrthosiphon pisum (Pea aphid)	#N/A	structural constituent of cuticle [GO:0042302]	#N/A	Putative uncharacterized protein	SignalIP, Transmembrane
TR4241|c0_g1_i1	2895	J9KAC6	tr|J9KAC6|J9KAC6_ACYPI	#N/A	Acyrthosiphon pisum (Pea aphid)	#N/A	nucleotide binding [GO:0000166]; RNA binding [GO:0003723]	cytoplasm [GO:0005737]	Polyadenylate-binding protein (PABP)	NA
TR11214|c0_g1_i1	1370	E2EZ02	tr|E2EZ02|E2EZ02_9HEMI	#N/A	Sitobion avenae (English grain aphid)	regulation of catalytic activity [GO:0050790]	cysteine-type endopeptidase activity [GO:0004197]	#N/A	Putative cathepsin	Nuclear localization, SignalIP
TR34321|c1_g1_i1	1186	Q64G01	tr|Q64G01|Q64G01_MYZPE	#N/A	Myzus persicae (Green peach aphid) (Aphis persicae)	regulation of catalytic activity [GO:0050790]	cysteine-type endopeptidase activity [GO:0004197]	#N/A	Cathepsin B-N	Signal IP
TR27388|c0_g1_i1	1492	J9JT88	tr|J9JT88|J9JT88_ACYPI	#N/A	Acyrthosiphon pisum (Pea aphid)	protein folding [GO:0006457]	peptidyl-prolyl cis-trans isomerase activity [GO:0003755]	#N/A	Peptidyl-prolyl cis-trans isomerase (EC 5.2.1.8)	NA
TR10113|c0_g1_i1	1145	Q5XUC7	sp|Q5XUC7|RL5_TOXCI	#N/A	Toxoptera citricida (Brown citrus aphid) (Aphis citricidus)	translation [GO:0006412]	5S rRNA binding [GO:0008097]; structural constituent of ribosome [GO:0003735]	ribosome [GO:0005840]	60S ribosomal protein L5	NA
TR23039|c0_g1_i1	3942	J9JKM5	tr|J9JKM5|J9JKM5_ACYPI	#N/A	Acyrthosiphon pisum (Pea aphid)	#N/A	ATP binding [GO:0005524]; nucleic acid binding [GO:0003676]; protein kinase activity [GO:0004672]	#N/A	Uncharacterized protein	NA
TR64911|c0_g1_i1	895	C4WVG1	tr|C4WVG1|C4WVG1_ACYPI	ko03010-Ribosome	Acyrthosiphon pisum (Pea aphid)	translation [GO:0006412]	RNA binding [GO:0003723]; structural constituent of ribosome [GO:0003735]	small ribosomal subunit [GO:0015935]	ACYPI005949 protein	Nuclear Localization
TR21800|c0_g1_i1	966	J9JMX8	tr|J9JMX8|J9JMX8_ACYPI	ko03010-Ribosome	Acyrthosiphon pisum (Pea aphid)	translation [GO:0006412]	structural constituent of ribosome [GO:0003735]	ribosome [GO:0005840]	40S ribosomal protein S8	Signal IP
TR35729|c1_g1_i3	1850	J9KA99	tr|J9KA99|J9KA99_ACYPI	#N/A	Acyrthosiphon pisum (Pea aphid)	#N/A	#N/A	#N/A	Uncharacterized protein	NA
TR41742|c0_g1_i1	753	J9K5Q0	tr|J9K5Q0|J9K5Q0_ACYPI	#N/A	Acyrthosiphon pisum (Pea aphid)	translation [GO:0006412]	structural constituent of ribosome [GO:0003735]	large ribosomal subunit [GO:0015934]	Uncharacterized protein	Nuclear Localization
TR7722|c3_g1_i1	3312	T1DKC0	tr|T1DKC0|T1DKC0_ANOAQ	#N/A	Anopheles aquasalis (Malaria mosquito)	#N/A	#N/A	#N/A	Putative bacterial contaminant of aquasalis (Fragment)	NA
TR47843|c0_g1_i1	904	I6WH88	tr|I6WH88|I6WH88_APHGL	#N/A	Aphis glycines (Soybean aphid)	translation [GO:0006412]	rRNA binding [GO:0019843]; structural constituent of ribosome [GO:0003735]	small ribosomal subunit [GO:0015935]	Ribosomal protein s9	Nuclear Localization
TR21779|c0_g1_i1	2305	J9JXH1	tr|J9JXH1|J9JXH1_ACYPI	#N/A	Acyrthosiphon pisum (Pea aphid)	#N/A	heme binding [GO:0020037]; iron ion binding [GO:0005506]; monooxygenase activity [GO:0004497]; oxidoreductase activity, acting on paired donors, with incorporation or reduction of molecular oxygen [GO:0016705]	#N/A	Uncharacterized protein	Nuclear localization, Transmembrane
TR59196|c1_g1_i1	1249	C4WTF1	tr|C4WTF1|C4WTF1_ACYPI	ko03010-Ribosome	Acyrthosiphon pisum (Pea aphid)	translation [GO:0006412]	RNA binding [GO:0003723]; structural constituent of ribosome [GO:0003735]	large ribosomal subunit [GO:0015934]	Ribosomal protein	NA
TR36225|c0_g1_i1	858	C4WU26	tr|C4WU26|C4WU26_ACYPI	ko03010-Ribosome	Acyrthosiphon pisum (Pea aphid)	translation [GO:0006412]	structural constituent of ribosome [GO:0003735]	ribosome [GO:0005840]	ACYPI006857 protein (Uncharacterized protein)	NA
TR31521|c0_g1_i1	5188	J9K5N5	tr|J9K5N5|J9K5N5_ACYPI	#N/A	Acyrthosiphon pisum (Pea aphid)	#N/A	#N/A	#N/A	Uncharacterized protein	NA
TR24004|c1_g1_i1	3705	J9KMB0	tr|J9KMB0|J9KMB0_ACYPI	#N/A	Acyrthosiphon pisum (Pea aphid)	#N/A	#N/A	#N/A	Uncharacterized protein	NA
TR3331|c0_g1_i1	608	C4WT95	tr|C4WT95|C4WT95_ACYPI	#N/A	Acyrthosiphon pisum (Pea aphid)	#N/A	#N/A	cytoplasm [GO:0005737]	ACYPI006410 protein	NA
TR20891|c0_g1_i1	2153	J9JTH0	tr|J9JTH0|J9JTH0_ACYPI	ko01100-Metabolic pathways ; ko01110-Biosynthesis of secondary metabolites ; ko01130-Biosynthesis of antibiotics ; ko01120-Microbial metabolism in diverse environments ; ko01200-Carbon metabolism ; ko01230-Biosynthesis of amino acids ; ko00020-Citrate cycle (TCA cycle) ; ko00630-Glyoxylate and dicarboxylate metabolism ; ko01210-2-Oxocarboxylic acid metabolism	Acyrthosiphon pisum (Pea aphid)	tricarboxylic acid cycle [GO:0006099]	citrate (Si)-synthase activity [GO:0004108]	#N/A	Citrate synthase	Transmembrane
TR23726|c0_g1_i1	1900	J9JZC3	tr|J9JZC3|J9JZC3_ACYPI	#N/A	Acyrthosiphon pisum (Pea aphid)	glycolytic process [GO:0006096]	magnesium ion binding [GO:0000287]; phosphopyruvate hydratase activity [GO:0004634]	phosphopyruvate hydratase complex [GO:0000015]	Uncharacterized protein	NA
TR36237|c0_g1_i1	1264	C4WTN0	tr|C4WTN0|C4WTN0_ACYPI	#N/A	Acyrthosiphon pisum (Pea aphid)	#N/A	nucleic acid binding [GO:0003676]; zinc ion binding [GO:0008270]	#N/A	ACYPI000340 protein (Uncharacterized protein)	Transmembrane
TR15789|c0_g1_i1	771	Q201Y4	tr|Q201Y4|Q201Y4_ACYPI	ko03010-Ribosome	Acyrthosiphon pisum (Pea aphid)	translation [GO:0006412]	structural constituent of ribosome [GO:0003735]	ribosome [GO:0005840]	60S ribosomal protein L27	NA
TR16346|c0_g2_i1	1019	C4WTW7	tr|C4WTW7|C4WTW7_ACYPI	ko03010-Ribosome	Acyrthosiphon pisum (Pea aphid)	#N/A	#N/A	#N/A	ACYPI010200 protein (Uncharacterized protein)	NA
TR59186|c2_g1_i1	934	J9JJG2	tr|J9JJG2|J9JJG2_ACYPI	#N/A	Acyrthosiphon pisum (Pea aphid)	#N/A	#N/A	#N/A	Uncharacterized protein	Signal IP
TR28281|c0_g1_i1	6282	J9JRD9	tr|J9JRD9|J9JRD9_ACYPI	#N/A	Acyrthosiphon pisum (Pea aphid)	#N/A	oxidoreductase activity [GO:0016491]	#N/A	Uncharacterized protein	Transmembrane
TR1062|c2_g1_i1	812	C4WV58	tr|C4WV58|C4WV58_ACYPI	#N/A	Acyrthosiphon pisum (Pea aphid)	#N/A	#N/A	#N/A	ACYPI002011 protein (Uncharacterized protein)	Signal IP
TR62450|c1_g3_i1	7682	J9JUU6	tr|J9JUU6|J9JUU6_ACYPI	ko01100-Metabolic pathways ; ko05016-Huntington's disease ; ko05010-Alzheimer's disease ; ko00190-Oxidative phosphorylation ; ko05012-Parkinson's disease ; ko04932-Non-alcoholic fatty liver disease (NAFLD) ; ko04260-Cardiac muscle contraction	Acyrthosiphon pisum (Pea aphid)	#N/A	catalytic activity [GO:0003824]; metal ion binding [GO:0046872]	#N/A	Uncharacterized protein	NA
TR18657|c0_g2_i1	1472	C4WU63	tr|C4WU63|C4WU63_ACYPI	#N/A	Acyrthosiphon pisum (Pea aphid)	#N/A	#N/A	#N/A	ACYPI007111 protein	SignalIP, Transmembrane
TR17476|c0_g1_i1	2592	J9JLS7	tr|J9JLS7|J9JLS7_ACYPI	ko01100-Metabolic pathways ; ko01120-Microbial metabolism in diverse environments ; ko01230-Biosynthesis of amino acids ; ko04724-Glutamatergic synapse ; ko00630-Glyoxylate and dicarboxylate metabolism ; ko04727-GABAergic synapse ; "ko00250-Alanine, aspartate and glutamate metabolism" ; ko00220-Arginine biosynthesis ; ko02020-Two-component system ; ko00910-Nitrogen metabolism	Acyrthosiphon pisum (Pea aphid)	glutamine biosynthetic process [GO:0006542]	ATP binding [GO:0005524]; glutamate-ammonia ligase activity [GO:0004356]	#N/A	Glutamine synthetase (EC 6.3.1.2)	NA
TR19391|c0_g1_i1	1252	J9JXF3	tr|J9JXF3|J9JXF3_ACYPI	#N/A	Acyrthosiphon pisum (Pea aphid)	translation [GO:0006412]	structural constituent of ribosome [GO:0003735]	ribosome [GO:0005840]	Uncharacterized protein	Nuclear Localization
TR17433|c0_g1_i1	1562	Q201Z2	tr|Q201Z2|Q201Z2_ACYPI	ko03010-Ribosome	Acyrthosiphon pisum (Pea aphid)	translation [GO:0006412]	structural constituent of ribosome [GO:0003735]	ribosome [GO:0005840]	ACYPI000091 protein (Putative ribosomal protein S26) (Uncharacterized protein)	NA
TR35983|c1_g1_i3	8142	J9K5E2	tr|J9K5E2|J9K5E2_ACYPI	#N/A	Acyrthosiphon pisum (Pea aphid)	biosynthetic process [GO:0009058]	[acyl-carrier-protein] S-acetyltransferase activity [GO:0004313]; [acyl-carrier-protein] S-malonyltransferase activity [GO:0004314]; 3-hydroxypalmitoyl-[acyl-carrier-protein] dehydratase activity [GO:0004317]; 3-oxoacyl-[acyl-carrier-protein] reductase (NADPH) activity [GO:0004316]; 3-oxoacyl-[acyl-carrier-protein] synthase activity [GO:0004315]; enoyl-[acyl-carrier-protein] reductase (NADPH, B-s…	#N/A	Uncharacterized protein	NA
TR71011|c0_g1_i1	4521	J9JVY1	tr|J9JVY1|J9JVY1_ACYPI	#N/A	Acyrthosiphon pisum (Pea aphid)	small GTPase mediated signal transduction [GO:0007264]	GTP binding [GO:0005525]; zinc ion binding [GO:0008270]	intracellular [GO:0005622]	Uncharacterized protein	SignalIP, Transmembrane
TR4205|c1_g1_i1	3116	J9JXG1	tr|J9JXG1|J9JXG1_ACYPI	ko01100-Metabolic pathways ; ko01110-Biosynthesis of secondary metabolites ; ko01230-Biosynthesis of amino acids ; ko00270-Cysteine and methionine metabolism	Acyrthosiphon pisum (Pea aphid)	one-carbon metabolic process [GO:0006730]; S-adenosylmethionine biosynthetic process [GO:0006556]	ATP binding [GO:0005524]; metal ion binding [GO:0046872]; methionine adenosyltransferase activity [GO:0004478]	#N/A	RuleBase:RU000541}.	NA
TR3200|c0_g6_i1	1474	C4WXR9	tr|C4WXR9|C4WXR9_ACYPI	#N/A	Acyrthosiphon pisum (Pea aphid)	#N/A	#N/A	#N/A	ACYPI000840 protein (Uncharacterized protein)	SignalIP, Transmembrane
TR21062|c0_g1_i1	3756	J9K309	tr|J9K309|J9K309_ACYPI	ko04141-Protein processing in endoplasmic reticulum ; ko03060-Protein export ; ko04918-Thyroid hormone synthesis ; ko05020-Prion diseases	Acyrthosiphon pisum (Pea aphid)	#N/A	ATP binding [GO:0005524]	#N/A	Uncharacterized protein	Signal IP
TR41827|c0_g1_i1	765	C4WUF5	tr|C4WUF5|C4WUF5_ACYPI	ko03010-Ribosome	Acyrthosiphon pisum (Pea aphid)	translation [GO:0006412]	RNA binding [GO:0003723]; structural constituent of ribosome [GO:0003735]	small ribosomal subunit [GO:0015935]	ACYPI008810 protein (Uncharacterized protein)	Nuclear Localization
TR3527|c1_g2_i2	977	C4WRQ9	tr|C4WRQ9|C4WRQ9_ACYPI	#N/A	Acyrthosiphon pisum (Pea aphid)	#N/A	structural constituent of cuticle [GO:0042302]	#N/A	Putative uncharacterized protein	Signal IP
TR47591|c1_g2_i1	1416	J9K0J1	tr|J9K0J1|J9K0J1_ACYPI	#N/A	Acyrthosiphon pisum (Pea aphid)	#N/A	structural constituent of cuticle [GO:0042302]	#N/A	Uncharacterized protein	Nuclear localization, SignalIP
TR28822|c0_g1_i1	1450	C4WTU7	tr|C4WTU7|C4WTU7_ACYPI	#N/A	Acyrthosiphon pisum (Pea aphid)	#N/A	#N/A	#N/A	Uncharacterized protein	NA
TR53700|c0_g1_i1	855	Q1ZZQ9	tr|Q1ZZQ9|Q1ZZQ9_ACYPI	ko03010-Ribosome	Acyrthosiphon pisum (Pea aphid)	translation [GO:0006412]	structural constituent of ribosome [GO:0003735]	ribosome [GO:0005840]	60S ribosomal protein L18a	NA
TR36259|c0_g1_i1	731	C4WSJ6	tr|C4WSJ6|C4WSJ6_ACYPI	ko03010-Ribosome	Acyrthosiphon pisum (Pea aphid)	translation [GO:0006412]	structural constituent of ribosome [GO:0003735]	ribosome [GO:0005840]	ACYPI000383 protein (Uncharacterized protein)	Nuclear Localization
TR41870|c0_g1_i1	836	C4WT97	tr|C4WT97|C4WT97_ACYPI	ko03010-Ribosome	Acyrthosiphon pisum (Pea aphid)	translation [GO:0006412]	rRNA binding [GO:0019843]; structural constituent of ribosome [GO:0003735]	ribosome [GO:0005840]	ACYPI004082 protein (Uncharacterized protein)	Transmembrane
TR19383|c0_g1_i1	2134	E2C546	tr|E2C546|E2C546_HARSA	#N/A	Harpegnathos saltator (Jerdon's jumping ant)	#N/A	selenium binding [GO:0008430]	#N/A	Selenium-binding protein 1	NA
TR21021|c0_g1_i1	665	C4WS24	tr|C4WS24|C4WS24_ACYPI	ko03010-Ribosome	Acyrthosiphon pisum (Pea aphid)	#N/A	#N/A	#N/A	ACYPI002553 protein (Uncharacterized protein)	NA
TR188|c0_g1_i1	1050	C4WSM9	tr|C4WSM9|C4WSM9_ACYPI	ko03010-Ribosome	Acyrthosiphon pisum (Pea aphid)	ribosome biogenesis [GO:0042254]	#N/A	ribonucleoprotein complex [GO:0030529]	ACYPI007603 protein (Uncharacterized protein)	NA
TR24795|c0_g2_i1	4115	J9LVX8	tr|J9LVX8|J9LVX8_ACYPI	#N/A	Acyrthosiphon pisum (Pea aphid)	#N/A	metal ion binding [GO:0046872]	#N/A	Uncharacterized protein	Transmembrane
TR53494|c2_g1_i1	1703	NA	NA	NA	NA	NA	NA	NA	NA	Transmembrane
TR21825|c0_g2_i1	3136	J9K5H8	tr|J9K5H8|J9K5H8_ACYPI	ko01100-Metabolic pathways ; ko01110-Biosynthesis of secondary metabolites ; ko01130-Biosynthesis of antibiotics ; ko00480-Glutathione metabolism ; ko00330-Arginine and proline metabolism	Acyrthosiphon pisum (Pea aphid)	polyamine biosynthetic process [GO:0006596]	catalytic activity [GO:0003824]	#N/A	Uncharacterized protein	NA
TR31125|c0_g1_i1	5261	J9JVP3	tr|J9JVP3|J9JVP3_ACYPI	#N/A	Acyrthosiphon pisum (Pea aphid)	posttranscriptional gene silencing by RNA [GO:0035194]	transcription cofactor activity [GO:0003712]	RISC complex [GO:0016442]	Uncharacterized protein	NA
TR53504|c3_g1_i1	913	J9JTH5	tr|J9JTH5|J9JTH5_ACYPI	ko03010-Ribosome	Acyrthosiphon pisum (Pea aphid)	translation [GO:0006412]	structural constituent of ribosome [GO:0003735]	large ribosomal subunit [GO:0015934]	Uncharacterized protein	NA
TR35463|c1_g1_i1	683	C4WS91	tr|C4WS91|C4WS91_ACYPI	ko03010-Ribosome	Acyrthosiphon pisum (Pea aphid)	translation [GO:0006412]	structural constituent of ribosome [GO:0003735]	ribosome [GO:0005840]	ACYPI008302 protein (Uncharacterized protein)	NA
TR28205|c1_g1_i1	1504	J9K2N4	tr|J9K2N4|J9K2N4_ACYPI	ko01100-Metabolic pathways ; ko01110-Biosynthesis of secondary metabolites ; ko01130-Biosynthesis of antibiotics ; ko01120-Microbial metabolism in diverse environments ; ko01200-Carbon metabolism ; ko01230-Biosynthesis of amino acids ; ko00010-Glycolysis / Gluconeogenesis ; ko00030-Pentose phosphate pathway ; ko00710-Carbon fixation in photosynthetic organisms ; ko00051-Fructose and mannose metab…	Acyrthosiphon pisum (Pea aphid)	glycolytic process [GO:0006096]	fructose-bisphosphate aldolase activity [GO:0004332]	#N/A	RuleBase:RU004257, ECO:0000256	Nuclear Localization
TR21214|c0_g1_i1	1223	C4WUV1	tr|C4WUV1|C4WUV1_ACYPI	#N/A	Acyrthosiphon pisum (Pea aphid)	#N/A	#N/A	#N/A	ACYPI005394 protein (Uncharacterized protein)	Transmembrane
TR32732|c0_g1_i1	6026	J9JR68	tr|J9JR68|J9JR68_ACYPI	ko05200-Pathways in cancer ; ko04151-PI3K-Akt signaling pathway ; ko04510-Focal adhesion ; ko04933-AGE-RAGE signaling pathway in diabetic complications ; ko05222-Small cell lung cancer ; ko05146-Amoebiasis ; ko04974-Protein digestion and absorption ; ko04512-ECM-receptor interaction	Acyrthosiphon pisum (Pea aphid)	#N/A	extracellular matrix structural constituent [GO:0005201]	collagen trimer [GO:0005581]; proteinaceous extracellular matrix [GO:0005578]	Uncharacterized protein	SignalIP, Transmembrane
TR36130|c0_g2_i1	1070	C4WUB1	tr|C4WUB1|C4WUB1_ACYPI	ko03010-Ribosome	Acyrthosiphon pisum (Pea aphid)	translation [GO:0006412]	structural constituent of ribosome [GO:0003735]	ribosome [GO:0005840]	ACYPI000930 protein (Uncharacterized protein)	NA
TR17384|c0_g1_i1	2439	A0A067R9U1	tr|A0A067R9U1|A0A067R9U1_ZOONE	#N/A	Zootermopsis nevadensis (Dampwood termite)	#N/A	kinase activity [GO:0016301]; magnesium ion binding [GO:0000287]; potassium ion binding [GO:0030955]; pyruvate kinase activity [GO:0004743]	#N/A	RuleBase:RU000504}.	Nuclear Localization
TR23854|c0_g1_i1	1518	J9JVH8	tr|J9JVH8|J9JVH8_ACYPI	#N/A	Acyrthosiphon pisum (Pea aphid)	regulation of muscle contraction [GO:0006937]	#N/A	troponin complex [GO:0005861]	Uncharacterized protein	NA
TR997|c0_g1_i1	3179	J9JPG8	tr|J9JPG8|J9JPG8_ACYPI	#N/A	Acyrthosiphon pisum (Pea aphid)	#N/A	#N/A	#N/A	Uncharacterized protein	NA
TR36214|c1_g1_i1	773	C4WTL3	tr|C4WTL3|C4WTL3_ACYPI	ko03010-Ribosome	Acyrthosiphon pisum (Pea aphid)	translation [GO:0006412]	structural constituent of ribosome [GO:0003735]	ribosome [GO:0005840]	ACYPI008814 protein (Uncharacterized protein)	NA
TR30988|c0_g1_i2	1099	C4WUI7	tr|C4WUI7|C4WUI7_ACYPI	ko03010-Ribosome	Acyrthosiphon pisum (Pea aphid)	translation [GO:0006412]	structural constituent of ribosome [GO:0003735]	ribosome [GO:0005840]	ACYPI001643 protein (Uncharacterized protein)	Nuclear Localization
TR23854|c0_g1_i2	1491	J9JVH8	tr|J9JVH8|J9JVH8_ACYPI	#N/A	Acyrthosiphon pisum (Pea aphid)	regulation of muscle contraction [GO:0006937]	#N/A	troponin complex [GO:0005861]	Uncharacterized protein	NA
TR27230|c0_g1_i1	1891	C4WVH1	tr|C4WVH1|C4WVH1_ACYPI	#N/A	Acyrthosiphon pisum (Pea aphid)	#N/A	#N/A	#N/A	ACYPI56506 protein (Uncharacterized protein)	Transmembrane
TR25316|c0_g1_i1	1258	J9K6Y4	tr|J9K6Y4|J9K6Y4_ACYPI	#N/A	Acyrthosiphon pisum (Pea aphid)	#N/A	#N/A	#N/A	Uncharacterized protein	NA
TR65098|c0_g1_i1	625	C4WRW3	tr|C4WRW3|C4WRW3_ACYPI	ko03010-Ribosome	Acyrthosiphon pisum (Pea aphid)	translation [GO:0006412]	structural constituent of ribosome [GO:0003735]	large ribosomal subunit [GO:0015934]	ACYPI007179 protein (Uncharacterized protein)	Nuclear Localization
TR3915|c0_g1_i2	2945	J9K3Z8	tr|J9K3Z8|J9K3Z8_ACYPI	#N/A	Acyrthosiphon pisum (Pea aphid)	#N/A	#N/A	#N/A	Uncharacterized protein	SignalIP, Transmembrane
TR21746|c0_g1_i1	1515	Q201Z1	tr|Q201Z1|Q201Z1_ACYPI	ko03010-Ribosome	Acyrthosiphon pisum (Pea aphid)	#N/A	#N/A	ribosome [GO:0005840]	ACYPI000090 protein (Putative ribosomal protein L24e) (Uncharacterized protein)	Transmembrane
TR41978|c0_g2_i1	985	C4WRN0	tr|C4WRN0|C4WRN0_ACYPI	ko03010-Ribosome	Acyrthosiphon pisum (Pea aphid)	translation [GO:0006412]	structural constituent of ribosome [GO:0003735]	ribosome [GO:0005840]	Ribosomal protein L19	NA
TR20798|c0_g1_i1	3175	J9KA74	tr|J9KA74|J9KA74_ACYPI	#N/A	Acyrthosiphon pisum (Pea aphid)	protein methylation [GO:0006479]	methyltransferase activity [GO:0008168]	#N/A	Uncharacterized protein	Nuclear Localization
TR23329|c0_g1_i1	692	C4WSE0	tr|C4WSE0|C4WSE0_ACYPI	ko03010-Ribosome	Acyrthosiphon pisum (Pea aphid)	translation [GO:0006412]	structural constituent of ribosome [GO:0003735]	ribosome [GO:0005840]	ACYPI006688 protein (Uncharacterized protein)	NA
TR33667|c2_g1_i1	4611	J9JIN6	tr|J9JIN6|J9JIN6_ACYPI	#N/A	Acyrthosiphon pisum (Pea aphid)	#N/A	metallopeptidase activity [GO:0008237]; zinc ion binding [GO:0008270]	#N/A	Uncharacterized protein	Nuclear localization, SignalIP, Transmembrane
TR7781|c0_g1_i1	1838	J9KAK4	tr|J9KAK4|J9KAK4_ACYPI	#N/A	Acyrthosiphon pisum (Pea aphid)	#N/A	#N/A	#N/A	Uncharacterized protein	Signal IP
TR65030|c0_g1_i1	806	Q201W0	tr|Q201W0|Q201W0_ACYPI	ko03010-Ribosome	Acyrthosiphon pisum (Pea aphid)	translation [GO:0006412]	structural constituent of ribosome [GO:0003735]	ribosome [GO:0005840]	ACYPI000073 protein (Putative ribosomal protein S17e) (Uncharacterized protein)	Nuclear Localization
TR3915|c0_g1_i1	2591	J9K3Z8	tr|J9K3Z8|J9K3Z8_ACYPI	#N/A	Acyrthosiphon pisum (Pea aphid)	#N/A	#N/A	#N/A	Uncharacterized protein	Transmembrane
TR27188|c0_g1_i1	1296	Q5XUA0	tr|Q5XUA0|Q5XUA0_TOXCI	#N/A	Toxoptera citricida (Brown citrus aphid) (Aphis citricidus)	#N/A	peroxidase activity [GO:0004601]; peroxiredoxin activity [GO:0051920]	#N/A	Putative cytosolic thioredoxin peroxidase	NA
TR27396|c0_g1_i1	2641	J9JP34	tr|J9JP34|J9JP34_ACYPI	ko04141-Protein processing in endoplasmic reticulum ; ko05200-Pathways in cancer ; ko04151-PI3K-Akt signaling pathway ; ko04914-Progesterone-mediated oocyte maturation ; ko04915-Estrogen signaling pathway ; ko05215-Prostate cancer ; ko04612-Antigen processing and presentation ; ko04621-NOD-like receptor signaling pathway ; ko04626-Plant-pathogen interaction	Acyrthosiphon pisum (Pea aphid)	protein folding [GO:0006457]; response to stress [GO:0006950]	ATP binding [GO:0005524]	#N/A	Uncharacterized protein	NA
TR30988|c0_g1_i1	620	C4WUI7	tr|C4WUI7|C4WUI7_ACYPI	ko03010-Ribosome	Acyrthosiphon pisum (Pea aphid)	translation [GO:0006412]	structural constituent of ribosome [GO:0003735]	ribosome [GO:0005840]	ACYPI001643 protein (Uncharacterized protein)	NA
TR21815|c0_g1_i1	3403	J9JPB5	tr|J9JPB5|J9JPB5_ACYPI	#N/A	Acyrthosiphon pisum (Pea aphid)	#N/A	#N/A	#N/A	Uncharacterized protein	Nuclear localization, SignalIP, Transmembrane
TR20884|c0_g3_i1	995	C4WWN9	tr|C4WWN9|C4WWN9_ACYPI	#N/A	Acyrthosiphon pisum (Pea aphid)	#N/A	#N/A	#N/A	ACYPI003450 protein	Transmembrane
TR53684|c0_g1_i1	1268	Q699M8	tr|Q699M8|Q699M8_SCHGA	#N/A	Schizaphis graminum (Green bug aphid)	mitochondrial electron transport, ubiquinol to cytochrome c [GO:0006122]	electron carrier activity [GO:0009055]; metal ion binding [GO:0046872]; ubiquinol-cytochrome-c reductase activity [GO:0008121]	mitochondrion [GO:0005739]; respiratory chain complex III [GO:0045275]	Cytochrome b	Nuclear Localization
TR4207|c1_g7_i1	1014	C4WTP4	tr|C4WTP4|C4WTP4_ACYPI	#N/A	Acyrthosiphon pisum (Pea aphid)	#N/A	#N/A	#N/A	ACYPI001924 protein (Uncharacterized protein)	NA
TR41723|c0_g1_i1	625	C4WV90	tr|C4WV90|C4WV90_ACYPI	ko03010-Ribosome	Acyrthosiphon pisum (Pea aphid)	translation [GO:0006412]	structural constituent of ribosome [GO:0003735]	ribosome [GO:0005840]	ACYPI006342 protein (Uncharacterized protein)	Nuclear Localization
TR41786|c1_g1_i1	809	Q1ZZQ1	tr|Q1ZZQ1|Q1ZZQ1_ACYPI	ko03010-Ribosome	Acyrthosiphon pisum (Pea aphid)	translation [GO:0006412]	structural constituent of ribosome [GO:0003735]	ribosome [GO:0005840]	ACYPI000059 protein (Putative ribosomal protein L12e) (Uncharacterized protein)	Nuclear Localization
TR53507|c0_g1_i1	519	Q201V9	tr|Q201V9|Q201V9_ACYPI	ko03010-Ribosome	Acyrthosiphon pisum (Pea aphid)	translation [GO:0006412]	structural constituent of ribosome [GO:0003735]	ribosome [GO:0005840]	Ribosomal protein L34-like (Uncharacterized protein)	Nuclear Localization
TR6559|c0_g1_i1	1070	NA	NA	NA	NA	NA	NA	NA	NA	SignalIP, Transmembrane
TR3673|c1_g2_i1	3200	J9KAN4	tr|J9KAN4|J9KAN4_ACYPI	ko04152-AMPK signaling pathway ; ko04212-Longevity regulating pathway - worm ; ko01212-Fatty acid metabolism ; ko03320-PPAR signaling pathway ; ko01040-Biosynthesis of unsaturated fatty acids	Acyrthosiphon pisum (Pea aphid)	fatty acid biosynthetic process [GO:0006633]	oxidoreductase activity, acting on paired donors, with oxidation of a pair of donors resulting in the reduction of molecular oxygen to two molecules of water [GO:0016717]	integral component of membrane [GO:0016021]	Uncharacterized protein	Nuclear localization, Transmembrane
TR53458|c0_g1_i1	821	C4WY99	tr|C4WY99|C4WY99_ACYPI	ko03010-Ribosome	Acyrthosiphon pisum (Pea aphid)	translation [GO:0006412]	structural constituent of ribosome [GO:0003735]	small ribosomal subunit [GO:0015935]	ACYPI000819 protein (Uncharacterized protein)	NA
TR65105|c0_g1_i1	1093	C4WS53	tr|C4WS53|C4WS53_ACYPI	#N/A	Acyrthosiphon pisum (Pea aphid)	#N/A	#N/A	#N/A	ACYPI004796 protein (Uncharacterized protein)	Nuclear localization, SignalIP, Transmembrane
TR11671|c0_g1_i1	1130	Q1ZZQ3	tr|Q1ZZQ3|Q1ZZQ3_ACYPI	#N/A	Acyrthosiphon pisum (Pea aphid)	#N/A	#N/A	#N/A	ACYPI000027 protein (Myosin 1 light chain-like protein) (Uncharacterized protein)	NA
TR7811|c0_g1_i1	2440	Q1ZZQ0	tr|Q1ZZQ0|Q1ZZQ0_ACYPI	ko04141-Protein processing in endoplasmic reticulum	Acyrthosiphon pisum (Pea aphid)	protein folding [GO:0006457]; response to heat [GO:0009408]	ATP binding [GO:0005524]; metal ion binding [GO:0046872]	#N/A	DnaJ-lik protein (Uncharacterized protein)	Nuclear localization, Transmembrane
TR9658|c0_g1_i1	1186	Q1ZZQ5	tr|Q1ZZQ5|Q1ZZQ5_ACYPI	ko03010-Ribosome	Acyrthosiphon pisum (Pea aphid)	translation [GO:0006412]	structural constituent of ribosome [GO:0003735]	ribosome [GO:0005840]	ACYPI000039 protein (ACYPI001477 protein) (Ribosomal protein L30-like protein) (Uncharacterized protein)	Nuclear Localization
TR23828|c1_g1_i1	1008	Q201X4	tr|Q201X4|Q201X4_ACYPI	ko03010-Ribosome	Acyrthosiphon pisum (Pea aphid)	translation [GO:0006412]	RNA binding [GO:0003723]; structural constituent of ribosome [GO:0003735]	ribosome [GO:0005840]	ACYPI000081 protein (Putative ribosomal protein S18) (Uncharacterized protein)	NA
TR3152|c0_g3_i4	4940	J9K6M4	tr|J9K6M4|J9K6M4_ACYPI	#N/A	Acyrthosiphon pisum (Pea aphid)	#N/A	ATP binding [GO:0005524]; calcium-transporting ATPase activity [GO:0005388]; metal ion binding [GO:0046872]	integral component of membrane [GO:0016021]	Calcium-transporting ATPase (EC 3.6.3.8)	Transmembrane
TR27437|c0_g1_i1	3214	E2A6B6	tr|E2A6B6|E2A6B6_CAMFO	#N/A	Camponotus floridanus (Florida carpenter ant)	aromatic amino acid family metabolic process [GO:0009072]; catecholamine biosynthetic process [GO:0042423]	iron ion binding [GO:0005506]; tyrosine 3-monooxygenase activity [GO:0004511]	#N/A	Tyrosine 3-monooxygenase	Nuclear localization, Transmembrane
TR65138|c1_g1_i1	1831	J9JMC2	tr|J9JMC2|J9JMC2_ACYPI	#N/A	Acyrthosiphon pisum (Pea aphid)	carbohydrate metabolic process [GO:0005975]; chitin catabolic process [GO:0006032]	chitinase activity [GO:0004568]	#N/A	Uncharacterized protein	Signal IP
TR71354|c0_g1_i1	601	C4WYC2	tr|C4WYC2|C4WYC2_ACYPI	ko03010-Ribosome	Acyrthosiphon pisum (Pea aphid)	translation [GO:0006412]	structural constituent of ribosome [GO:0003735]	cytosolic small ribosomal subunit [GO:0022627]	40S ribosomal protein S3a	Nuclear Localization
TR41717|c1_g1_i1	4305	J9JPU1	tr|J9JPU1|J9JPU1_ACYPI	ko04141-Protein processing in endoplasmic reticulum ; ko05134-Legionellosis	Acyrthosiphon pisum (Pea aphid)	#N/A	ATP binding [GO:0005524]; hydrolase activity [GO:0016787]	#N/A	Uncharacterized protein	NA
TR35478|c1_g4_i1	1522	NA	NA	NA	NA	NA	NA	NA	NA	NA
TR7958|c0_g1_i1	4298	J9JW96	tr|J9JW96|J9JW96_ACYPI	#N/A	Acyrthosiphon pisum (Pea aphid)	#N/A	structural constituent of cuticle [GO:0042302]	#N/A	Uncharacterized protein	Transmembrane
TR64921|c0_g1_i1	671	C4WTN9	tr|C4WTN9|C4WTN9_ACYPI	ko03010-Ribosome	Acyrthosiphon pisum (Pea aphid)	translation [GO:0006412]	structural constituent of ribosome [GO:0003735]	large ribosomal subunit [GO:0015934]	ACYPI009907 protein (Uncharacterized protein)	NA
TR7811|c0_g1_i2	2499	Q1ZZQ0	tr|Q1ZZQ0|Q1ZZQ0_ACYPI	ko04141-Protein processing in endoplasmic reticulum	Acyrthosiphon pisum (Pea aphid)	protein folding [GO:0006457]; response to heat [GO:0009408]	ATP binding [GO:0005524]; metal ion binding [GO:0046872]	#N/A	DnaJ-lik protein (Uncharacterized protein)	Nuclear localization, Transmembrane
TR11199|c0_g1_i1	1103	X1X3K3	tr|X1X3K3|X1X3K3_ACYPI	#N/A	Acyrthosiphon pisum (Pea aphid)	#N/A	#N/A	#N/A	Uncharacterized protein	NA
TR65086|c0_g1_i1	678	J9JL45	tr|J9JL45|J9JL45_ACYPI	ko03010-Ribosome	Acyrthosiphon pisum (Pea aphid)	translation [GO:0006412]	metal ion binding [GO:0046872]; rRNA binding [GO:0019843]; structural constituent of ribosome [GO:0003735]	ribosome [GO:0005840]	Ribosomal protein L37	NA
TR65346|c0_g1_i1	1489	C4WU49	tr|C4WU49|C4WU49_ACYPI	ko03010-Ribosome	Acyrthosiphon pisum (Pea aphid)	translation [GO:0006412]	structural constituent of ribosome [GO:0003735]	ribosome [GO:0005840]	ACYPI007971 protein (Uncharacterized protein)	Nuclear Localization
TR59195|c0_g1_i1	2261	J9JS73	tr|J9JS73|J9JS73_ACYPI	#N/A	Acyrthosiphon pisum (Pea aphid)	transport [GO:0006810]	#N/A	integral component of membrane [GO:0016021]	Uncharacterized protein	Nuclear Localization
TR7823|c0_g1_i1	3234	J9JLC9	tr|J9JLC9|J9JLC9_ACYPI	#N/A	Acyrthosiphon pisum (Pea aphid)	#N/A	motor activity [GO:0003774]	myosin complex [GO:0016459]	Uncharacterized protein	NA
TR34577|c2_g1_i2	5910	A0A0G3FE97	tr|A0A0G3FE97|A0A0G3FE97_RHOPD	#N/A	Rhopalosiphum padi (Bird cherry-oat aphid) (Aphis padi)	transport [GO:0006810]	ATPase activity [GO:0016887]; ATP binding [GO:0005524]	membrane [GO:0016020]	ABC transporter G family member 20	Transmembrane
TR17410|c0_g1_i1	660	F2X049	tr|F2X049|F2X049_9HEMI	#N/A	Sitobion avenae (English grain aphid)	translation [GO:0006412]	structural constituent of ribosome [GO:0003735]	ribosome [GO:0005840]	Ubiquitin ribosomal protein S27A fusion protein	NA
TR21835|c0_g1_i1	3647	J9K934	tr|J9K934|J9K934_ACYPI	#N/A	Acyrthosiphon pisum (Pea aphid)	ion transport [GO:0006811]	#N/A	gap junction [GO:0005921]; integral component of membrane [GO:0016021]; plasma membrane [GO:0005886]	Innexin	Transmembrane
TR31296|c0_g1_i2	4599	X1WV43	tr|X1WV43|X1WV43_ACYPI	#N/A	Acyrthosiphon pisum (Pea aphid)	acetyl-CoA biosynthetic process [GO:0006085]; cellular carbohydrate metabolic process [GO:0044262]; citrate metabolic process [GO:0006101]	ATP binding [GO:0005524]; ATP citrate synthase activity [GO:0003878]; cofactor binding [GO:0048037]; metal ion binding [GO:0046872]	#N/A	ATP-citrate synthase (EC 2.3.3.8) (ATP-citrate (pro-S-)-lyase) (Citrate cleavage enzyme)	NA
TR21815|c0_g1_i3	1646	X1X6D3	tr|X1X6D3|X1X6D3_ACYPI	#N/A	Acyrthosiphon pisum (Pea aphid)	#N/A	#N/A	#N/A	Uncharacterized protein	Nuclear localization, SignalIP, Transmembrane
TR34317|c0_g1_i1	2333	J9JIP1	tr|J9JIP1|J9JIP1_ACYPI	ko01100-Metabolic pathways ; ko00270-Cysteine and methionine metabolism ; ko00330-Arginine and proline metabolism	Acyrthosiphon pisum (Pea aphid)	S-adenosylmethioninamine biosynthetic process [GO:0006557]; spermidine biosynthetic process [GO:0008295]; spermine biosynthetic process [GO:0006597]	adenosylmethionine decarboxylase activity [GO:0004014]	#N/A	PIRNR:PIRNR001355}.	NA
TR41804|c1_g1_i1	1723	C4WSH2	tr|C4WSH2|C4WSH2_ACYPI	ko03010-Ribosome	Acyrthosiphon pisum (Pea aphid)	translation [GO:0006412]	structural constituent of ribosome [GO:0003735]	ribosome [GO:0005840]	ACYPI009856 protein (Uncharacterized protein)	Nuclear Localization
TR53503|c1_g1_i1	1412	J9JZN8	tr|J9JZN8|J9JZN8_ACYPI	#N/A	Acyrthosiphon pisum (Pea aphid)	#N/A	ornithine decarboxylase inhibitor activity [GO:0008073]	#N/A	Uncharacterized protein	Nuclear Localization
TR9675|c0_g1_i1	553	J9JJR0	tr|J9JJR0|J9JJR0_ACYPI	#N/A	Acyrthosiphon pisum (Pea aphid)	translation [GO:0006412]	structural constituent of ribosome [GO:0003735]	ribosome [GO:0005840]	Uncharacterized protein	NA
TR21815|c0_g1_i2	3317	J9JPB5	tr|J9JPB5|J9JPB5_ACYPI	#N/A	Acyrthosiphon pisum (Pea aphid)	#N/A	#N/A	#N/A	Uncharacterized protein	SignalIP, Transmembrane
TR3152|c0_g3_i1	4695	J9K6M4	tr|J9K6M4|J9K6M4_ACYPI	#N/A	Acyrthosiphon pisum (Pea aphid)	#N/A	ATP binding [GO:0005524]; calcium-transporting ATPase activity [GO:0005388]; metal ion binding [GO:0046872]	integral component of membrane [GO:0016021]	Calcium-transporting ATPase (EC 3.6.3.8)	NA
TR30551|c0_g1_i1	1978	J9JRA8	tr|J9JRA8|J9JRA8_ACYPI	#N/A	Acyrthosiphon pisum (Pea aphid)	#N/A	#N/A	#N/A	Uncharacterized protein	Signal IP
TR41763|c0_g1_i1	2305	A7UL73	tr|A7UL73|A7UL73_9HEMI	#N/A	Lipaphis erysimi (mustard aphid)	#N/A	#N/A	#N/A	Chemosensory protein	Nuclear localization, SignalIP
TR41789|c0_g1_i1	1442	C4WYG5	tr|C4WYG5|C4WYG5_ACYPI	ko03010-Ribosome	Acyrthosiphon pisum (Pea aphid)	translation [GO:0006412]	structural constituent of ribosome [GO:0003735]	small ribosomal subunit [GO:0015935]	ACYPI009132 protein (Uncharacterized protein)	Nuclear Localization
TR21110|c0_g2_i1	1007	C4WRP1	tr|C4WRP1|C4WRP1_ACYPI	#N/A	Acyrthosiphon pisum (Pea aphid)	#N/A	#N/A	#N/A	ACYPI007459 protein (Uncharacterized protein)	NA
TR30605|c2_g1_i2	603	C4WTD6	tr|C4WTD6|C4WTD6_ACYPI	ko03010-Ribosome	Acyrthosiphon pisum (Pea aphid)	translational elongation [GO:0006414]	structural constituent of ribosome [GO:0003735]	ribosome [GO:0005840]	ACYPI008348 protein (Uncharacterized protein)	NA
TR3548|c1_g1_i1	2083	J9JMM5	tr|J9JMM5|J9JMM5_ACYPI	#N/A	Acyrthosiphon pisum (Pea aphid)	#N/A	#N/A	#N/A	Uncharacterized protein	Signal IP
TR30591|c0_g1_i1	2925	C4WTA8	tr|C4WTA8|C4WTA8_ACYPI	ko01100-Metabolic pathways ; ko01110-Biosynthesis of secondary metabolites ; ko00940-Phenylpropanoid biosynthesis	Acyrthosiphon pisum (Pea aphid)	#N/A	peroxiredoxin activity [GO:0051920]	#N/A	ACYPI009972 protein (Uncharacterized protein)	NA
TR18702|c0_g1_i1	764	C4WS14	tr|C4WS14|C4WS14_ACYPI	ko03010-Ribosome	Acyrthosiphon pisum (Pea aphid)	translation [GO:0006412]	structural constituent of ribosome [GO:0003735]	ribosome [GO:0005840]	ACYPI009948 protein (Uncharacterized protein)	Nuclear Localization
TR32327|c0_g1_i1	1861	C4WT00	tr|C4WT00|C4WT00_ACYPI	ko04978-Mineral absorption	Acyrthosiphon pisum (Pea aphid)	cellular iron ion homeostasis [GO:0006879]; iron ion transport [GO:0006826]	ferric iron binding [GO:0008199]; ferroxidase activity [GO:0004322]	cell [GO:0005623]	Ferritin (EC 1.16.3.1)	Signal IP
TR13964|c2_g2_i1	1768	J9JVX1	tr|J9JVX1|J9JVX1_ACYPI	ko01100-Metabolic pathways ; ko01110-Biosynthesis of secondary metabolites ; ko01130-Biosynthesis of antibiotics ; ko01120-Microbial metabolism in diverse environments ; ko01200-Carbon metabolism ; ko00270-Cysteine and methionine metabolism ; ko00020-Citrate cycle (TCA cycle) ; ko00630-Glyoxylate and dicarboxylate metabolism ; ko00620-Pyruvate metabolism ; ko00710-Carbon fixation in photosyntheti…	Acyrthosiphon pisum (Pea aphid)	carbohydrate metabolic process [GO:0005975]; malate metabolic process [GO:0006108]; tricarboxylic acid cycle [GO:0006099]	L-malate dehydrogenase activity [GO:0030060]	#N/A	Malate dehydrogenase (EC 1.1.1.37)	NA
TR9910|c0_g1_i1	2634	D6WPH9	tr|D6WPH9|D6WPH9_TRICA	#N/A	Tribolium castaneum (Red flour beetle)	gluconeogenesis [GO:0006094]	GTP binding [GO:0005525]; phosphoenolpyruvate carboxykinase (GTP) activity [GO:0004613]	#N/A	Putative uncharacterized protein	Nuclear Localization
TR19270|c0_g1_i1	771	Q201W7	tr|Q201W7|Q201W7_ACYPI	ko03010-Ribosome	Acyrthosiphon pisum (Pea aphid)	translation [GO:0006412]	structural constituent of ribosome [GO:0003735]	ribosome [GO:0005840]	40S ribosomal protein S12	NA
TR30802|c1_g1_i1	3147	J9K9Z4	tr|J9K9Z4|J9K9Z4_ACYPI	ko01100-Metabolic pathways ; ko01120-Microbial metabolism in diverse environments ; ko00790-Folate biosynthesis ; ko02020-Two-component system ; ko00627-Aminobenzoate degradation	Acyrthosiphon pisum (Pea aphid)	#N/A	alkaline phosphatase activity [GO:0004035]	#N/A	Alkaline phosphatase (EC 3.1.3.1)	SignalIP, Transmembrane
TR59291|c1_g1_i1	2267	J9JM65	tr|J9JM65|J9JM65_ACYPI	#N/A	Acyrthosiphon pisum (Pea aphid)	#N/A	#N/A	#N/A	Uncharacterized protein	SignalIP, Transmembrane
TR8755|c0_g1_i1	1514	C4WS59	tr|C4WS59|C4WS59_ACYPI	#N/A	Acyrthosiphon pisum (Pea aphid)	#N/A	translation elongation factor activity [GO:0003746]	eukaryotic translation elongation factor 1 complex [GO:0005853]	ACYPI009884 protein (Uncharacterized protein)	NA
TR18624|c0_g1_i1	919	Q201W6	tr|Q201W6|Q201W6_ACYPI	ko03010-Ribosome	Acyrthosiphon pisum (Pea aphid)	translation [GO:0006412]	structural constituent of ribosome [GO:0003735]	ribosome [GO:0005840]	Ribosomal protein L37A-like (Uncharacterized protein)	NA
TR21056|c0_g1_i1	1181	J9K196	tr|J9K196|J9K196_ACYPI	#N/A	Acyrthosiphon pisum (Pea aphid)	#N/A	#N/A	#N/A	Uncharacterized protein	NA
TR34121|c0_g1_i1	1765	Q1ZZP5	tr|Q1ZZP5|Q1ZZP5_ACYPI	ko01100-Metabolic pathways ; ko00040-Pentose and glucuronate interconversions	Acyrthosiphon pisum (Pea aphid)	#N/A	oxidoreductase activity [GO:0016491]	#N/A	ACYPI000057 protein (Putative diacetyl/L-xylulose reductase) (Uncharacterized protein)	NA
TR3548|c1_g1_i2	2053	J9JMM5	tr|J9JMM5|J9JMM5_ACYPI	#N/A	Acyrthosiphon pisum (Pea aphid)	#N/A	#N/A	#N/A	Uncharacterized protein	Signal IP
TR20798|c0_g2_i1	506	C4WSC8	tr|C4WSC8|C4WSC8_ACYPI	ko03010-Ribosome	Acyrthosiphon pisum (Pea aphid)	translation [GO:0006412]	structural constituent of ribosome [GO:0003735]	ribosome [GO:0005840]	ACYPI008671 protein (Uncharacterized protein)	Nuclear Localization
TR36235|c0_g1_i1	411	X1XBX4	tr|X1XBX4|X1XBX4_ACYPI	ko03010-Ribosome	Acyrthosiphon pisum (Pea aphid)	translation [GO:0006412]	structural constituent of ribosome [GO:0003735]	ribosome [GO:0005840]	Uncharacterized protein	NA
TR64864|c0_g1_i1	2804	J9JQV2	tr|J9JQV2|J9JQV2_ACYPI	ko01100-Metabolic pathways ; ko01110-Biosynthesis of secondary metabolites ; ko01130-Biosynthesis of antibiotics ; ko01120-Microbial metabolism in diverse environments ; ko01200-Carbon metabolism ; ko01230-Biosynthesis of amino acids ; ko00030-Pentose phosphate pathway ; ko00710-Carbon fixation in photosynthetic organisms ; ko01051-Biosynthesis of ansamycins	Acyrthosiphon pisum (Pea aphid)	#N/A	catalytic activity [GO:0003824]	#N/A	Uncharacterized protein	NA
TR3439|c0_g1_i1	3243	D4AHX5	tr|D4AHX5|D4AHX5_NILLU	#N/A	Nilaparvata lugens (Brown planthopper)	carbohydrate transport [GO:0008643]	substrate-specific transmembrane transporter activity [GO:0022891]	integral component of membrane [GO:0016021]	Sugar transporter 10	NA
TR47611|c0_g1_i1	1000	J9K7R3	tr|J9K7R3|J9K7R3_ACYPI	#N/A	Acyrthosiphon pisum (Pea aphid)	#N/A	pigment binding [GO:0031409]	extracellular region [GO:0005576]	Uncharacterized protein	Transmembrane
TR1089|c0_g1_i1	897	Q45V95	tr|Q45V95|Q45V95_MYZPE	#N/A	Myzus persicae (Green peach aphid) (Aphis persicae)	#N/A	structural constituent of cuticle [GO:0042302]	#N/A	Cuticle protein 4 (RR1 cuticle protein 1)	Nuclear localization, SignalIP
TR41753|c0_g1_i1	449	C4WUK3	tr|C4WUK3|C4WUK3_ACYPI	#N/A	Acyrthosiphon pisum (Pea aphid)	#N/A	#N/A	#N/A	ACYPI005604 protein (Uncharacterized protein)	Nuclear Localization
TR9939|c0_g1_i1	436	Q86SB7	tr|Q86SB7|Q86SB7_GRYBI	#N/A	Gryllus bimaculatus (Two-spotted cricket)	#N/A	#N/A	#N/A	Actin (Fragment)	NA
TR23761|c0_g1_i1	949	C4WVK2	tr|C4WVK2|C4WVK2_ACYPI	ko03010-Ribosome	Acyrthosiphon pisum (Pea aphid)	translation [GO:0006412]	structural constituent of ribosome [GO:0003735]	ribosome [GO:0005840]	ACYPI010164 protein (Uncharacterized protein)	NA
TR28809|c0_g1_i1	2251	J9JK33	tr|J9JK33|J9JK33_ACYPI	#N/A	Acyrthosiphon pisum (Pea aphid)	carbohydrate metabolic process [GO:0005975]	hydrolase activity, hydrolyzing O-glycosyl compounds [GO:0004553]	#N/A	Uncharacterized protein	NA
TR27442|c0_g1_i1	1929	J9JS66	tr|J9JS66|J9JS66_ACYPI	#N/A	Acyrthosiphon pisum (Pea aphid)	#N/A	#N/A	#N/A	Uncharacterized protein	NA
TR3791|c1_g1_i1	2707	J9JSI0	tr|J9JSI0|J9JSI0_ACYPI	#N/A	Acyrthosiphon pisum (Pea aphid)	#N/A	#N/A	#N/A	Uncharacterized protein	Transmembrane
TR24795|c0_g1_i1	1997	J9JQX1	tr|J9JQX1|J9JQX1_ACYPI	#N/A	Acyrthosiphon pisum (Pea aphid)	transmembrane transport [GO:0055085]	transporter activity [GO:0005215]	integral component of membrane [GO:0016021]	Uncharacterized protein	Transmembrane
TR10099|c0_g1_i1	1698	J9JLF7	tr|J9JLF7|J9JLF7_ACYPI	#N/A	Acyrthosiphon pisum (Pea aphid)	#N/A	#N/A	#N/A	Uncharacterized protein	NA
TR35520|c9_g5_i7	697	X1XTS7	tr|X1XTS7|X1XTS7_ACYPI	#N/A	Acyrthosiphon pisum (Pea aphid)	#N/A	structural constituent of cuticle [GO:0042302]	#N/A	Uncharacterized protein	Nuclear Localization
TR1048|c0_g1_i1	1942	A0A0C9QRI8	tr|A0A0C9QRI8|A0A0C9QRI8_9HYME	#N/A	Fopius arisanus	#N/A	#N/A	#N/A	IleS_1 protein (Fragment)	NA
TR32327|c1_g1_i1	1641	J9K3X9	tr|J9K3X9|J9K3X9_ACYPI	#N/A	Acyrthosiphon pisum (Pea aphid)	cellular iron ion homeostasis [GO:0006879]; iron ion transport [GO:0006826]	ferric iron binding [GO:0008199]; ferroxidase activity [GO:0004322]	cell [GO:0005623]	Ferritin (EC 1.16.3.1)	Nuclear localization, SignalIP
TR57182|c0_g1_i1	2498	Q9U5N2	tr|Q9U5N2|Q9U5N2_MYZPE	#N/A	Myzus persicae (Green peach aphid) (Aphis persicae)	protein refolding [GO:0042026]	ATP binding [GO:0005524]	cytoplasm [GO:0005737]	Hsp60 protein	Transmembrane
TR35520|c9_g5_i3	380	X1WJ59	tr|X1WJ59|X1WJ59_ACYPI	#N/A	Acyrthosiphon pisum (Pea aphid)	#N/A	structural constituent of cuticle [GO:0042302]	#N/A	Uncharacterized protein	NA
TR4213|c0_g1_i2	3915	J9K3N0	tr|J9K3N0|J9K3N0_ACYPI	ko01100-Metabolic pathways ; ko01110-Biosynthesis of secondary metabolites ; ko01130-Biosynthesis of antibiotics ; ko05016-Huntington's disease ; ko05010-Alzheimer's disease ; ko01120-Microbial metabolism in diverse environments ; ko00190-Oxidative phosphorylation ; ko05012-Parkinson's disease ; ko04932-Non-alcoholic fatty liver disease (NAFLD) ; ko01200-Carbon metabolism ; ko00020-Citrate cycle …	Acyrthosiphon pisum (Pea aphid)	electron transport chain [GO:0022900]; tricarboxylic acid cycle [GO:0006099]	flavin adenine dinucleotide binding [GO:0050660]; succinate dehydrogenase (ubiquinone) activity [GO:0008177]	mitochondrial inner membrane [GO:0005743]	RuleBase:RU362051}.	NA
TR17400|c0_g1_i1	3157	J9K6Y3	tr|J9K6Y3|J9K6Y3_ACYPI	#N/A	Acyrthosiphon pisum (Pea aphid)	#N/A	DNA primase activity [GO:0003896]	primosome complex [GO:1990077]	DNA primase (EC 2.7.7.-)	Transmembrane
TR34321|c4_g1_i2	1149	A9JSH6	tr|A9JSH6|A9JSH6_MYZPE	#N/A	Myzus persicae (Green peach aphid) (Aphis persicae)	regulation of catalytic activity [GO:0050790]	cysteine-type endopeptidase activity [GO:0004197]	#N/A	Cathepsin B	Signal IP
TR20886|c0_g1_i1	1826	J9K2G2	tr|J9K2G2|J9K2G2_ACYPI	#N/A	Acyrthosiphon pisum (Pea aphid)	#N/A	#N/A	#N/A	Uncharacterized protein	Transmembrane
TR30484|c0_g1_i1	1431	J9JM39	tr|J9JM39|J9JM39_ACYPI	#N/A	Acyrthosiphon pisum (Pea aphid)	#N/A	structural constituent of cuticle [GO:0042302]	#N/A	Uncharacterized protein	Signal IP
TR4411|c0_g2_i1	2326	X1WJA2	tr|X1WJA2|X1WJA2_ACYPI	#N/A	Acyrthosiphon pisum (Pea aphid)	carbohydrate metabolic process [GO:0005975]	catalytic activity [GO:0003824]; cation binding [GO:0043169]	#N/A	Uncharacterized protein	Signal IP
TR1043|c0_g1_i1	2331	C4WSK9	tr|C4WSK9|C4WSK9_ACYPI	#N/A	Acyrthosiphon pisum (Pea aphid)	regulation of transcription, DNA-templated [GO:0006355]	DNA binding [GO:0003677]	#N/A	ACYPI003867 protein (Uncharacterized protein)	Nuclear Localization
TR29648|c0_g1_i1	2027	J9K9Y0	tr|J9K9Y0|J9K9Y0_ACYPI	ko04141-Protein processing in endoplasmic reticulum	Acyrthosiphon pisum (Pea aphid)	cell redox homeostasis [GO:0045454]	protein disulfide isomerase activity [GO:0003756]	endoplasmic reticulum [GO:0005783]	Protein disulfide-isomerase (EC 5.3.4.1)	Signal IP
TR6652|c0_g1_i1	1134	C4WYE4	tr|C4WYE4|C4WYE4_ACYPI	#N/A	Acyrthosiphon pisum (Pea aphid)	#N/A	#N/A	troponin complex [GO:0005861]	ACYPI005885 protein	Transmembrane
TR70821|c1_g1_i1	614	Q201X1	tr|Q201X1|Q201X1_ACYPI	ko03010-Ribosome	Acyrthosiphon pisum (Pea aphid)	translation [GO:0006412]	structural constituent of ribosome [GO:0003735]	ribosome [GO:0005840]	ACYPI000033 protein (Ribosomal protein L31-like) (Uncharacterized protein)	NA
TR11212|c0_g1_i1	517	C4WSJ9	tr|C4WSJ9|C4WSJ9_ACYPI	#N/A	Acyrthosiphon pisum (Pea aphid)	#N/A	calcium ion binding [GO:0005509]	#N/A	ACYPI006043 protein (Uncharacterized protein)	NA
TR25590|c0_g1_i1	1105	J9K945	tr|J9K945|J9K945_ACYPI	ko03010-Ribosome	Acyrthosiphon pisum (Pea aphid)	translation [GO:0006412]	nucleotide binding [GO:0000166]; structural constituent of ribosome [GO:0003735]	ribosome [GO:0005840]	40S ribosomal protein S24	NA
TR19384|c0_g1_i1	1828	T1EAD2	tr|T1EAD2|T1EAD2_ANOAQ	#N/A	Anopheles aquasalis (Malaria mosquito)	#N/A	calcium ion binding [GO:0005509]	#N/A	Putative establishment of meiotic spindle orientation (Fragment)	NA
TR36255|c0_g1_i1	2013	J9JR79	tr|J9JR79|J9JR79_ACYPI	#N/A	Acyrthosiphon pisum (Pea aphid)	#N/A	metal ion binding [GO:0046872]; metalloendopeptidase activity [GO:0004222]	#N/A	Uncharacterized protein	Nuclear Localization
TR7689|c0_g1_i1	1121	C4WSD9	tr|C4WSD9|C4WSD9_ACYPI	#N/A	Acyrthosiphon pisum (Pea aphid)	positive regulation of translational elongation [GO:0045901]; positive regulation of translational termination [GO:0045905]; translational frameshifting [GO:0006452]	ribosome binding [GO:0043022]; translation elongation factor activity [GO:0003746]	#N/A	Eukaryotic translation initiation factor 5A (eIF-5A)	NA
TR30812|c1_g1_i1	2481	J9KB04	tr|J9KB04|J9KB04_ACYPI	ko01100-Metabolic pathways ; ko01110-Biosynthesis of secondary metabolites ; ko01130-Biosynthesis of antibiotics ; ko01120-Microbial metabolism in diverse environments ; ko01200-Carbon metabolism ; ko04910-Insulin signaling pathway ; ko04066-HIF-1 signaling pathway ; ko00520-Amino sugar and nucleotide sugar metabolism ; ko00010-Glycolysis / Gluconeogenesis ; ko05230-Central carbon metabolism in c…	Acyrthosiphon pisum (Pea aphid)	cellular glucose homeostasis [GO:0001678]; glycolytic process [GO:0006096]	ATP binding [GO:0005524]; glucose binding [GO:0005536]; hexokinase activity [GO:0004396]	cell [GO:0005623]	Hexokinase (EC 2.7.1.1)	NA
TR17394|c0_g1_i1	833	Q201U8	tr|Q201U8|Q201U8_ACYPI	ko03010-Ribosome	Acyrthosiphon pisum (Pea aphid)	translation [GO:0006412]	structural constituent of ribosome [GO:0003735]	ribosome [GO:0005840]	Ribosomal protein S28e-like (Uncharacterized protein)	Nuclear Localization
TR7798|c1_g1_i1	1711	J9JLA2	tr|J9JLA2|J9JLA2_ACYPI	#N/A	Acyrthosiphon pisum (Pea aphid)	#N/A	#N/A	#N/A	Uncharacterized protein	NA
TR65533|c0_g1_i1	622	C4WY90	tr|C4WY90|C4WY90_ACYPI	ko03010-Ribosome	Acyrthosiphon pisum (Pea aphid)	translation [GO:0006412]	structural constituent of ribosome [GO:0003735]	ribosome [GO:0005840]	ACYPI006769 protein (Uncharacterized protein)	Nuclear Localization
TR35729|c1_g1_i1	1064	J9KA99	tr|J9KA99|J9KA99_ACYPI	#N/A	Acyrthosiphon pisum (Pea aphid)	#N/A	#N/A	#N/A	Uncharacterized protein	NA
TR64885|c1_g2_i1	3753	J9JN17	tr|J9JN17|J9JN17_ACYPI	#N/A	Acyrthosiphon pisum (Pea aphid)	intracellular protein transport [GO:0006886]; vesicle-mediated transport [GO:0016192]	structural molecule activity [GO:0005198]	COPI vesicle coat [GO:0030126]	Coatomer subunit gamma	Transmembrane
TR36264|c0_g1_i1	1340	C4WSA9	tr|C4WSA9|C4WSA9_ACYPI	#N/A	Acyrthosiphon pisum (Pea aphid)	#N/A	#N/A	#N/A	ACYPI008389 protein (Uncharacterized protein)	Nuclear Localization
TR20805|c0_g1_i1	2328	J9JYS8	tr|J9JYS8|J9JYS8_ACYPI	ko04141-Protein processing in endoplasmic reticulum ; ko04612-Antigen processing and presentation	Acyrthosiphon pisum (Pea aphid)	cell redox homeostasis [GO:0045454]	protein disulfide isomerase activity [GO:0003756]	endoplasmic reticulum [GO:0005783]	Protein disulfide-isomerase (EC 5.3.4.1)	Signal IP
TR62450|c1_g1_i1	3860	J9JUU6	tr|J9JUU6|J9JUU6_ACYPI	ko01100-Metabolic pathways ; ko05016-Huntington's disease ; ko05010-Alzheimer's disease ; ko00190-Oxidative phosphorylation ; ko05012-Parkinson's disease ; ko04932-Non-alcoholic fatty liver disease (NAFLD) ; ko04260-Cardiac muscle contraction	Acyrthosiphon pisum (Pea aphid)	#N/A	catalytic activity [GO:0003824]; metal ion binding [GO:0046872]	#N/A	Uncharacterized protein	NA
TR7689|c0_g2_i1	986	C4WSD9	tr|C4WSD9|C4WSD9_ACYPI	#N/A	Acyrthosiphon pisum (Pea aphid)	positive regulation of translational elongation [GO:0045901]; positive regulation of translational termination [GO:0045905]; translational frameshifting [GO:0006452]	ribosome binding [GO:0043022]; translation elongation factor activity [GO:0003746]	#N/A	Eukaryotic translation initiation factor 5A (eIF-5A)	NA
TR31605|c0_g2_i1	2236	J9KAQ3	tr|J9KAQ3|J9KAQ3_ACYPI	#N/A	Acyrthosiphon pisum (Pea aphid)	#N/A	#N/A	#N/A	Uncharacterized protein	SignalIP, Transmembrane
TR12941|c0_g1_i1	366	NA	NA	NA	NA	NA	NA	NA	NA	NA
TR20950|c0_g1_i1	2489	J9JJ66	tr|J9JJ66|J9JJ66_ACYPI	#N/A	Acyrthosiphon pisum (Pea aphid)	#N/A	#N/A	#N/A	Uncharacterized protein	Transmembrane
TR21094|c0_g2_i1	1130	Q201X7	tr|Q201X7|Q201X7_ACYPI	ko01100-Metabolic pathways ; ko01110-Biosynthesis of secondary metabolites ; ko01130-Biosynthesis of antibiotics ; ko00230-Purine metabolism ; ko00240-Pyrimidine metabolism	Acyrthosiphon pisum (Pea aphid)	CTP biosynthetic process [GO:0006241]; GTP biosynthetic process [GO:0006183]; UTP biosynthetic process [GO:0006228]	ATP binding [GO:0005524]; nucleoside diphosphate kinase activity [GO:0004550]	#N/A	Nucleoside diphosphate kinase (EC 2.7.4.6)	NA
TR35520|c9_g6_i2	644	X1XTT1	tr|X1XTT1|X1XTT1_ACYPI	#N/A	Acyrthosiphon pisum (Pea aphid)	#N/A	structural constituent of cuticle [GO:0042302]	#N/A	Uncharacterized protein	Nuclear Localization
TR47662|c0_g1_i1	575	C4WYF1	tr|C4WYF1|C4WYF1_ACYPI	ko03010-Ribosome	Acyrthosiphon pisum (Pea aphid)	translation [GO:0006412]	structural constituent of ribosome [GO:0003735]	ribosome [GO:0005840]	ACYPI006417 protein (Uncharacterized protein)	NA
TR32343|c0_g1_i1	3073	B0WYF3	tr|B0WYF3|B0WYF3_CULQU	ko01100-Metabolic pathways ; ko01120-Microbial metabolism in diverse environments ; ko01200-Carbon metabolism ; ko00620-Pyruvate metabolism ; ko00710-Carbon fixation in photosynthetic organisms	Culex quinquefasciatus (Southern house mosquito) (Culex pungens)	malate metabolic process [GO:0006108]	malate dehydrogenase (decarboxylating) (NAD+) activity [GO:0004471]; metal ion binding [GO:0046872]; NAD binding [GO:0051287]	#N/A	Malic enzyme	Signal IP
TR33499|c2_g1_i1	4308	J9K0B1	tr|J9K0B1|J9K0B1_ACYPI	ko01100-Metabolic pathways ; ko00500-Starch and sucrose metabolism	Acyrthosiphon pisum (Pea aphid)	trehalose biosynthetic process [GO:0005992]	catalytic activity [GO:0003824]	#N/A	Uncharacterized protein	Nuclear localization, SignalIP, Transmembrane
TR2986|c0_g1_i1	2474	J9KAU8	tr|J9KAU8|J9KAU8_ACYPI	ko01100-Metabolic pathways ; ko00190-Oxidative phosphorylation ; ko04145-Phagosome ; ko04721-Synaptic vesicle cycle ; ko05120-Epithelial cell signaling in Helicobacter pylori infection ; ko05110-Vibrio cholerae infection ; ko05323-Rheumatoid arthritis ; ko04966-Collecting duct acid secretion	Acyrthosiphon pisum (Pea aphid)	ATP hydrolysis coupled proton transport [GO:0015991]; ATP metabolic process [GO:0046034]	ATP binding [GO:0005524]; hydrolase activity, acting on acid anhydrides, catalyzing transmembrane movement of substances [GO:0016820]	proton-transporting V-type ATPase, V1 domain [GO:0033180]	Uncharacterized protein	NA
TR30156|c0_g1_i1	1883	J9JK02	tr|J9JK02|J9JK02_ACYPI	#N/A	Acyrthosiphon pisum (Pea aphid)	#N/A	#N/A	#N/A	Uncharacterized protein	Signal IP
TR15779|c0_g1_i1	2238	X1WIA3	tr|X1WIA3|X1WIA3_ACYPI	ko04146-Peroxisome ; ko04212-Longevity regulating pathway - worm ; "ko00073-Cutin, suberine and wax biosynthesis"	Acyrthosiphon pisum (Pea aphid)	#N/A	fatty-acyl-CoA reductase (alcohol-forming) activity [GO:0080019]	#N/A	Uncharacterized protein	Transmembrane
TR30988|c2_g1_i1	1307	J9JW80	tr|J9JW80|J9JW80_ACYPI	#N/A	Acyrthosiphon pisum (Pea aphid)	#N/A	#N/A	#N/A	Uncharacterized protein	SignalIP, Transmembrane
TR20950|c0_g1_i2	2437	J9JJ66	tr|J9JJ66|J9JJ66_ACYPI	#N/A	Acyrthosiphon pisum (Pea aphid)	#N/A	#N/A	#N/A	Uncharacterized protein	Transmembrane
TR26687|c0_g1_i1	908	C4WSP8	tr|C4WSP8|C4WSP8_ACYPI	#N/A	Acyrthosiphon pisum (Pea aphid)	cell redox homeostasis [GO:0045454]; glycerol ether metabolic process [GO:0006662]	protein disulfide oxidoreductase activity [GO:0015035]	cell [GO:0005623]	Thioredoxin	NA
TR21052|c0_g2_i1	2163	J9JQM5	tr|J9JQM5|J9JQM5_ACYPI	ko01100-Metabolic pathways ; ko00190-Oxidative phosphorylation ; ko04145-Phagosome ; ko04721-Synaptic vesicle cycle ; ko05120-Epithelial cell signaling in Helicobacter pylori infection ; ko05110-Vibrio cholerae infection ; ko05323-Rheumatoid arthritis ; ko04966-Collecting duct acid secretion	Acyrthosiphon pisum (Pea aphid)	ATP hydrolysis coupled proton transport [GO:0015991]; ATP metabolic process [GO:0046034]	ATP binding [GO:0005524]; proton-transporting ATPase activity, rotational mechanism [GO:0046961]	proton-transporting V-type ATPase, V1 domain [GO:0033180]	Uncharacterized protein	NA
TR20827|c0_g1_i1	1002	Q201X6	tr|Q201X6|Q201X6_ACYPI	ko03010-Ribosome	Acyrthosiphon pisum (Pea aphid)	translation [GO:0006412]	structural constituent of ribosome [GO:0003735]	ribosome [GO:0005840]	Ribosomal protein L14-like (Uncharacterized protein)	NA
TR35520|c9_g6_i13	680	X1XTT1	tr|X1XTT1|X1XTT1_ACYPI	#N/A	Acyrthosiphon pisum (Pea aphid)	#N/A	structural constituent of cuticle [GO:0042302]	#N/A	Uncharacterized protein	Nuclear Localization
TR10579|c0_g2_i1	1495	J9JLV5	tr|J9JLV5|J9JLV5_ACYPI	ko01100-Metabolic pathways ; ko00590-Arachidonic acid metabolism	Acyrthosiphon pisum (Pea aphid)	#N/A	#N/A	#N/A	Uncharacterized protein	Transmembrane
TR31032|c0_g1_i1	7943	W4VRL7	tr|W4VRL7|W4VRL7_9DIPT	#N/A	Corethrella appendiculata	fatty acid biosynthetic process [GO:0006633]	acetyl-CoA carboxylase activity [GO:0003989]; ATP binding [GO:0005524]; biotin carboxylase activity [GO:0004075]; metal ion binding [GO:0046872]	#N/A	Putative acetyl-coa carboxylase	Transmembrane
TR17369|c0_g2_i1	577	J9JN36	tr|J9JN36|J9JN36_ACYPI	#N/A	Acyrthosiphon pisum (Pea aphid)	#N/A	structural constituent of cuticle [GO:0042302]	#N/A	Uncharacterized protein	Signal IP
TR21659|c0_g1_i1	1732	C4WSK5	tr|C4WSK5|C4WSK5_ACYPI	ko05034-Alcoholism ; ko05322-Systemic lupus erythematosus	Acyrthosiphon pisum (Pea aphid)	#N/A	DNA binding [GO:0003677]	nucleosome [GO:0000786]; nucleus [GO:0005634]	Histone H2A	NA
TR20886|c0_g2_i1	1393	J9K2G2	tr|J9K2G2|J9K2G2_ACYPI	#N/A	Acyrthosiphon pisum (Pea aphid)	#N/A	#N/A	#N/A	Uncharacterized protein	Transmembrane
TR65528|c0_g2_i1	684	Q201X3	tr|Q201X3|Q201X3_ACYPI	ko03010-Ribosome	Acyrthosiphon pisum (Pea aphid)	#N/A	#N/A	#N/A	ACYPI000038 protein (RpS25-like) (Uncharacterized protein)	NA
TR4139|c2_g1_i2	7478	J9JNF8	tr|J9JNF8|J9JNF8_ACYPI	ko05200-Pathways in cancer ; ko04151-PI3K-Akt signaling pathway ; ko04510-Focal adhesion ; ko05145-Toxoplasmosis ; ko05222-Small cell lung cancer ; ko05146-Amoebiasis ; ko05020-Prion diseases ; ko04512-ECM-receptor interaction	Acyrthosiphon pisum (Pea aphid)	#N/A	#N/A	#N/A	Uncharacterized protein	NA
TR23828|c0_g1_i1	1267	J9JT93	tr|J9JT93|J9JT93_ACYPI	#N/A	Acyrthosiphon pisum (Pea aphid)	#N/A	#N/A	#N/A	Uncharacterized protein	Nuclear localization, SignalIP
TR3200|c0_g11_i1	611	NA	NA	NA	NA	NA	NA	NA	NA	NA
TR21142|c0_g1_i1	580	C4WUD6	tr|C4WUD6|C4WUD6_ACYPI	ko03010-Ribosome	Acyrthosiphon pisum (Pea aphid)	translation [GO:0006412]	structural constituent of ribosome [GO:0003735]	ribosome [GO:0005840]	ACYPI000896 protein (Uncharacterized protein)	Nuclear Localization
TR21763|c0_g1_i1	2131	J9JUT3	tr|J9JUT3|J9JUT3_ACYPI	#N/A	Acyrthosiphon pisum (Pea aphid)	#N/A	cysteine-type endopeptidase activity [GO:0004197]	#N/A	Uncharacterized protein	Nuclear Localization
TR30171|c0_g2_i1	2659	V9I7V7	tr|V9I7V7|V9I7V7_APICE	#N/A	Apis cerana (Indian honeybee)	#N/A	#N/A	integral component of membrane [GO:0016021]	Transmembrane protein 184B	Transmembrane
TR3157|c0_g1_i1	1370	J9JXM6	tr|J9JXM6|J9JXM6_ACYPI	#N/A	Acyrthosiphon pisum (Pea aphid)	#N/A	#N/A	#N/A	Uncharacterized protein	Signal IP
TR7819|c0_g1_i1	3676	J9JMD4	tr|J9JMD4|J9JMD4_ACYPI	ko04974-Protein digestion and absorption	Acyrthosiphon pisum (Pea aphid)	#N/A	amino acid transmembrane transporter activity [GO:0015171]	integral component of membrane [GO:0016021]	Uncharacterized protein	Transmembrane
TR64889|c0_g1_i1	1958	J9K1R8	tr|J9K1R8|J9K1R8_ACYPI	#N/A	Acyrthosiphon pisum (Pea aphid)	#N/A	nucleic acid binding [GO:0003676]; nucleotide binding [GO:0000166]	#N/A	Uncharacterized protein	NA
TR1085|c0_g2_i1	4422	J9JSI7	tr|J9JSI7|J9JSI7_ACYPI	#N/A	Acyrthosiphon pisum (Pea aphid)	gluconeogenesis [GO:0006094]; pyruvate metabolic process [GO:0006090]	ATP binding [GO:0005524]; biotin binding [GO:0009374]; biotin carboxylase activity [GO:0004075]; DNA binding [GO:0003677]; metal ion binding [GO:0046872]; pyruvate carboxylase activity [GO:0004736]	#N/A	Pyruvate carboxylase (EC 6.4.1.1)	Nuclear localization, Transmembrane
TR28521|c0_g1_i1	2330	C4WS28	tr|C4WS28|C4WS28_ACYPI	#N/A	Acyrthosiphon pisum (Pea aphid)	protein folding [GO:0006457]	peptidyl-prolyl cis-trans isomerase activity [GO:0003755]	#N/A	Peptidyl-prolyl cis-trans isomerase	NA
TR59616|c0_g1_i1	3491	J9JTH1	tr|J9JTH1|J9JTH1_ACYPI	ko05205-Proteoglycans in cancer ; ko05206-MicroRNAs in cancer	Acyrthosiphon pisum (Pea aphid)	#N/A	#N/A	#N/A	Uncharacterized protein	NA
TR35463|c4_g11_i1	1662	J9JK13	tr|J9JK13|J9JK13_ACYPI	ko03008-Ribosome biogenesis in eukaryotes	Acyrthosiphon pisum (Pea aphid)	#N/A	#N/A	#N/A	Uncharacterized protein	NA
TR35282|c0_g1_i1	6475	J9JPK1	tr|J9JPK1|J9JPK1_ACYPI	ko01100-Metabolic pathways ; ko04910-Insulin signaling pathway ; ko04152-AMPK signaling pathway ; ko01212-Fatty acid metabolism ; ko00061-Fatty acid biosynthesis	Acyrthosiphon pisum (Pea aphid)	#N/A	transferase activity [GO:0016740]	#N/A	Uncharacterized protein	NA
TR21094|c0_g1_i1	1321	Q201X7	tr|Q201X7|Q201X7_ACYPI	ko01100-Metabolic pathways ; ko01110-Biosynthesis of secondary metabolites ; ko01130-Biosynthesis of antibiotics ; ko00230-Purine metabolism ; ko00240-Pyrimidine metabolism	Acyrthosiphon pisum (Pea aphid)	CTP biosynthetic process [GO:0006241]; GTP biosynthetic process [GO:0006183]; UTP biosynthetic process [GO:0006228]	ATP binding [GO:0005524]; nucleoside diphosphate kinase activity [GO:0004550]	#N/A	Nucleoside diphosphate kinase (EC 2.7.4.6)	Nuclear localization, SignalIP
TR3164|c0_g2_i1	3074	J9K3R8	tr|J9K3R8|J9K3R8_ACYPI	ko01100-Metabolic pathways ; ko00190-Oxidative phosphorylation ; ko04142-Lysosome ; ko04145-Phagosome ; ko05152-Tuberculosis ; ko04721-Synaptic vesicle cycle ; ko05120-Epithelial cell signaling in Helicobacter pylori infection ; ko05110-Vibrio cholerae infection ; ko05323-Rheumatoid arthritis ; ko04966-Collecting duct acid secretion	Acyrthosiphon pisum (Pea aphid)	ATP hydrolysis coupled proton transport [GO:0015991]	hydrogen ion transmembrane transporter activity [GO:0015078]	integral component of membrane [GO:0016021]; vacuolar proton-transporting V-type ATPase, V0 domain [GO:0000220]	V-type proton ATPase subunit a	Transmembrane
TR14899|c0_g1_i1	3255	X1WIY8	tr|X1WIY8|X1WIY8_ACYPI	#N/A	Acyrthosiphon pisum (Pea aphid)	response to oxidative stress [GO:0006979]	heme binding [GO:0020037]; peroxidase activity [GO:0004601]	#N/A	Uncharacterized protein	SignalIP, Transmembrane
TR30812|c1_g1_i3	2481	B3MW58	tr|B3MW58|B3MW58_DROAN	ko01100-Metabolic pathways ; ko01110-Biosynthesis of secondary metabolites ; ko01130-Biosynthesis of antibiotics ; ko01120-Microbial metabolism in diverse environments ; ko01200-Carbon metabolism ; ko04910-Insulin signaling pathway ; ko04066-HIF-1 signaling pathway ; ko00520-Amino sugar and nucleotide sugar metabolism ; ko00010-Glycolysis / Gluconeogenesis ; ko05230-Central carbon metabolism in c…	Drosophila ananassae (Fruit fly)	cellular glucose homeostasis [GO:0001678]; glycolytic process [GO:0006096]	ATP binding [GO:0005524]; glucose binding [GO:0005536]; hexokinase activity [GO:0004396]	cell [GO:0005623]	Hexokinase (EC 2.7.1.1)	Signal IP
TR29098|c0_g1_i1	995	J9JPI9	tr|J9JPI9|J9JPI9_ACYPI	#N/A	Acyrthosiphon pisum (Pea aphid)	#N/A	lysozyme activity [GO:0003796]	#N/A	Uncharacterized protein	Transmembrane
TR64889|c0_g2_i1	1919	C4WVU4	tr|C4WVU4|C4WVU4_ACYPI	ko04320-Dorso-ventral axis formation	Acyrthosiphon pisum (Pea aphid)	#N/A	nucleic acid binding [GO:0003676]; nucleotide binding [GO:0000166]	#N/A	ACYPI006706 protein	NA
TR1085|c0_g3_i1	4374	J9JSI7	tr|J9JSI7|J9JSI7_ACYPI	#N/A	Acyrthosiphon pisum (Pea aphid)	gluconeogenesis [GO:0006094]; pyruvate metabolic process [GO:0006090]	ATP binding [GO:0005524]; biotin binding [GO:0009374]; biotin carboxylase activity [GO:0004075]; DNA binding [GO:0003677]; metal ion binding [GO:0046872]; pyruvate carboxylase activity [GO:0004736]	#N/A	Pyruvate carboxylase (EC 6.4.1.1)	Transmembrane
TR30607|c0_g1_i1	3759	J9JNN0	tr|J9JNN0|J9JNN0_ACYPI	ko04152-AMPK signaling pathway ; ko04066-HIF-1 signaling pathway ; ko00051-Fructose and mannose metabolism	Acyrthosiphon pisum (Pea aphid)	fructose 2,6-bisphosphate metabolic process [GO:0006003]; fructose metabolic process [GO:0006000]	6-phosphofructo-2-kinase activity [GO:0003873]; ATP binding [GO:0005524]	#N/A	Uncharacterized protein	NA
TR33167|c0_g4_i1	2149	J9K4V6	tr|J9K4V6|J9K4V6_ACYPI	#N/A	Acyrthosiphon pisum (Pea aphid)	chitin metabolic process [GO:0006030]	chitin binding [GO:0008061]	extracellular region [GO:0005576]	Uncharacterized protein	Signal IP
TR1103|c0_g1_i1	1674	J9JY19	tr|J9JY19|J9JY19_ACYPI	#N/A	Acyrthosiphon pisum (Pea aphid)	#N/A	#N/A	#N/A	Uncharacterized protein	Signal IP
TR10122|c0_g2_i1	1199	J9JIW1	tr|J9JIW1|J9JIW1_ACYPI	ko01100-Metabolic pathways ; ko00040-Pentose and glucuronate interconversions	Acyrthosiphon pisum (Pea aphid)	#N/A	oxidoreductase activity [GO:0016491]	#N/A	Uncharacterized protein	NA
TR27440|c0_g2_i1	2310	A9JSH4	tr|A9JSH4|A9JSH4_MYZPE	#N/A	Myzus persicae (Green peach aphid) (Aphis persicae)	regulation of catalytic activity [GO:0050790]	cysteine-type endopeptidase activity [GO:0004197]	#N/A	Cathepsin B	Nuclear localization, SignalIP
TR21110|c1_g1_i1	646	C4WRP1	tr|C4WRP1|C4WRP1_ACYPI	#N/A	Acyrthosiphon pisum (Pea aphid)	#N/A	#N/A	#N/A	ACYPI007459 protein (Uncharacterized protein)	Signal IP
TR17379|c0_g1_i1	1859	J9K6N2	tr|J9K6N2|J9K6N2_ACYPI	#N/A	Acyrthosiphon pisum (Pea aphid)	#N/A	#N/A	#N/A	Uncharacterized protein	Nuclear localization, Transmembrane
TR35190|c2_g1_i2	3903	J9JTK5	tr|J9JTK5|J9JTK5_ACYPI	#N/A	Acyrthosiphon pisum (Pea aphid)	#N/A	nucleic acid binding [GO:0003676]; nucleotide binding [GO:0000166]	#N/A	Uncharacterized protein	NA
TR20870|c0_g2_i1	1302	J9JUK1	tr|J9JUK1|J9JUK1_ACYPI	#N/A	Acyrthosiphon pisum (Pea aphid)	intracellular protein transport [GO:0006886]; nucleocytoplasmic transport [GO:0006913]; small GTPase mediated signal transduction [GO:0007264]	GTPase activity [GO:0003924]; GTP binding [GO:0005525]	intracellular [GO:0005622]	Uncharacterized protein	NA
TR30449|c0_g1_i1	1686	J9K4J2	tr|J9K4J2|J9K4J2_ACYPI	#N/A	Acyrthosiphon pisum (Pea aphid)	#N/A	#N/A	#N/A	Uncharacterized protein	Nuclear Localization
TR3669|c1_g1_i1	2574	J9JNI4	tr|J9JNI4|J9JNI4_ACYPI	#N/A	Acyrthosiphon pisum (Pea aphid)	transmembrane transport [GO:0055085]	#N/A	integral component of membrane [GO:0016021]	Uncharacterized protein	NA
TR28888|c0_g1_i1	1635	C4WYC4	tr|C4WYC4|C4WYC4_ACYPI	#N/A	Acyrthosiphon pisum (Pea aphid)	#N/A	#N/A	#N/A	ACYPI002609 protein	NA
TR34298|c0_g1_i2	11395	J9K8R8	tr|J9K8R8|J9K8R8_ACYPI	#N/A	Acyrthosiphon pisum (Pea aphid)	#N/A	#N/A	#N/A	Uncharacterized protein	SignalIP, Transmembrane
TR25931|c0_g2_i1	4703	J9JJ46	tr|J9JJ46|J9JJ46_ACYPI	#N/A	Acyrthosiphon pisum (Pea aphid)	#N/A	#N/A	extracellular space [GO:0005615]	Uncharacterized protein	Signal IP
TR26356|c0_g3_i1	688	J9K1P3	tr|J9K1P3|J9K1P3_ACYPI	#N/A	Acyrthosiphon pisum (Pea aphid)	#N/A	zinc ion binding [GO:0008270]	#N/A	Uncharacterized protein	NA
TR20796|c0_g1_i1	1233	C4WYF9	tr|C4WYF9|C4WYF9_ACYPI	#N/A	Acyrthosiphon pisum (Pea aphid)	#N/A	#N/A	#N/A	ACYPI005249 protein (Uncharacterized protein)	Signal IP
TR35613|c1_g1_i1	6520	X1WSJ2	tr|X1WSJ2|X1WSJ2_ACYPI	ko01100-Metabolic pathways ; ko04910-Insulin signaling pathway ; ko04152-AMPK signaling pathway ; ko01212-Fatty acid metabolism ; ko00061-Fatty acid biosynthesis	Acyrthosiphon pisum (Pea aphid)	#N/A	transferase activity [GO:0016740]	#N/A	Uncharacterized protein	Transmembrane
TR47634|c0_g1_i1	2135	B4LW93	tr|B4LW93|B4LW93_DROVI	ko04141-Protein processing in endoplasmic reticulum ; ko04120-Ubiquitin mediated proteolysis	Drosophila virilis (Fruit fly)	#N/A	ATP binding [GO:0005524]; ligase activity [GO:0016874]	#N/A	GJ22971	NA
TR23828|c0_g1_i2	1303	J9JT93	tr|J9JT93|J9JT93_ACYPI	#N/A	Acyrthosiphon pisum (Pea aphid)	#N/A	#N/A	#N/A	Uncharacterized protein	Nuclear localization, SignalIP
TR59146|c0_g1_i1	2163	X1WJN1	tr|X1WJN1|X1WJN1_ACYPI	#N/A	Acyrthosiphon pisum (Pea aphid)	#N/A	#N/A	#N/A	Uncharacterized protein	NA
TR21808|c0_g1_i1	5225	Q5UEN8	tr|Q5UEN8|Q5UEN8_TOXCI	#N/A	Toxoptera citricida (Brown citrus aphid) (Aphis citricidus)	#N/A	#N/A	#N/A	Putative 14-3-3 protein epsilon	NA
TR17476|c0_g2_i1	821	J9JML2	tr|J9JML2|J9JML2_ACYPI	ko01100-Metabolic pathways ; ko01120-Microbial metabolism in diverse environments ; ko01230-Biosynthesis of amino acids ; ko04724-Glutamatergic synapse ; ko00630-Glyoxylate and dicarboxylate metabolism ; ko04727-GABAergic synapse ; "ko00250-Alanine, aspartate and glutamate metabolism" ; ko00220-Arginine biosynthesis ; ko02020-Two-component system ; ko00910-Nitrogen metabolism	Acyrthosiphon pisum (Pea aphid)	glutamine biosynthetic process [GO:0006542]	ATP binding [GO:0005524]; glutamate-ammonia ligase activity [GO:0004356]	#N/A	Glutamine synthetase (EC 6.3.1.2)	NA
TR26356|c0_g1_i1	2243	J9K1P3	tr|J9K1P3|J9K1P3_ACYPI	#N/A	Acyrthosiphon pisum (Pea aphid)	#N/A	zinc ion binding [GO:0008270]	#N/A	Uncharacterized protein	Transmembrane
TR65164|c1_g1_i1	1362	C4WTJ3	tr|C4WTJ3|C4WTJ3_ACYPI	#N/A	Acyrthosiphon pisum (Pea aphid)	#N/A	#N/A	#N/A	ACYPI008569 protein	Signal IP
TR15764|c2_g14_i1	934	C4WUM0	tr|C4WUM0|C4WUM0_ACYPI	ko01100-Metabolic pathways ; ko00190-Oxidative phosphorylation ; ko04142-Lysosome ; ko04145-Phagosome ; ko05152-Tuberculosis ; ko04721-Synaptic vesicle cycle ; ko05120-Epithelial cell signaling in Helicobacter pylori infection ; ko05110-Vibrio cholerae infection ; ko05323-Rheumatoid arthritis ; ko04966-Collecting duct acid secretion	Acyrthosiphon pisum (Pea aphid)	ATP hydrolysis coupled proton transport [GO:0015991]	hydrogen ion transmembrane transporter activity [GO:0015078]	integral component of membrane [GO:0016021]; proton-transporting V-type ATPase, V0 domain [GO:0033179]	ACYPI003545 protein (Uncharacterized protein)	Transmembrane
TR26304|c0_g1_i1	6103	J9K9U8	tr|J9K9U8|J9K9U8_ACYPI	#N/A	Acyrthosiphon pisum (Pea aphid)	sphingolipid metabolic process [GO:0006665]	#N/A	lysosome [GO:0005764]	Uncharacterized protein	Signal IP
TR28822|c0_g1_i2	1711	A0A069DYF0	tr|A0A069DYF0|A0A069DYF0_9HEMI	#N/A	Panstrongylus megistus	#N/A	#N/A	#N/A	Putative tropomyosin 1 isoform a	NA
TR35520|c9_g6_i6	617	X1XTT1	tr|X1XTT1|X1XTT1_ACYPI	#N/A	Acyrthosiphon pisum (Pea aphid)	#N/A	structural constituent of cuticle [GO:0042302]	#N/A	Uncharacterized protein	NA
TR65052|c0_g1_i1	3462	C4WT45	tr|C4WT45|C4WT45_ACYPI	ko01100-Metabolic pathways ; ko01110-Biosynthesis of secondary metabolites ; ko01130-Biosynthesis of antibiotics ; ko01120-Microbial metabolism in diverse environments ; ko01200-Carbon metabolism ; ko01230-Biosynthesis of amino acids ; ko00562-Inositol phosphate metabolism ; ko00010-Glycolysis / Gluconeogenesis ; ko00710-Carbon fixation in photosynthetic organisms ; ko00051-Fructose and mannose m…	Acyrthosiphon pisum (Pea aphid)	gluconeogenesis [GO:0006094]; glycolytic process [GO:0006096]	triose-phosphate isomerase activity [GO:0004807]	#N/A	RuleBase:RU362090}.; PATHWAY: Carbohydrate degradation; glycolysis; D-glyceraldehyde 3-phosphate from glycerone phosphate: step 1/1. {ECO:0000256	NA
TR382|c0_g1_i1	695	C4WTX1	tr|C4WTX1|C4WTX1_ACYPI	#N/A	Acyrthosiphon pisum (Pea aphid)	#N/A	#N/A	#N/A	ACYPI008224 protein (Uncharacterized protein)	Nuclear localization, SignalIP
TR3155|c1_g1_i1	3403	J9JLP6	tr|J9JLP6|J9JLP6_ACYPI	#N/A	Acyrthosiphon pisum (Pea aphid)	carbohydrate metabolic process [GO:0005975]	glycogen phosphorylase activity [GO:0008184]; pyridoxal phosphate binding [GO:0030170]	#N/A	Alpha-1,4 glucan phosphorylase (EC 2.4.1.1)	Transmembrane
TR8652|c1_g1_i1	708	Q201W3	tr|Q201W3|Q201W3_ACYPI	ko01100-Metabolic pathways ; ko00190-Oxidative phosphorylation	Acyrthosiphon pisum (Pea aphid)	#N/A	#N/A	#N/A	ACYPI000075 protein (Mitochondrial ATP synthase F chain-like) (Uncharacterized protein)	Transmembrane
TR33151|c1_g1_i2	3167	J9KAT0	tr|J9KAT0|J9KAT0_ACYPI	ko01100-Metabolic pathways ; ko01110-Biosynthesis of secondary metabolites ; ko01130-Biosynthesis of antibiotics ; ko01120-Microbial metabolism in diverse environments ; ko01200-Carbon metabolism ; ko01230-Biosynthesis of amino acids ; ko00020-Citrate cycle (TCA cycle) ; ko00630-Glyoxylate and dicarboxylate metabolism ; ko01210-2-Oxocarboxylic acid metabolism ; ko00720-Carbon fixation pathways in…	Acyrthosiphon pisum (Pea aphid)	tricarboxylic acid cycle [GO:0006099]	4 iron, 4 sulfur cluster binding [GO:0051539]; aconitate hydratase activity [GO:0003994]; metal ion binding [GO:0046872]	#N/A	Aconitate hydratase, mitochondrial (Aconitase) (EC 4.2.1.-)	NA
TR20997|c0_g1_i1	1048	C4WTC7	tr|C4WTC7|C4WTC7_ACYPI	ko03010-Ribosome	Acyrthosiphon pisum (Pea aphid)	translation [GO:0006412]	structural constituent of ribosome [GO:0003735]	ribosome [GO:0005840]	ACYPI010042 protein (Uncharacterized protein)	NA
TR3728|c0_g1_i2	6907	J9K2T8	tr|J9K2T8|J9K2T8_ACYPI	ko05200-Pathways in cancer ; ko05166-HTLV-I infection ; ko05205-Proteoglycans in cancer ; ko04015-Rap1 signaling pathway ; ko04510-Focal adhesion ; ko04390-Hippo signaling pathway ; ko04919-Thyroid hormone signaling pathway ; ko04550-Signaling pathways regulating pluripotency of stem cells ; ko04310-Wnt signaling pathway ; ko04530-Tight junction ; ko05100-Bacterial invasion of epithelial cells ; …	Acyrthosiphon pisum (Pea aphid)	adherens junction assembly [GO:0034333]	signal transducer activity [GO:0004871]	#N/A	Uncharacterized protein	NA
TR33167|c0_g3_i1	5645	J9JZU4	tr|J9JZU4|J9JZU4_ACYPI	ko04141-Protein processing in endoplasmic reticulum ; ko05169-Epstein-Barr virus infection ; ko04010-MAPK signaling pathway ; ko05164-Influenza A ; ko04722-Neurotrophin signaling pathway ; ko04012-ErbB signaling pathway ; ko04912-GnRH signaling pathway ; ko04660-T cell receptor signaling pathway ; ko04620-Toll-like receptor signaling pathway ; ko04664-Fc epsilon RI signaling pathway ; ko04668-TNF…	Acyrthosiphon pisum (Pea aphid)	#N/A	ATP binding [GO:0005524]; protein kinase activity [GO:0004672]	#N/A	Uncharacterized protein	Signal IP
TR53578|c0_g1_i1	1049	B7TVG9	tr|B7TVG9|B7TVG9_MYZPE	#N/A	Myzus persicae (Green peach aphid) (Aphis persicae)	#N/A	#N/A	#N/A	Putative chemosensory protein CSP5	Signal IP
TR36256|c0_g1_i1	1774	C4WYG9	tr|C4WYG9|C4WYG9_ACYPI	#N/A	Acyrthosiphon pisum (Pea aphid)	#N/A	calcium ion binding [GO:0005509]	#N/A	ACYPI007505 protein (Uncharacterized protein)	NA
TR28926|c2_g1_i2	2445	J9JUL7	tr|J9JUL7|J9JUL7_ACYPI	#N/A	Acyrthosiphon pisum (Pea aphid)	#N/A	#N/A	#N/A	Uncharacterized protein	Transmembrane
TR35520|c9_g6_i12	653	X1XTT1	tr|X1XTT1|X1XTT1_ACYPI	#N/A	Acyrthosiphon pisum (Pea aphid)	#N/A	structural constituent of cuticle [GO:0042302]	#N/A	Uncharacterized protein	NA
TR31432|c0_g1_i1	2611	F4W8J1	tr|F4W8J1|F4W8J1_ACREC	#N/A	Acromyrmex echinatior (Panamanian leafcutter ant) (Acromyrmex octospinosus echinatior)	pentose-phosphate shunt [GO:0006098]	NADP binding [GO:0050661]; phosphogluconate dehydrogenase (decarboxylating) activity [GO:0004616]	#N/A	PIRNR:PIRNR000109, ECO:0000256	NA
TR16330|c0_g2_i1	1686	C4WUA7	tr|C4WUA7|C4WUA7_ACYPI	#N/A	Acyrthosiphon pisum (Pea aphid)	#N/A	#N/A	#N/A	ACYPI005600 protein (Uncharacterized protein)	NA
TR28926|c2_g1_i1	2414	J9JUL7	tr|J9JUL7|J9JUL7_ACYPI	#N/A	Acyrthosiphon pisum (Pea aphid)	#N/A	#N/A	#N/A	Uncharacterized protein	Transmembrane
TR26304|c0_g1_i3	4335	D6WA77	tr|D6WA77|D6WA77_TRICA	ko04142-Lysosome	Tribolium castaneum (Red flour beetle)	sphingolipid metabolic process [GO:0006665]	#N/A	lysosome [GO:0005764]	Putative uncharacterized protein	Signal IP
TR60724|c2_g1_i1	2172	J9JV25	tr|J9JV25|J9JV25_ACYPI	#N/A	Acyrthosiphon pisum (Pea aphid)	#N/A	substrate-specific transmembrane transporter activity [GO:0022891]	integral component of membrane [GO:0016021]	Uncharacterized protein	Signal IP
TR28315|c0_g1_i8	1494	C4WUR5	tr|C4WUR5|C4WUR5_ACYPI	#N/A	Acyrthosiphon pisum (Pea aphid)	#N/A	#N/A	#N/A	ACYPI000794 protein (Uncharacterized protein)	NA
TR23968|c0_g1_i2	3221	J9JK14	tr|J9JK14|J9JK14_ACYPI	#N/A	Acyrthosiphon pisum (Pea aphid)	#N/A	#N/A	#N/A	Uncharacterized protein	Transmembrane
TR21069|c0_g2_i1	2589	Q201V1	tr|Q201V1|Q201V1_ACYPI	ko04152-AMPK signaling pathway ; ko04212-Longevity regulating pathway - worm ; ko01212-Fatty acid metabolism ; ko03320-PPAR signaling pathway ; ko01040-Biosynthesis of unsaturated fatty acids	Acyrthosiphon pisum (Pea aphid)	fatty acid biosynthetic process [GO:0006633]	oxidoreductase activity, acting on paired donors, with oxidation of a pair of donors resulting in the reduction of molecular oxygen to two molecules of water [GO:0016717]	integral component of membrane [GO:0016021]	ACYPI000066 protein (Putative fatty acid desaturase) (Uncharacterized protein)	Transmembrane
TR47636|c0_g1_i1	462	Q201W4	tr|Q201W4|Q201W4_ACYPI	ko03010-Ribosome	Acyrthosiphon pisum (Pea aphid)	translation [GO:0006412]	structural constituent of ribosome [GO:0003735]	ribosome [GO:0005840]	ACYPI000076 protein (Putative ribosomal protein Ubq/L40e)	NA
TR8755|c0_g2_i1	1181	C4WS59	tr|C4WS59|C4WS59_ACYPI	#N/A	Acyrthosiphon pisum (Pea aphid)	#N/A	translation elongation factor activity [GO:0003746]	eukaryotic translation elongation factor 1 complex [GO:0005853]	ACYPI009884 protein (Uncharacterized protein)	NA
TR69233|c1_g1_i1	2954	X5CYU0	tr|X5CYU0|X5CYU0_APHGO	#N/A	Aphis gossypii (Cotton aphid)	#N/A	#N/A	#N/A	Juvenile hormone binding protein-like	Signal IP
TR26958|c0_g1_i1	1532	A0A0C5B1A0	tr|A0A0C5B1A0|A0A0C5B1A0_RHOPD	#N/A	Rhopalosiphum padi (Bird cherry-oat aphid) (Aphis padi)	#N/A	transporter activity [GO:0005215]	integral component of membrane [GO:0016021]	Aqp1 protein	Transmembrane
TR26530|c1_g1_i2	2427	J9JRR1	tr|J9JRR1|J9JRR1_ACYPI	#N/A	Acyrthosiphon pisum (Pea aphid)	fatty acid biosynthetic process [GO:0006633]	transferase activity [GO:0016740]	integral component of membrane [GO:0016021]	Elongation of very long chain fatty acids protein (EC 2.3.1.199) (Very-long-chain 3-oxoacyl-CoA synthase)	Transmembrane
TR36227|c0_g1_i1	2195	J9K0N1	tr|J9K0N1|J9K0N1_ACYPI	#N/A	Acyrthosiphon pisum (Pea aphid)	#N/A	#N/A	#N/A	Uncharacterized protein	NA
TR11347|c0_g1_i1	582	X1XKK0	tr|X1XKK0|X1XKK0_ACYPI	#N/A	Acyrthosiphon pisum (Pea aphid)	#N/A	#N/A	#N/A	Uncharacterized protein	Nuclear Localization
TR25180|c0_g1_i1	1308	J9K376	tr|J9K376|J9K376_ACYPI	ko03010-Ribosome	Acyrthosiphon pisum (Pea aphid)	translation [GO:0006412]	metal ion binding [GO:0046872]; structural constituent of ribosome [GO:0003735]	ribosome [GO:0005840]	40S ribosomal protein S27	NA
TR35520|c9_g5_i5	417	J9JUP8	tr|J9JUP8|J9JUP8_ACYPI	#N/A	Acyrthosiphon pisum (Pea aphid)	#N/A	structural constituent of cuticle [GO:0042302]	#N/A	Uncharacterized protein	NA
TR4007|c0_g1_i1	1278	X1XF97	tr|X1XF97|X1XF97_ACYPI	#N/A	Acyrthosiphon pisum (Pea aphid)	#N/A	#N/A	#N/A	Uncharacterized protein	Nuclear Localization
TR21069|c0_g1_i1	2037	Q201V1	tr|Q201V1|Q201V1_ACYPI	ko04152-AMPK signaling pathway ; ko04212-Longevity regulating pathway - worm ; ko01212-Fatty acid metabolism ; ko03320-PPAR signaling pathway ; ko01040-Biosynthesis of unsaturated fatty acids	Acyrthosiphon pisum (Pea aphid)	fatty acid biosynthetic process [GO:0006633]	oxidoreductase activity, acting on paired donors, with oxidation of a pair of donors resulting in the reduction of molecular oxygen to two molecules of water [GO:0016717]	integral component of membrane [GO:0016021]	ACYPI000066 protein (Putative fatty acid desaturase) (Uncharacterized protein)	Nuclear localization, Transmembrane
TR33072|c0_g1_i9	2666	J9JX80	tr|J9JX80|J9JX80_ACYPI	#N/A	Acyrthosiphon pisum (Pea aphid)	#N/A	#N/A	extracellular space [GO:0005615]	Uncharacterized protein	NA
TR24794|c0_g1_i1	1632	J9JVG1	tr|J9JVG1|J9JVG1_ACYPI	#N/A	Acyrthosiphon pisum (Pea aphid)	nucleosome assembly [GO:0006334]	#N/A	nucleus [GO:0005634]	Uncharacterized protein	NA
TR35729|c2_g1_i1	498	J9KA99	tr|J9KA99|J9KA99_ACYPI	#N/A	Acyrthosiphon pisum (Pea aphid)	#N/A	#N/A	#N/A	Uncharacterized protein	NA
TR27555|c0_g1_i1	2734	C4WY80	tr|C4WY80|C4WY80_ACYPI	ko01100-Metabolic pathways ; ko00190-Oxidative phosphorylation ; ko04145-Phagosome ; ko04721-Synaptic vesicle cycle ; ko05120-Epithelial cell signaling in Helicobacter pylori infection ; ko05110-Vibrio cholerae infection ; ko05323-Rheumatoid arthritis ; ko04966-Collecting duct acid secretion	Acyrthosiphon pisum (Pea aphid)	ATP hydrolysis coupled proton transport [GO:0015991]	proton-transporting ATPase activity, rotational mechanism [GO:0046961]; transferase activity, transferring acyl groups other than amino-acyl groups [GO:0016747]	proton-transporting two-sector ATPase complex, catalytic domain [GO:0033178]	ACYPI006090 protein (Uncharacterized protein)	NA
TR30185|c0_g1_i1	1001	C4WSV6	tr|C4WSV6|C4WSV6_ACYPI	#N/A	Acyrthosiphon pisum (Pea aphid)	#N/A	#N/A	#N/A	ACYPI45293 protein	Nuclear localization, SignalIP
TR7810|c0_g1_i1	679	J9K285	tr|J9K285|J9K285_ACYPI	ko03010-Ribosome	Acyrthosiphon pisum (Pea aphid)	translation [GO:0006412]	structural constituent of ribosome [GO:0003735]	ribosome [GO:0005840]	Uncharacterized protein	NA
TR26602|c0_g1_i1	5100	J9KAX0	tr|J9KAX0|J9KAX0_ACYPI	#N/A	Acyrthosiphon pisum (Pea aphid)	homophilic cell adhesion via plasma membrane adhesion molecules [GO:0007156]	calcium ion binding [GO:0005509]	membrane [GO:0016020]	Uncharacterized protein	SignalIP, Transmembrane
TR36297|c0_g1_i1	1406	Q1W9N9	tr|Q1W9N9|Q1W9N9_ACYPI	ko01100-Metabolic pathways ; ko05016-Huntington's disease ; ko05010-Alzheimer's disease ; ko00190-Oxidative phosphorylation ; ko05012-Parkinson's disease	Acyrthosiphon pisum (Pea aphid)	ATP synthesis coupled proton transport [GO:0015986]	proton-transporting ATPase activity, rotational mechanism [GO:0046961]; proton-transporting ATP synthase activity, rotational mechanism [GO:0046933]	proton-transporting ATP synthase complex, catalytic core F(1) [GO:0045261]	ATP synthase subunit gamma	NA
TR9782|c0_g2_i1	2519	J9KAN8	tr|J9KAN8|J9KAN8_ACYPI	ko03040-Spliceosome ; ko05203-Viral carcinogenesis ; ko05168-Herpes simplex infection ; ko05206-MicroRNAs in cancer	Acyrthosiphon pisum (Pea aphid)	#N/A	RNA binding [GO:0003723]	#N/A	Uncharacterized protein	NA
TR21790|c0_g1_i1	2639	A0A067QYU1	tr|A0A067QYU1|A0A067QYU1_ZOONE	#N/A	Zootermopsis nevadensis (Dampwood termite)	UDP-glucose metabolic process [GO:0006011]	UTP:glucose-1-phosphate uridylyltransferase activity [GO:0003983]	#N/A	UTP--glucose-1-phosphate uridylyltransferase	NA
TR21222|c0_g1_i1	2086	J9JLA3	tr|J9JLA3|J9JLA3_ACYPI	#N/A	Acyrthosiphon pisum (Pea aphid)	#N/A	#N/A	#N/A	Uncharacterized protein	Signal IP
TR34866|c1_g2_i2	1080	C4WVT2	tr|C4WVT2|C4WVT2_ACYPI	#N/A	Acyrthosiphon pisum (Pea aphid)	#N/A	#N/A	#N/A	ACYPI002679 protein (Uncharacterized protein)	NA
TR9782|c0_g1_i1	2403	J9KAN8	tr|J9KAN8|J9KAN8_ACYPI	ko03040-Spliceosome ; ko05203-Viral carcinogenesis ; ko05168-Herpes simplex infection ; ko05206-MicroRNAs in cancer	Acyrthosiphon pisum (Pea aphid)	#N/A	RNA binding [GO:0003723]	#N/A	Uncharacterized protein	Transmembrane
TR25829|c0_g1_i2	1054	C4WTG0	tr|C4WTG0|C4WTG0_ACYPI	#N/A	Acyrthosiphon pisum (Pea aphid)	#N/A	#N/A	#N/A	ACYPI003359 protein	NA
TR25829|c0_g1_i3	1075	C4WTG0	tr|C4WTG0|C4WTG0_ACYPI	#N/A	Acyrthosiphon pisum (Pea aphid)	#N/A	#N/A	#N/A	ACYPI003359 protein	NA
TR25829|c0_g1_i1	1018	C4WTG0	tr|C4WTG0|C4WTG0_ACYPI	#N/A	Acyrthosiphon pisum (Pea aphid)	#N/A	#N/A	#N/A	ACYPI003359 protein	NA
TR33072|c0_g1_i1	2683	J9JX80	tr|J9JX80|J9JX80_ACYPI	#N/A	Acyrthosiphon pisum (Pea aphid)	#N/A	#N/A	extracellular space [GO:0005615]	Uncharacterized protein	NA
TR29433|c0_g1_i1	2746	X1WI58	tr|X1WI58|X1WI58_ACYPI	#N/A	Acyrthosiphon pisum (Pea aphid)	carbohydrate metabolic process [GO:0005975]; chitin metabolic process [GO:0006030]	chitin binding [GO:0008061]; hydrolase activity, acting on carbon-nitrogen (but not peptide) bonds [GO:0016810]	extracellular region [GO:0005576]	Uncharacterized protein	Signal IP
TR23625|c0_g1_i1	1968	E2B6Y0	tr|E2B6Y0|E2B6Y0_HARSA	#N/A	Harpegnathos saltator (Jerdon's jumping ant)	#N/A	#N/A	#N/A	Protein extra bases	NA
TR33072|c0_g1_i8	1734	J9JX80	tr|J9JX80|J9JX80_ACYPI	#N/A	Acyrthosiphon pisum (Pea aphid)	#N/A	#N/A	extracellular space [GO:0005615]	Uncharacterized protein	NA
TR3539|c0_g1_i1	1788	J9K5M7	tr|J9K5M7|J9K5M7_ACYPI	ko05203-Viral carcinogenesis ; ko04810-Regulation of actin cytoskeleton ; ko04666-Fc gamma R-mediated phagocytosis	Acyrthosiphon pisum (Pea aphid)	actin filament severing [GO:0051014]; actin nucleation [GO:0045010]; barbed-end actin filament capping [GO:0051016]	calcium ion binding [GO:0005509]	#N/A	Uncharacterized protein	Nuclear localization, SignalIP
TR28888|c0_g2_i1	3045	C4WYC5	tr|C4WYC5|C4WYC5_ACYPI	#N/A	Acyrthosiphon pisum (Pea aphid)	#N/A	#N/A	#N/A	ACYPI002609 protein	Transmembrane
TR36213|c1_g1_i1	296	NA	NA	NA	NA	NA	NA	NA	NA	Nuclear Localization
TR30771|c1_g1_i1	1127	J9JNA6	tr|J9JNA6|J9JNA6_ACYPI	#N/A	Acyrthosiphon pisum (Pea aphid)	#N/A	#N/A	#N/A	Uncharacterized protein	Signal IP
TR47566|c0_g1_i1	967	C4WT80	tr|C4WT80|C4WT80_ACYPI	ko01100-Metabolic pathways ; ko05016-Huntington's disease ; ko05010-Alzheimer's disease ; ko00190-Oxidative phosphorylation ; ko05012-Parkinson's disease ; ko04932-Non-alcoholic fatty liver disease (NAFLD) ; ko04260-Cardiac muscle contraction	Acyrthosiphon pisum (Pea aphid)	#N/A	cytochrome-c oxidase activity [GO:0004129]	#N/A	ACYPI000138 protein (Uncharacterized protein)	Transmembrane
TR757|c0_g1_i1	550	X1XTT1	tr|X1XTT1|X1XTT1_ACYPI	#N/A	Acyrthosiphon pisum (Pea aphid)	#N/A	structural constituent of cuticle [GO:0042302]	#N/A	Uncharacterized protein	Signal IP
TR32520|c0_g1_i1	3050	A0A0A9YEC3	tr|A0A0A9YEC3|A0A0A9YEC3_LYGHE	#N/A	Lygus hesperus (Western plant bug)	cell redox homeostasis [GO:0045454]	flavin adenine dinucleotide binding [GO:0050660]; thioredoxin-disulfide reductase activity [GO:0004791]	cell [GO:0005623]	Thioredoxin reductase 1, mitochondrial	NA
TR29098|c0_g2_i1	702	C4WSM7	tr|C4WSM7|C4WSM7_ACYPI	#N/A	Acyrthosiphon pisum (Pea aphid)	#N/A	lysozyme activity [GO:0003796]	#N/A	ACYPI002175 protein	NA
TR4388|c0_g2_i1	4688	J9JT23	tr|J9JT23|J9JT23_ACYPI	#N/A	Acyrthosiphon pisum (Pea aphid)	#N/A	#N/A	#N/A	Uncharacterized protein	Transmembrane
TR41856|c1_g1_i1	1833	Q201Y1	tr|Q201Y1|Q201Y1_ACYPI	ko03013-RNA transport ; ko04120-Ubiquitin mediated proteolysis ; ko05206-MicroRNAs in cancer ; ko04064-NF-kappa B signaling pathway	Acyrthosiphon pisum (Pea aphid)	#N/A	ATP binding [GO:0005524]; ligase activity [GO:0016874]; SUMO transferase activity [GO:0019789]	#N/A	RuleBase:RU362109}.	NA
TR16347|c0_g1_i1	2074	C4WSG3	tr|C4WSG3|C4WSG3_ACYPI	ko00480-Glutathione metabolism ; ko05204-Chemical carcinogenesis ; ko00980-Metabolism of xenobiotics by cytochrome P450 ; ko00982-Drug metabolism - cytochrome P450	Acyrthosiphon pisum (Pea aphid)	#N/A	#N/A	#N/A	ACYPI009122 protein (Uncharacterized protein)	NA
TR2712|c0_g2_i1	2216	C4WTB4	tr|C4WTB4|C4WTB4_ACYPI	#N/A	Acyrthosiphon pisum (Pea aphid)	#N/A	#N/A	#N/A	ACYPI37181 protein	Nuclear localization, SignalIP, Transmembrane
TR25490|c0_g1_i1	2554	J9K909	tr|J9K909|J9K909_ACYPI	#N/A	Acyrthosiphon pisum (Pea aphid)	#N/A	#N/A	#N/A	Uncharacterized protein	Nuclear localization, Transmembrane
TR41779|c0_g1_i1	1421	J9K1Z8	tr|J9K1Z8|J9K1Z8_ACYPI	#N/A	Acyrthosiphon pisum (Pea aphid)	#N/A	#N/A	#N/A	Uncharacterized protein	Signal IP
TR4253|c1_g1_i8	8782	J9K5L3	tr|J9K5L3|J9K5L3_ACYPI	#N/A	Acyrthosiphon pisum (Pea aphid)	#N/A	RNA binding [GO:0003723]	#N/A	Uncharacterized protein	Transmembrane
TR31911|c0_g2_i1	2290	J9KAT7	tr|J9KAT7|J9KAT7_ACYPI	#N/A	Acyrthosiphon pisum (Pea aphid)	fatty acid biosynthetic process [GO:0006633]	transferase activity [GO:0016740]	integral component of membrane [GO:0016021]	Elongation of very long chain fatty acids protein (EC 2.3.1.199) (Very-long-chain 3-oxoacyl-CoA synthase)	SignalIP, Transmembrane
TR20719|c0_g1_i1	2187	J9K8N9	tr|J9K8N9|J9K8N9_ACYPI	ko05202-Transcriptional misregulation in cancer	Acyrthosiphon pisum (Pea aphid)	#N/A	nucleic acid binding [GO:0003676]; nucleotide binding [GO:0000166]; zinc ion binding [GO:0008270]	#N/A	Uncharacterized protein	SignalIP, Transmembrane
TR32727|c1_g1_i4	4975	X1WJ62	tr|X1WJ62|X1WJ62_ACYPI	#N/A	Acyrthosiphon pisum (Pea aphid)	#N/A	#N/A	#N/A	Uncharacterized protein	NA
TR39632|c0_g1_i1	2345	J9K9B7	tr|J9K9B7|J9K9B7_ACYPI	#N/A	Acyrthosiphon pisum (Pea aphid)	#N/A	#N/A	#N/A	Uncharacterized protein	Nuclear localization, Transmembrane
TR21200|c1_g3_i1	2288	X1WSN2	tr|X1WSN2|X1WSN2_ACYPI	#N/A	Acyrthosiphon pisum (Pea aphid)	#N/A	#N/A	#N/A	Uncharacterized protein	NA
TR34866|c1_g2_i3	1152	C4WVT2	tr|C4WVT2|C4WVT2_ACYPI	#N/A	Acyrthosiphon pisum (Pea aphid)	#N/A	#N/A	#N/A	ACYPI002679 protein (Uncharacterized protein)	Nuclear Localization
TR34866|c1_g2_i1	1125	C4WVT2	tr|C4WVT2|C4WVT2_ACYPI	#N/A	Acyrthosiphon pisum (Pea aphid)	#N/A	#N/A	#N/A	ACYPI002679 protein (Uncharacterized protein)	NA
TR65070|c1_g2_i1	1906	J9JV45	tr|J9JV45|J9JV45_ACYPI	#N/A	Acyrthosiphon pisum (Pea aphid)	small GTPase mediated signal transduction [GO:0007264]	GTP binding [GO:0005525]	intracellular [GO:0005622]	Uncharacterized protein	Nuclear Localization
TR25638|c0_g1_i1	5423	X1WTY1	tr|X1WTY1|X1WTY1_ACYPI	ko04151-PI3K-Akt signaling pathway ; ko05168-Herpes simplex infection ; ko04062-Chemokine signaling pathway ; ko05164-Influenza A ; ko04550-Signaling pathways regulating pluripotency of stem cells ; ko05152-Tuberculosis ; ko04725-Cholinergic synapse ; ko05162-Measles ; ko04917-Prolactin signaling pathway ; ko05145-Toxoplasmosis ; ko04933-AGE-RAGE signaling pathway in diabetic complications ; ko04…	Acyrthosiphon pisum (Pea aphid)	intracellular signal transduction [GO:0035556]	ATP binding [GO:0005524]; non-membrane spanning protein tyrosine kinase activity [GO:0004715]	cytoskeleton [GO:0005856]; membrane [GO:0016020]	Tyrosine-protein kinase (EC 2.7.10.2)	NA
TR41708|c0_g1_i1	1860	J9JSN7	tr|J9JSN7|J9JSN7_ACYPI	ko04142-Lysosome ; ko04612-Antigen processing and presentation	Acyrthosiphon pisum (Pea aphid)	#N/A	peptidase activity [GO:0008233]	#N/A	Uncharacterized protein	Signal IP
TR34894|c0_g1_i1	11512	E2ADY3	tr|E2ADY3|E2ADY3_CAMFO	#N/A	Camponotus floridanus (Florida carpenter ant)	#N/A	calcium ion binding [GO:0005509]	#N/A	Fibropellin-1	SignalIP, Transmembrane
TR32021|c0_g1_i1	1957	J9JZ94	tr|J9JZ94|J9JZ94_ACYPI	#N/A	Acyrthosiphon pisum (Pea aphid)	#N/A	#N/A	#N/A	Uncharacterized protein	Nuclear localization, SignalIP
TR17417|c0_g3_i1	1171	C4WSD8	tr|C4WSD8|C4WSD8_ACYPI	#N/A	Acyrthosiphon pisum (Pea aphid)	#N/A	#N/A	#N/A	ACYPI001466 protein (Uncharacterized protein)	Nuclear Localization
TR4714|c2_g1_i3	2121	J9JLS2	tr|J9JLS2|J9JLS2_ACYPI	#N/A	Acyrthosiphon pisum (Pea aphid)	#N/A	#N/A	#N/A	Uncharacterized protein	Signal IP
TR30590|c0_g1_i2	4761	J9K1P0	tr|J9K1P0|J9K1P0_ACYPI	ko01100-Metabolic pathways ; ko00480-Glutathione metabolism ; ko04614-Renin-angiotensin system ; ko04640-Hematopoietic cell lineage	Acyrthosiphon pisum (Pea aphid)	#N/A	metallopeptidase activity [GO:0008237]; zinc ion binding [GO:0008270]	#N/A	Uncharacterized protein	SignalIP, Transmembrane
TR26931|c0_g1_i1	4423	J9K236	tr|J9K236|J9K236_ACYPI	#N/A	Acyrthosiphon pisum (Pea aphid)	#N/A	RNA binding [GO:0003723]	#N/A	Uncharacterized protein	NA
TR3856|c0_g1_i1	3087	J9JRA6	tr|J9JRA6|J9JRA6_ACYPI	#N/A	Acyrthosiphon pisum (Pea aphid)	#N/A	#N/A	#N/A	Uncharacterized protein	Nuclear Localization
TR32727|c1_g1_i6	3955	X1WJ62	tr|X1WJ62|X1WJ62_ACYPI	#N/A	Acyrthosiphon pisum (Pea aphid)	#N/A	#N/A	#N/A	Uncharacterized protein	NA
TR32727|c1_g1_i7	4073	X1WJ62	tr|X1WJ62|X1WJ62_ACYPI	#N/A	Acyrthosiphon pisum (Pea aphid)	#N/A	#N/A	#N/A	Uncharacterized protein	NA
TR18648|c1_g1_i1	2985	J9JKH0	tr|J9JKH0|J9JKH0_ACYPI	ko01100-Metabolic pathways ; ko01110-Biosynthesis of secondary metabolites ; ko01230-Biosynthesis of amino acids ; ko00330-Arginine and proline metabolism	Acyrthosiphon pisum (Pea aphid)	proline biosynthetic process [GO:0006561]	glutamate 5-kinase activity [GO:0004349]; glutamate-5-semialdehyde dehydrogenase activity [GO:0004350]	cytoplasm [GO:0005737]	Uncharacterized protein	Transmembrane
TR34919|c0_g1_i1	5598	J9K3Q8	tr|J9K3Q8|J9K3Q8_ACYPI	#N/A	Acyrthosiphon pisum (Pea aphid)	RNA processing [GO:0006396]	nucleotide binding [GO:0000166]; RNA binding [GO:0003723]	nucleus [GO:0005634]; ribonucleoprotein complex [GO:0030529]	Uncharacterized protein	NA
TR17467|c0_g1_i1	2118	C4WS87	tr|C4WS87|C4WS87_ACYPI	ko01100-Metabolic pathways ; ko05016-Huntington's disease ; ko05010-Alzheimer's disease ; ko00190-Oxidative phosphorylation ; ko05012-Parkinson's disease ; ko04932-Non-alcoholic fatty liver disease (NAFLD) ; ko04260-Cardiac muscle contraction	Acyrthosiphon pisum (Pea aphid)	#N/A	cytochrome-c oxidase activity [GO:0004129]	mitochondrial inner membrane [GO:0005743]	ACYPI007006 protein (Uncharacterized protein)	Nuclear Localization
TR33072|c0_g1_i4	1447	J9K3Z6	tr|J9K3Z6|J9K3Z6_ACYPI	ko05146-Amoebiasis	Acyrthosiphon pisum (Pea aphid)	#N/A	#N/A	extracellular space [GO:0005615]	Uncharacterized protein	NA
TR3505|c1_g1_i1	1395	G3ECL3	tr|G3ECL3|G3ECL3_DIUNO	#N/A	Diuraphis noxia (Russian wheat aphid)	#N/A	#N/A	#N/A	C002 (Fragment)	Transmembrane
TR7819|c0_g4_i1	2754	J9JMD4	tr|J9JMD4|J9JMD4_ACYPI	ko04974-Protein digestion and absorption	Acyrthosiphon pisum (Pea aphid)	#N/A	amino acid transmembrane transporter activity [GO:0015171]	integral component of membrane [GO:0016021]	Uncharacterized protein	NA
TR25521|c0_g1_i1	902	J9JTJ3	tr|J9JTJ3|J9JTJ3_ACYPI	#N/A	Acyrthosiphon pisum (Pea aphid)	#N/A	structural constituent of cuticle [GO:0042302]	#N/A	Uncharacterized protein	Signal IP
TR4714|c2_g1_i4	3359	J9JLS2	tr|J9JLS2|J9JLS2_ACYPI	#N/A	Acyrthosiphon pisum (Pea aphid)	#N/A	#N/A	#N/A	Uncharacterized protein	Signal IP
TR4271|c0_g1_i1	2697	J9K1H3	tr|J9K1H3|J9K1H3_ACYPI	#N/A	Acyrthosiphon pisum (Pea aphid)	#N/A	substrate-specific transmembrane transporter activity [GO:0022891]	integral component of membrane [GO:0016021]	Uncharacterized protein	NA
TR30590|c0_g1_i1	3652	J9K1P0	tr|J9K1P0|J9K1P0_ACYPI	ko01100-Metabolic pathways ; ko00480-Glutathione metabolism ; ko04614-Renin-angiotensin system ; ko04640-Hematopoietic cell lineage	Acyrthosiphon pisum (Pea aphid)	#N/A	metallopeptidase activity [GO:0008237]; zinc ion binding [GO:0008270]	#N/A	Uncharacterized protein	SignalIP, Transmembrane
TR25378|c1_g1_i1	5648	J9K3P9	tr|J9K3P9|J9K3P9_ACYPI	ko03018-RNA degradation	Acyrthosiphon pisum (Pea aphid)	#N/A	nucleotidyltransferase activity [GO:0016779]	#N/A	Uncharacterized protein	Transmembrane
TR9348|c0_g1_i1	2467	J9JJX7	tr|J9JJX7|J9JJX7_ACYPI	#N/A	Acyrthosiphon pisum (Pea aphid)	#N/A	transporter activity [GO:0005215]	intracellular [GO:0005622]	Uncharacterized protein	NA
TR24745|c0_g1_i1	5761	J9JVZ3	tr|J9JVZ3|J9JVZ3_ACYPI	ko04141-Protein processing in endoplasmic reticulum	Acyrthosiphon pisum (Pea aphid)	#N/A	ATP binding [GO:0005524]	#N/A	Uncharacterized protein	NA
TR27150|c0_g1_i1	1483	X1WWA5	tr|X1WWA5|X1WWA5_ACYPI	ko01100-Metabolic pathways ; ko05016-Huntington's disease ; ko05010-Alzheimer's disease ; ko00190-Oxidative phosphorylation ; ko05012-Parkinson's disease ; ko04932-Non-alcoholic fatty liver disease (NAFLD) ; ko04260-Cardiac muscle contraction ; ko02020-Two-component system	Acyrthosiphon pisum (Pea aphid)	#N/A	2 iron, 2 sulfur cluster binding [GO:0051537]; metal ion binding [GO:0046872]; ubiquinol-cytochrome-c reductase activity [GO:0008121]	mitochondrial inner membrane [GO:0005743]; respiratory chain [GO:0070469]	Cytochrome b-c1 complex subunit Rieske, mitochondrial (EC 1.10.2.2)	NA
TR65123|c0_g1_i1	741	A2I4P2	tr|A2I4P2|A2I4P2_9HEMI	#N/A	Pineus similis (spruce gall adelgid)	electron transport chain [GO:0022900]	copper ion binding [GO:0005507]; cytochrome-c oxidase activity [GO:0004129]	integral component of membrane [GO:0016021]; mitochondrial inner membrane [GO:0005743]; respiratory chain [GO:0070469]	Cytochrome c oxidase subunit 2 (Fragment)	NA
TR31367|c0_g1_i1	4214	J9LSS4	tr|J9LSS4|J9LSS4_ACYPI	#N/A	Acyrthosiphon pisum (Pea aphid)	#N/A	#N/A	#N/A	Uncharacterized protein	NA
TR3044|c1_g1_i1	2123	C4WW04	tr|C4WW04|C4WW04_ACYPI	ko01100-Metabolic pathways ; ko00190-Oxidative phosphorylation ; ko04142-Lysosome ; ko04145-Phagosome ; ko05152-Tuberculosis ; ko05161-Hepatitis B ; ko05120-Epithelial cell signaling in Helicobacter pylori infection ; ko05110-Vibrio cholerae infection ; ko05323-Rheumatoid arthritis	Acyrthosiphon pisum (Pea aphid)	ATP hydrolysis coupled proton transport [GO:0015991]	proton-transporting ATPase activity, rotational mechanism [GO:0046961]; proton-transporting ATP synthase activity, rotational mechanism [GO:0046933]	proton-transporting V-type ATPase, V1 domain [GO:0033180]	ACYPI009898 protein	SignalIP, Transmembrane
TR35213|c0_g1_i1	3322	J9JN70	tr|J9JN70|J9JN70_ACYPI	ko01100-Metabolic pathways ; ko00860-Porphyrin and chlorophyll metabolism ; ko00983-Drug metabolism - other enzymes ; ko00500-Starch and sucrose metabolism ; ko00040-Pentose and glucuronate interconversions ; ko00053-Ascorbate and aldarate metabolism ; ko05204-Chemical carcinogenesis ; ko00980-Metabolism of xenobiotics by cytochrome P450 ; ko00982-Drug metabolism - cytochrome P450 ; ko00830-Retin…	Acyrthosiphon pisum (Pea aphid)	#N/A	glucuronosyltransferase activity [GO:0015020]	integral component of membrane [GO:0016021]	UDP-glucuronosyltransferase (EC 2.4.1.17)	SignalIP, Transmembrane
TR35280|c1_g1_i1	8326	K7IX85	tr|K7IX85|K7IX85_NASVI	#N/A	Nasonia vitripennis (Parasitic wasp)	#N/A	#N/A	#N/A	Uncharacterized protein	NA
TR18657|c0_g1_i1	1124	C4WU63	tr|C4WU63|C4WU63_ACYPI	#N/A	Acyrthosiphon pisum (Pea aphid)	#N/A	#N/A	#N/A	ACYPI007111 protein	Nuclear localization, SignalIP
TR35280|c1_g1_i4	7744	W8AXR0	tr|W8AXR0|W8AXR0_CERCA	#N/A	Ceratitis capitata (Mediterranean fruit fly) (Tephritis capitata)	#N/A	#N/A	#N/A	Filamin-A	NA
TR21672|c0_g1_i1	8212	J9M2R1	tr|J9M2R1|J9M2R1_ACYPI	#N/A	Acyrthosiphon pisum (Pea aphid)	#N/A	endopeptidase inhibitor activity [GO:0004866]	extracellular space [GO:0005615]	Uncharacterized protein	SignalIP, Transmembrane
TR20845|c0_g1_i1	1705	J9K2I1	tr|J9K2I1|J9K2I1_ACYPI	ko05205-Proteoglycans in cancer ; ko04142-Lysosome ; ko04145-Phagosome ; ko05323-Rheumatoid arthritis ; ko04612-Antigen processing and presentation	Acyrthosiphon pisum (Pea aphid)	#N/A	cysteine-type peptidase activity [GO:0008234]	#N/A	Uncharacterized protein	Signal IP
TR30208|c1_g1_i1	5362	A0A0B4J2K7	tr|A0A0B4J2K7|A0A0B4J2K7_ACYPI	ko04141-Protein processing in endoplasmic reticulum ; ko05166-HTLV-I infection ; ko04145-Phagosome ; ko04918-Thyroid hormone synthesis ; ko04612-Antigen processing and presentation	Acyrthosiphon pisum (Pea aphid)	protein folding [GO:0006457]	calcium ion binding [GO:0005509]	endoplasmic reticulum [GO:0005783]	Uncharacterized protein	SignalIP, Transmembrane
TR34876|c0_g1_i1	7909	A0A069DXZ1	tr|A0A069DXZ1|A0A069DXZ1_9HEMI	#N/A	Panstrongylus megistus	#N/A	calcium ion binding [GO:0005509]	#N/A	Putative beta-spectrin	NA
TR24658|c0_g1_i1	1527	J9JT30	tr|J9JT30|J9JT30_ACYPI	#N/A	Acyrthosiphon pisum (Pea aphid)	protein folding [GO:0006457]	calcium ion binding [GO:0005509]	#N/A	Uncharacterized protein	Transmembrane
TR17434|c0_g1_i1	1457	J9JTC0	tr|J9JTC0|J9JTC0_ACYPI	#N/A	Acyrthosiphon pisum (Pea aphid)	#N/A	#N/A	#N/A	Transgelin	NA
TR30904|c0_g1_i1	2865	J9JPY5	tr|J9JPY5|J9JPY5_ACYPI	#N/A	Acyrthosiphon pisum (Pea aphid)	#N/A	#N/A	#N/A	Uncharacterized protein	NA
TR151|c0_g1_i1	1895	C4WUH3	tr|C4WUH3|C4WUH3_ACYPI	ko01100-Metabolic pathways ; ko05016-Huntington's disease ; ko05010-Alzheimer's disease ; ko00190-Oxidative phosphorylation ; ko05012-Parkinson's disease	Acyrthosiphon pisum (Pea aphid)	ATP synthesis coupled proton transport [GO:0015986]	hydrogen ion transmembrane transporter activity [GO:0015078]	mitochondrial proton-transporting ATP synthase complex, coupling factor F(o) [GO:0000276]	ACYPI000258 protein (Uncharacterized protein)	Nuclear Localization
TR28884|c0_g1_i1	2644	J9L3L8	tr|J9L3L8|J9L3L8_ACYPI	#N/A	Acyrthosiphon pisum (Pea aphid)	#N/A	#N/A	#N/A	Uncharacterized protein	Signal IP
TR27825|c0_g1_i1	2855	J9K1Z9	tr|J9K1Z9|J9K1Z9_ACYPI	#N/A	Acyrthosiphon pisum (Pea aphid)	#N/A	#N/A	#N/A	Uncharacterized protein	Nuclear Localization
TR4253|c0_g2_i1	1872	J9K6Q0	tr|J9K6Q0|J9K6Q0_ACYPI	#N/A	Acyrthosiphon pisum (Pea aphid)	#N/A	nucleic acid binding [GO:0003676]; nucleotide binding [GO:0000166]	#N/A	Uncharacterized protein	Transmembrane
TR35190|c2_g1_i1	1745	J9JTK5	tr|J9JTK5|J9JTK5_ACYPI	#N/A	Acyrthosiphon pisum (Pea aphid)	#N/A	nucleic acid binding [GO:0003676]; nucleotide binding [GO:0000166]	#N/A	Uncharacterized protein	NA
TR7573|c0_g1_i1	1036	J9JQC1	tr|J9JQC1|J9JQC1_ACYPI	#N/A	Acyrthosiphon pisum (Pea aphid)	#N/A	#N/A	#N/A	Uncharacterized protein	NA
TR36304|c0_g1_i1	2143	J9JQK5	tr|J9JQK5|J9JQK5_ACYPI	#N/A	Acyrthosiphon pisum (Pea aphid)	#N/A	#N/A	#N/A	Uncharacterized protein	Transmembrane
TR20894|c0_g1_i1	1906	A0A0C5Q4X0	tr|A0A0C5Q4X0|A0A0C5Q4X0_APHGO	#N/A	Aphis gossypii (Cotton aphid)	carbohydrate metabolic process [GO:0005975]; malate metabolic process [GO:0006108]; tricarboxylic acid cycle [GO:0006099]	L-malate dehydrogenase activity [GO:0030060]	#N/A	Malate dehydrogenase (EC 1.1.1.37)	NA
TR30208|c1_g1_i2	5458	A0A0B4J2K7	tr|A0A0B4J2K7|A0A0B4J2K7_ACYPI	ko04141-Protein processing in endoplasmic reticulum ; ko05166-HTLV-I infection ; ko04145-Phagosome ; ko04918-Thyroid hormone synthesis ; ko04612-Antigen processing and presentation	Acyrthosiphon pisum (Pea aphid)	protein folding [GO:0006457]	calcium ion binding [GO:0005509]	endoplasmic reticulum [GO:0005783]	Uncharacterized protein	SignalIP, Transmembrane
TR4714|c2_g1_i2	2241	J9JLS2	tr|J9JLS2|J9JLS2_ACYPI	#N/A	Acyrthosiphon pisum (Pea aphid)	#N/A	#N/A	#N/A	Uncharacterized protein	Signal IP
TR39632|c0_g2_i1	1779	C4WV39	tr|C4WV39|C4WV39_ACYPI	#N/A	Acyrthosiphon pisum (Pea aphid)	#N/A	#N/A	#N/A	ACYPI009530 protein	Transmembrane
TR30605|c2_g1_i1	780	C4WTD6	tr|C4WTD6|C4WTD6_ACYPI	ko03010-Ribosome	Acyrthosiphon pisum (Pea aphid)	translational elongation [GO:0006414]	structural constituent of ribosome [GO:0003735]	ribosome [GO:0005840]	ACYPI008348 protein (Uncharacterized protein)	NA
TR32654|c0_g1_i1	3046	J9JW74	tr|J9JW74|J9JW74_ACYPI	#N/A	Acyrthosiphon pisum (Pea aphid)	#N/A	nucleic acid binding [GO:0003676]; zinc ion binding [GO:0008270]	#N/A	Uncharacterized protein	NA
TR36351|c0_g1_i1	409	NA	NA	NA	NA	NA	NA	NA	NA	NA
TR30744|c2_g1_i2	1681	J9K535	tr|J9K535|J9K535_ACYPI	ko03410-Base excision repair	Acyrthosiphon pisum (Pea aphid)	#N/A	DNA binding [GO:0003677]	nucleus [GO:0005634]	Uncharacterized protein	Transmembrane
TR15713|c0_g1_i1	556	X1XTS7	tr|X1XTS7|X1XTS7_ACYPI	#N/A	Acyrthosiphon pisum (Pea aphid)	#N/A	structural constituent of cuticle [GO:0042302]	#N/A	Uncharacterized protein	Transmembrane
TR21052|c0_g1_i1	1459	J9JQM5	tr|J9JQM5|J9JQM5_ACYPI	ko01100-Metabolic pathways ; ko00190-Oxidative phosphorylation ; ko04145-Phagosome ; ko04721-Synaptic vesicle cycle ; ko05120-Epithelial cell signaling in Helicobacter pylori infection ; ko05110-Vibrio cholerae infection ; ko05323-Rheumatoid arthritis ; ko04966-Collecting duct acid secretion	Acyrthosiphon pisum (Pea aphid)	ATP hydrolysis coupled proton transport [GO:0015991]; ATP metabolic process [GO:0046034]	ATP binding [GO:0005524]; proton-transporting ATPase activity, rotational mechanism [GO:0046961]	proton-transporting V-type ATPase, V1 domain [GO:0033180]	Uncharacterized protein	Nuclear Localization
TR36252|c0_g1_i1	893	J9JQC1	tr|J9JQC1|J9JQC1_ACYPI	#N/A	Acyrthosiphon pisum (Pea aphid)	#N/A	#N/A	#N/A	Uncharacterized protein	Nuclear Localization
TR27919|c1_g1_i1	1905	Q5XUA5	tr|Q5XUA5|Q5XUA5_TOXCI	#N/A	Toxoptera citricida (Brown citrus aphid) (Aphis citricidus)	protein transport [GO:0015031]	#N/A	integral component of membrane [GO:0016021]	Probable transport protein Sec61 alpha subunit	NA
TR29657|c0_g1_i1	5551	J9KA82	tr|J9KA82|J9KA82_ACYPI	#N/A	Acyrthosiphon pisum (Pea aphid)	#N/A	#N/A	integral component of membrane [GO:0016021]	XK-related protein	Transmembrane
TR32727|c1_g1_i3	3767	X1WJ62	tr|X1WJ62|X1WJ62_ACYPI	#N/A	Acyrthosiphon pisum (Pea aphid)	#N/A	#N/A	#N/A	Uncharacterized protein	NA
TR30744|c2_g1_i3	1198	J9K535	tr|J9K535|J9K535_ACYPI	ko03410-Base excision repair	Acyrthosiphon pisum (Pea aphid)	#N/A	DNA binding [GO:0003677]	nucleus [GO:0005634]	Uncharacterized protein	Transmembrane
TR64885|c1_g1_i1	584	C4WST2	tr|C4WST2|C4WST2_ACYPI	#N/A	Acyrthosiphon pisum (Pea aphid)	regulation of transcription, DNA-templated [GO:0006355]	DNA binding [GO:0003677]	chromatin [GO:0000785]; nucleus [GO:0005634]	ACYPI009828 protein (Uncharacterized protein)	Transmembrane
TR17437|c0_g1_i1	5434	A0A0A9Y4G3	tr|A0A0A9Y4G3|A0A0A9Y4G3_LYGHE	#N/A	Lygus hesperus (Western plant bug)	transmembrane transport [GO:0055085]	#N/A	integral component of membrane [GO:0016021]	Monocarboxylate transporter 12 (Uncharacterized protein)	NA
TR4714|c2_g1_i1	3479	J9JLS2	tr|J9JLS2|J9JLS2_ACYPI	#N/A	Acyrthosiphon pisum (Pea aphid)	#N/A	#N/A	#N/A	Uncharacterized protein	Signal IP
TR36028|c0_g1_i3	4108	X1WV13	tr|X1WV13|X1WV13_ACYPI	#N/A	Acyrthosiphon pisum (Pea aphid)	protein folding [GO:0006457]	ATP binding [GO:0005524]	cytoplasm [GO:0005737]	Uncharacterized protein	SignalIP, Transmembrane
TR1011|c0_g2_i1	1948	J9K6I2	tr|J9K6I2|J9K6I2_ACYPI	#N/A	Acyrthosiphon pisum (Pea aphid)	ion transport [GO:0006811]	#N/A	gap junction [GO:0005921]; integral component of membrane [GO:0016021]	Innexin	Transmembrane
TR11200|c0_g1_i1	2910	J9KAN2	tr|J9KAN2|J9KAN2_ACYPI	#N/A	Acyrthosiphon pisum (Pea aphid)	#N/A	#N/A	cytoplasm [GO:0005737]; cytoskeleton [GO:0005856]; extrinsic component of membrane [GO:0019898]	Uncharacterized protein	NA
TR60697|c0_g1_i1	1936	C4WVA4	tr|C4WVA4|C4WVA4_ACYPI	ko01100-Metabolic pathways ; ko05016-Huntington's disease ; ko05010-Alzheimer's disease ; ko00190-Oxidative phosphorylation ; ko05012-Parkinson's disease ; ko04932-Non-alcoholic fatty liver disease (NAFLD) ; ko04260-Cardiac muscle contraction ; ko02020-Two-component system	Acyrthosiphon pisum (Pea aphid)	#N/A	electron carrier activity [GO:0009055]; heme binding [GO:0020037]	#N/A	ACYPI008382 protein (Uncharacterized protein)	Nuclear localization, Transmembrane
TR31626|c0_g1_i1	3125	J9K969	tr|J9K969|J9K969_ACYPI	ko01100-Metabolic pathways ; ko01110-Biosynthesis of secondary metabolites ; ko01130-Biosynthesis of antibiotics ; ko00330-Arginine and proline metabolism	Acyrthosiphon pisum (Pea aphid)	#N/A	pyridoxal phosphate binding [GO:0030170]; transaminase activity [GO:0008483]	#N/A	Uncharacterized protein	NA
TR11660|c0_g1_i1	3595	J9JMV2	tr|J9JMV2|J9JMV2_ACYPI	ko04139-Regulation of mitophagy - yeast	Acyrthosiphon pisum (Pea aphid)	DNA damage response, signal transduction by p53 class mediator [GO:0030330]; protein deubiquitination [GO:0016579]; ubiquitin-dependent protein catabolic process [GO:0006511]	ubiquitin-specific protease activity [GO:0004843]	intracellular [GO:0005622]	Uncharacterized protein	Transmembrane
TR18698|c0_g1_i1	903	Q1ZZQ6	tr|Q1ZZQ6|Q1ZZQ6_ACYPI	ko01100-Metabolic pathways ; ko05016-Huntington's disease ; ko05010-Alzheimer's disease ; ko00190-Oxidative phosphorylation ; ko05012-Parkinson's disease	Acyrthosiphon pisum (Pea aphid)	ATP synthesis coupled proton transport [GO:0015986]	hydrogen ion transmembrane transporter activity [GO:0015078]	mitochondrial proton-transporting ATP synthase complex, coupling factor F(o) [GO:0000276]	ATP synthase D-like protein (Uncharacterized protein)	Nuclear Localization
TR21767|c0_g1_i1	6036	J9K797	tr|J9K797|J9K797_ACYPI	ko05016-Huntington's disease ; ko04144-Endocytosis ; ko04142-Lysosome ; ko04721-Synaptic vesicle cycle ; ko05100-Bacterial invasion of epithelial cells ; ko04961-Endocrine and other factor-regulated calcium reabsorption	Acyrthosiphon pisum (Pea aphid)	intracellular protein transport [GO:0006886]; vesicle-mediated transport [GO:0016192]	structural molecule activity [GO:0005198]	clathrin coat of coated pit [GO:0030132]; clathrin coat of trans-Golgi network vesicle [GO:0030130]	Clathrin heavy chain	Transmembrane
TR28117|c1_g3_i1	2182	J9JUE3	tr|J9JUE3|J9JUE3_ACYPI	#N/A	Acyrthosiphon pisum (Pea aphid)	#N/A	#N/A	endoplasmic reticulum membrane [GO:0005789]; integral component of membrane [GO:0016021]	Reticulon-like protein	Transmembrane
TR34298|c0_g1_i1	3706	A0A026X2A0	tr|A0A026X2A0|A0A026X2A0_CERBI	#N/A	Cerapachys biroi (Ant)	#N/A	#N/A	#N/A	Basement membrane-specific heparan sulfate proteoglycan core protein	SignalIP, Transmembrane
TR29600|c0_g1_i1	3396	J9JKN4	tr|J9JKN4|J9JKN4_ACYPI	#N/A	Acyrthosiphon pisum (Pea aphid)	#N/A	#N/A	#N/A	Uncharacterized protein	SignalIP, Transmembrane
TR36075|c0_g1_i1	2446	J9JWQ5	tr|J9JWQ5|J9JWQ5_ACYPI	#N/A	Acyrthosiphon pisum (Pea aphid)	#N/A	metallocarboxypeptidase activity [GO:0004181]; serine-type carboxypeptidase activity [GO:0004185]; zinc ion binding [GO:0008270]	#N/A	Uncharacterized protein	Transmembrane
TR25537|c0_g1_i1	5555	J9JUI2	tr|J9JUI2|J9JUI2_ACYPI	#N/A	Acyrthosiphon pisum (Pea aphid)	intracellular protein transport [GO:0006886]	#N/A	intracellular [GO:0005622]	Uncharacterized protein	NA
TR59148|c1_g1_i1	2556	F4WZK7	tr|F4WZK7|F4WZK7_ACREC	#N/A	Acromyrmex echinatior (Panamanian leafcutter ant) (Acromyrmex octospinosus echinatior)	#N/A	#N/A	nucleus [GO:0005634]	Notchless protein-like protein 1	NA
TR28117|c1_g1_i1	1823	J9JUE3	tr|J9JUE3|J9JUE3_ACYPI	#N/A	Acyrthosiphon pisum (Pea aphid)	#N/A	#N/A	endoplasmic reticulum membrane [GO:0005789]; integral component of membrane [GO:0016021]	Reticulon-like protein	Transmembrane
TR23862|c0_g1_i1	3243	J9K197	tr|J9K197|J9K197_ACYPI	ko04910-Insulin signaling pathway ; ko04010-MAPK signaling pathway ; ko04066-HIF-1 signaling pathway	Acyrthosiphon pisum (Pea aphid)	#N/A	ATP binding [GO:0005524]; protein kinase activity [GO:0004672]	#N/A	Uncharacterized protein	NA
TR30744|c2_g1_i1	1342	J9K535	tr|J9K535|J9K535_ACYPI	ko03410-Base excision repair	Acyrthosiphon pisum (Pea aphid)	#N/A	DNA binding [GO:0003677]	nucleus [GO:0005634]	Uncharacterized protein	Transmembrane
TR35781|c1_g1_i2	2593	J9JWD2	tr|J9JWD2|J9JWD2_ACYPI	#N/A	Acyrthosiphon pisum (Pea aphid)	protein folding [GO:0006457]	ATP binding [GO:0005524]	#N/A	Uncharacterized protein	Nuclear localization, Transmembrane
TR65073|c0_g1_i1	1920	C4WV73	tr|C4WV73|C4WV73_ACYPI	#N/A	Acyrthosiphon pisum (Pea aphid)	#N/A	oxidoreductase activity [GO:0016491]	#N/A	ACYPI002667 protein (Uncharacterized protein)	Transmembrane
TR64088|c0_g1_i1	1972	J9K7M7	tr|J9K7M7|J9K7M7_ACYPI	#N/A	Acyrthosiphon pisum (Pea aphid)	#N/A	#N/A	#N/A	Uncharacterized protein	Transmembrane
TR41950|c1_g1_i1	4005	J9K3K4	tr|J9K3K4|J9K3K4_ACYPI	#N/A	Acyrthosiphon pisum (Pea aphid)	axon guidance [GO:0007411]	#N/A	integral component of membrane [GO:0016021]	Syndecan	SignalIP, Transmembrane
TR21624|c0_g1_i1	1460	C4WT13	tr|C4WT13|C4WT13_ACYPI	ko01100-Metabolic pathways ; ko05016-Huntington's disease ; ko05010-Alzheimer's disease ; ko00190-Oxidative phosphorylation ; ko05012-Parkinson's disease ; ko04932-Non-alcoholic fatty liver disease (NAFLD) ; ko04260-Cardiac muscle contraction	Acyrthosiphon pisum (Pea aphid)	#N/A	cytochrome-c oxidase activity [GO:0004129]	mitochondrial envelope [GO:0005740]	ACYPI010196 protein (Uncharacterized protein)	NA
TR28883|c1_g1_i1	5051	J9KB74	tr|J9KB74|J9KB74_ACYPI	ko01100-Metabolic pathways ; ko01200-Carbon metabolism ; "ko00250-Alanine, aspartate and glutamate metabolism" ; ko00220-Arginine biosynthesis ; ko00910-Nitrogen metabolism ; ko04964-Proximal tubule bicarbonate reclamation ; ko00471-D-Glutamine and D-glutamate metabolism	Acyrthosiphon pisum (Pea aphid)	cellular amino acid metabolic process [GO:0006520]	oxidoreductase activity, acting on the CH-NH2 group of donors, NAD or NADP as acceptor [GO:0016639]	#N/A	Glutamate dehydrogenase	NA
TR28117|c1_g2_i1	2481	J9JUE3	tr|J9JUE3|J9JUE3_ACYPI	#N/A	Acyrthosiphon pisum (Pea aphid)	#N/A	#N/A	endoplasmic reticulum membrane [GO:0005789]; integral component of membrane [GO:0016021]	Reticulon-like protein	Transmembrane
TR35215|c0_g1_i2	4412	J9K9W9	tr|J9K9W9|J9K9W9_ACYPI	ko01100-Metabolic pathways ; ko01110-Biosynthesis of secondary metabolites ; ko01130-Biosynthesis of antibiotics ; ko01120-Microbial metabolism in diverse environments ; "ko00280-Valine, leucine and isoleucine degradation" ; ko00310-Lysine degradation ; ko00010-Glycolysis / Gluconeogenesis ; ko00071-Fatty acid degradation ; ko00561-Glycerolipid metabolism ; ko00330-Arginine and proline metabolism…	Acyrthosiphon pisum (Pea aphid)	#N/A	oxidoreductase activity, acting on the aldehyde or oxo group of donors, NAD or NADP as acceptor [GO:0016620]	#N/A	Uncharacterized protein	Transmembrane
TR21213|c0_g2_i1	3185	Q201V3	tr|Q201V3|Q201V3_ACYPI	ko01100-Metabolic pathways ; ko01110-Biosynthesis of secondary metabolites ; ko01130-Biosynthesis of antibiotics ; ko01120-Microbial metabolism in diverse environments ; ko01200-Carbon metabolism ; ko01230-Biosynthesis of amino acids ; ko04922-Glucagon signaling pathway ; ko00010-Glycolysis / Gluconeogenesis ; "ko00260-Glycine, serine and threonine metabolism" ; ko05230-Central carbon metabolism …	Acyrthosiphon pisum (Pea aphid)	glycolytic process [GO:0006096]	phosphoglycerate mutase activity [GO:0004619]	#N/A	Putative phosphoglycerate mutase (Uncharacterized protein)	NA
TR60697|c0_g1_i3	2082	C4WYF7	tr|C4WYF7|C4WYF7_ACYPI	ko01100-Metabolic pathways ; ko05016-Huntington's disease ; ko05010-Alzheimer's disease ; ko00190-Oxidative phosphorylation ; ko05012-Parkinson's disease ; ko04932-Non-alcoholic fatty liver disease (NAFLD) ; ko04260-Cardiac muscle contraction ; ko02020-Two-component system	Acyrthosiphon pisum (Pea aphid)	#N/A	electron carrier activity [GO:0009055]; heme binding [GO:0020037]	#N/A	ACYPI000104 protein (Uncharacterized protein)	Transmembrane
TR21784|c0_g1_i1	2653	J9JR17	tr|J9JR17|J9JR17_ACYPI	#N/A	Acyrthosiphon pisum (Pea aphid)	#N/A	sequence-specific DNA binding [GO:0043565]; transcription factor activity, sequence-specific DNA binding [GO:0003700]	#N/A	Uncharacterized protein	NA
TR17427|c0_g1_i1	3220	J9K4C5	tr|J9K4C5|J9K4C5_ACYPI	#N/A	Acyrthosiphon pisum (Pea aphid)	#N/A	ATPase activity [GO:0016887]; ATP binding [GO:0005524]	membrane [GO:0016020]	Uncharacterized protein	Transmembrane
TR35520|c9_g6_i4	450	Q86GL3	tr|Q86GL3|Q86GL3_9HEMI	#N/A	Lipaphis erysimi (mustard aphid)	#N/A	structural constituent of cuticle [GO:0042302]	#N/A	Cuticle protein	NA
TR152|c0_g1_i1	2695	J9K088	tr|J9K088|J9K088_ACYPI	ko03013-RNA transport	Acyrthosiphon pisum (Pea aphid)	#N/A	translation initiation factor activity [GO:0003743]	#N/A	Uncharacterized protein	NA
TR4253|c0_g1_i1	1818	J9K6Q0	tr|J9K6Q0|J9K6Q0_ACYPI	#N/A	Acyrthosiphon pisum (Pea aphid)	#N/A	nucleic acid binding [GO:0003676]; nucleotide binding [GO:0000166]	#N/A	Uncharacterized protein	NA
TR28315|c0_g1_i7	1416	J9K9A4	tr|J9K9A4|J9K9A4_ACYPI	#N/A	Acyrthosiphon pisum (Pea aphid)	#N/A	#N/A	#N/A	Uncharacterized protein	Nuclear Localization
TR31582|c0_g1_i1	5616	J9K1G4	tr|J9K1G4|J9K1G4_ACYPI	#N/A	Acyrthosiphon pisum (Pea aphid)	cell-matrix adhesion [GO:0007160]	calcium ion binding [GO:0005509]	#N/A	Uncharacterized protein	SignalIP, Transmembrane
TR28883|c1_g1_i2	5129	J9KB74	tr|J9KB74|J9KB74_ACYPI	ko01100-Metabolic pathways ; ko01200-Carbon metabolism ; "ko00250-Alanine, aspartate and glutamate metabolism" ; ko00220-Arginine biosynthesis ; ko00910-Nitrogen metabolism ; ko04964-Proximal tubule bicarbonate reclamation ; ko00471-D-Glutamine and D-glutamate metabolism	Acyrthosiphon pisum (Pea aphid)	cellular amino acid metabolic process [GO:0006520]	oxidoreductase activity, acting on the CH-NH2 group of donors, NAD or NADP as acceptor [GO:0016639]	#N/A	Glutamate dehydrogenase	NA
TR53577|c0_g1_i1	1848	J9K1Q8	tr|J9K1Q8|J9K1Q8_ACYPI	#N/A	Acyrthosiphon pisum (Pea aphid)	#N/A	#N/A	#N/A	Uncharacterized protein	NA
TR30418|c0_g1_i1	2382	J9JNW2	tr|J9JNW2|J9JNW2_ACYPI	#N/A	Acyrthosiphon pisum (Pea aphid)	carbohydrate metabolic process [GO:0005975]; chitin metabolic process [GO:0006030]	chitin binding [GO:0008061]; hydrolase activity, acting on carbon-nitrogen (but not peptide) bonds [GO:0016810]	extracellular region [GO:0005576]	Uncharacterized protein	Signal IP
TR29519|c0_g1_i1	2865	B4PG37	tr|B4PG37|B4PG37_DROYA	ko01100-Metabolic pathways ; ko01110-Biosynthesis of secondary metabolites ; ko01130-Biosynthesis of antibiotics ; ko01120-Microbial metabolism in diverse environments ; ko01200-Carbon metabolism ; ko04146-Peroxisome ; ko01230-Biosynthesis of amino acids ; ko00020-Citrate cycle (TCA cycle) ; ko00480-Glutathione metabolism ; ko01210-2-Oxocarboxylic acid metabolism ; ko00720-Carbon fixation pathway…	Drosophila yakuba (Fruit fly)	isocitrate metabolic process [GO:0006102]; tricarboxylic acid cycle [GO:0006099]	isocitrate dehydrogenase (NADP+) activity [GO:0004450]; magnesium ion binding [GO:0000287]; NAD binding [GO:0051287]	#N/A	Isocitrate dehydrogenase [NADP] (EC 1.1.1.42)	NA
TR29454|c2_g2_i1	359	NA	NA	NA	NA	NA	NA	NA	NA	Transmembrane
TR65053|c0_g1_i1	2497	J9JWC8	tr|J9JWC8|J9JWC8_ACYPI	#N/A	Acyrthosiphon pisum (Pea aphid)	#N/A	#N/A	#N/A	Uncharacterized protein	NA
TR53588|c0_g1_i1	1595	C4WRS4	tr|C4WRS4|C4WRS4_ACYPI	ko01100-Metabolic pathways ; ko01130-Biosynthesis of antibiotics ; ko01120-Microbial metabolism in diverse environments ; ko01200-Carbon metabolism ; ko01230-Biosynthesis of amino acids ; "ko00260-Glycine, serine and threonine metabolism" ; ko00680-Methane metabolism	Acyrthosiphon pisum (Pea aphid)	#N/A	NAD binding [GO:0051287]; oxidoreductase activity, acting on the CH-OH group of donors, NAD or NADP as acceptor [GO:0016616]	#N/A	ACYPI006664 protein (Uncharacterized protein)	Nuclear Localization
TR21177|c0_g1_i1	1979	V9IBV5	tr|V9IBV5|V9IBV5_APICE	#N/A	Apis cerana (Indian honeybee)	acetyl-CoA biosynthetic process from pyruvate [GO:0006086]; glycolytic process [GO:0006096]	pyruvate dehydrogenase (acetyl-transferring) activity [GO:0004739]	intracellular membrane-bounded organelle [GO:0043231]	Pyruvate dehydrogenase E1 component subunit alpha (EC 1.2.4.1)	Nuclear Localization
TR21112|c0_g1_i1	2392	J9K8C5	tr|J9K8C5|J9K8C5_ACYPI	#N/A	Acyrthosiphon pisum (Pea aphid)	#N/A	nucleic acid binding [GO:0003676]; nucleotide binding [GO:0000166]	#N/A	Uncharacterized protein	NA
TR30591|c0_g1_i2	1829	J9JQ55	tr|J9JQ55|J9JQ55_ACYPI	#N/A	Acyrthosiphon pisum (Pea aphid)	one-carbon metabolic process [GO:0006730]	carbonate dehydratase activity [GO:0004089]; zinc ion binding [GO:0008270]	#N/A	Uncharacterized protein	NA
TR24113|c0_g3_i1	1470	C4WTI7	tr|C4WTI7|C4WTI7_ACYPI	#N/A	Acyrthosiphon pisum (Pea aphid)	#N/A	#N/A	#N/A	ACYPI009552 protein (Uncharacterized protein)	Nuclear localization, SignalIP
TR21043|c0_g1_i1	1530	J9JMA9	tr|J9JMA9|J9JMA9_ACYPI	#N/A	Acyrthosiphon pisum (Pea aphid)	#N/A	#N/A	#N/A	Uncharacterized protein	Transmembrane
TR11326|c0_g1_i1	1436	Q201X2	tr|Q201X2|Q201X2_ACYPI	#N/A	Acyrthosiphon pisum (Pea aphid)	#N/A	#N/A	membrane [GO:0016020]	Putative prohibitin protein Wph (Uncharacterized protein)	NA
TR34621|c0_g1_i2	4022	J9JV92	tr|J9JV92|J9JV92_ACYPI	ko05206-MicroRNAs in cancer	Acyrthosiphon pisum (Pea aphid)	#N/A	nucleotide binding [GO:0000166]; RNA binding [GO:0003723]	#N/A	Uncharacterized protein	NA
TR34159|c1_g1_i3	3409	J9JN98	tr|J9JN98|J9JN98_ACYPI	#N/A	Acyrthosiphon pisum (Pea aphid)	#N/A	zinc ion binding [GO:0008270]	#N/A	Uncharacterized protein	NA
TR21086|c0_g1_i1	9609	J9JKP1	tr|J9JKP1|J9JKP1_ACYPI	ko03040-Spliceosome	Acyrthosiphon pisum (Pea aphid)	mRNA splicing, via spliceosome [GO:0000398]	U5 snRNA binding [GO:0030623]; U6 snRNA binding [GO:0017070]	spliceosomal complex [GO:0005681]	Uncharacterized protein	NA
TR30550|c3_g1_i1	884	NA	NA	NA	NA	NA	NA	NA	NA	Signal IP
TR17378|c0_g1_i1	3115	J9KAD3	tr|J9KAD3|J9KAD3_ACYPI	ko04141-Protein processing in endoplasmic reticulum ; ko05200-Pathways in cancer ; ko04151-PI3K-Akt signaling pathway ; ko04915-Estrogen signaling pathway ; ko05215-Prostate cancer ; ko04918-Thyroid hormone synthesis ; ko04621-NOD-like receptor signaling pathway ; ko04626-Plant-pathogen interaction	Acyrthosiphon pisum (Pea aphid)	protein folding [GO:0006457]; response to stress [GO:0006950]	ATP binding [GO:0005524]	#N/A	Uncharacterized protein	Signal IP
TR64923|c0_g1_i1	1936	J9JPQ5	tr|J9JPQ5|J9JPQ5_ACYPI	#N/A	Acyrthosiphon pisum (Pea aphid)	protein folding [GO:0006457]	ATP binding [GO:0005524]	cytoplasm [GO:0005737]	Uncharacterized protein	NA
TR23574|c0_g1_i2	2287	J9JJC5	tr|J9JJC5|J9JJC5_ACYPI	#N/A	Acyrthosiphon pisum (Pea aphid)	protein folding [GO:0006457]	ATP binding [GO:0005524]	cytoplasm [GO:0005737]	T-complex protein 1 subunit alpha	NA
TR65219|c0_g1_i1	2356	J9JR40	tr|J9JR40|J9JR40_ACYPI	ko04151-PI3K-Akt signaling pathway ; ko03015-mRNA surveillance pathway ; ko04111-Cell cycle - yeast ; ko04114-Oocyte meiosis ; ko04390-Hippo signaling pathway ; ko04152-AMPK signaling pathway ; ko04113-Meiosis - yeast ; ko04391-Hippo signaling pathway - fly ; ko04071-Sphingolipid signaling pathway ; ko04530-Tight junction ; ko04261-Adrenergic signaling in cardiomyocytes ; ko04728-Dopaminergic syn…	Acyrthosiphon pisum (Pea aphid)	protein complex assembly [GO:0006461]	protein phosphatase type 2A regulator activity [GO:0008601]	#N/A	Uncharacterized protein	NA
TR8755|c0_g3_i5	1607	J9K0D3	tr|J9K0D3|J9K0D3_ACYPI	#N/A	Acyrthosiphon pisum (Pea aphid)	#N/A	translation elongation factor activity [GO:0003746]	eukaryotic translation elongation factor 1 complex [GO:0005853]	Uncharacterized protein	NA
TR9915|c0_g1_i1	1440	C4WY05	tr|C4WY05|C4WY05_ACYPI	#N/A	Acyrthosiphon pisum (Pea aphid)	#N/A	#N/A	#N/A	ACYPI000418 protein (Uncharacterized protein)	Signal IP
TR35167|c1_g1_i1	3419	J9JL89	tr|J9JL89|J9JL89_ACYPI	#N/A	Acyrthosiphon pisum (Pea aphid)	#N/A	#N/A	#N/A	Uncharacterized protein	SignalIP, Transmembrane
TR35370|c0_g1_i5	15829	J9JXK1	tr|J9JXK1|J9JXK1_ACYPI	#N/A	Acyrthosiphon pisum (Pea aphid)	cell cycle arrest [GO:0007050]	calcium ion binding [GO:0005509]	#N/A	Uncharacterized protein	NA
TR4799|c0_g1_i1	1701	J9JSR6	tr|J9JSR6|J9JSR6_ACYPI	#N/A	Acyrthosiphon pisum (Pea aphid)	#N/A	#N/A	#N/A	Uncharacterized protein	Nuclear localization, SignalIP, Transmembrane
TR35478|c2_g1_i2	4457	D7EIL5	tr|D7EIL5|D7EIL5_TRICA	ko04024-cAMP signaling pathway ; ko04022-cGMP-PKG signaling pathway ; ko04020-Calcium signaling pathway ; ko04261-Adrenergic signaling in cardiomyocytes ; ko04972-Pancreatic secretion ; ko04970-Salivary secretion	Tribolium castaneum (Red flour beetle)	#N/A	ATP binding [GO:0005524]; calcium-transporting ATPase activity [GO:0005388]; metal ion binding [GO:0046872]	integral component of membrane [GO:0016021]	Calcium-transporting ATPase (EC 3.6.3.8)	NA
TR4495|c0_g1_i2	6776	X1XTS3	tr|X1XTS3|X1XTS3_ACYPI	ko05203-Viral carcinogenesis	Acyrthosiphon pisum (Pea aphid)	regulation of transcription, DNA-templated [GO:0006355]	ATP binding [GO:0005524]; ATP-dependent helicase activity [GO:0008026]; DNA binding [GO:0003677]; zinc ion binding [GO:0008270]	nucleus [GO:0005634]	Uncharacterized protein	SignalIP, Transmembrane
TR27442|c2_g1_i1	1901	J9K947	tr|J9K947|J9K947_ACYPI	#N/A	Acyrthosiphon pisum (Pea aphid)	#N/A	#N/A	#N/A	Uncharacterized protein	SignalIP, Transmembrane
TR35351|c1_g1_i1	11904	J9K9B1	tr|J9K9B1|J9K9B1_ACYPI	ko04340-Hedgehog signaling pathway ; ko04918-Thyroid hormone synthesis	Acyrthosiphon pisum (Pea aphid)	#N/A	calcium ion binding [GO:0005509]	integral component of membrane [GO:0016021]	Uncharacterized protein	SignalIP, Transmembrane
TR47587|c0_g1_i1	2276	X1WJ24	tr|X1WJ24|X1WJ24_ACYPI	ko01100-Metabolic pathways ; ko00270-Cysteine and methionine metabolism ; ko00480-Glutathione metabolism ; ko00330-Arginine and proline metabolism ; ko00410-beta-Alanine metabolism	Acyrthosiphon pisum (Pea aphid)	#N/A	transferase activity [GO:0016740]	#N/A	Uncharacterized protein	Nuclear Localization
TR61364|c0_g1_i1	1935	J9K3L0	tr|J9K3L0|J9K3L0_ACYPI	#N/A	Acyrthosiphon pisum (Pea aphid)	#N/A	electron carrier activity [GO:0009055]	#N/A	Uncharacterized protein	Nuclear localization, SignalIP
TR20840|c0_g3_i1	2322	Q1ZZQ4	tr|Q1ZZQ4|Q1ZZQ4_ACYPI	ko04151-PI3K-Akt signaling pathway ; ko03015-mRNA surveillance pathway ; ko04111-Cell cycle - yeast ; ko04114-Oocyte meiosis ; ko04390-Hippo signaling pathway ; ko04152-AMPK signaling pathway ; ko04113-Meiosis - yeast ; ko04391-Hippo signaling pathway - fly ; ko04071-Sphingolipid signaling pathway ; ko04530-Tight junction ; ko04261-Adrenergic signaling in cardiomyocytes ; ko04728-Dopaminergic syn…	Acyrthosiphon pisum (Pea aphid)	#N/A	phosphoprotein phosphatase activity [GO:0004721]	#N/A	Serine/threonine-protein phosphatase (EC 3.1.3.16)	Nuclear Localization
TR27868|c0_g1_i1	2111	J9JU88	tr|J9JU88|J9JU88_ACYPI	ko01100-Metabolic pathways ; ko00270-Cysteine and methionine metabolism	Acyrthosiphon pisum (Pea aphid)	one-carbon metabolic process [GO:0006730]	adenosylhomocysteinase activity [GO:0004013]	#N/A	RuleBase:RU000548}.	Nuclear Localization
TR19282|c0_g1_i1	1556	J9JZ80	tr|J9JZ80|J9JZ80_ACYPI	ko03010-Ribosome	Acyrthosiphon pisum (Pea aphid)	translation [GO:0006412]	structural constituent of ribosome [GO:0003735]	ribosome [GO:0005840]	40S ribosomal protein S21	NA
TR19341|c0_g2_i1	2076	J9JT99	tr|J9JT99|J9JT99_ACYPI	ko03013-RNA transport ; ko03015-mRNA surveillance pathway	Acyrthosiphon pisum (Pea aphid)	#N/A	#N/A	#N/A	Uncharacterized protein	Nuclear Localization
TR3892|c0_g1_i2	2747	J9K3T9	tr|J9K3T9|J9K3T9_ACYPI	ko05016-Huntington's disease ; ko05203-Viral carcinogenesis ; ko04151-PI3K-Akt signaling pathway ; ko04024-cAMP signaling pathway ; ko04152-AMPK signaling pathway ; ko04022-cGMP-PKG signaling pathway ; ko05034-Alcoholism ; ko04211-Longevity regulating pathway - mammal ; ko04915-Estrogen signaling pathway ; ko04931-Insulin resistance ; ko05161-Hepatitis B ; ko04261-Adrenergic signaling in cardiomy…	Acyrthosiphon pisum (Pea aphid)	endoplasmic reticulum unfolded protein response [GO:0030968]; positive regulation of transcription from RNA polymerase II promoter [GO:0045944]	cAMP response element binding [GO:0035497]; sequence-specific DNA binding [GO:0043565]; transcription factor activity, sequence-specific DNA binding [GO:0003700]	#N/A	Uncharacterized protein	NA
TR20870|c0_g1_i1	850	C4WRY3	tr|C4WRY3|C4WRY3_ACYPI	ko03013-RNA transport ; ko05169-Epstein-Barr virus infection ; ko05166-HTLV-I infection ; ko03008-Ribosome biogenesis in eukaryotes	Acyrthosiphon pisum (Pea aphid)	intracellular protein transport [GO:0006886]; nucleocytoplasmic transport [GO:0006913]; small GTPase mediated signal transduction [GO:0007264]	GTPase activity [GO:0003924]; GTP binding [GO:0005525]	intracellular [GO:0005622]	ACYPI004024 protein	NA
TR65180|c1_g1_i1	1662	Q1ZZP7	tr|Q1ZZP7|Q1ZZP7_ACYPI	#N/A	Acyrthosiphon pisum (Pea aphid)	#N/A	heme binding [GO:0020037]; metal ion binding [GO:0046872]	#N/A	Cytochrome B5-like protein (Uncharacterized protein)	Transmembrane
TR21057|c0_g1_i2	2424	J9JNZ6	tr|J9JNZ6|J9JNZ6_ACYPI	ko04142-Lysosome	Acyrthosiphon pisum (Pea aphid)	#N/A	#N/A	integral component of membrane [GO:0016021]	Uncharacterized protein	Transmembrane
TR21211|c0_g1_i1	1842	J9JLE0	tr|J9JLE0|J9JLE0_ACYPI	#N/A	Acyrthosiphon pisum (Pea aphid)	#N/A	#N/A	#N/A	Uncharacterized protein	Signal IP
TR41928|c0_g1_i1	1446	J9K527	tr|J9K527|J9K527_ACYPI	ko04614-Renin-angiotensin system	Acyrthosiphon pisum (Pea aphid)	#N/A	receptor activity [GO:0004872]	integral component of membrane [GO:0016021]	Uncharacterized protein	SignalIP, Transmembrane
TR47584|c1_g1_i1	3015	J9KAY2	tr|J9KAY2|J9KAY2_ACYPI	ko05169-Epstein-Barr virus infection ; ko03050-Proteasome	Acyrthosiphon pisum (Pea aphid)	regulation of protein catabolic process [GO:0042176]	enzyme regulator activity [GO:0030234]	proteasome complex [GO:0000502]	Uncharacterized protein	Transmembrane
TR3753|c0_g1_i1	3347	C4WW93	tr|C4WW93|C4WW93_ACYPI	ko01100-Metabolic pathways ; ko01130-Biosynthesis of antibiotics ; ko01230-Biosynthesis of amino acids ; ko00270-Cysteine and methionine metabolism ; "ko00260-Glycine, serine and threonine metabolism" ; ko00450-Selenocompound metabolism	Acyrthosiphon pisum (Pea aphid)	#N/A	catalytic activity [GO:0003824]; pyridoxal phosphate binding [GO:0030170]	#N/A	ACYPI000593 protein	Transmembrane
TR30805|c0_g1_i2	3768	X1WIH0	tr|X1WIH0|X1WIH0_ACYPI	#N/A	Acyrthosiphon pisum (Pea aphid)	#N/A	GTP binding [GO:0005525]	#N/A	Uncharacterized protein	SignalIP, Transmembrane
TR21985|c0_g1_i1	1924	C4WTG9	tr|C4WTG9|C4WTG9_ACYPI	#N/A	Acyrthosiphon pisum (Pea aphid)	#N/A	#N/A	#N/A	ACYPI50089 protein	Transmembrane
TR65100|c0_g1_i1	1964	J9JXY1	tr|J9JXY1|J9JXY1_ACYPI	ko01100-Metabolic pathways ; ko01110-Biosynthesis of secondary metabolites ; ko01130-Biosynthesis of antibiotics ; ko01120-Microbial metabolism in diverse environments ; ko01200-Carbon metabolism ; ko04066-HIF-1 signaling pathway ; ko04922-Glucagon signaling pathway ; ko00010-Glycolysis / Gluconeogenesis ; ko00020-Citrate cycle (TCA cycle) ; ko05230-Central carbon metabolism in cancer ; ko00620-P…	Acyrthosiphon pisum (Pea aphid)	acetyl-CoA biosynthetic process from pyruvate [GO:0006086]	pyruvate dehydrogenase (acetyl-transferring) activity [GO:0004739]	#N/A	Uncharacterized protein	Nuclear Localization
TR11724|c0_g1_i1	1671	A0A0G3YJ70	tr|A0A0G3YJ70|A0A0G3YJ70_APHGO	#N/A	Aphis gossypii (Cotton aphid)	#N/A	#N/A	#N/A	Lipid storage droplets surface-binding protein	NA
TR53527|c1_g1_i1	3565	J9JV03	tr|J9JV03|J9JV03_ACYPI	ko01100-Metabolic pathways ; ko04141-Protein processing in endoplasmic reticulum ; ko00510-N-Glycan biosynthesis ; ko00513-Various types of N-glycan biosynthesis	Acyrthosiphon pisum (Pea aphid)	protein glycosylation [GO:0006486]	oligosaccharyl transferase activity [GO:0004576]	membrane [GO:0016020]	Uncharacterized protein	NA
TR21755|c0_g3_i1	3006	J9JKH2	tr|J9JKH2|J9JKH2_ACYPI	#N/A	Acyrthosiphon pisum (Pea aphid)	#N/A	calcium ion binding [GO:0005509]	#N/A	Uncharacterized protein	NA
TR41783|c0_g1_i1	2055	V5RF49	tr|V5RF49|V5RF49_LOCMI	#N/A	Locusta migratoria (Migratory locust)	protein folding [GO:0006457]	ATP binding [GO:0005524]	cytoplasm [GO:0005737]	T-complex protein subunit beta	Nuclear localization, SignalIP, Transmembrane
TR31573|c0_g1_i1	2440	J9K4W4	tr|J9K4W4|J9K4W4_ACYPI	ko01100-Metabolic pathways ; ko01110-Biosynthesis of secondary metabolites ; ko01130-Biosynthesis of antibiotics ; ko01120-Microbial metabolism in diverse environments ; ko01200-Carbon metabolism ; ko01230-Biosynthesis of amino acids ; ko00010-Glycolysis / Gluconeogenesis ; ko00710-Carbon fixation in photosynthetic organisms	Acyrthosiphon pisum (Pea aphid)	glycolytic process [GO:0006096]	ATP binding [GO:0005524]; phosphoglycerate kinase activity [GO:0004618]	#N/A	Phosphoglycerate kinase (EC 2.7.2.3)	NA
TR32403|c0_g1_i1	3450	J9K7T3	tr|J9K7T3|J9K7T3_ACYPI	#N/A	Acyrthosiphon pisum (Pea aphid)	#N/A	#N/A	integral component of membrane [GO:0016021]	Uncharacterized protein	NA
TR4082|c0_g1_i2	4928	A0A088A0Z8	tr|A0A088A0Z8|A0A088A0Z8_APIME	#N/A	Apis mellifera (Honeybee)	#N/A	nucleic acid binding [GO:0003676]	nucleus [GO:0005634]	Uncharacterized protein	NA
TR30306|c1_g2_i1	1621	J9JJQ4	tr|J9JJQ4|J9JJQ4_ACYPI	#N/A	Acyrthosiphon pisum (Pea aphid)	#N/A	#N/A	#N/A	Uncharacterized protein	Signal IP
TR23968|c0_g1_i1	1034	Q201Y8	tr|Q201Y8|Q201Y8_ACYPI	#N/A	Acyrthosiphon pisum (Pea aphid)	#N/A	#N/A	#N/A	Transcription factor BTF3	Transmembrane
TR42127|c0_g1_i1	990	C4WUY0	tr|C4WUY0|C4WUY0_ACYPI	#N/A	Acyrthosiphon pisum (Pea aphid)	#N/A	structural constituent of cuticle [GO:0042302]	#N/A	ACYPI001610 protein (Uncharacterized protein)	Nuclear localization, SignalIP
TR28849|c0_g1_i3	4130	J9K6T6	tr|J9K6T6|J9K6T6_ACYPI	ko03040-Spliceosome	Acyrthosiphon pisum (Pea aphid)	#N/A	nucleic acid binding [GO:0003676]; nucleotide binding [GO:0000166]	#N/A	Uncharacterized protein	Transmembrane
TR16814|c0_g1_i1	1580	C4WTQ1	tr|C4WTQ1|C4WTQ1_ACYPI	ko04146-Peroxisome	Acyrthosiphon pisum (Pea aphid)	#N/A	oxidoreductase activity [GO:0016491]	#N/A	ACYPI009090 protein	Transmembrane
TR27398|c0_g1_i2	2223	J9JK32	tr|J9JK32|J9JK32_ACYPI	#N/A	Acyrthosiphon pisum (Pea aphid)	#N/A	#N/A	#N/A	Uncharacterized protein	Transmembrane
TR20620|c0_g1_i1	321	F4WT52	tr|F4WT52|F4WT52_ACREC	#N/A	Acromyrmex echinatior (Panamanian leafcutter ant) (Acromyrmex octospinosus echinatior)	#N/A	#N/A	#N/A	Putative uncharacterized protein	NA
TR4082|c0_g1_i1	4385	X1X363	tr|X1X363|X1X363_ACYPI	ko03040-Spliceosome	Acyrthosiphon pisum (Pea aphid)	#N/A	nucleic acid binding [GO:0003676]	nucleus [GO:0005634]	Uncharacterized protein	NA
TR23761|c1_g1_i1	4474	J9K5E0	tr|J9K5E0|J9K5E0_ACYPI	ko05205-Proteoglycans in cancer ; ko04510-Focal adhesion ; ko04010-MAPK signaling pathway ; ko05132-Salmonella infection	Acyrthosiphon pisum (Pea aphid)	#N/A	#N/A	#N/A	Uncharacterized protein	NA
TR53577|c0_g2_i1	1256	J9K1Q8	tr|J9K1Q8|J9K1Q8_ACYPI	#N/A	Acyrthosiphon pisum (Pea aphid)	#N/A	#N/A	#N/A	Uncharacterized protein	Signal IP
TR17416|c0_g2_i1	1039	C4WRS7	tr|C4WRS7|C4WRS7_ACYPI	#N/A	Acyrthosiphon pisum (Pea aphid)	#N/A	#N/A	#N/A	ACYPI002155 protein	NA
TR24113|c0_g1_i1	1506	C4WTI7	tr|C4WTI7|C4WTI7_ACYPI	#N/A	Acyrthosiphon pisum (Pea aphid)	#N/A	#N/A	#N/A	ACYPI009552 protein (Uncharacterized protein)	NA
TR4082|c0_g1_i3	4420	X1X363	tr|X1X363|X1X363_ACYPI	ko03040-Spliceosome	Acyrthosiphon pisum (Pea aphid)	#N/A	nucleic acid binding [GO:0003676]	nucleus [GO:0005634]	Uncharacterized protein	NA
TR4862|c1_g1_i2	2717	J9JMX2	tr|J9JMX2|J9JMX2_ACYPI	ko01100-Metabolic pathways ; ko01120-Microbial metabolism in diverse environments ; ko00790-Folate biosynthesis ; ko02020-Two-component system ; ko00627-Aminobenzoate degradation	Acyrthosiphon pisum (Pea aphid)	#N/A	alkaline phosphatase activity [GO:0004035]	#N/A	Alkaline phosphatase (EC 3.1.3.1)	Transmembrane
TR28315|c0_g2_i1	1334	Q5UEN9	tr|Q5UEN9|Q5UEN9_TOXCI	#N/A	Toxoptera citricida (Brown citrus aphid) (Aphis citricidus)	#N/A	transferase activity [GO:0016740]	#N/A	Glutathione S-transferase-like protein	NA
TR4740|c0_g1_i1	6893	J9K3N8	tr|J9K3N8|J9K3N8_ACYPI	#N/A	Acyrthosiphon pisum (Pea aphid)	intracellular protein transport [GO:0006886]; vesicle-mediated transport [GO:0016192]	structural molecule activity [GO:0005198]	COPI vesicle coat [GO:0030126]	Coatomer subunit alpha	SignalIP, Transmembrane
TR47604|c1_g1_i1	2472	J9K0U9	tr|J9K0U9|J9K0U9_ACYPI	ko05203-Viral carcinogenesis ; ko05161-Hepatitis B ; ko04622-RIG-I-like receptor signaling pathway	Acyrthosiphon pisum (Pea aphid)	#N/A	ATP binding [GO:0005524]; helicase activity [GO:0004386]; nucleic acid binding [GO:0003676]	#N/A	Uncharacterized protein	NA
TR30627|c1_g1_i1	235	NA	NA	NA	NA	NA	NA	NA	NA	NA
TR4171|c0_g1_i1	3699	A0A023EVI0	tr|A0A023EVI0|A0A023EVI0_AEDAL	#N/A	Aedes albopictus (Asian tiger mosquito) (Stegomyia albopicta)	proline catabolic process [GO:0006562]	proline dehydrogenase activity [GO:0004657]	#N/A	Putative proline oxidase	NA
TR59111|c0_g1_i1	2525	J9JVQ8	tr|J9JVQ8|J9JVQ8_ACYPI	ko03015-mRNA surveillance pathway ; ko05205-Proteoglycans in cancer ; ko04024-cAMP signaling pathway ; ko04510-Focal adhesion ; ko05168-Herpes simplex infection ; ko04910-Insulin signaling pathway ; ko04810-Regulation of actin cytoskeleton ; ko04114-Oocyte meiosis ; ko04390-Hippo signaling pathway ; ko04113-Meiosis - yeast ; ko04022-cGMP-PKG signaling pathway ; ko05034-Alcoholism ; ko04921-Oxytoc…	Acyrthosiphon pisum (Pea aphid)	#N/A	phosphoprotein phosphatase activity [GO:0004721]	#N/A	Serine/threonine-protein phosphatase (EC 3.1.3.16)	NA
TR24113|c0_g4_i1	1166	C4WTI7	tr|C4WTI7|C4WTI7_ACYPI	#N/A	Acyrthosiphon pisum (Pea aphid)	#N/A	#N/A	#N/A	ACYPI009552 protein (Uncharacterized protein)	NA
TR36028|c0_g1_i1	2835	X1WV13	tr|X1WV13|X1WV13_ACYPI	#N/A	Acyrthosiphon pisum (Pea aphid)	protein folding [GO:0006457]	ATP binding [GO:0005524]	cytoplasm [GO:0005737]	Uncharacterized protein	Signal IP
TR30553|c0_g1_i1	2723	J9K9J0	tr|J9K9J0|J9K9J0_ACYPI	#N/A	Acyrthosiphon pisum (Pea aphid)	protein transport [GO:0015031]	Rab GDP-dissociation inhibitor activity [GO:0005093]	#N/A	Uncharacterized protein	NA
TR41806|c0_g1_i1	3377	J9JRM2	tr|J9JRM2|J9JRM2_ACYPI	ko05169-Epstein-Barr virus infection ; ko03050-Proteasome	Acyrthosiphon pisum (Pea aphid)	regulation of protein catabolic process [GO:0042176]	enzyme regulator activity [GO:0030234]	proteasome complex [GO:0000502]	Uncharacterized protein	Nuclear localization, Transmembrane
TR21172|c0_g1_i1	2240	J9K2N0	tr|J9K2N0|J9K2N0_ACYPI	#N/A	Acyrthosiphon pisum (Pea aphid)	#N/A	#N/A	#N/A	Uncharacterized protein	NA
TR26359|c0_g1_i1	2487	J9JV64	tr|J9JV64|J9JV64_ACYPI	#N/A	Acyrthosiphon pisum (Pea aphid)	protein import into nucleus [GO:0006606]	protein transporter activity [GO:0008565]	cytoplasm [GO:0005737]; nucleus [GO:0005634]	Importin subunit alpha	NA
TR4573|c1_g2_i2	2767	J9JJP1	tr|J9JJP1|J9JJP1_ACYPI	#N/A	Acyrthosiphon pisum (Pea aphid)	#N/A	cysteine-type endopeptidase inhibitor activity [GO:0004869]; cysteine-type peptidase activity [GO:0008234]	#N/A	Uncharacterized protein	Nuclear Localization
TR11746|c0_g1_i1	2239	J9JSI4	tr|J9JSI4|J9JSI4_ACYPI	#N/A	Acyrthosiphon pisum (Pea aphid)	protein folding [GO:0006457]	ATP binding [GO:0005524]	cytoplasm [GO:0005737]	T-complex protein 1 subunit delta	Transmembrane
TR10447|c0_g1_i1	1017	C4WSI1	tr|C4WSI1|C4WSI1_ACYPI	ko01100-Metabolic pathways ; ko05016-Huntington's disease ; ko05010-Alzheimer's disease ; ko00190-Oxidative phosphorylation ; ko05012-Parkinson's disease	Acyrthosiphon pisum (Pea aphid)	ATP synthesis coupled proton transport [GO:0015986]	proton-transporting ATPase activity, rotational mechanism [GO:0046961]; proton-transporting ATP synthase activity, rotational mechanism [GO:0046933]	proton-transporting ATP synthase complex, catalytic core F(1) [GO:0045261]	ACYPI007021 protein	NA
TR4139|c2_g1_i1	2208	J9JZY9	tr|J9JZY9|J9JZY9_ACYPI	#N/A	Acyrthosiphon pisum (Pea aphid)	transmembrane transport [GO:0055085]	transporter activity [GO:0005215]	integral component of membrane [GO:0016021]	Uncharacterized protein	NA
TR61067|c0_g1_i1	1251	Q1W9N8	tr|Q1W9N8|Q1W9N8_ACYPI	ko01100-Metabolic pathways ; ko05016-Huntington's disease ; ko05010-Alzheimer's disease ; ko00190-Oxidative phosphorylation ; ko05012-Parkinson's disease	Acyrthosiphon pisum (Pea aphid)	ATP synthesis coupled proton transport [GO:0015986]	proton-transporting ATP synthase activity, rotational mechanism [GO:0046933]	#N/A	Putative mitochondrial ATP synthase O subunit (Uncharacterized protein)	Nuclear Localization
TR3160|c0_g1_i3	7188	J9KAS7	tr|J9KAS7|J9KAS7_ACYPI	#N/A	Acyrthosiphon pisum (Pea aphid)	cation transport [GO:0006812]	ATPase activity [GO:0016887]; ATP binding [GO:0005524]; metal ion binding [GO:0046872]	integral component of membrane [GO:0016021]	Cation-transporting ATPase (EC 3.6.3.-)	NA
TR41715|c0_g1_i1	604	J9JPL7	tr|J9JPL7|J9JPL7_ACYPI	ko01100-Metabolic pathways ; ko05016-Huntington's disease ; ko05010-Alzheimer's disease ; ko00190-Oxidative phosphorylation ; ko05012-Parkinson's disease ; ko04932-Non-alcoholic fatty liver disease (NAFLD) ; ko04260-Cardiac muscle contraction	Acyrthosiphon pisum (Pea aphid)	#N/A	cytochrome-c oxidase activity [GO:0004129]	#N/A	Uncharacterized protein	Nuclear Localization
TR62246|c0_g1_i1	703	J9JWP2	tr|J9JWP2|J9JWP2_ACYPI	ko04141-Protein processing in endoplasmic reticulum ; ko03040-Spliceosome ; ko04144-Endocytosis ; ko05169-Epstein-Barr virus infection ; ko04010-MAPK signaling pathway ; ko05164-Influenza A ; ko04915-Estrogen signaling pathway ; ko05162-Measles ; ko05145-Toxoplasmosis ; ko04612-Antigen processing and presentation ; ko05134-Legionellosis	Acyrthosiphon pisum (Pea aphid)	#N/A	ATP binding [GO:0005524]	#N/A	Uncharacterized protein	NA
TR3764|c0_g1_i1	1983	J9K979	tr|J9K979|J9K979_ACYPI	#N/A	Acyrthosiphon pisum (Pea aphid)	#N/A	structural constituent of cuticle [GO:0042302]	#N/A	Uncharacterized protein	Signal IP
TR3160|c0_g1_i2	7245	J9KAS7	tr|J9KAS7|J9KAS7_ACYPI	#N/A	Acyrthosiphon pisum (Pea aphid)	cation transport [GO:0006812]	ATPase activity [GO:0016887]; ATP binding [GO:0005524]; metal ion binding [GO:0046872]	integral component of membrane [GO:0016021]	Cation-transporting ATPase (EC 3.6.3.-)	Transmembrane
TR3160|c0_g1_i1	7368	A0A022T321	tr|A0A022T321|A0A022T321_9HYME	#N/A	Microplitis demolitor	cation transport [GO:0006812]	ATPase activity [GO:0016887]; ATP binding [GO:0005524]; metal ion binding [GO:0046872]	integral component of membrane [GO:0016021]	Cation-transporting ATPase (EC 3.6.3.-)	Transmembrane
TR29403|c0_g1_i1	1030	J9K721	tr|J9K721|J9K721_ACYPI	#N/A	Acyrthosiphon pisum (Pea aphid)	#N/A	#N/A	#N/A	Uncharacterized protein	NA
TR30379|c0_g1_i4	3378	J9JP30	tr|J9JP30|J9JP30_ACYPI	ko05169-Epstein-Barr virus infection ; ko03008-Ribosome biogenesis in eukaryotes ; ko05168-Herpes simplex infection ; ko04310-Wnt signaling pathway ; ko04530-Tight junction ; ko05162-Measles ; ko04520-Adherens junction ; ko04139-Regulation of mitophagy - yeast ; ko04064-NF-kappa B signaling pathway ; ko04712-Circadian rhythm - plant	Acyrthosiphon pisum (Pea aphid)	#N/A	ATP binding [GO:0005524]; protein kinase activity [GO:0004672]	#N/A	Uncharacterized protein	Transmembrane
TR30524|c0_g1_i1	1995	J9K8M7	tr|J9K8M7|J9K8M7_ACYPI	ko01100-Metabolic pathways ; ko01200-Carbon metabolism ; "ko00280-Valine, leucine and isoleucine degradation" ; ko00562-Inositol phosphate metabolism ; ko00410-beta-Alanine metabolism ; ko00640-Propanoate metabolism	Acyrthosiphon pisum (Pea aphid)	#N/A	methylmalonate-semialdehyde dehydrogenase (acylating) activity [GO:0004491]	#N/A	Uncharacterized protein	NA
TR28849|c0_g1_i1	2903	J9K6T6	tr|J9K6T6|J9K6T6_ACYPI	ko03040-Spliceosome	Acyrthosiphon pisum (Pea aphid)	#N/A	nucleic acid binding [GO:0003676]; nucleotide binding [GO:0000166]	#N/A	Uncharacterized protein	Transmembrane
TR3522|c0_g1_i1	2954	J9JX20	tr|J9JX20|J9JX20_ACYPI	ko03008-Ribosome biogenesis in eukaryotes	Acyrthosiphon pisum (Pea aphid)	ribosome biogenesis [GO:0042254]	GTP binding [GO:0005525]	nucleolus [GO:0005730]	Nucleolar GTP-binding protein 1	Transmembrane
TR30823|c0_g1_i2	6885	J9K4E9	tr|J9K4E9|J9K4E9_ACYPI	ko04120-Ubiquitin mediated proteolysis	Acyrthosiphon pisum (Pea aphid)	#N/A	ligase activity [GO:0016874]; RNA binding [GO:0003723]; ubiquitin-protein transferase activity [GO:0004842]; zinc ion binding [GO:0008270]	#N/A	Uncharacterized protein	NA
TR60731|c2_g1_i4	7946	J9JN59	tr|J9JN59|J9JN59_ACYPI	#N/A	Acyrthosiphon pisum (Pea aphid)	#N/A	phospholipid binding [GO:0005543]; structural constituent of cytoskeleton [GO:0005200]	spectrin [GO:0008091]	Uncharacterized protein	SignalIP, Transmembrane
TR30445|c0_g2_i2	3151	J9JT28	tr|J9JT28|J9JT28_ACYPI	ko03013-RNA transport	Acyrthosiphon pisum (Pea aphid)	formation of translation preinitiation complex [GO:0001731]; regulation of translational initiation [GO:0006446]	translation initiation factor activity [GO:0003743]	eukaryotic 43S preinitiation complex [GO:0016282]; eukaryotic 48S preinitiation complex [GO:0033290]; eukaryotic translation initiation factor 3 complex [GO:0005852]	Eukaryotic translation initiation factor 3 subunit C (eIF3c) (Eukaryotic translation initiation factor 3 subunit 8)	Transmembrane
TR18687|c0_g1_i1	2824	J9JMZ9	tr|J9JMZ9|J9JMZ9_ACYPI	ko01100-Metabolic pathways ; ko01110-Biosynthesis of secondary metabolites ; ko01130-Biosynthesis of antibiotics ; ko00230-Purine metabolism ; ko01120-Microbial metabolism in diverse environments ; ko00520-Amino sugar and nucleotide sugar metabolism ; ko00010-Glycolysis / Gluconeogenesis ; ko00030-Pentose phosphate pathway ; ko00052-Galactose metabolism ; ko00500-Starch and sucrose metabolism ; k…	Acyrthosiphon pisum (Pea aphid)	carbohydrate metabolic process [GO:0005975]	intramolecular transferase activity, phosphotransferases [GO:0016868]; magnesium ion binding [GO:0000287]	#N/A	Uncharacterized protein	NA
TR28849|c0_g1_i2	3830	J9K6T6	tr|J9K6T6|J9K6T6_ACYPI	ko03040-Spliceosome	Acyrthosiphon pisum (Pea aphid)	#N/A	nucleic acid binding [GO:0003676]; nucleotide binding [GO:0000166]	#N/A	Uncharacterized protein	Transmembrane
TR30445|c0_g2_i1	3064	J9JT28	tr|J9JT28|J9JT28_ACYPI	ko03013-RNA transport	Acyrthosiphon pisum (Pea aphid)	formation of translation preinitiation complex [GO:0001731]; regulation of translational initiation [GO:0006446]	translation initiation factor activity [GO:0003743]	eukaryotic 43S preinitiation complex [GO:0016282]; eukaryotic 48S preinitiation complex [GO:0033290]; eukaryotic translation initiation factor 3 complex [GO:0005852]	Eukaryotic translation initiation factor 3 subunit C (eIF3c) (Eukaryotic translation initiation factor 3 subunit 8)	Transmembrane
TR33857|c1_g1_i2	2518	J9JYJ5	tr|J9JYJ5|J9JYJ5_ACYPI	#N/A	Acyrthosiphon pisum (Pea aphid)	#N/A	transition metal ion binding [GO:0046914]	integral component of membrane [GO:0016021]	Uncharacterized protein	SignalIP, Transmembrane
TR3273|c0_g1_i2	2597	J9K6H5	tr|J9K6H5|J9K6H5_ACYPI	#N/A	Acyrthosiphon pisum (Pea aphid)	#N/A	metal ion binding [GO:0046872]	#N/A	Uncharacterized protein	Transmembrane
TR41732|c0_g1_i1	1714	Q5UEM9	tr|Q5UEM9|Q5UEM9_TOXCI	#N/A	Toxoptera citricida (Brown citrus aphid) (Aphis citricidus)	ATP hydrolysis coupled proton transport [GO:0015991]	hydrogen ion transmembrane transporter activity [GO:0015078]	proton-transporting V-type ATPase, V0 domain [GO:0033179]	Vacuolar ATP synthase subunit d 1	NA
TR31621|c0_g1_i1	4526	J9JVT9	tr|J9JVT9|J9JVT9_ACYPI	ko03013-RNA transport	Acyrthosiphon pisum (Pea aphid)	formation of translation preinitiation complex [GO:0001731]; regulation of translational initiation [GO:0006446]	nucleotide binding [GO:0000166]; translation initiation factor activity [GO:0003743]	eukaryotic 43S preinitiation complex [GO:0016282]; eukaryotic 48S preinitiation complex [GO:0033290]; eukaryotic translation initiation factor 3 complex [GO:0005852]	Eukaryotic translation initiation factor 3 subunit B (eIF3b) (Eukaryotic translation initiation factor 3 subunit 9)	Transmembrane
TR31420|c0_g1_i1	1124	J9K7V1	tr|J9K7V1|J9K7V1_ACYPI	#N/A	Acyrthosiphon pisum (Pea aphid)	#N/A	#N/A	#N/A	Uncharacterized protein	Transmembrane
TR23124|c0_g1_i1	5617	J9K2Z4	tr|J9K2Z4|J9K2Z4_ACYPI	#N/A	Acyrthosiphon pisum (Pea aphid)	#N/A	nucleic acid binding [GO:0003676]	#N/A	Protein argonaute	NA
TR20871|c0_g1_i1	3026	J9JZX4	tr|J9JZX4|J9JZX4_ACYPI	ko01100-Metabolic pathways ; ko01120-Microbial metabolism in diverse environments ; ko00790-Folate biosynthesis ; ko02020-Two-component system ; ko00627-Aminobenzoate degradation	Acyrthosiphon pisum (Pea aphid)	#N/A	alkaline phosphatase activity [GO:0004035]	#N/A	Alkaline phosphatase (EC 3.1.3.1)	SignalIP, Transmembrane
TR28700|c0_g1_i1	5412	J9JZ72	tr|J9JZ72|J9JZ72_ACYPI	ko01100-Metabolic pathways ; ko01212-Fatty acid metabolism ; ko00071-Fatty acid degradation ; ko03320-PPAR signaling pathway ; ko04920-Adipocytokine signaling pathway ; ko00061-Fatty acid biosynthesis	Acyrthosiphon pisum (Pea aphid)	#N/A	catalytic activity [GO:0003824]	#N/A	Uncharacterized protein	NA
TR4430|c0_g1_i1	3934	J9K7C2	tr|J9K7C2|J9K7C2_ACYPI	#N/A	Acyrthosiphon pisum (Pea aphid)	tricarboxylic acid cycle [GO:0006099]	oxoglutarate dehydrogenase (succinyl-transferring) activity [GO:0004591]; thiamine pyrophosphate binding [GO:0030976]	#N/A	Uncharacterized protein	NA
TR4862|c1_g1_i1	2050	J9JMX2	tr|J9JMX2|J9JMX2_ACYPI	ko01100-Metabolic pathways ; ko01120-Microbial metabolism in diverse environments ; ko00790-Folate biosynthesis ; ko02020-Two-component system ; ko00627-Aminobenzoate degradation	Acyrthosiphon pisum (Pea aphid)	#N/A	alkaline phosphatase activity [GO:0004035]	#N/A	Alkaline phosphatase (EC 3.1.3.1)	SignalIP, Transmembrane
TR29516|c0_g1_i2	2712	J9K1W3	tr|J9K1W3|J9K1W3_ACYPI	ko03018-RNA degradation	Acyrthosiphon pisum (Pea aphid)	regulation of transcription, DNA-templated [GO:0006355]	#N/A	nucleus [GO:0005634]	Uncharacterized protein	NA
TR3505|c2_g2_i1	1530	A0A0A9W8W2	tr|A0A0A9W8W2|A0A0A9W8W2_LYGHE	#N/A	Lygus hesperus (Western plant bug)	#N/A	#N/A	#N/A	Protein yellow	Signal IP
TR10722|c0_g2_i1	845	Q201Y3	tr|Q201Y3|Q201Y3_ACYPI	#N/A	Acyrthosiphon pisum (Pea aphid)	protein folding [GO:0006457]	ATP binding [GO:0005524]	cytoplasm [GO:0005737]	ACYPI000693 protein (Uncharacterized protein)	NA
TR35259|c0_g1_i2	4805	X1WRJ0	tr|X1WRJ0|X1WRJ0_ACYPI	ko03040-Spliceosome	Acyrthosiphon pisum (Pea aphid)	RNA processing [GO:0006396]	RNA binding [GO:0003723]	#N/A	Uncharacterized protein	Nuclear localization, Transmembrane
TR41744|c0_g1_i1	2247	J9JTC9	tr|J9JTC9|J9JTC9_ACYPI	ko01100-Metabolic pathways ; ko01110-Biosynthesis of secondary metabolites ; ko01130-Biosynthesis of antibiotics ; ko01120-Microbial metabolism in diverse environments ; ko01200-Carbon metabolism ; "ko00280-Valine, leucine and isoleucine degradation" ; ko00010-Glycolysis / Gluconeogenesis ; ko00020-Citrate cycle (TCA cycle) ; ko00630-Glyoxylate and dicarboxylate metabolism ; "ko00260-Glycine, ser…	Acyrthosiphon pisum (Pea aphid)	cell redox homeostasis [GO:0045454]	dihydrolipoyl dehydrogenase activity [GO:0004148]; flavin adenine dinucleotide binding [GO:0050660]	cell [GO:0005623]	Dihydrolipoyl dehydrogenase (EC 1.8.1.4)	NA
TR33506|c1_g1_i1	1778	J9JX82	tr|J9JX82|J9JX82_ACYPI	#N/A	Acyrthosiphon pisum (Pea aphid)	fatty acid biosynthetic process [GO:0006633]	transferase activity [GO:0016740]	integral component of membrane [GO:0016021]	Elongation of very long chain fatty acids protein (EC 2.3.1.199) (Very-long-chain 3-oxoacyl-CoA synthase)	Transmembrane
TR8755|c0_g3_i3	1274	J9K0D3	tr|J9K0D3|J9K0D3_ACYPI	#N/A	Acyrthosiphon pisum (Pea aphid)	#N/A	translation elongation factor activity [GO:0003746]	eukaryotic translation elongation factor 1 complex [GO:0005853]	Uncharacterized protein	NA
TR32363|c0_g1_i1	2195	J9KAH8	tr|J9KAH8|J9KAH8_ACYPI	#N/A	Acyrthosiphon pisum (Pea aphid)	carboxylic acid metabolic process [GO:0019752]	carboxy-lyase activity [GO:0016831]; pyridoxal phosphate binding [GO:0030170]	#N/A	Uncharacterized protein	Nuclear Localization
TR33506|c0_g1_i1	1594	J9K5V0	tr|J9K5V0|J9K5V0_ACYPI	#N/A	Acyrthosiphon pisum (Pea aphid)	#N/A	nucleic acid binding [GO:0003676]; nucleotide binding [GO:0000166]	#N/A	Uncharacterized protein	NA
TR30823|c0_g1_i1	6783	J9K4E9	tr|J9K4E9|J9K4E9_ACYPI	ko04120-Ubiquitin mediated proteolysis	Acyrthosiphon pisum (Pea aphid)	#N/A	ligase activity [GO:0016874]; RNA binding [GO:0003723]; ubiquitin-protein transferase activity [GO:0004842]; zinc ion binding [GO:0008270]	#N/A	Uncharacterized protein	NA
TR4171|c0_g1_i3	4091	A0A023EVI0	tr|A0A023EVI0|A0A023EVI0_AEDAL	#N/A	Aedes albopictus (Asian tiger mosquito) (Stegomyia albopicta)	proline catabolic process [GO:0006562]	proline dehydrogenase activity [GO:0004657]	#N/A	Putative proline oxidase	NA
TR30995|c0_g1_i1	2933	J9K551	tr|J9K551|J9K551_ACYPI	ko03015-mRNA surveillance pathway	Acyrthosiphon pisum (Pea aphid)	#N/A	nucleic acid binding [GO:0003676]; nucleotide binding [GO:0000166]	#N/A	Uncharacterized protein	Transmembrane
TR33167|c0_g1_i1	1023	J9K4V6	tr|J9K4V6|J9K4V6_ACYPI	#N/A	Acyrthosiphon pisum (Pea aphid)	chitin metabolic process [GO:0006030]	chitin binding [GO:0008061]	extracellular region [GO:0005576]	Uncharacterized protein	Signal IP
TR36238|c0_g1_i1	4245	F4WT60	tr|F4WT60|F4WT60_ACREC	#N/A	Acromyrmex echinatior (Panamanian leafcutter ant) (Acromyrmex octospinosus echinatior)	#N/A	ATP binding [GO:0005524]; helicase activity [GO:0004386]; nucleic acid binding [GO:0003676]	#N/A	ATP-dependent RNA helicase Ddx1	NA
TR60654|c0_g1_i1	3019	J9JR61	tr|J9JR61|J9JR61_ACYPI	#N/A	Acyrthosiphon pisum (Pea aphid)	#N/A	structural constituent of cuticle [GO:0042302]	#N/A	Uncharacterized protein	Signal IP
TR8945|c0_g1_i1	1145	C4WYC1	tr|C4WYC1|C4WYC1_ACYPI	#N/A	Acyrthosiphon pisum (Pea aphid)	#N/A	#N/A	#N/A	ACYPI007406 protein	Signal IP
TR31597|c1_g1_i1	1913	J9JJ17	tr|J9JJ17|J9JJ17_ACYPI	ko05134-Legionellosis	Acyrthosiphon pisum (Pea aphid)	protein transport [GO:0015031]; small GTPase mediated signal transduction [GO:0007264]	GTP binding [GO:0005525]	intracellular [GO:0005622]	Uncharacterized protein	Transmembrane
TR30493|c0_g1_i1	2341	A9JSH3	tr|A9JSH3|A9JSH3_MYZPE	#N/A	Myzus persicae (Green peach aphid) (Aphis persicae)	regulation of catalytic activity [GO:0050790]	cysteine-type endopeptidase activity [GO:0004197]	#N/A	Cathepsin B	Nuclear localization, SignalIP
TR19077|c0_g2_i1	3402	F8RL01	tr|F8RL01|F8RL01_ACYPI	#N/A	Acyrthosiphon pisum (Pea aphid)	#N/A	#N/A	integral component of membrane [GO:0016021]	ACYPI001018 protein	NA
TR32611|c0_g1_i1	6605	D6W7F5	tr|D6W7F5|D6W7F5_TRICA	#N/A	Tribolium castaneum (Red flour beetle)	#N/A	#N/A	#N/A	Putative uncharacterized protein	SignalIP, Transmembrane
TR21784|c0_g1_i2	2884	J9JR17	tr|J9JR17|J9JR17_ACYPI	#N/A	Acyrthosiphon pisum (Pea aphid)	#N/A	sequence-specific DNA binding [GO:0043565]; transcription factor activity, sequence-specific DNA binding [GO:0003700]	#N/A	Uncharacterized protein	NA
TR20909|c0_g1_i1	3624	J9KB68	tr|J9KB68|J9KB68_ACYPI	#N/A	Acyrthosiphon pisum (Pea aphid)	#N/A	#N/A	#N/A	Uncharacterized protein	Nuclear localization, Transmembrane
TR32858|c0_g1_i2	3574	J9JLK2	tr|J9JLK2|J9JLK2_ACYPI	#N/A	Acyrthosiphon pisum (Pea aphid)	#N/A	substrate-specific transmembrane transporter activity [GO:0022891]	integral component of membrane [GO:0016021]	Uncharacterized protein	Nuclear localization, Transmembrane
TR41718|c0_g1_i1	3475	J9K5G0	tr|J9K5G0|J9K5G0_ACYPI	ko01100-Metabolic pathways ; ko01110-Biosynthesis of secondary metabolites ; ko01130-Biosynthesis of antibiotics ; ko01120-Microbial metabolism in diverse environments ; ko01200-Carbon metabolism ; ko00010-Glycolysis / Gluconeogenesis ; ko00020-Citrate cycle (TCA cycle) ; ko00620-Pyruvate metabolism	Acyrthosiphon pisum (Pea aphid)	#N/A	transferase activity, transferring acyl groups [GO:0016746]	#N/A	Uncharacterized protein	NA
TR4845|c0_g1_i1	4634	J9JSK0	tr|J9JSK0|J9JSK0_ACYPI	ko03040-Spliceosome	Acyrthosiphon pisum (Pea aphid)	RNA processing [GO:0006396]	RNA binding [GO:0003723]	#N/A	Uncharacterized protein	NA
TR41814|c0_g1_i1	2491	J9JW75	tr|J9JW75|J9JW75_ACYPI	#N/A	Acyrthosiphon pisum (Pea aphid)	#N/A	#N/A	#N/A	Uncharacterized protein	NA
TR25468|c1_g1_i1	863	J9JYN0	tr|J9JYN0|J9JYN0_ACYPI	#N/A	Acyrthosiphon pisum (Pea aphid)	#N/A	#N/A	#N/A	Uncharacterized protein	NA
TR71120|c0_g1_i1	369	J9L3U3	tr|J9L3U3|J9L3U3_ACYPI	#N/A	Acyrthosiphon pisum (Pea aphid)	#N/A	#N/A	#N/A	Uncharacterized protein	Nuclear Localization
TR4775|c0_g1_i2	1938	J9JYA0	tr|J9JYA0|J9JYA0_ACYPI	#N/A	Acyrthosiphon pisum (Pea aphid)	#N/A	#N/A	#N/A	Uncharacterized protein	Nuclear localization, SignalIP
TR3794|c0_g1_i2	4209	V9IBE5	tr|V9IBE5|V9IBE5_APICE	#N/A	Apis cerana (Indian honeybee)	#N/A	nucleic acid binding [GO:0003676]; nucleotide binding [GO:0000166]	#N/A	Poly(U)-binding-splicing factor half pint	NA
TR29423|c0_g1_i4	3155	J9JTU3	tr|J9JTU3|J9JTU3_ACYPI	#N/A	Acyrthosiphon pisum (Pea aphid)	#N/A	nucleic acid binding [GO:0003676]; nucleotide binding [GO:0000166]; zinc ion binding [GO:0008270]	#N/A	Uncharacterized protein	SignalIP, Transmembrane
TR19346|c0_g1_i1	2413	J9K576	tr|J9K576|J9K576_ACYPI	ko01100-Metabolic pathways ; ko01110-Biosynthesis of secondary metabolites ; ko01130-Biosynthesis of antibiotics ; "ko00280-Valine, leucine and isoleucine degradation" ; ko01212-Fatty acid metabolism ; ko00071-Fatty acid degradation ; ko00062-Fatty acid elongation	Acyrthosiphon pisum (Pea aphid)	#N/A	transferase activity, transferring acyl groups other than amino-acyl groups [GO:0016747]	#N/A	Uncharacterized protein	NA
TR1011|c0_g1_i1	1554	J9K6I2	tr|J9K6I2|J9K6I2_ACYPI	#N/A	Acyrthosiphon pisum (Pea aphid)	ion transport [GO:0006811]	#N/A	gap junction [GO:0005921]; integral component of membrane [GO:0016021]	Innexin	Nuclear localization, Transmembrane
TR31597|c1_g1_i2	1980	J9JJ17	tr|J9JJ17|J9JJ17_ACYPI	ko05134-Legionellosis	Acyrthosiphon pisum (Pea aphid)	protein transport [GO:0015031]; small GTPase mediated signal transduction [GO:0007264]	GTP binding [GO:0005525]	intracellular [GO:0005622]	Uncharacterized protein	Transmembrane
TR34287|c0_g1_i1	2833	J9JQA2	tr|J9JQA2|J9JQA2_ACYPI	#N/A	Acyrthosiphon pisum (Pea aphid)	#N/A	#N/A	#N/A	Uncharacterized protein	SignalIP, Transmembrane
TR28284|c0_g1_i1	3919	J9K0K7	tr|J9K0K7|J9K0K7_ACYPI	ko03013-RNA transport	Acyrthosiphon pisum (Pea aphid)	formation of translation preinitiation complex [GO:0001731]; regulation of translational initiation [GO:0006446]	translation initiation factor activity [GO:0003743]	eukaryotic 43S preinitiation complex [GO:0016282]; eukaryotic 48S preinitiation complex [GO:0033290]; eukaryotic translation initiation factor 3 complex [GO:0005852]	Eukaryotic translation initiation factor 3 subunit A (eIF3a) (Eukaryotic translation initiation factor 3 subunit 10)	Transmembrane
TR4500|c1_g1_i2	3945	J9K326	tr|J9K326|J9K326_ACYPI	ko01100-Metabolic pathways ; ko05016-Huntington's disease ; ko05010-Alzheimer's disease ; ko00190-Oxidative phosphorylation ; ko05012-Parkinson's disease ; ko04932-Non-alcoholic fatty liver disease (NAFLD)	Acyrthosiphon pisum (Pea aphid)	#N/A	catalytic activity [GO:0003824]; coenzyme binding [GO:0050662]	#N/A	Uncharacterized protein	SignalIP, Transmembrane
TR28411|c0_g1_i1	3682	X1WIN5	tr|X1WIN5|X1WIN5_ACYPI	#N/A	Acyrthosiphon pisum (Pea aphid)	#N/A	RNA binding [GO:0003723]	#N/A	Uncharacterized protein	NA
TR21112|c0_g3_i1	2133	J9K8C5	tr|J9K8C5|J9K8C5_ACYPI	#N/A	Acyrthosiphon pisum (Pea aphid)	#N/A	nucleic acid binding [GO:0003676]; nucleotide binding [GO:0000166]	#N/A	Uncharacterized protein	NA
TR34249|c0_g1_i2	7713	J9K1E7	tr|J9K1E7|J9K1E7_ACYPI	#N/A	Acyrthosiphon pisum (Pea aphid)	nucleosome assembly [GO:0006334]; regulation of transcription, DNA-templated [GO:0006355]	DNA binding [GO:0003677]; histone acetyltransferase activity [GO:0004402]; zinc ion binding [GO:0008270]	nucleosome [GO:0000786]; nucleus [GO:0005634]	Histone acetyltransferase (EC 2.3.1.48)	Transmembrane
TR33290|c1_g1_i2	5679	J9JWE2	tr|J9JWE2|J9JWE2_ACYPI	#N/A	Acyrthosiphon pisum (Pea aphid)	#N/A	#N/A	#N/A	Uncharacterized protein	NA
TR33437|c0_g1_i1	4780	J9JV20	tr|J9JV20|J9JV20_ACYPI	ko01100-Metabolic pathways ; ko01110-Biosynthesis of secondary metabolites ; ko04072-Phospholipase D signaling pathway ; ko05231-Choline metabolism in cancer ; ko04070-Phosphatidylinositol signaling system ; ko00564-Glycerophospholipid metabolism ; ko00561-Glycerolipid metabolism	Acyrthosiphon pisum (Pea aphid)	intracellular signal transduction [GO:0035556]; protein kinase C-activating G-protein coupled receptor signaling pathway [GO:0007205]	ATP binding [GO:0005524]; diacylglycerol kinase activity [GO:0004143]	intracellular [GO:0005622]	Diacylglycerol kinase (DAG kinase) (EC 2.7.1.107)	NA
TR35280|c1_g1_i2	3792	E2A880	tr|E2A880|E2A880_CAMFO	#N/A	Camponotus floridanus (Florida carpenter ant)	#N/A	#N/A	#N/A	Filamin-B	NA
TR30805|c0_g1_i1	1884	J9JUT7	tr|J9JUT7|J9JUT7_ACYPI	#N/A	Acyrthosiphon pisum (Pea aphid)	#N/A	RNA binding [GO:0003723]	#N/A	Uncharacterized protein	Transmembrane
TR36320|c0_g1_i1	376	J9JIV0	tr|J9JIV0|J9JIV0_ACYPI	#N/A	Acyrthosiphon pisum (Pea aphid)	translation [GO:0006412]	structural constituent of ribosome [GO:0003735]	ribosome [GO:0005840]	Uncharacterized protein	NA
TR35609|c0_g1_i1	4047	J9LP58	tr|J9LP58|J9LP58_ACYPI	ko04340-Hedgehog signaling pathway	Acyrthosiphon pisum (Pea aphid)	#N/A	metal ion binding [GO:0046872]; nucleic acid binding [GO:0003676]	#N/A	Uncharacterized protein	NA
TR31966|c0_g1_i1	1759	X1X0P9	tr|X1X0P9|X1X0P9_ACYPI	#N/A	Acyrthosiphon pisum (Pea aphid)	#N/A	protein tyrosine/serine/threonine phosphatase activity [GO:0008138]	#N/A	Uncharacterized protein	NA
TR20951|c0_g1_i1	1836	J9K094	tr|J9K094|J9K094_ACYPI	#N/A	Acyrthosiphon pisum (Pea aphid)	#N/A	odorant binding [GO:0005549]	#N/A	Uncharacterized protein	Signal IP
TR25898|c0_g3_i1	1113	A0A0A9WDR8	tr|A0A0A9WDR8|A0A0A9WDR8_LYGHE	#N/A	Lygus hesperus (Western plant bug)	#N/A	#N/A	#N/A	Chondroitin proteoglycan 4	NA
TR34860|c6_g2_i4	3263	A0A069DXB9	tr|A0A069DXB9|A0A069DXB9_9HEMI	#N/A	Panstrongylus megistus	#N/A	#N/A	#N/A	Putative echinoderm microtubule-associated protein-like 1	NA
TR34670|c0_g1_i3	2654	X1WIT8	tr|X1WIT8|X1WIT8_ACYPI	ko05200-Pathways in cancer ; ko04151-PI3K-Akt signaling pathway ; ko04510-Focal adhesion ; ko04933-AGE-RAGE signaling pathway in diabetic complications ; ko05222-Small cell lung cancer ; ko05146-Amoebiasis ; ko04974-Protein digestion and absorption ; ko04512-ECM-receptor interaction	Acyrthosiphon pisum (Pea aphid)	#N/A	extracellular matrix structural constituent [GO:0005201]	collagen trimer [GO:0005581]; proteinaceous extracellular matrix [GO:0005578]	Uncharacterized protein	NA
TR29516|c0_g1_i1	2670	J9K1W3	tr|J9K1W3|J9K1W3_ACYPI	ko03018-RNA degradation	Acyrthosiphon pisum (Pea aphid)	regulation of transcription, DNA-templated [GO:0006355]	#N/A	nucleus [GO:0005634]	Uncharacterized protein	NA
TR34670|c0_g1_i1	3984	X1WIT8	tr|X1WIT8|X1WIT8_ACYPI	ko05200-Pathways in cancer ; ko04151-PI3K-Akt signaling pathway ; ko04510-Focal adhesion ; ko04933-AGE-RAGE signaling pathway in diabetic complications ; ko05222-Small cell lung cancer ; ko05146-Amoebiasis ; ko04974-Protein digestion and absorption ; ko04512-ECM-receptor interaction	Acyrthosiphon pisum (Pea aphid)	#N/A	extracellular matrix structural constituent [GO:0005201]	collagen trimer [GO:0005581]; proteinaceous extracellular matrix [GO:0005578]	Uncharacterized protein	NA
TR3741|c0_g1_i1	3894	J9JPD6	tr|J9JPD6|J9JPD6_ACYPI	#N/A	Acyrthosiphon pisum (Pea aphid)	#N/A	small protein activating enzyme activity [GO:0008641]	#N/A	Uncharacterized protein	NA
TR32411|c0_g1_i1	1778	C4WXS5	tr|C4WXS5|C4WXS5_ACYPI	#N/A	Acyrthosiphon pisum (Pea aphid)	#N/A	#N/A	#N/A	ACYPI008164 protein (Uncharacterized protein)	SignalIP, Transmembrane
TR33550|c1_g1_i1	3190	J9L9U4	tr|J9L9U4|J9L9U4_ACYPI	#N/A	Acyrthosiphon pisum (Pea aphid)	#N/A	#N/A	#N/A	Uncharacterized protein	NA
TR25337|c0_g1_i1	1633	C4WVZ2	tr|C4WVZ2|C4WVZ2_ACYPI	ko04144-Endocytosis ; ko04145-Phagosome ; ko05152-Tuberculosis ; ko05132-Salmonella infection ; ko05146-Amoebiasis	Acyrthosiphon pisum (Pea aphid)	protein transport [GO:0015031]; small GTPase mediated signal transduction [GO:0007264]	GTP binding [GO:0005525]	intracellular [GO:0005622]	ACYPI002607 protein (Uncharacterized protein)	NA
TR65135|c0_g1_i1	1339	C4WSF5	tr|C4WSF5|C4WSF5_ACYPI	ko03013-RNA transport ; ko03040-Spliceosome ; ko03015-mRNA surveillance pathway ; ko05168-Herpes simplex infection	Acyrthosiphon pisum (Pea aphid)	#N/A	nucleic acid binding [GO:0003676]; nucleotide binding [GO:0000166]	#N/A	ACYPI006176 protein (Uncharacterized protein)	Nuclear Localization
TR30995|c0_g1_i2	2852	J9K551	tr|J9K551|J9K551_ACYPI	ko03015-mRNA surveillance pathway	Acyrthosiphon pisum (Pea aphid)	#N/A	nucleic acid binding [GO:0003676]; nucleotide binding [GO:0000166]	#N/A	Uncharacterized protein	NA
TR3541|c0_g1_i1	3395	J9JTA3	tr|J9JTA3|J9JTA3_ACYPI	#N/A	Acyrthosiphon pisum (Pea aphid)	protein complex assembly [GO:0006461]	#N/A	mitochondrion [GO:0005739]	Uncharacterized protein	NA
TR28849|c0_g2_i1	1920	J9K6T6	tr|J9K6T6|J9K6T6_ACYPI	ko03040-Spliceosome	Acyrthosiphon pisum (Pea aphid)	#N/A	nucleic acid binding [GO:0003676]; nucleotide binding [GO:0000166]	#N/A	Uncharacterized protein	Transmembrane
TR59881|c0_g1_i1	1170	X1XCL8	tr|X1XCL8|X1XCL8_ACYPI	#N/A	Acyrthosiphon pisum (Pea aphid)	#N/A	#N/A	#N/A	Uncharacterized protein	Nuclear localization, SignalIP
TR59162|c0_g1_i1	2454	J9JTD7	tr|J9JTD7|J9JTD7_ACYPI	ko03013-RNA transport	Acyrthosiphon pisum (Pea aphid)	#N/A	GTPase activity [GO:0003924]; GTP binding [GO:0005525]	#N/A	Uncharacterized protein	Nuclear Localization
TR23758|c0_g1_i1	2804	J9JWH0	tr|J9JWH0|J9JWH0_ACYPI	#N/A	Acyrthosiphon pisum (Pea aphid)	ion transport [GO:0006811]	#N/A	gap junction [GO:0005921]; integral component of membrane [GO:0016021]	Innexin	Transmembrane
TR34037|c0_g1_i1	6254	H3K3W8	tr|H3K3W8|H3K3W8_LOCMI	#N/A	Locusta migratoria manilensis (Oriental migratory locust)	#N/A	#N/A	#N/A	Fem-1 homolog C-like protein	NA
TR4430|c0_g1_i2	4111	J9K7C2	tr|J9K7C2|J9K7C2_ACYPI	#N/A	Acyrthosiphon pisum (Pea aphid)	tricarboxylic acid cycle [GO:0006099]	oxoglutarate dehydrogenase (succinyl-transferring) activity [GO:0004591]; thiamine pyrophosphate binding [GO:0030976]	#N/A	Uncharacterized protein	NA
TR41794|c0_g1_i1	2135	J9JIY5	tr|J9JIY5|J9JIY5_ACYPI	ko01100-Metabolic pathways ; ko05016-Huntington's disease ; ko05010-Alzheimer's disease ; ko00190-Oxidative phosphorylation ; ko05012-Parkinson's disease ; ko04932-Non-alcoholic fatty liver disease (NAFLD)	Acyrthosiphon pisum (Pea aphid)	#N/A	4 iron, 4 sulfur cluster binding [GO:0051539]; FMN binding [GO:0010181]; NAD binding [GO:0051287]; NADH dehydrogenase (ubiquinone) activity [GO:0008137]	#N/A	Uncharacterized protein	NA
TR36309|c0_g1_i1	1658	C4WUB6	tr|C4WUB6|C4WUB6_ACYPI	#N/A	Acyrthosiphon pisum (Pea aphid)	#N/A	#N/A	#N/A	ACYPI003450 protein (Uncharacterized protein)	SignalIP, Transmembrane
TR41792|c0_g1_i1	2015	J9K6A1	tr|J9K6A1|J9K6A1_ACYPI	#N/A	Acyrthosiphon pisum (Pea aphid)	#N/A	#N/A	#N/A	Uncharacterized protein	Transmembrane
TR30379|c0_g1_i2	2760	J9JP30	tr|J9JP30|J9JP30_ACYPI	ko05169-Epstein-Barr virus infection ; ko03008-Ribosome biogenesis in eukaryotes ; ko05168-Herpes simplex infection ; ko04310-Wnt signaling pathway ; ko04530-Tight junction ; ko05162-Measles ; ko04520-Adherens junction ; ko04139-Regulation of mitophagy - yeast ; ko04064-NF-kappa B signaling pathway ; ko04712-Circadian rhythm - plant	Acyrthosiphon pisum (Pea aphid)	#N/A	ATP binding [GO:0005524]; protein kinase activity [GO:0004672]	#N/A	Uncharacterized protein	NA
TR3197|c0_g1_i2	6175	J9JY49	tr|J9JY49|J9JY49_ACYPI	#N/A	Acyrthosiphon pisum (Pea aphid)	#N/A	#N/A	#N/A	Uncharacterized protein	Transmembrane
TR35520|c9_g6_i5	467	X1XN35	tr|X1XN35|X1XN35_ACYPI	#N/A	Acyrthosiphon pisum (Pea aphid)	#N/A	#N/A	#N/A	Uncharacterized protein	Transmembrane
TR61968|c0_g2_i1	1130	C4WXA0	tr|C4WXA0|C4WXA0_ACYPI	ko03320-PPAR signaling pathway	Acyrthosiphon pisum (Pea aphid)	#N/A	lipid binding [GO:0008289]; transporter activity [GO:0005215]	#N/A	ACYPI009011 protein (Uncharacterized protein)	Nuclear localization, Transmembrane
TR65035|c0_g1_i1	828	J9JVV4	tr|J9JVV4|J9JVV4_ACYPI	ko01100-Metabolic pathways ; ko05016-Huntington's disease ; ko05010-Alzheimer's disease ; ko00190-Oxidative phosphorylation ; ko05012-Parkinson's disease ; ko04932-Non-alcoholic fatty liver disease (NAFLD) ; ko04260-Cardiac muscle contraction	Acyrthosiphon pisum (Pea aphid)	mitochondrial electron transport, ubiquinol to cytochrome c [GO:0006122]	ubiquinol-cytochrome-c reductase activity [GO:0008121]	mitochondrion [GO:0005739]	Uncharacterized protein	NA
TR7694|c0_g1_i1	710	J9JNS4	tr|J9JNS4|J9JNS4_ACYPI	ko01100-Metabolic pathways ; ko05016-Huntington's disease ; ko05010-Alzheimer's disease ; ko00190-Oxidative phosphorylation ; ko05012-Parkinson's disease ; ko04932-Non-alcoholic fatty liver disease (NAFLD)	Acyrthosiphon pisum (Pea aphid)	#N/A	#N/A	#N/A	Uncharacterized protein	NA
TR32039|c0_g1_i1	2791	J9K0K1	tr|J9K0K1|J9K0K1_ACYPI	#N/A	Acyrthosiphon pisum (Pea aphid)	transport [GO:0006810]	nucleic acid binding [GO:0003676]; nucleotide binding [GO:0000166]	intracellular [GO:0005622]	Uncharacterized protein	NA
TR32649|c0_g1_i1	1079	C4WVJ2	tr|C4WVJ2|C4WVJ2_ACYPI	#N/A	Acyrthosiphon pisum (Pea aphid)	#N/A	#N/A	#N/A	ACYPI006346 protein (Uncharacterized protein)	Nuclear localization, SignalIP
TR35348|c4_g4_i1	366	X1XQV8	tr|X1XQV8|X1XQV8_ACYPI	#N/A	Acyrthosiphon pisum (Pea aphid)	#N/A	#N/A	#N/A	Uncharacterized protein	NA
TR24801|c0_g1_i1	363	Q25530	tr|Q25530|Q25530_MANSE	#N/A	Manduca sexta (Tobacco hawkmoth) (Tobacco hornworm)	#N/A	#N/A	#N/A	Polyubiquitin (Fragment)	NA
TR34383|c0_g1_i3	4369	C4WX06	tr|C4WX06|C4WX06_ACYPI	ko04144-Endocytosis	Acyrthosiphon pisum (Pea aphid)	#N/A	#N/A	#N/A	ACYPI009739 protein (Uncharacterized protein)	SignalIP, Transmembrane
TR8755|c0_g3_i1	1187	J9K0D3	tr|J9K0D3|J9K0D3_ACYPI	#N/A	Acyrthosiphon pisum (Pea aphid)	#N/A	translation elongation factor activity [GO:0003746]	eukaryotic translation elongation factor 1 complex [GO:0005853]	Uncharacterized protein	NA
TR35315|c0_g1_i1	4164	J9JVM2	tr|J9JVM2|J9JVM2_ACYPI	#N/A	Acyrthosiphon pisum (Pea aphid)	#N/A	#N/A	#N/A	Uncharacterized protein	SignalIP, Transmembrane
TR36288|c0_g3_i1	1455	J9JU85	tr|J9JU85|J9JU85_ACYPI	#N/A	Acyrthosiphon pisum (Pea aphid)	#N/A	#N/A	#N/A	Uncharacterized protein	Nuclear Localization
TR34249|c0_g1_i1	6561	J9K1E7	tr|J9K1E7|J9K1E7_ACYPI	#N/A	Acyrthosiphon pisum (Pea aphid)	nucleosome assembly [GO:0006334]; regulation of transcription, DNA-templated [GO:0006355]	DNA binding [GO:0003677]; histone acetyltransferase activity [GO:0004402]; zinc ion binding [GO:0008270]	nucleosome [GO:0000786]; nucleus [GO:0005634]	Histone acetyltransferase (EC 2.3.1.48)	Transmembrane
TR36243|c0_g1_i1	2078	J9JRV4	tr|J9JRV4|J9JRV4_ACYPI	#N/A	Acyrthosiphon pisum (Pea aphid)	protein folding [GO:0006457]	peptidyl-prolyl cis-trans isomerase activity [GO:0003755]	#N/A	Peptidyl-prolyl cis-trans isomerase	NA
TR35520|c9_g3_i2	491	C4WTM0	tr|C4WTM0|C4WTM0_ACYPI	#N/A	Acyrthosiphon pisum (Pea aphid)	#N/A	structural constituent of cuticle [GO:0042302]	#N/A	ACYPI003527 protein (Uncharacterized protein)	Nuclear Localization
TR35547|c0_g1_i1	6946	J9JLQ8	tr|J9JLQ8|J9JLQ8_ACYPI	ko02010-ABC transporters	Acyrthosiphon pisum (Pea aphid)	#N/A	ATPase activity [GO:0016887]; ATP binding [GO:0005524]; transporter activity [GO:0005215]	integral component of membrane [GO:0016021]	Uncharacterized protein	NA
TR20841|c0_g1_i1	2105	J9K8B1	tr|J9K8B1|J9K8B1_ACYPI	#N/A	Acyrthosiphon pisum (Pea aphid)	protein folding [GO:0006457]	ATP binding [GO:0005524]	cytoplasm [GO:0005737]	Uncharacterized protein	NA
TR65201|c0_g1_i1	609	X1X8I6	tr|X1X8I6|X1X8I6_ACYPI	#N/A	Acyrthosiphon pisum (Pea aphid)	#N/A	#N/A	#N/A	Uncharacterized protein	Signal IP
TR34879|c1_g1_i1	5357	X1WJM6	tr|X1WJM6|X1WJM6_ACYPI	#N/A	Acyrthosiphon pisum (Pea aphid)	#N/A	#N/A	viral capsid [GO:0019028]	Uncharacterized protein	SignalIP, Transmembrane
TR20861|c0_g1_i1	2653	J9JJU6	tr|J9JJU6|J9JJU6_ACYPI	#N/A	Acyrthosiphon pisum (Pea aphid)	response to oxidative stress [GO:0006979]	heme binding [GO:0020037]; peroxidase activity [GO:0004601]	#N/A	Uncharacterized protein	Transmembrane
TR26963|c0_g1_i1	2701	J9JT69	tr|J9JT69|J9JT69_ACYPI	#N/A	Acyrthosiphon pisum (Pea aphid)	#N/A	#N/A	#N/A	Uncharacterized protein	NA
TR19335|c0_g1_i1	1592	J9JXT6	tr|J9JXT6|J9JXT6_ACYPI	#N/A	Acyrthosiphon pisum (Pea aphid)	#N/A	electron carrier activity [GO:0009055]; flavin adenine dinucleotide binding [GO:0050660]	#N/A	Uncharacterized protein	NA
TR18670|c0_g1_i2	1586	J9K282	tr|J9K282|J9K282_ACYPI	#N/A	Acyrthosiphon pisum (Pea aphid)	#N/A	#N/A	#N/A	Uncharacterized protein	NA
TR19390|c0_g1_i1	3477	J9K436	tr|J9K436|J9K436_ACYPI	#N/A	Acyrthosiphon pisum (Pea aphid)	cell adhesion [GO:0007155]	#N/A	integral component of membrane [GO:0016021]	Uncharacterized protein	Transmembrane
TR30156|c0_g2_i1	764	J9JK02	tr|J9JK02|J9JK02_ACYPI	#N/A	Acyrthosiphon pisum (Pea aphid)	#N/A	#N/A	#N/A	Uncharacterized protein	Signal IP
TR27221|c0_g2_i1	2018	X1WIN8	tr|X1WIN8|X1WIN8_ACYPI	ko03013-RNA transport	Acyrthosiphon pisum (Pea aphid)	formation of translation preinitiation complex [GO:0001731]; regulation of translational initiation [GO:0006446]	translation initiation factor activity [GO:0003743]	eukaryotic 43S preinitiation complex [GO:0016282]; eukaryotic 48S preinitiation complex [GO:0033290]; eukaryotic translation initiation factor 3 complex [GO:0005852]	Eukaryotic translation initiation factor 3 subunit D (eIF3d) (Eukaryotic translation initiation factor 3 subunit 7)	SignalIP, Transmembrane
TR32024|c0_g1_i1	2673	J9K4G3	tr|J9K4G3|J9K4G3_ACYPI	#N/A	Acyrthosiphon pisum (Pea aphid)	protein folding [GO:0006457]	ATP binding [GO:0005524]	cytoplasm [GO:0005737]	T-complex protein 1 subunit gamma	NA
TR28884|c0_g1_i2	2488	J9L3L8	tr|J9L3L8|J9L3L8_ACYPI	#N/A	Acyrthosiphon pisum (Pea aphid)	#N/A	#N/A	#N/A	Uncharacterized protein	Transmembrane
TR4565|c0_g1_i3	3104	B3NQ13	tr|B3NQ13|B3NQ13_DROER	ko01110-Biosynthesis of secondary metabolites ; ko00564-Glycerophospholipid metabolism	Drosophila erecta (Fruit fly)	glycerol-3-phosphate metabolic process [GO:0006072]	calcium ion binding [GO:0005509]; sn-glycerol-3-phosphate:ubiquinone-8 oxidoreductase activity [GO:0052591]	glycerol-3-phosphate dehydrogenase complex [GO:0009331]	Glycerol-3-phosphate dehydrogenase (EC 1.1.5.3)	NA
TR3203|c0_g1_i1	3651	J9JNB2	tr|J9JNB2|J9JNB2_ACYPI	#N/A	Acyrthosiphon pisum (Pea aphid)	#N/A	oxidoreductase activity [GO:0016491]; zinc ion binding [GO:0008270]	#N/A	Uncharacterized protein	Transmembrane
TR33400|c1_g1_i1	7047	J9JJH1	tr|J9JJH1|J9JJH1_ACYPI	ko01100-Metabolic pathways ; ko01110-Biosynthesis of secondary metabolites ; ko01130-Biosynthesis of antibiotics ; ko01120-Microbial metabolism in diverse environments ; ko01230-Biosynthesis of amino acids ; "ko00250-Alanine, aspartate and glutamate metabolism" ; ko00910-Nitrogen metabolism	Acyrthosiphon pisum (Pea aphid)	glutamate biosynthetic process [GO:0006537]	flavin adenine dinucleotide binding [GO:0050660]; FMN binding [GO:0010181]; glutamate synthase (NADH) activity [GO:0016040]; iron ion binding [GO:0005506]; iron-sulfur cluster binding [GO:0051536]	#N/A	Uncharacterized protein	NA
TR33776|c0_g1_i1	2841	J9KB65	tr|J9KB65|J9KB65_ACYPI	#N/A	Acyrthosiphon pisum (Pea aphid)	#N/A	#N/A	endoplasmic reticulum membrane [GO:0005789]; integral component of membrane [GO:0016021]	Lipase maturation factor	Nuclear Localization
TR19274|c0_g1_i1	4584	W5J9M2	tr|W5J9M2|W5J9M2_ANODA	#N/A	Anopheles darlingi (Mosquito)	glutamate biosynthetic process [GO:0006537]; proline biosynthetic process [GO:0006561]	1-pyrroline-5-carboxylate dehydrogenase activity [GO:0003842]; oxidoreductase activity, acting on the aldehyde or oxo group of donors, NAD or NADP as acceptor [GO:0016620]	#N/A	Pyrroline-5-carboxylate dehydrogenase (Uncharacterized protein)	NA
TR36262|c2_g1_i1	2537	J9JZ92	tr|J9JZ92|J9JZ92_ACYPI	ko04931-Insulin resistance ; ko03320-PPAR signaling pathway	Acyrthosiphon pisum (Pea aphid)	#N/A	catalytic activity [GO:0003824]	#N/A	Uncharacterized protein	Transmembrane
TR27846|c1_g1_i1	2648	J9JZM2	tr|J9JZM2|J9JZM2_ACYPI	ko03015-mRNA surveillance pathway	Acyrthosiphon pisum (Pea aphid)	#N/A	nucleic acid binding [GO:0003676]; nucleotide binding [GO:0000166]	#N/A	Uncharacterized protein	Nuclear Localization
TR31966|c0_g1_i2	1701	X1X0P9	tr|X1X0P9|X1X0P9_ACYPI	#N/A	Acyrthosiphon pisum (Pea aphid)	#N/A	protein tyrosine/serine/threonine phosphatase activity [GO:0008138]	#N/A	Uncharacterized protein	Nuclear Localization
TR1064|c0_g1_i1	1338	C4WTJ0	tr|C4WTJ0|C4WTJ0_ACYPI	#N/A	Acyrthosiphon pisum (Pea aphid)	#N/A	#N/A	nucleus [GO:0005634]	ACYPI009695 protein (Uncharacterized protein)	NA
TR21091|c0_g1_i1	2170	H9JXB6	tr|H9JXB6|H9JXB6_BOMMO	#N/A	Bombyx mori (Silk moth)	#N/A	transferase activity, transferring acyl groups other than amino-acyl groups [GO:0016747]	#N/A	Uncharacterized protein	Transmembrane
TR64091|c0_g1_i1	1447	J9JL28	tr|J9JL28|J9JL28_ACYPI	ko05202-Transcriptional misregulation in cancer	Acyrthosiphon pisum (Pea aphid)	#N/A	#N/A	#N/A	Uncharacterized protein	NA
TR53671|c0_g1_i1	2281	C4WSB5	tr|C4WSB5|C4WSB5_ACYPI	ko01100-Metabolic pathways ; ko00561-Glycerolipid metabolism ; ko00052-Galactose metabolism ; ko00051-Fructose and mannose metabolism ; ko00040-Pentose and glucuronate interconversions	Acyrthosiphon pisum (Pea aphid)	#N/A	oxidoreductase activity [GO:0016491]	#N/A	ACYPI005685 protein (Uncharacterized protein)	Nuclear Localization
TR3997|c0_g1_i1	3076	J9JZX5	tr|J9JZX5|J9JZX5_ACYPI	ko01100-Metabolic pathways ; ko01110-Biosynthesis of secondary metabolites ; ko01130-Biosynthesis of antibiotics ; "ko00280-Valine, leucine and isoleucine degradation" ; ko00640-Propanoate metabolism	Acyrthosiphon pisum (Pea aphid)	#N/A	transferase activity, transferring acyl groups [GO:0016746]	#N/A	Uncharacterized protein	NA
TR35984|c3_g2_i4	6176	J9JL17	tr|J9JL17|J9JL17_ACYPI	#N/A	Acyrthosiphon pisum (Pea aphid)	#N/A	hydrolase activity [GO:0016787]; metal ion binding [GO:0046872]	#N/A	Uncharacterized protein	SignalIP, Transmembrane
TR3742|c0_g1_i1	2344	J9K3F9	tr|J9K3F9|J9K3F9_ACYPI	#N/A	Acyrthosiphon pisum (Pea aphid)	microtubule-based process [GO:0007017]; protein polymerization [GO:0051258]	GTPase activity [GO:0003924]; GTP binding [GO:0005525]; structural constituent of cytoskeleton [GO:0005200]	microtubule [GO:0005874]	Uncharacterized protein	Nuclear Localization
TR65109|c0_g1_i1	1303	J9JN62	tr|J9JN62|J9JN62_ACYPI	ko04141-Protein processing in endoplasmic reticulum ; ko04145-Phagosome ; ko05110-Vibrio cholerae infection ; ko03060-Protein export	Acyrthosiphon pisum (Pea aphid)	intracellular protein transport [GO:0006886]	#N/A	Sec61 translocon complex [GO:0005784]	Uncharacterized protein	NA
TR19408|c0_g1_i2	3145	A0A0A9XYB8	tr|A0A0A9XYB8|A0A0A9XYB8_LYGHE	#N/A	Lygus hesperus (Western plant bug)	#N/A	4 iron, 4 sulfur cluster binding [GO:0051539]; aconitate hydratase activity [GO:0003994]	#N/A	Aconitate hydratase (Aconitase) (EC 4.2.1.3) (Fragment)	NA
TR35208|c0_g1_i3	8146	J9JSF2	tr|J9JSF2|J9JSF2_ACYPI	#N/A	Acyrthosiphon pisum (Pea aphid)	#N/A	metalloendopeptidase activity [GO:0004222]; serine-type endopeptidase inhibitor activity [GO:0004867]; zinc ion binding [GO:0008270]	proteinaceous extracellular matrix [GO:0005578]	Uncharacterized protein	Transmembrane
TR33533|c0_g1_i3	5051	J9K3I1	tr|J9K3I1|J9K3I1_ACYPI	#N/A	Acyrthosiphon pisum (Pea aphid)	#N/A	nucleic acid binding [GO:0003676]; zinc ion binding [GO:0008270]	#N/A	Uncharacterized protein	NA
TR29423|c0_g1_i2	3110	J9JTU3	tr|J9JTU3|J9JTU3_ACYPI	#N/A	Acyrthosiphon pisum (Pea aphid)	#N/A	nucleic acid binding [GO:0003676]; nucleotide binding [GO:0000166]; zinc ion binding [GO:0008270]	#N/A	Uncharacterized protein	SignalIP, Transmembrane
TR26859|c0_g1_i1	1594	Q201W5	tr|Q201W5|Q201W5_ACYPI	ko04141-Protein processing in endoplasmic reticulum ; ko03420-Nucleotide excision repair	Acyrthosiphon pisum (Pea aphid)	nucleotide-excision repair [GO:0006289]; proteasome-mediated ubiquitin-dependent protein catabolic process [GO:0043161]	damaged DNA binding [GO:0003684]	nucleus [GO:0005634]	ACYPI000077 protein (Putative RAD23-like B) (Uncharacterized protein)	NA
TR35984|c3_g2_i3	4989	J9JL17	tr|J9JL17|J9JL17_ACYPI	#N/A	Acyrthosiphon pisum (Pea aphid)	#N/A	hydrolase activity [GO:0016787]; metal ion binding [GO:0046872]	#N/A	Uncharacterized protein	Transmembrane
TR25083|c0_g1_i1	2243	J9JQ96	tr|J9JQ96|J9JQ96_ACYPI	ko01100-Metabolic pathways ; ko01110-Biosynthesis of secondary metabolites ; ko01130-Biosynthesis of antibiotics ; ko01120-Microbial metabolism in diverse environments ; ko01200-Carbon metabolism ; ko01230-Biosynthesis of amino acids ; ko00020-Citrate cycle (TCA cycle) ; ko01210-2-Oxocarboxylic acid metabolism	Acyrthosiphon pisum (Pea aphid)	tricarboxylic acid cycle [GO:0006099]	isocitrate dehydrogenase (NAD+) activity [GO:0004449]; magnesium ion binding [GO:0000287]; NAD binding [GO:0051287]	mitochondrion [GO:0005739]	Isocitrate dehydrogenase [NAD] subunit, mitochondrial (EC 1.1.1.41)	NA
TR146|c0_g1_i1	3190	J9K4Y0	tr|J9K4Y0|J9K4Y0_ACYPI	#N/A	Acyrthosiphon pisum (Pea aphid)	cell redox homeostasis [GO:0045454]	2 iron, 2 sulfur cluster binding [GO:0051537]; flavin adenine dinucleotide binding [GO:0050660]; metal ion binding [GO:0046872]; oxidoreductase activity [GO:0016491]	cell [GO:0005623]	Uncharacterized protein	NA
TR47661|c0_g1_i1	3978	J9JMC9	tr|J9JMC9|J9JMC9_ACYPI	ko01100-Metabolic pathways ; ko01110-Biosynthesis of secondary metabolites ; ko01130-Biosynthesis of antibiotics ; ko01120-Microbial metabolism in diverse environments ; ko01200-Carbon metabolism ; ko00010-Glycolysis / Gluconeogenesis ; ko00020-Citrate cycle (TCA cycle) ; ko00620-Pyruvate metabolism	Acyrthosiphon pisum (Pea aphid)	pyruvate metabolic process [GO:0006090]	dihydrolipoyllysine-residue acetyltransferase activity [GO:0004742]	mitochondrial matrix [GO:0005759]; pyruvate dehydrogenase complex [GO:0045254]	Acetyltransferase component of pyruvate dehydrogenase complex (EC 2.3.1.12)	NA
TR33420|c8_g1_i1	2267	J9JL71	tr|J9JL71|J9JL71_ACYPI	ko00562-Inositol phosphate metabolism ; ko00053-Ascorbate and aldarate metabolism	Acyrthosiphon pisum (Pea aphid)	inositol catabolic process [GO:0019310]	inositol oxygenase activity [GO:0050113]; iron ion binding [GO:0005506]	cytoplasm [GO:0005737]	Uncharacterized protein	NA
TR33167|c0_g5_i1	1721	J9JPJ9	tr|J9JPJ9|J9JPJ9_ACYPI	#N/A	Acyrthosiphon pisum (Pea aphid)	#N/A	#N/A	#N/A	Uncharacterized protein	SignalIP, Transmembrane
TR23744|c0_g1_i1	6105	J9JJQ2	tr|J9JJQ2|J9JJQ2_ACYPI	#N/A	Acyrthosiphon pisum (Pea aphid)	signal transduction [GO:0007165]	#N/A	#N/A	Uncharacterized protein	NA
TR3200|c3_g1_i1	1041	NA	NA	NA	NA	NA	NA	NA	NA	NA
TR31582|c0_g1_i2	4756	A0A067QW96	tr|A0A067QW96|A0A067QW96_ZOONE	#N/A	Zootermopsis nevadensis (Dampwood termite)	cell-matrix adhesion [GO:0007160]	calcium ion binding [GO:0005509]	#N/A	Nidogen-2	SignalIP, Transmembrane
TR26963|c0_g1_i2	2632	J9JT69	tr|J9JT69|J9JT69_ACYPI	#N/A	Acyrthosiphon pisum (Pea aphid)	#N/A	#N/A	#N/A	Uncharacterized protein	NA
TR34333|c0_g1_i1	4909	J9K174	tr|J9K174|J9K174_ACYPI	#N/A	Acyrthosiphon pisum (Pea aphid)	chromatin remodeling [GO:0006338]	DNA binding [GO:0003677]	BAF-type complex [GO:0090544]	Uncharacterized protein	NA
TR30626|c0_g1_i1	2581	A0A0A9WXN1	tr|A0A0A9WXN1|A0A0A9WXN1_LYGHE	#N/A	Lygus hesperus (Western plant bug)	ATP synthesis coupled electron transport [GO:0042773]	electron carrier activity [GO:0009055]; iron-sulfur cluster binding [GO:0051536]; NADH dehydrogenase (ubiquinone) activity [GO:0008137]	membrane [GO:0016020]	NADH-ubiquinone oxidoreductase 75 kDa subunit, mitochondrial (Fragment)	NA
TR13155|c0_g2_i1	1817	J9JNC0	tr|J9JNC0|J9JNC0_ACYPI	#N/A	Acyrthosiphon pisum (Pea aphid)	formation of translation preinitiation complex [GO:0001731]; regulation of translational initiation [GO:0006446]	translation initiation factor activity [GO:0003743]	eukaryotic 43S preinitiation complex [GO:0016282]; eukaryotic 48S preinitiation complex [GO:0033290]; eukaryotic translation initiation factor 3 complex [GO:0005852]	Eukaryotic translation initiation factor 3 subunit M (eIF3m)	NA
TR25385|c0_g1_i1	2224	J9K9U3	tr|J9K9U3|J9K9U3_ACYPI	#N/A	Acyrthosiphon pisum (Pea aphid)	#N/A	#N/A	#N/A	Uncharacterized protein	NA
TR21755|c0_g9_i1	1976	J9JKH2	tr|J9JKH2|J9JKH2_ACYPI	#N/A	Acyrthosiphon pisum (Pea aphid)	#N/A	calcium ion binding [GO:0005509]	#N/A	Uncharacterized protein	NA
TR40415|c0_g1_i1	1208	J9K7Z4	tr|J9K7Z4|J9K7Z4_ACYPI	ko03050-Proteasome	Acyrthosiphon pisum (Pea aphid)	ubiquitin-dependent protein catabolic process [GO:0006511]	threonine-type endopeptidase activity [GO:0004298]	cytoplasm [GO:0005737]; nucleus [GO:0005634]; proteasome core complex, alpha-subunit complex [GO:0019773]	Proteasome subunit alpha type (EC 3.4.25.1)	Nuclear Localization
TR3793|c1_g1_i1	3320	J9JZC2	tr|J9JZC2|J9JZC2_ACYPI	#N/A	Acyrthosiphon pisum (Pea aphid)	#N/A	neuromedin U receptor activity [GO:0001607]	integral component of membrane [GO:0016021]	Uncharacterized protein	Transmembrane
TR146|c0_g2_i1	3082	A0A0A9XGT7	tr|A0A0A9XGT7|A0A0A9XGT7_LYGHE	#N/A	Lygus hesperus (Western plant bug)	cell redox homeostasis [GO:0045454]	2 iron, 2 sulfur cluster binding [GO:0051537]; flavin adenine dinucleotide binding [GO:0050660]; metal ion binding [GO:0046872]; oxidoreductase activity [GO:0016491]	cell [GO:0005623]	Apoptosis-inducing factor 3	NA
TR21770|c0_g1_i1	5825	J9K6Z1	tr|J9K6Z1|J9K6Z1_ACYPI	#N/A	Acyrthosiphon pisum (Pea aphid)	cell adhesion [GO:0007155]; integrin-mediated signaling pathway [GO:0007229]	#N/A	integral component of membrane [GO:0016021]	Integrin beta	SignalIP, Transmembrane
TR33161|c1_g1_i5	4692	J9JV12	tr|J9JV12|J9JV12_ACYPI	#N/A	Acyrthosiphon pisum (Pea aphid)	#N/A	metal ion binding [GO:0046872]; nucleic acid binding [GO:0003676]	#N/A	Uncharacterized protein	NA
TR19406|c0_g1_i2	1602	C4WSA6	tr|C4WSA6|C4WSA6_ACYPI	ko01100-Metabolic pathways ; ko00190-Oxidative phosphorylation ; ko04142-Lysosome ; ko04145-Phagosome ; ko05152-Tuberculosis ; ko04721-Synaptic vesicle cycle ; ko05120-Epithelial cell signaling in Helicobacter pylori infection ; ko05110-Vibrio cholerae infection ; ko05323-Rheumatoid arthritis	Acyrthosiphon pisum (Pea aphid)	ATP hydrolysis coupled proton transport [GO:0015991]	hydrogen ion transmembrane transporter activity [GO:0015078]	integral component of membrane [GO:0016021]; proton-transporting V-type ATPase, V0 domain [GO:0033179]	ACYPI006833 protein (Uncharacterized protein)	Nuclear localization, Transmembrane
TR11303|c0_g1_i1	1261	C4WY97	tr|C4WY97|C4WY97_ACYPI	ko05016-Huntington's disease ; ko05166-HTLV-I infection ; ko05012-Parkinson's disease ; ko04022-cGMP-PKG signaling pathway ; ko04020-Calcium signaling pathway	Acyrthosiphon pisum (Pea aphid)	transmembrane transport [GO:0055085]	transporter activity [GO:0005215]	integral component of membrane [GO:0016021]; mitochondrial inner membrane [GO:0005743]	ACYPI002892 protein (Uncharacterized protein)	Transmembrane
TR23814|c0_g1_i1	1657	C4WSI8	tr|C4WSI8|C4WSI8_ACYPI	ko04141-Protein processing in endoplasmic reticulum	Acyrthosiphon pisum (Pea aphid)	#N/A	#N/A	endoplasmic reticulum membrane [GO:0005789]	ACYPI006658 protein	SignalIP, Transmembrane
TR21112|c0_g2_i1	1402	J9K8C5	tr|J9K8C5|J9K8C5_ACYPI	#N/A	Acyrthosiphon pisum (Pea aphid)	#N/A	nucleic acid binding [GO:0003676]; nucleotide binding [GO:0000166]	#N/A	Uncharacterized protein	NA
TR4097|c2_g1_i1	3530	J9JL57	tr|J9JL57|J9JL57_ACYPI	ko04142-Lysosome ; ko00511-Other glycan degradation	Acyrthosiphon pisum (Pea aphid)	mannose metabolic process [GO:0006013]	alpha-mannosidase activity [GO:0004559]; carbohydrate binding [GO:0030246]; zinc ion binding [GO:0008270]	#N/A	Alpha-mannosidase (EC 3.2.1.-)	Signal IP
TR30987|c0_g1_i2	5403	J9K1X5	tr|J9K1X5|J9K1X5_ACYPI	#N/A	Acyrthosiphon pisum (Pea aphid)	#N/A	#N/A	#N/A	Uncharacterized protein	NA
TR21040|c0_g1_i1	1533	J9K8Z1	tr|J9K8Z1|J9K8Z1_ACYPI	#N/A	Acyrthosiphon pisum (Pea aphid)	#N/A	translation initiation factor activity [GO:0003743]	eukaryotic translation initiation factor 2 complex [GO:0005850]	Uncharacterized protein	Nuclear Localization
TR34860|c6_g2_i1	2676	J9JMN4	tr|J9JMN4|J9JMN4_ACYPI	#N/A	Acyrthosiphon pisum (Pea aphid)	#N/A	#N/A	#N/A	Uncharacterized protein	NA
TR19367|c0_g1_i1	1943	J9K224	tr|J9K224|J9K224_ACYPI	#N/A	Acyrthosiphon pisum (Pea aphid)	#N/A	#N/A	#N/A	Uncharacterized protein	Signal IP
TR27910|c1_g1_i1	4642	J9JTL3	tr|J9JTL3|J9JTL3_ACYPI	#N/A	Acyrthosiphon pisum (Pea aphid)	#N/A	metallopeptidase activity [GO:0008237]; zinc ion binding [GO:0008270]	#N/A	Uncharacterized protein	NA
TR3851|c3_g1_i1	6679	J9K4E9	tr|J9K4E9|J9K4E9_ACYPI	ko04120-Ubiquitin mediated proteolysis	Acyrthosiphon pisum (Pea aphid)	#N/A	ligase activity [GO:0016874]; RNA binding [GO:0003723]; ubiquitin-protein transferase activity [GO:0004842]; zinc ion binding [GO:0008270]	#N/A	Uncharacterized protein	NA
TR53641|c0_g1_i1	2353	A9CSF0	tr|A9CSF0|A9CSF0_ACYPI	#N/A	Acyrthosiphon pisum (Pea aphid)	#N/A	serine-type carboxypeptidase activity [GO:0004185]	#N/A	Carboxypeptidase (EC 3.4.16.-)	Nuclear localization, SignalIP
TR33129|c1_g1_i2	2738	J9JN74	tr|J9JN74|J9JN74_ACYPI	#N/A	Acyrthosiphon pisum (Pea aphid)	#N/A	#N/A	integral component of membrane [GO:0016021]	Uncharacterized protein	Transmembrane
TR60804|c0_g2_i1	624	J9M9K5	tr|J9M9K5|J9M9K5_ACYPI	#N/A	Acyrthosiphon pisum (Pea aphid)	#N/A	#N/A	#N/A	Uncharacterized protein	Nuclear Localization
TR33829|c0_g1_i1	6323	J9JMX3	tr|J9JMX3|J9JMX3_ACYPI	#N/A	Acyrthosiphon pisum (Pea aphid)	chitin metabolic process [GO:0006030]	chitin binding [GO:0008061]; scavenger receptor activity [GO:0005044]; serine-type endopeptidase activity [GO:0004252]	extracellular region [GO:0005576]; membrane [GO:0016020]	Uncharacterized protein	Signal IP
TR35592|c1_g1_i1	5701	A0A0A9YFP0	tr|A0A0A9YFP0|A0A0A9YFP0_LYGHE	#N/A	Lygus hesperus (Western plant bug)	#N/A	#N/A	#N/A	Neuroglian	SignalIP, Transmembrane
TR18623|c0_g1_i1	2864	J9JNP9	tr|J9JNP9|J9JNP9_ACYPI	#N/A	Acyrthosiphon pisum (Pea aphid)	#N/A	#N/A	nucleus [GO:0005634]	Uncharacterized protein	NA
TR31632|c0_g1_i7	4784	A0A088ACM6	tr|A0A088ACM6|A0A088ACM6_APIME	#N/A	Apis mellifera (Honeybee)	#N/A	#N/A	#N/A	Uncharacterized protein	NA
TR28897|c0_g1_i2	10794	J9K191	tr|J9K191|J9K191_ACYPI	#N/A	Acyrthosiphon pisum (Pea aphid)	#N/A	ATP binding [GO:0005524]	#N/A	Uncharacterized protein	Signal IP
TR21046|c0_g1_i1	3768	J9KA35	tr|J9KA35|J9KA35_ACYPI	ko05169-Epstein-Barr virus infection ; ko03050-Proteasome	Acyrthosiphon pisum (Pea aphid)	regulation of protein catabolic process [GO:0042176]	enzyme regulator activity [GO:0030234]	proteasome complex [GO:0000502]	Uncharacterized protein	NA
TR23758|c0_g1_i2	1925	J9JWH0	tr|J9JWH0|J9JWH0_ACYPI	#N/A	Acyrthosiphon pisum (Pea aphid)	ion transport [GO:0006811]	#N/A	gap junction [GO:0005921]; integral component of membrane [GO:0016021]	Innexin	Transmembrane
TR31443|c0_g1_i2	1180	C4WTE2	tr|C4WTE2|C4WTE2_ACYPI	#N/A	Acyrthosiphon pisum (Pea aphid)	#N/A	#N/A	#N/A	ACYPI002878 protein	Nuclear Localization
TR32135|c0_g1_i1	4441	A0A026WBU6	tr|A0A026WBU6|A0A026WBU6_CERBI	#N/A	Cerapachys biroi (Ant)	#N/A	#N/A	#N/A	Fizzy-related protein-like protein	Transmembrane
TR30376|c1_g2_i1	3239	J9K1C1	tr|J9K1C1|J9K1C1_ACYPI	ko01100-Metabolic pathways ; ko00190-Oxidative phosphorylation ; ko04145-Phagosome ; ko04721-Synaptic vesicle cycle ; ko05120-Epithelial cell signaling in Helicobacter pylori infection ; ko05110-Vibrio cholerae infection ; ko05323-Rheumatoid arthritis ; ko04966-Collecting duct acid secretion	Acyrthosiphon pisum (Pea aphid)	ATP hydrolysis coupled proton transport [GO:0015991]	hydrogen ion transmembrane transporter activity [GO:0015078]	proton-transporting V-type ATPase, V1 domain [GO:0033180]	Uncharacterized protein	NA
TR4007|c3_g1_i1	2931	J9JXF2	tr|J9JXF2|J9JXF2_ACYPI	#N/A	Acyrthosiphon pisum (Pea aphid)	#N/A	copper ion binding [GO:0005507]; oxidoreductase activity [GO:0016491]	#N/A	Uncharacterized protein	Signal IP
TR59137|c0_g1_i1	1916	C4WXC2	tr|C4WXC2|C4WXC2_ACYPI	ko01100-Metabolic pathways ; ko01110-Biosynthesis of secondary metabolites ; ko01130-Biosynthesis of antibiotics ; ko01120-Microbial metabolism in diverse environments ; ko01200-Carbon metabolism ; ko00020-Citrate cycle (TCA cycle) ; ko00640-Propanoate metabolism	Acyrthosiphon pisum (Pea aphid)	#N/A	cofactor binding [GO:0048037]; ligase activity [GO:0016874]	#N/A	ACYPI009606 protein (Uncharacterized protein)	NA
TR29423|c0_g1_i1	1877	J9JTU3	tr|J9JTU3|J9JTU3_ACYPI	#N/A	Acyrthosiphon pisum (Pea aphid)	#N/A	nucleic acid binding [GO:0003676]; nucleotide binding [GO:0000166]; zinc ion binding [GO:0008270]	#N/A	Uncharacterized protein	SignalIP, Transmembrane
TR4072|c1_g2_i3	4085	J9JUG4	tr|J9JUG4|J9JUG4_ACYPI	#N/A	Acyrthosiphon pisum (Pea aphid)	transmembrane transport [GO:0055085]	#N/A	integral component of membrane [GO:0016021]	Uncharacterized protein	Transmembrane
TR33852|c0_g1_i1	3766	J9K9I3	tr|J9K9I3|J9K9I3_ACYPI	ko01100-Metabolic pathways ; ko00270-Cysteine and methionine metabolism ; ko00480-Glutathione metabolism	Acyrthosiphon pisum (Pea aphid)	#N/A	ATP binding [GO:0005524]; glutathione binding [GO:0043295]; glutathione synthase activity [GO:0004363]; magnesium ion binding [GO:0000287]	#N/A	PIRNR:PIRNR001558}.	Transmembrane
TR27846|c1_g1_i2	2729	J9JZM2	tr|J9JZM2|J9JZM2_ACYPI	ko03015-mRNA surveillance pathway	Acyrthosiphon pisum (Pea aphid)	#N/A	nucleic acid binding [GO:0003676]; nucleotide binding [GO:0000166]	#N/A	Uncharacterized protein	Nuclear Localization
TR33161|c1_g1_i2	4500	J9JV12	tr|J9JV12|J9JV12_ACYPI	#N/A	Acyrthosiphon pisum (Pea aphid)	#N/A	metal ion binding [GO:0046872]; nucleic acid binding [GO:0003676]	#N/A	Uncharacterized protein	NA
TR28817|c0_g2_i1	3811	J9JUP7	tr|J9JUP7|J9JUP7_ACYPI	#N/A	Acyrthosiphon pisum (Pea aphid)	#N/A	#N/A	#N/A	Uncharacterized protein	SignalIP, Transmembrane
TR33533|c0_g1_i1	4944	J9K3I1	tr|J9K3I1|J9K3I1_ACYPI	#N/A	Acyrthosiphon pisum (Pea aphid)	#N/A	nucleic acid binding [GO:0003676]; zinc ion binding [GO:0008270]	#N/A	Uncharacterized protein	Signal IP
TR34888|c0_g1_i1	1681	C4WVY7	tr|C4WVY7|C4WVY7_ACYPI	#N/A	Acyrthosiphon pisum (Pea aphid)	#N/A	#N/A	#N/A	ACYPI005591 protein	Nuclear Localization
TR18670|c0_g1_i1	1391	J9K282	tr|J9K282|J9K282_ACYPI	#N/A	Acyrthosiphon pisum (Pea aphid)	#N/A	#N/A	#N/A	Uncharacterized protein	NA
TR47595|c0_g1_i1	1396	J9JRL4	tr|J9JRL4|J9JRL4_ACYPI	#N/A	Acyrthosiphon pisum (Pea aphid)	#N/A	#N/A	#N/A	Uncharacterized protein	Nuclear localization, SignalIP
TR23799|c0_g1_i1	3732	J9K0Y5	tr|J9K0Y5|J9K0Y5_ACYPI	ko01100-Metabolic pathways ; ko00520-Amino sugar and nucleotide sugar metabolism	Acyrthosiphon pisum (Pea aphid)	carbohydrate metabolic process [GO:0005975]; chitin catabolic process [GO:0006032]	chitinase activity [GO:0004568]; chitin binding [GO:0008061]	extracellular region [GO:0005576]	Uncharacterized protein	Signal IP
TR25789|c0_g1_i1	455	C4WT95	tr|C4WT95|C4WT95_ACYPI	#N/A	Acyrthosiphon pisum (Pea aphid)	#N/A	#N/A	cytoplasm [GO:0005737]	ACYPI006410 protein	Nuclear Localization
TR4083|c0_g1_i1	8479	A0A069DYH8	tr|A0A069DYH8|A0A069DYH8_9HEMI	#N/A	Panstrongylus megistus	#N/A	ligase activity [GO:0016874]; metal ion binding [GO:0046872]; ubiquitin-protein transferase activity [GO:0004842]	#N/A	Putative hect e3 ubiquitin ligase	NA
TR33634|c0_g1_i1	11489	E2BWM4	tr|E2BWM4|E2BWM4_HARSA	ko05200-Pathways in cancer ; ko04151-PI3K-Akt signaling pathway ; ko04510-Focal adhesion ; ko05145-Toxoplasmosis ; ko05222-Small cell lung cancer ; ko05146-Amoebiasis ; ko04512-ECM-receptor interaction	Harpegnathos saltator (Jerdon's jumping ant)	cell adhesion [GO:0007155]; regulation of cell adhesion [GO:0030155]; regulation of cell migration [GO:0030334]; regulation of embryonic development [GO:0045995]	#N/A	#N/A	Laminin subunit alpha	Nuclear localization, SignalIP, Transmembrane
TR41882|c0_g1_i1	623	Q201Y2	tr|Q201Y2|Q201Y2_ACYPI	ko01100-Metabolic pathways ; ko00190-Oxidative phosphorylation	Acyrthosiphon pisum (Pea aphid)	ATP synthesis coupled proton transport [GO:0015986]	hydrogen ion transmembrane transporter activity [GO:0015078]	mitochondrial proton-transporting ATP synthase complex, coupling factor F(o) [GO:0000276]	ACYPI000043 protein (Uncharacterized protein)	Nuclear Localization
TR1013|c0_g1_i1	1400	J9JT66	tr|J9JT66|J9JT66_ACYPI	#N/A	Acyrthosiphon pisum (Pea aphid)	tricarboxylic acid cycle [GO:0006099]	2 iron, 2 sulfur cluster binding [GO:0051537]; 3 iron, 4 sulfur cluster binding [GO:0051538]; 4 iron, 4 sulfur cluster binding [GO:0051539]; electron carrier activity [GO:0009055]; metal ion binding [GO:0046872]; succinate dehydrogenase (ubiquinone) activity [GO:0008177]	mitochondrial inner membrane [GO:0005743]	RuleBase:RU361237}.	NA
TR28315|c0_g1_i1	1256	J9K9A4	tr|J9K9A4|J9K9A4_ACYPI	#N/A	Acyrthosiphon pisum (Pea aphid)	#N/A	#N/A	#N/A	Uncharacterized protein	NA
TR30698|c0_g1_i1	2713	J9K556	tr|J9K556|J9K556_ACYPI	ko04141-Protein processing in endoplasmic reticulum	Acyrthosiphon pisum (Pea aphid)	ER to Golgi vesicle-mediated transport [GO:0006888]; intracellular protein transport [GO:0006886]	zinc ion binding [GO:0008270]	COPII vesicle coat [GO:0030127]	Uncharacterized protein	NA
TR4804|c1_g1_i1	3268	H2KMF3	tr|H2KMF3|H2KMF3_ANOGA	ko01100-Metabolic pathways ; ko01110-Biosynthesis of secondary metabolites ; ko01130-Biosynthesis of antibiotics ; ko01120-Microbial metabolism in diverse environments ; ko01200-Carbon metabolism ; ko00480-Glutathione metabolism ; ko05230-Central carbon metabolism in cancer ; ko00030-Pentose phosphate pathway	Anopheles gambiae (African malaria mosquito)	glucose metabolic process [GO:0006006]; pentose-phosphate shunt [GO:0006098]	glucose-6-phosphate dehydrogenase activity [GO:0004345]; NADP binding [GO:0050661]	#N/A	RuleBase:RU362120}.	Nuclear Localization
TR3446|c0_g1_i2	3105	J9JK65	tr|J9JK65|J9JK65_ACYPI	#N/A	Acyrthosiphon pisum (Pea aphid)	#N/A	#N/A	#N/A	Uncharacterized protein	Signal IP
TR61739|c0_g1_i1	2736	J9K698	tr|J9K698|J9K698_ACYPI	#N/A	Acyrthosiphon pisum (Pea aphid)	#N/A	#N/A	#N/A	Uncharacterized protein	NA
TR28066|c0_g1_i1	1213	Q201V5	tr|Q201V5|Q201V5_ACYPI	ko04141-Protein processing in endoplasmic reticulum ; ko05012-Parkinson's disease ; ko04120-Ubiquitin mediated proteolysis	Acyrthosiphon pisum (Pea aphid)	#N/A	ATP binding [GO:0005524]; ligase activity [GO:0016874]	#N/A	ACYPI000069 protein (Putative ubiquitin-conjugating enzyme) (Uncharacterized protein)	NA
TR2977|c1_g1_i1	5357	J9JKD0	tr|J9JKD0|J9JKD0_ACYPI	#N/A	Acyrthosiphon pisum (Pea aphid)	#N/A	RNA binding [GO:0003723]	#N/A	Uncharacterized protein	NA
TR30214|c3_g1_i1	1321	J9JWZ3	tr|J9JWZ3|J9JWZ3_ACYPI	#N/A	Acyrthosiphon pisum (Pea aphid)	#N/A	#N/A	#N/A	Uncharacterized protein	Signal IP
TR35482|c1_g1_i2	4290	J9K591	tr|J9K591|J9K591_ACYPI	#N/A	Acyrthosiphon pisum (Pea aphid)	#N/A	#N/A	#N/A	Uncharacterized protein	SignalIP, Transmembrane
TR3548|c1_g2_i1	702	NA	NA	NA	NA	NA	NA	NA	NA	NA
TR34863|c0_g3_i1	8888	J9KAV0	tr|J9KAV0|J9KAV0_ACYPI	ko04932-Non-alcoholic fatty liver disease (NAFLD) ; ko04151-PI3K-Akt signaling pathway ; ko04014-Ras signaling pathway ; ko04015-Rap1 signaling pathway ; ko04910-Insulin signaling pathway ; ko04068-FoxO signaling pathway ; ko04152-AMPK signaling pathway ; ko04072-Phospholipase D signaling pathway ; ko04022-cGMP-PKG signaling pathway ; ko04211-Longevity regulating pathway - mammal ; ko04212-Longev…	Acyrthosiphon pisum (Pea aphid)	transmembrane receptor protein tyrosine kinase signaling pathway [GO:0007169]	ATP binding [GO:0005524]; transmembrane receptor protein tyrosine kinase activity [GO:0004714]	integral component of membrane [GO:0016021]	Receptor protein-tyrosine kinase (EC 2.7.10.1)	SignalIP, Transmembrane
TR33436|c0_g1_i2	2503	J9KAQ0	tr|J9KAQ0|J9KAQ0_ACYPI	#N/A	Acyrthosiphon pisum (Pea aphid)	#N/A	#N/A	integral component of membrane [GO:0016021]	Uncharacterized protein	Transmembrane
TR64887|c0_g1_i1	1989	C4WRX1	tr|C4WRX1|C4WRX1_ACYPI	ko05206-MicroRNAs in cancer ; ko05202-Transcriptional misregulation in cancer	Acyrthosiphon pisum (Pea aphid)	regulation of transcription, DNA-templated [GO:0006355]	DNA binding [GO:0003677]	chromatin [GO:0000785]; nucleus [GO:0005634]	ACYPI000883 protein (Uncharacterized protein)	NA
TR11346|c0_g1_i1	3185	J9JNC4	tr|J9JNC4|J9JNC4_ACYPI	#N/A	Acyrthosiphon pisum (Pea aphid)	#N/A	#N/A	#N/A	Uncharacterized protein	Signal IP
TR16354|c0_g1_i1	3153	J9K4D0	tr|J9K4D0|J9K4D0_ACYPI	ko03015-mRNA surveillance pathway	Acyrthosiphon pisum (Pea aphid)	#N/A	GTPase activity [GO:0003924]; GTP binding [GO:0005525]	#N/A	Uncharacterized protein	NA
TR31443|c0_g1_i3	1098	C4WTE2	tr|C4WTE2|C4WTE2_ACYPI	#N/A	Acyrthosiphon pisum (Pea aphid)	#N/A	#N/A	#N/A	ACYPI002878 protein	NA
TR22409|c0_g2_i1	2116	J9K0M9	tr|J9K0M9|J9K0M9_ACYPI	#N/A	Acyrthosiphon pisum (Pea aphid)	nucleotide biosynthetic process [GO:0009165]; ribonucleoside monophosphate biosynthetic process [GO:0009156]	magnesium ion binding [GO:0000287]; ribose phosphate diphosphokinase activity [GO:0004749]	#N/A	Uncharacterized protein	NA
TR3446|c0_g1_i1	3079	J9JK65	tr|J9JK65|J9JK65_ACYPI	#N/A	Acyrthosiphon pisum (Pea aphid)	#N/A	#N/A	#N/A	Uncharacterized protein	Signal IP
TR19409|c0_g1_i1	1931	C4WVJ6	tr|C4WVJ6|C4WVJ6_ACYPI	ko04141-Protein processing in endoplasmic reticulum	Acyrthosiphon pisum (Pea aphid)	intracellular protein transport [GO:0006886]	#N/A	endoplasmic reticulum [GO:0005783]; integral component of membrane [GO:0016021]	ACYPI002527 protein (Uncharacterized protein)	Nuclear localization, Transmembrane
TR31632|c0_g1_i6	4628	A0A023F1U1	tr|A0A023F1U1|A0A023F1U1_TRIIF	#N/A	Triatoma infestans (Assassin bug)	#N/A	translation initiation factor activity [GO:0003743]	#N/A	Putative transcription initiation factor tfiid subunit bdf1 (Fragment)	NA
TR30234|c1_g1_i2	6472	T1PBP0	tr|T1PBP0|T1PBP0_MUSDO	#N/A	Musca domestica (House fly)	#N/A	ATP binding [GO:0005524]; motor activity [GO:0003774]	myosin complex [GO:0016459]	Myosin head	NA
TR21612|c0_g1_i1	1973	J9K7W3	tr|J9K7W3|J9K7W3_ACYPI	ko05169-Epstein-Barr virus infection ; ko05203-Viral carcinogenesis ; ko03050-Proteasome	Acyrthosiphon pisum (Pea aphid)	protein catabolic process [GO:0030163]	ATP binding [GO:0005524]; hydrolase activity [GO:0016787]	cytoplasm [GO:0005737]	Uncharacterized protein	NA
TR11348|c0_g2_i1	2893	J9K5T7	tr|J9K5T7|J9K5T7_ACYPI	#N/A	Acyrthosiphon pisum (Pea aphid)	#N/A	sequence-specific DNA binding [GO:0043565]; transcription factor activity, sequence-specific DNA binding [GO:0003700]	#N/A	Uncharacterized protein	NA
TR23715|c0_g1_i1	2017	X1XAF6	tr|X1XAF6|X1XAF6_ACYPI	#N/A	Acyrthosiphon pisum (Pea aphid)	#N/A	aspartic-type endopeptidase activity [GO:0004190]	#N/A	Uncharacterized protein	SignalIP, Transmembrane
TR33106|c0_g1_i2	3345	C4WS04	tr|C4WS04|C4WS04_ACYPI	#N/A	Acyrthosiphon pisum (Pea aphid)	#N/A	#N/A	#N/A	ACYPI004958 protein	SignalIP, Transmembrane
TR59145|c0_g1_i1	2798	J9JNN5	tr|J9JNN5|J9JNN5_ACYPI	ko05231-Choline metabolism in cancer	Acyrthosiphon pisum (Pea aphid)	#N/A	#N/A	integral component of membrane [GO:0016021]	Uncharacterized protein	Transmembrane
TR64891|c0_g1_i1	2951	J9JRY9	tr|J9JRY9|J9JRY9_ACYPI	#N/A	Acyrthosiphon pisum (Pea aphid)	#N/A	heme binding [GO:0020037]; iron ion binding [GO:0005506]; monooxygenase activity [GO:0004497]; oxidoreductase activity, acting on paired donors, with incorporation or reduction of molecular oxygen [GO:0016705]	#N/A	Uncharacterized protein	Nuclear localization, Transmembrane
TR23494|c0_g1_i1	3073	J9JME6	tr|J9JME6|J9JME6_ACYPI	#N/A	Acyrthosiphon pisum (Pea aphid)	intracellular signal transduction [GO:0035556]	#N/A	intracellular [GO:0005622]	Uncharacterized protein	Transmembrane
TR18783|c0_g1_i1	1347	J9K1H7	tr|J9K1H7|J9K1H7_ACYPI	ko00190-Oxidative phosphorylation	Acyrthosiphon pisum (Pea aphid)	phosphate-containing compound metabolic process [GO:0006796]	inorganic diphosphatase activity [GO:0004427]; magnesium ion binding [GO:0000287]	cytoplasm [GO:0005737]	Uncharacterized protein	NA
TR4072|c1_g2_i4	3427	J9JUG4	tr|J9JUG4|J9JUG4_ACYPI	#N/A	Acyrthosiphon pisum (Pea aphid)	transmembrane transport [GO:0055085]	#N/A	integral component of membrane [GO:0016021]	Uncharacterized protein	Nuclear localization, Transmembrane
TR33081|c0_g1_i2	3912	J9K565	tr|J9K565|J9K565_ACYPI	#N/A	Acyrthosiphon pisum (Pea aphid)	#N/A	DNA binding [GO:0003677]	nucleus [GO:0005634]	Uncharacterized protein	NA
TR30139|c0_g1_i1	1093	J9JLL7	tr|J9JLL7|J9JLL7_ACYPI	#N/A	Acyrthosiphon pisum (Pea aphid)	#N/A	structural constituent of cuticle [GO:0042302]	#N/A	Uncharacterized protein	NA
TR34338|c0_g1_i3	10759	J9JQG8	tr|J9JQG8|J9JQG8_ACYPI	ko04550-Signaling pathways regulating pluripotency of stem cells	Acyrthosiphon pisum (Pea aphid)	regulation of transcription, DNA-templated [GO:0006355]	sequence-specific DNA binding [GO:0043565]; zinc ion binding [GO:0008270]	nucleus [GO:0005634]	Uncharacterized protein	Transmembrane
TR4846|c1_g1_i2	7367	J9JXK7	tr|J9JXK7|J9JXK7_ACYPI	ko04919-Thyroid hormone signaling pathway ; ko05206-MicroRNAs in cancer ; ko04320-Dorso-ventral axis formation ; ko04330-Notch signaling pathway	Acyrthosiphon pisum (Pea aphid)	cell differentiation [GO:0030154]; multicellular organismal development [GO:0007275]; Notch signaling pathway [GO:0007219]; regulation of developmental process [GO:0050793]	calcium ion binding [GO:0005509]	integral component of membrane [GO:0016021]	Uncharacterized protein	SignalIP, Transmembrane
TR4379|c3_g1_i3	3282	J9JKA6	tr|J9JKA6|J9JKA6_ACYPI	#N/A	Acyrthosiphon pisum (Pea aphid)	#N/A	cytochrome-b5 reductase activity, acting on NAD(P)H [GO:0004128]	#N/A	NADH-cytochrome b5 reductase (EC 1.6.2.2)	Transmembrane
TR28714|c0_g1_i1	2394	J9K225	tr|J9K225|J9K225_ACYPI	#N/A	Acyrthosiphon pisum (Pea aphid)	#N/A	#N/A	#N/A	Uncharacterized protein	NA
TR14146|c0_g1_i1	3525	H9JRG6	tr|H9JRG6|H9JRG6_BOMMO	#N/A	Bombyx mori (Silk moth)	formation of translation preinitiation complex [GO:0001731]; regulation of translational initiation [GO:0006446]	translation initiation factor activity [GO:0003743]	eukaryotic 43S preinitiation complex [GO:0016282]; eukaryotic 48S preinitiation complex [GO:0033290]; eukaryotic translation initiation factor 3 complex [GO:0005852]	Eukaryotic translation initiation factor 3 subunit L (eIF3l)	Transmembrane
TR47709|c0_g1_i1	4484	E2A245	tr|E2A245|E2A245_CAMFO	#N/A	Camponotus floridanus (Florida carpenter ant)	#N/A	#N/A	#N/A	Importin-5	NA
TR35208|c0_g1_i2	7489	J9JSF2	tr|J9JSF2|J9JSF2_ACYPI	#N/A	Acyrthosiphon pisum (Pea aphid)	#N/A	metalloendopeptidase activity [GO:0004222]; serine-type endopeptidase inhibitor activity [GO:0004867]; zinc ion binding [GO:0008270]	proteinaceous extracellular matrix [GO:0005578]	Uncharacterized protein	Transmembrane
TR15904|c0_g1_i1	656	Q201U8	tr|Q201U8|Q201U8_ACYPI	ko03010-Ribosome	Acyrthosiphon pisum (Pea aphid)	translation [GO:0006412]	structural constituent of ribosome [GO:0003735]	ribosome [GO:0005840]	Ribosomal protein S28e-like (Uncharacterized protein)	NA
TR3663|c0_g1_i1	3047	G0Y6R8	tr|G0Y6R8|G0Y6R8_ACYPI	#N/A	Acyrthosiphon pisum (Pea aphid)	#N/A	#N/A	integral component of membrane [GO:0016021]	Amino acid transporter (Uncharacterized protein)	NA
TR35214|c3_g7_i6	5136	J9JY34	tr|J9JY34|J9JY34_ACYPI	ko04024-cAMP signaling pathway ; ko04976-Bile secretion ; ko02010-ABC transporters	Acyrthosiphon pisum (Pea aphid)	#N/A	ATPase activity, coupled to transmembrane movement of substances [GO:0042626]; ATP binding [GO:0005524]	integral component of membrane [GO:0016021]	Uncharacterized protein	Transmembrane
TR20943|c0_g1_i1	4784	F4WNS6	tr|F4WNS6|F4WNS6_ACREC	ko03013-RNA transport ; ko05169-Epstein-Barr virus infection ; ko05166-HTLV-I infection ; ko03008-Ribosome biogenesis in eukaryotes ; ko05164-Influenza A	Acromyrmex echinatior (Panamanian leafcutter ant) (Acromyrmex octospinosus echinatior)	intracellular protein transport [GO:0006886]	#N/A	intracellular [GO:0005622]	Exportin-1	NA
TR29422|c0_g1_i1	2956	J9JUQ0	tr|J9JUQ0|J9JUQ0_ACYPI	#N/A	Acyrthosiphon pisum (Pea aphid)	#N/A	#N/A	#N/A	Uncharacterized protein	NA
TR33294|c0_g1_i1	8341	J9JTJ0	tr|J9JTJ0|J9JTJ0_ACYPI	#N/A	Acyrthosiphon pisum (Pea aphid)	#N/A	nucleic acid binding [GO:0003676]; zinc ion binding [GO:0008270]	nucleus [GO:0005634]	Uncharacterized protein	NA
TR4205|c2_g1_i2	1502	J9K8B2	tr|J9K8B2|J9K8B2_ACYPI	#N/A	Acyrthosiphon pisum (Pea aphid)	#N/A	structural constituent of cuticle [GO:0042302]	#N/A	Uncharacterized protein	Nuclear Localization
TR21229|c0_g1_i1	1780	J9JK12	tr|J9JK12|J9JK12_ACYPI	#N/A	Acyrthosiphon pisum (Pea aphid)	#N/A	#N/A	integral component of membrane [GO:0016021]	Uncharacterized protein	Transmembrane
TR20899|c0_g1_i1	1658	J9K3D0	tr|J9K3D0|J9K3D0_ACYPI	#N/A	Acyrthosiphon pisum (Pea aphid)	#N/A	#N/A	#N/A	Uncharacterized protein	NA
TR34165|c0_g1_i1	3624	J9KMV4	tr|J9KMV4|J9KMV4_ACYPI	#N/A	Acyrthosiphon pisum (Pea aphid)	#N/A	#N/A	#N/A	Uncharacterized protein	Signal IP
TR33879|c5_g1_i1	2706	Q86LH8	tr|Q86LH8|Q86LH8_9HEMI	#N/A	Sitobion avenae (English grain aphid)	signal transduction [GO:0007165]	#N/A	#N/A	Heterotrimeric guanine nucleotide-binding protein beta subunit	Signal IP
TR21171|c0_g1_i1	1636	J9JWN4	tr|J9JWN4|J9JWN4_ACYPI	#N/A	Acyrthosiphon pisum (Pea aphid)	#N/A	#N/A	integral component of membrane [GO:0016021]	Uncharacterized protein	Nuclear localization, Transmembrane
TR21177|c0_g2_i1	1494	X1WJF8	tr|X1WJF8|X1WJF8_ACYPI	#N/A	Acyrthosiphon pisum (Pea aphid)	acetyl-CoA biosynthetic process from pyruvate [GO:0006086]; glycolytic process [GO:0006096]	pyruvate dehydrogenase (acetyl-transferring) activity [GO:0004739]	intracellular membrane-bounded organelle [GO:0043231]	Pyruvate dehydrogenase E1 component subunit alpha (EC 1.2.4.1)	Nuclear Localization
TR21806|c0_g1_i1	1932	J9JPZ5	tr|J9JPZ5|J9JPZ5_ACYPI	ko03013-RNA transport	Acyrthosiphon pisum (Pea aphid)	#N/A	#N/A	#N/A	Uncharacterized protein	NA
TR31263|c0_g1_i2	3764	J9JXZ4	tr|J9JXZ4|J9JXZ4_ACYPI	#N/A	Acyrthosiphon pisum (Pea aphid)	#N/A	transferase activity, transferring glycosyl groups [GO:0016757]	#N/A	Uncharacterized protein	NA
TR4536|c0_g1_i1	4477	X1WQ84	tr|X1WQ84|X1WQ84_ACYPI	ko03013-RNA transport ; ko03040-Spliceosome ; ko03015-mRNA surveillance pathway	Acyrthosiphon pisum (Pea aphid)	mRNA cis splicing, via spliceosome [GO:0045292]; mRNA transport [GO:0051028]	RNA cap binding [GO:0000339]	nuclear cap binding complex [GO:0005846]	Uncharacterized protein	Transmembrane
TR22409|c0_g1_i1	2044	J9K0M9	tr|J9K0M9|J9K0M9_ACYPI	#N/A	Acyrthosiphon pisum (Pea aphid)	nucleotide biosynthetic process [GO:0009165]; ribonucleoside monophosphate biosynthetic process [GO:0009156]	magnesium ion binding [GO:0000287]; ribose phosphate diphosphokinase activity [GO:0004749]	#N/A	Uncharacterized protein	NA
TR21053|c0_g1_i1	1863	J9K1I1	tr|J9K1I1|J9K1I1_ACYPI	#N/A	Acyrthosiphon pisum (Pea aphid)	#N/A	GTPase activity [GO:0003924]; GTP binding [GO:0005525]; translation elongation factor activity [GO:0003746]	intracellular [GO:0005622]	Elongation factor Tu	NA
TR59106|c0_g1_i1	2536	J9JLF8	tr|J9JLF8|J9JLF8_ACYPI	ko01110-Biosynthesis of secondary metabolites ; ko01130-Biosynthesis of antibiotics ; ko01200-Carbon metabolism ; ko04068-FoxO signaling pathway ; ko04146-Peroxisome ; ko04211-Longevity regulating pathway - mammal ; ko04212-Longevity regulating pathway - worm ; ko00630-Glyoxylate and dicarboxylate metabolism ; ko00380-Tryptophan metabolism ; ko05014-Amyotrophic lateral sclerosis (ALS)	Acyrthosiphon pisum (Pea aphid)	hydrogen peroxide catabolic process [GO:0042744]; response to oxidative stress [GO:0006979]	catalase activity [GO:0004096]; heme binding [GO:0020037]; metal ion binding [GO:0046872]	#N/A	Catalase (EC 1.11.1.6)	NA
TR28859|c0_g1_i1	3346	J9K8Q4	tr|J9K8Q4|J9K8Q4_ACYPI	#N/A	Acyrthosiphon pisum (Pea aphid)	#N/A	#N/A	integral component of membrane [GO:0016021]	Uncharacterized protein	SignalIP, Transmembrane
TR33845|c1_g1_i1	4079	J9KG80	tr|J9KG80|J9KG80_ACYPI	#N/A	Acyrthosiphon pisum (Pea aphid)	#N/A	#N/A	#N/A	Uncharacterized protein	NA
TR26661|c0_g1_i2	3222	J9K4I8	tr|J9K4I8|J9K4I8_ACYPI	#N/A	Acyrthosiphon pisum (Pea aphid)	#N/A	metal ion binding [GO:0046872]; nucleic acid binding [GO:0003676]	#N/A	Uncharacterized protein	NA
TR71208|c0_g1_i1	4307	A0A0A9Z469	tr|A0A0A9Z469|A0A0A9Z469_LYGHE	#N/A	Lygus hesperus (Western plant bug)	regulation of Rho protein signal transduction [GO:0035023]	Rho guanyl-nucleotide exchange factor activity [GO:0005089]	cytoplasm [GO:0005737]; cytoskeleton [GO:0005856]; extrinsic component of membrane [GO:0019898]	FERM, RhoGEF and pleckstrin domain-containing protein 2	NA
TR41756|c0_g1_i1	1092	J9JL31	tr|J9JL31|J9JL31_ACYPI	#N/A	Acyrthosiphon pisum (Pea aphid)	#N/A	structural constituent of cuticle [GO:0042302]	#N/A	Uncharacterized protein	Nuclear localization, SignalIP
TR3388|c0_g1_i1	1177	J9JYS6	tr|J9JYS6|J9JYS6_ACYPI	#N/A	Acyrthosiphon pisum (Pea aphid)	#N/A	structural constituent of cuticle [GO:0042302]	#N/A	Uncharacterized protein	NA
TR4205|c2_g1_i1	1421	J9K8B2	tr|J9K8B2|J9K8B2_ACYPI	#N/A	Acyrthosiphon pisum (Pea aphid)	#N/A	structural constituent of cuticle [GO:0042302]	#N/A	Uncharacterized protein	Nuclear Localization
TR35793|c0_g1_i1	26824	J9JKL8	tr|J9JKL8|J9JKL8_ACYPI	#N/A	Acyrthosiphon pisum (Pea aphid)	#N/A	ATP binding [GO:0005524]; protein kinase activity [GO:0004672]	#N/A	Uncharacterized protein	Transmembrane
TR24703|c0_g1_i1	3728	X1WJ96	tr|X1WJ96|X1WJ96_ACYPI	ko03018-RNA degradation	Acyrthosiphon pisum (Pea aphid)	#N/A	ATP binding [GO:0005524]; helicase activity [GO:0004386]; nucleic acid binding [GO:0003676]	#N/A	Uncharacterized protein	NA
TR612|c0_g2_i1	1142	J9JRF2	tr|J9JRF2|J9JRF2_ACYPI	#N/A	Acyrthosiphon pisum (Pea aphid)	#N/A	#N/A	#N/A	Uncharacterized protein	Signal IP
TR30795|c0_g1_i2	2463	A0A0B4J2L2	tr|A0A0B4J2L2|A0A0B4J2L2_ACYPI	ko01100-Metabolic pathways ; ko01110-Biosynthesis of secondary metabolites ; ko01130-Biosynthesis of antibiotics ; ko01120-Microbial metabolism in diverse environments ; ko01200-Carbon metabolism ; ko01230-Biosynthesis of amino acids ; ko00630-Glyoxylate and dicarboxylate metabolism ; "ko00260-Glycine, serine and threonine metabolism" ; ko00670-One carbon pool by folate ; ko00680-Methane metaboli…	Acyrthosiphon pisum (Pea aphid)	glycine metabolic process [GO:0006544]; L-serine metabolic process [GO:0006563]; tetrahydrofolate interconversion [GO:0035999]	glycine hydroxymethyltransferase activity [GO:0004372]; pyridoxal phosphate binding [GO:0030170]	#N/A	RuleBase:RU000585}.	NA
TR19213|c0_g1_i1	1200	J9K423	tr|J9K423|J9K423_ACYPI	#N/A	Acyrthosiphon pisum (Pea aphid)	#N/A	#N/A	#N/A	Uncharacterized protein	Signal IP
TR30214|c2_g1_i1	1621	NA	NA	NA	NA	NA	NA	NA	NA	Nuclear Localization
TR29845|c0_g1_i1	2186	J9JRF8	tr|J9JRF8|J9JRF8_ACYPI	ko04142-Lysosome ; ko00603-Glycosphingolipid biosynthesis - globo series	Acyrthosiphon pisum (Pea aphid)	carbohydrate metabolic process [GO:0005975]	hydrolase activity, hydrolyzing O-glycosyl compounds [GO:0004553]	#N/A	Uncharacterized protein	Signal IP
TR28066|c1_g2_i1	610	NA	NA	NA	NA	NA	NA	NA	NA	NA
TR35794|c0_g1_i2	3851	J9M2J4	tr|J9M2J4|J9M2J4_ACYPI	#N/A	Acyrthosiphon pisum (Pea aphid)	#N/A	#N/A	#N/A	Uncharacterized protein	SignalIP, Transmembrane
TR35520|c1_g2_i1	414	NA	NA	NA	NA	NA	NA	NA	NA	Nuclear localization, Transmembrane
TR1104|c0_g1_i1	2211	C4WU36	tr|C4WU36|C4WU36_ACYPI	ko03008-Ribosome biogenesis in eukaryotes	Acyrthosiphon pisum (Pea aphid)	rRNA processing [GO:0006364]; tRNA processing [GO:0008033]	methyltransferase activity [GO:0008168]; RNA binding [GO:0003723]	#N/A	ACYPI008983 protein (Uncharacterized protein)	NA
TR41758|c0_g1_i1	2588	J9JY51	tr|J9JY51|J9JY51_ACYPI	#N/A	Acyrthosiphon pisum (Pea aphid)	#N/A	hydrolase activity [GO:0016787]	#N/A	Uncharacterized protein	Nuclear Localization
TR22045|c0_g1_i1	1736	C4WVR1	tr|C4WVR1|C4WVR1_ACYPI	#N/A	Acyrthosiphon pisum (Pea aphid)	#N/A	#N/A	#N/A	ACYPI001481 protein (Uncharacterized protein)	NA
TR33364|c0_g1_i1	2537	J9JYS0	tr|J9JYS0|J9JYS0_ACYPI	ko01100-Metabolic pathways ; "ko00280-Valine, leucine and isoleucine degradation" ; ko04727-GABAergic synapse ; "ko00250-Alanine, aspartate and glutamate metabolism" ; ko00410-beta-Alanine metabolism ; ko00640-Propanoate metabolism ; ko00650-Butanoate metabolism	Acyrthosiphon pisum (Pea aphid)	biosynthetic process [GO:0009058]; gamma-aminobutyric acid metabolic process [GO:0009448]	4-aminobutyrate transaminase activity [GO:0003867]; pyridoxal phosphate binding [GO:0030170]	#N/A	Uncharacterized protein	NA
TR29423|c0_g1_i5	1832	J9JTU3	tr|J9JTU3|J9JTU3_ACYPI	#N/A	Acyrthosiphon pisum (Pea aphid)	#N/A	nucleic acid binding [GO:0003676]; nucleotide binding [GO:0000166]; zinc ion binding [GO:0008270]	#N/A	Uncharacterized protein	SignalIP, Transmembrane
TR31809|c0_g1_i1	2355	J9K1I0	tr|J9K1I0|J9K1I0_ACYPI	ko01100-Metabolic pathways ; "ko00260-Glycine, serine and threonine metabolism" ; ko00860-Porphyrin and chlorophyll metabolism	Acyrthosiphon pisum (Pea aphid)	protoporphyrinogen IX biosynthetic process [GO:0006782]	5-aminolevulinate synthase activity [GO:0003870]; pyridoxal phosphate binding [GO:0030170]	mitochondrial matrix [GO:0005759]	RuleBase:RU910713}.	NA
TR35339|c0_g2_i2	15561	J9JZG8	tr|J9JZG8|J9JZG8_ACYPI	#N/A	Acyrthosiphon pisum (Pea aphid)	#N/A	ATP binding [GO:0005524]; hydrolase activity, acting on acid anhydrides [GO:0016817]	nucleus [GO:0005634]	Uncharacterized protein	Transmembrane
TR2120|c0_g1_i1	2231	J9JZA9	tr|J9JZA9|J9JZA9_ACYPI	#N/A	Acyrthosiphon pisum (Pea aphid)	#N/A	#N/A	#N/A	Uncharacterized protein	NA
TR3851|c3_g1_i2	3432	H6V8U6	tr|H6V8U6|H6V8U6_ACYPI	#N/A	Acyrthosiphon pisum (Pea aphid)	#N/A	ATP binding [GO:0005524]; cGMP binding [GO:0030553]; cGMP-dependent protein kinase activity [GO:0004692]	#N/A	cGMP-dependent protein kinase (EC 2.7.11.12)	NA
TR35319|c0_g1_i3	7446	J9K453	tr|J9K453|J9K453_ACYPI	#N/A	Acyrthosiphon pisum (Pea aphid)	microtubule cytoskeleton organization [GO:0000226]	#N/A	microtubule cytoskeleton [GO:0015630]	Uncharacterized protein	Transmembrane
TR21200|c0_g1_i1	2034	J9K5A7	tr|J9K5A7|J9K5A7_ACYPI	#N/A	Acyrthosiphon pisum (Pea aphid)	#N/A	#N/A	#N/A	Uncharacterized protein	NA
TR35339|c0_g2_i1	15441	J9JZG8	tr|J9JZG8|J9JZG8_ACYPI	#N/A	Acyrthosiphon pisum (Pea aphid)	#N/A	ATP binding [GO:0005524]; hydrolase activity, acting on acid anhydrides [GO:0016817]	nucleus [GO:0005634]	Uncharacterized protein	Transmembrane
TR34571|c0_g1_i3	2448	Q5XUA6	tr|Q5XUA6|Q5XUA6_TOXCI	#N/A	Toxoptera citricida (Brown citrus aphid) (Aphis citricidus)	intracellular protein transport [GO:0006886]; vesicle-mediated transport [GO:0016192]	GTP binding [GO:0005525]	endoplasmic reticulum [GO:0005783]; Golgi apparatus [GO:0005794]	Putative sar1 protein	NA
TR6776|c0_g1_i1	1589	J9JW73	tr|J9JW73|J9JW73_ACYPI	#N/A	Acyrthosiphon pisum (Pea aphid)	nucleoside metabolic process [GO:0009116]	S-methyl-5-thioadenosine phosphorylase activity [GO:0017061]	#N/A	Uncharacterized protein	NA
TR12513|c0_g1_i1	2164	J9JNM2	tr|J9JNM2|J9JNM2_ACYPI	#N/A	Acyrthosiphon pisum (Pea aphid)	#N/A	#N/A	#N/A	Uncharacterized protein	Signal IP
TR30795|c0_g1_i1	2538	A0A0B4J2L2	tr|A0A0B4J2L2|A0A0B4J2L2_ACYPI	ko01100-Metabolic pathways ; ko01110-Biosynthesis of secondary metabolites ; ko01130-Biosynthesis of antibiotics ; ko01120-Microbial metabolism in diverse environments ; ko01200-Carbon metabolism ; ko01230-Biosynthesis of amino acids ; ko00630-Glyoxylate and dicarboxylate metabolism ; "ko00260-Glycine, serine and threonine metabolism" ; ko00670-One carbon pool by folate ; ko00680-Methane metaboli…	Acyrthosiphon pisum (Pea aphid)	glycine metabolic process [GO:0006544]; L-serine metabolic process [GO:0006563]; tetrahydrofolate interconversion [GO:0035999]	glycine hydroxymethyltransferase activity [GO:0004372]; pyridoxal phosphate binding [GO:0030170]	#N/A	RuleBase:RU000585}.	NA
TR35290|c2_g1_i2	13852	E0V9C8	tr|E0V9C8|E0V9C8_PEDHC	#N/A	Pediculus humanus subsp. corporis (Body louse)	self proteolysis [GO:0097264]	#N/A	integral component of membrane [GO:0016021]	Type II transmembrane protein, putative	Transmembrane
TR3520|c0_g1_i1	1741	C4WUS6	tr|C4WUS6|C4WUS6_ACYPI	#N/A	Acyrthosiphon pisum (Pea aphid)	#N/A	DNA binding [GO:0003677]; zinc ion binding [GO:0008270]	#N/A	ACYPI009202 protein (Uncharacterized protein)	Nuclear Localization
TR35319|c0_g1_i2	7557	J9K453	tr|J9K453|J9K453_ACYPI	#N/A	Acyrthosiphon pisum (Pea aphid)	microtubule cytoskeleton organization [GO:0000226]	#N/A	microtubule cytoskeleton [GO:0015630]	Uncharacterized protein	Transmembrane
TR18712|c0_g2_i1	3490	J9K156	tr|J9K156|J9K156_ACYPI	#N/A	Acyrthosiphon pisum (Pea aphid)	#N/A	ubiquitin-protein transferase activity [GO:0004842]; zinc ion binding [GO:0008270]	#N/A	Uncharacterized protein	NA
TR34694|c0_g1_i2	1620	C4WSG6	tr|C4WSG6|C4WSG6_ACYPI	ko03013-RNA transport	Acyrthosiphon pisum (Pea aphid)	formation of translation preinitiation complex [GO:0001731]; regulation of translational initiation [GO:0006446]	translation initiation factor activity [GO:0003743]	eukaryotic 43S preinitiation complex [GO:0016282]; eukaryotic 48S preinitiation complex [GO:0033290]; eukaryotic translation initiation factor 3 complex [GO:0005852]	Eukaryotic translation initiation factor 3 subunit I (eIF3i)	NA
TR25290|c0_g1_i1	3304	J9JNW9	tr|J9JNW9|J9JNW9_ACYPI	#N/A	Acyrthosiphon pisum (Pea aphid)	carbohydrate metabolic process [GO:0005975]; glycerol-3-phosphate catabolic process [GO:0046168]	glycerol-3-phosphate dehydrogenase [NAD+] activity [GO:0004367]; NAD binding [GO:0051287]	glycerol-3-phosphate dehydrogenase complex [GO:0009331]	Glycerol-3-phosphate dehydrogenase [NAD(+)] (EC 1.1.1.8)	Transmembrane
TR23387|c0_g2_i1	1958	C4WS31	tr|C4WS31|C4WS31_ACYPI	ko04015-Rap1 signaling pathway ; ko04810-Regulation of actin cytoskeleton ; ko05132-Salmonella infection ; ko05131-Shigellosis	Acyrthosiphon pisum (Pea aphid)	#N/A	#N/A	cytoskeleton [GO:0005856]	Profilin	NA
TR41755|c0_g1_i1	1182	C4WSP9	tr|C4WSP9|C4WSP9_ACYPI	#N/A	Acyrthosiphon pisum (Pea aphid)	chitin metabolic process [GO:0006030]	chitin binding [GO:0008061]	extracellular region [GO:0005576]	ACYPI009786 protein (Uncharacterized protein)	SignalIP, Transmembrane
TR35319|c0_g1_i1	7227	J9K453	tr|J9K453|J9K453_ACYPI	#N/A	Acyrthosiphon pisum (Pea aphid)	microtubule cytoskeleton organization [GO:0000226]	#N/A	microtubule cytoskeleton [GO:0015630]	Uncharacterized protein	Transmembrane
TR36123|c0_g1_i1	5408	J9K5X4	tr|J9K5X4|J9K5X4_ACYPI	#N/A	Acyrthosiphon pisum (Pea aphid)	#N/A	RNA binding [GO:0003723]	#N/A	Uncharacterized protein	Nuclear localization, Transmembrane
TR36370|c1_g1_i1	2673	J9K254	tr|J9K254|J9K254_ACYPI	#N/A	Acyrthosiphon pisum (Pea aphid)	#N/A	#N/A	#N/A	Uncharacterized protein	NA
TR3878|c1_g1_i1	6510	J9M8U3	tr|J9M8U3|J9M8U3_ACYPI	#N/A	Acyrthosiphon pisum (Pea aphid)	protein glycosylation [GO:0006486]	galactosyltransferase activity [GO:0008378]	Golgi apparatus [GO:0005794]; integral component of membrane [GO:0016021]	Uncharacterized protein	Transmembrane
TR59605|c0_g1_i1	2218	J9JKR0	tr|J9JKR0|J9JKR0_ACYPI	#N/A	Acyrthosiphon pisum (Pea aphid)	#N/A	heme binding [GO:0020037]; iron ion binding [GO:0005506]; monooxygenase activity [GO:0004497]; oxidoreductase activity, acting on paired donors, with incorporation or reduction of molecular oxygen [GO:0016705]	#N/A	Uncharacterized protein	Nuclear localization, Transmembrane
TR28066|c0_g2_i1	875	Q201V5	tr|Q201V5|Q201V5_ACYPI	ko04141-Protein processing in endoplasmic reticulum ; ko05012-Parkinson's disease ; ko04120-Ubiquitin mediated proteolysis	Acyrthosiphon pisum (Pea aphid)	#N/A	ATP binding [GO:0005524]; ligase activity [GO:0016874]	#N/A	ACYPI000069 protein (Putative ubiquitin-conjugating enzyme) (Uncharacterized protein)	NA
TR35319|c0_g1_i6	7185	J9K453	tr|J9K453|J9K453_ACYPI	#N/A	Acyrthosiphon pisum (Pea aphid)	microtubule cytoskeleton organization [GO:0000226]	#N/A	microtubule cytoskeleton [GO:0015630]	Uncharacterized protein	Transmembrane
TR27886|c0_g1_i2	5207	X1WSI5	tr|X1WSI5|X1WSI5_ACYPI	#N/A	Acyrthosiphon pisum (Pea aphid)	#N/A	#N/A	#N/A	Uncharacterized protein	NA
TR18644|c0_g1_i1	2080	J9JM53	tr|J9JM53|J9JM53_ACYPI	ko01100-Metabolic pathways ; ko01110-Biosynthesis of secondary metabolites ; ko01130-Biosynthesis of antibiotics ; ko01120-Microbial metabolism in diverse environments ; ko01200-Carbon metabolism ; "ko00280-Valine, leucine and isoleucine degradation" ; ko00310-Lysine degradation ; ko01212-Fatty acid metabolism ; ko00071-Fatty acid degradation ; ko00380-Tryptophan metabolism ; ko00410-beta-Alanine…	Acyrthosiphon pisum (Pea aphid)	#N/A	catalytic activity [GO:0003824]	#N/A	Uncharacterized protein	NA
TR62242|c0_g1_i1	757	X1XMC5	tr|X1XMC5|X1XMC5_ACYPI	#N/A	Acyrthosiphon pisum (Pea aphid)	#N/A	#N/A	#N/A	Uncharacterized protein	Nuclear Localization
TR25218|c0_g2_i1	2028	J9JLV0	tr|J9JLV0|J9JLV0_ACYPI	#N/A	Acyrthosiphon pisum (Pea aphid)	#N/A	#N/A	#N/A	Uncharacterized protein	NA
TR30563|c0_g1_i1	1960	J9JTD8	tr|J9JTD8|J9JTD8_ACYPI	#N/A	Acyrthosiphon pisum (Pea aphid)	#N/A	metal ion binding [GO:0046872]	#N/A	Uncharacterized protein	NA
TR65070|c1_g1_i1	1012	J9JV45	tr|J9JV45|J9JV45_ACYPI	#N/A	Acyrthosiphon pisum (Pea aphid)	small GTPase mediated signal transduction [GO:0007264]	GTP binding [GO:0005525]	intracellular [GO:0005622]	Uncharacterized protein	NA
TR3878|c1_g1_i2	6636	J9M8U3	tr|J9M8U3|J9M8U3_ACYPI	#N/A	Acyrthosiphon pisum (Pea aphid)	protein glycosylation [GO:0006486]	galactosyltransferase activity [GO:0008378]	Golgi apparatus [GO:0005794]; integral component of membrane [GO:0016021]	Uncharacterized protein	Transmembrane
TR26661|c0_g1_i1	3300	J9K4I8	tr|J9K4I8|J9K4I8_ACYPI	#N/A	Acyrthosiphon pisum (Pea aphid)	#N/A	metal ion binding [GO:0046872]; nucleic acid binding [GO:0003676]	#N/A	Uncharacterized protein	NA
TR36124|c0_g1_i1	1105	J9K7V5	tr|J9K7V5|J9K7V5_ACYPI	#N/A	Acyrthosiphon pisum (Pea aphid)	#N/A	#N/A	#N/A	Uncharacterized protein	Nuclear Localization
TR33465|c0_g1_i1	3562	C4WSW4	tr|C4WSW4|C4WSW4_ACYPI	#N/A	Acyrthosiphon pisum (Pea aphid)	#N/A	calcium-dependent phospholipid binding [GO:0005544]; calcium ion binding [GO:0005509]	#N/A	Annexin	NA
TR19374|c0_g1_i1	2468	J9JWD9	tr|J9JWD9|J9JWD9_ACYPI	ko04977-Vitamin digestion and absorption	Acyrthosiphon pisum (Pea aphid)	cobalamin transport [GO:0015889]	cobalamin binding [GO:0031419]	#N/A	Uncharacterized protein	Signal IP
TR31958|c0_g1_i1	3597	J9JM35	tr|J9JM35|J9JM35_ACYPI	#N/A	Acyrthosiphon pisum (Pea aphid)	#N/A	sodium:dicarboxylate symporter activity [GO:0017153]	integral component of membrane [GO:0016021]	Amino acid transporter	Nuclear localization, Transmembrane
TR21115|c0_g1_i1	1491	J9K9L6	tr|J9K9L6|J9K9L6_ACYPI	ko03013-RNA transport ; ko05162-Measles	Acyrthosiphon pisum (Pea aphid)	formation of translation preinitiation complex [GO:0001731]	translation initiation factor activity [GO:0003743]	eukaryotic 43S preinitiation complex [GO:0016282]; eukaryotic 48S preinitiation complex [GO:0033290]; eukaryotic translation initiation factor 3 complex [GO:0005852]	Eukaryotic translation initiation factor 3 subunit H (eIF3h)	NA
TR25385|c0_g1_i2	1750	J9K9U3	tr|J9K9U3|J9K9U3_ACYPI	#N/A	Acyrthosiphon pisum (Pea aphid)	#N/A	#N/A	#N/A	Uncharacterized protein	NA
TR34175|c0_g1_i1	4534	J9JX31	tr|J9JX31|J9JX31_ACYPI	#N/A	Acyrthosiphon pisum (Pea aphid)	#N/A	#N/A	#N/A	Uncharacterized protein	NA
TR31263|c0_g1_i1	3128	J9JXZ4	tr|J9JXZ4|J9JXZ4_ACYPI	#N/A	Acyrthosiphon pisum (Pea aphid)	#N/A	transferase activity, transferring glycosyl groups [GO:0016757]	#N/A	Uncharacterized protein	NA
TR29570|c0_g1_i1	5371	J9JJP6	tr|J9JJP6|J9JJP6_ACYPI	ko05200-Pathways in cancer ; ko04310-Wnt signaling pathway ; ko05220-Chronic myeloid leukemia ; ko04330-Notch signaling pathway	Acyrthosiphon pisum (Pea aphid)	#N/A	NAD binding [GO:0051287]; oxidoreductase activity, acting on the CH-OH group of donors, NAD or NADP as acceptor [GO:0016616]	#N/A	Uncharacterized protein	Transmembrane
TR28274|c0_g2_i1	2550	J9KEV2	tr|J9KEV2|J9KEV2_ACYPI	#N/A	Acyrthosiphon pisum (Pea aphid)	#N/A	#N/A	#N/A	Uncharacterized protein	Nuclear localization, SignalIP
TR30227|c0_g1_i1	1332	J9JMX9	tr|J9JMX9|J9JMX9_ACYPI	#N/A	Acyrthosiphon pisum (Pea aphid)	chitin metabolic process [GO:0006030]	chitin binding [GO:0008061]	extracellular region [GO:0005576]	Uncharacterized protein	SignalIP, Transmembrane
TR3775|c1_g1_i1	3052	X1WUW5	tr|X1WUW5|X1WUW5_ACYPI	ko03040-Spliceosome ; ko05169-Epstein-Barr virus infection ; ko05203-Viral carcinogenesis ; ko04330-Notch signaling pathway	Acyrthosiphon pisum (Pea aphid)	mRNA splicing, via spliceosome [GO:0000398]	#N/A	spliceosomal complex [GO:0005681]	Uncharacterized protein	NA
TR29157|c0_g1_i1	1770	J9K7N7	tr|J9K7N7|J9K7N7_ACYPI	ko04141-Protein processing in endoplasmic reticulum	Acyrthosiphon pisum (Pea aphid)	cell redox homeostasis [GO:0045454]	isomerase activity [GO:0016853]	cell [GO:0005623]	Uncharacterized protein	NA
TR41768|c0_g1_i1	584	X1WKS4	tr|X1WKS4|X1WKS4_ACYPI	ko01100-Metabolic pathways ; ko05016-Huntington's disease ; ko05010-Alzheimer's disease ; ko00190-Oxidative phosphorylation ; ko05012-Parkinson's disease ; ko04932-Non-alcoholic fatty liver disease (NAFLD) ; ko04260-Cardiac muscle contraction	Acyrthosiphon pisum (Pea aphid)	#N/A	cytochrome-c oxidase activity [GO:0004129]	mitochondrion [GO:0005739]	Uncharacterized protein	Nuclear Localization
TR61970|c0_g1_i1	1024	J9JSQ2	tr|J9JSQ2|J9JSQ2_ACYPI	ko03320-PPAR signaling pathway	Acyrthosiphon pisum (Pea aphid)	#N/A	fatty-acyl-CoA binding [GO:0000062]	#N/A	Uncharacterized protein	Nuclear Localization
TR12674|c0_g1_i1	2053	J9KA60	tr|J9KA60|J9KA60_ACYPI	#N/A	Acyrthosiphon pisum (Pea aphid)	#N/A	metal ion binding [GO:0046872]; oxidoreductase activity [GO:0016491]	#N/A	Uncharacterized protein	NA
TR29768|c0_g1_i1	1922	X1X895	tr|X1X895|X1X895_ACYPI	#N/A	Acyrthosiphon pisum (Pea aphid)	#N/A	#N/A	#N/A	Uncharacterized protein	NA
TR71178|c0_g1_i1	2877	J9JZM7	tr|J9JZM7|J9JZM7_ACYPI	#N/A	Acyrthosiphon pisum (Pea aphid)	#N/A	#N/A	#N/A	Uncharacterized protein	Nuclear Localization
TR41759|c0_g1_i1	2324	T1PA52	tr|T1PA52|T1PA52_MUSDO	ko03018-RNA degradation ; ko04212-Longevity regulating pathway - worm ; ko05152-Tuberculosis ; ko05134-Legionellosis ; ko04940-Type I diabetes mellitus	Musca domestica (House fly)	protein refolding [GO:0042026]	ATP binding [GO:0005524]	cytoplasm [GO:0005737]	TCP-1/cpn60 chaperonin family protein	NA
TR35319|c0_g1_i4	7095	J9K453	tr|J9K453|J9K453_ACYPI	#N/A	Acyrthosiphon pisum (Pea aphid)	microtubule cytoskeleton organization [GO:0000226]	#N/A	microtubule cytoskeleton [GO:0015630]	Uncharacterized protein	Transmembrane
TR21818|c0_g1_i1	1422	C4WVQ4	tr|C4WVQ4|C4WVQ4_ACYPI	#N/A	Acyrthosiphon pisum (Pea aphid)	#N/A	#N/A	#N/A	ACYPI002333 protein (Uncharacterized protein)	SignalIP, Transmembrane
TR33491|c0_g1_i1	3391	J9JZ29	tr|J9JZ29|J9JZ29_ACYPI	#N/A	Acyrthosiphon pisum (Pea aphid)	response to oxidative stress [GO:0006979]	heme binding [GO:0020037]; peroxidase activity [GO:0004601]	#N/A	Uncharacterized protein	Signal IP
TR27390|c0_g1_i3	6328	J9KA27	tr|J9KA27|J9KA27_ACYPI	#N/A	Acyrthosiphon pisum (Pea aphid)	cell adhesion [GO:0007155]; integrin-mediated signaling pathway [GO:0007229]	#N/A	integrin complex [GO:0008305]	Uncharacterized protein	SignalIP, Transmembrane
TR59159|c0_g1_i1	1781	J9JK89	tr|J9JK89|J9JK89_ACYPI	ko01100-Metabolic pathways ; ko01110-Biosynthesis of secondary metabolites ; ko01130-Biosynthesis of antibiotics ; ko01120-Microbial metabolism in diverse environments ; ko01200-Carbon metabolism ; ko01230-Biosynthesis of amino acids ; ko00030-Pentose phosphate pathway	Acyrthosiphon pisum (Pea aphid)	carbohydrate metabolic process [GO:0005975]; pentose-phosphate shunt [GO:0006098]	sedoheptulose-7-phosphate:D-glyceraldehyde-3-phosphate glyceronetransferase activity [GO:0004801]	cytoplasm [GO:0005737]	RuleBase:RU000501}.	Nuclear Localization
TR27886|c0_g1_i1	4783	X1WSI5	tr|X1WSI5|X1WSI5_ACYPI	#N/A	Acyrthosiphon pisum (Pea aphid)	#N/A	#N/A	#N/A	Uncharacterized protein	NA
TR59892|c0_g1_i1	811	J9KAH7	tr|J9KAH7|J9KAH7_ACYPI	#N/A	Acyrthosiphon pisum (Pea aphid)	#N/A	#N/A	#N/A	Uncharacterized protein	NA
TR35139|c0_g1_i1	554	J9LY39	tr|J9LY39|J9LY39_ACYPI	#N/A	Acyrthosiphon pisum (Pea aphid)	#N/A	#N/A	#N/A	Uncharacterized protein	Signal IP
TR28909|c0_g1_i2	1999	J9K0R2	tr|J9K0R2|J9K0R2_ACYPI	ko05322-Systemic lupus erythematosus	Acyrthosiphon pisum (Pea aphid)	RNA processing [GO:0006396]	nucleotide binding [GO:0000166]; RNA binding [GO:0003723]	nucleus [GO:0005634]; ribonucleoprotein complex [GO:0030529]	Uncharacterized protein	NA
TR20899|c0_g3_i1	1746	J9K3D0	tr|J9K3D0|J9K3D0_ACYPI	#N/A	Acyrthosiphon pisum (Pea aphid)	#N/A	#N/A	#N/A	Uncharacterized protein	Nuclear Localization
TR3653|c0_g2_i1	9733	J9JJE6	tr|J9JJE6|J9JJE6_ACYPI	ko01100-Metabolic pathways ; ko04910-Insulin signaling pathway ; ko04152-AMPK signaling pathway ; ko01212-Fatty acid metabolism ; ko00061-Fatty acid biosynthesis	Acyrthosiphon pisum (Pea aphid)	oxidation-reduction process [GO:0055114]	transferase activity [GO:0016740]	#N/A	Uncharacterized protein	Signal IP
TR4207|c1_g2_i2	3822	A0A0C9PXW8	tr|A0A0C9PXW8|A0A0C9PXW8_9HYME	#N/A	Fopius arisanus	#N/A	ATPase activity [GO:0016887]; ATP binding [GO:0005524]; GTP binding [GO:0005525]; ribosomal large subunit binding [GO:0043023]; ribosome binding [GO:0043022]	cytoplasm [GO:0005737]	Obg-like ATPase 1	Transmembrane
TR8195|c0_g1_i1	2670	J9JN92	tr|J9JN92|J9JN92_ACYPI	ko01100-Metabolic pathways ; ko05016-Huntington's disease ; ko05010-Alzheimer's disease ; ko00190-Oxidative phosphorylation ; ko05012-Parkinson's disease ; ko04932-Non-alcoholic fatty liver disease (NAFLD)	Acyrthosiphon pisum (Pea aphid)	#N/A	NAD binding [GO:0051287]; oxidoreductase activity, acting on NAD(P)H [GO:0016651]; quinone binding [GO:0048038]	#N/A	Uncharacterized protein	NA
TR17395|c0_g1_i1	2318	J9JZ38	tr|J9JZ38|J9JZ38_ACYPI	#N/A	Acyrthosiphon pisum (Pea aphid)	#N/A	ATP binding [GO:0005524]; protein serine/threonine kinase activity [GO:0004674]	#N/A	Uncharacterized protein	NA
TR34477|c2_g1_i1	3861	J9JTP4	tr|J9JTP4|J9JTP4_ACYPI	#N/A	Acyrthosiphon pisum (Pea aphid)	#N/A	iron ion binding [GO:0005506]; L-ascorbic acid binding [GO:0031418]; oxidoreductase activity, acting on paired donors, with incorporation or reduction of molecular oxygen [GO:0016705]	#N/A	Uncharacterized protein	Signal IP
TR41845|c0_g1_i1	2133	C4WUF0	tr|C4WUF0|C4WUF0_ACYPI	#N/A	Acyrthosiphon pisum (Pea aphid)	lipid metabolic process [GO:0006629]	oxidoreductase activity, acting on the CH-CH group of donors [GO:0016627]	cytoplasm [GO:0005737]; integral component of membrane [GO:0016021]	ACYPI001763 protein (Uncharacterized protein)	Transmembrane
TR36312|c0_g1_i1	1278	C4WSI4	tr|C4WSI4|C4WSI4_ACYPI	ko03050-Proteasome	Acyrthosiphon pisum (Pea aphid)	proteolysis involved in cellular protein catabolic process [GO:0051603]	threonine-type endopeptidase activity [GO:0004298]	cytoplasm [GO:0005737]; nucleus [GO:0005634]; proteasome core complex [GO:0005839]	Proteasome subunit beta type (EC 3.4.25.1)	Nuclear Localization
TR8721|c0_g2_i1	3175	Q173X5	tr|Q173X5|Q173X5_AEDAE	ko01100-Metabolic pathways ; ko04146-Peroxisome ; ko00120-Primary bile acid biosynthesis	Aedes aegypti (Yellowfever mosquito) (Culex aegypti)	#N/A	oxidoreductase activity [GO:0016491]	#N/A	AAEL007023-PA	NA
TR28769|c0_g2_i1	4333	X1XCQ8	tr|X1XCQ8|X1XCQ8_ACYPI	#N/A	Acyrthosiphon pisum (Pea aphid)	#N/A	ATP binding [GO:0005524]; protein kinase activity [GO:0004672]	#N/A	Uncharacterized protein	NA
TR3653|c0_g2_i2	9827	J9JJE6	tr|J9JJE6|J9JJE6_ACYPI	ko01100-Metabolic pathways ; ko04910-Insulin signaling pathway ; ko04152-AMPK signaling pathway ; ko01212-Fatty acid metabolism ; ko00061-Fatty acid biosynthesis	Acyrthosiphon pisum (Pea aphid)	oxidation-reduction process [GO:0055114]	transferase activity [GO:0016740]	#N/A	Uncharacterized protein	SignalIP, Transmembrane
TR19208|c0_g1_i1	3211	J9K488	tr|J9K488|J9K488_ACYPI	#N/A	Acyrthosiphon pisum (Pea aphid)	#N/A	#N/A	#N/A	Uncharacterized protein	Signal IP
TR36215|c1_g1_i1	2449	J9JS41	tr|J9JS41|J9JS41_ACYPI	ko03013-RNA transport ; ko03040-Spliceosome ; ko03015-mRNA surveillance pathway ; ko05164-Influenza A	Acyrthosiphon pisum (Pea aphid)	#N/A	ATP binding [GO:0005524]; helicase activity [GO:0004386]; nucleic acid binding [GO:0003676]	#N/A	Uncharacterized protein	Nuclear Localization
TR3417|c0_g1_i2	4819	Q9VQW7	tr|Q9VQW7|Q9VQW7_DROME	ko04391-Hippo signaling pathway - fly	Drosophila melanogaster (Fruit fly)	branch fusion, open tracheal system [GO:0035147]; contractile actin filament bundle assembly [GO:0030038]; dorsal appendage formation [GO:0046843]; dorsal closure [GO:0007391]; epidermal growth factor receptor signaling pathway [GO:0007173]; homophilic cell adhesion via plasma membrane adhesion molecules [GO:0007156]; imaginal disc-derived wing morphogenesis [GO:0007476]; inter-male aggressive be…	#N/A	adherens junction [GO:0005912]; cell-cell adherens junction [GO:0005913]; cell cortex [GO:0005938]; integral component of membrane [GO:0016021]; plasma membrane [GO:0005886]	Echinoid, isoform A (Echinoid, isoform B)	SignalIP, Transmembrane
TR34486|c0_g1_i1	6113	E0VV40	tr|E0VV40|E0VV40_PEDHC	#N/A	Pediculus humanus subsp. corporis (Body louse)	homophilic cell adhesion via plasma membrane adhesion molecules [GO:0007156]	alcohol dehydrogenase (NAD) activity [GO:0004022]; calcium ion binding [GO:0005509]	integral component of membrane [GO:0016021]; plasma membrane [GO:0005886]	Cadherin-23, putative (EC 1.1.1.1)	SignalIP, Transmembrane
TR27388|c2_g1_i1	713	C4WT15	tr|C4WT15|C4WT15_ACYPI	ko05016-Huntington's disease ; ko05012-Parkinson's disease ; ko04022-cGMP-PKG signaling pathway ; ko04020-Calcium signaling pathway ; ko05145-Toxoplasmosis	Acyrthosiphon pisum (Pea aphid)	protein folding [GO:0006457]	peptidyl-prolyl cis-trans isomerase activity [GO:0003755]	#N/A	Peptidyl-prolyl cis-trans isomerase (EC 5.2.1.8)	NA
TR21170|c0_g1_i1	2069	J9K496	tr|J9K496|J9K496_ACYPI	#N/A	Acyrthosiphon pisum (Pea aphid)	#N/A	ATP binding [GO:0005524]; protein serine/threonine kinase activity [GO:0004674]	#N/A	Uncharacterized protein	NA
TR28503|c0_g1_i1	1827	J9K131	tr|J9K131|J9K131_ACYPI	ko04152-AMPK signaling pathway ; ko04212-Longevity regulating pathway - worm ; ko01212-Fatty acid metabolism ; ko03320-PPAR signaling pathway ; ko01040-Biosynthesis of unsaturated fatty acids	Acyrthosiphon pisum (Pea aphid)	fatty acid biosynthetic process [GO:0006633]	oxidoreductase activity, acting on paired donors, with oxidation of a pair of donors resulting in the reduction of molecular oxygen to two molecules of water [GO:0016717]	integral component of membrane [GO:0016021]	Uncharacterized protein	SignalIP, Transmembrane
TR35766|c0_g1_i4	2249	J9JK82	tr|J9JK82|J9JK82_ACYPI	#N/A	Acyrthosiphon pisum (Pea aphid)	protein folding [GO:0006457]	ATP binding [GO:0005524]	cytoplasm [GO:0005737]	Uncharacterized protein	NA
TR61968|c0_g1_i1	1045	C4WXA0	tr|C4WXA0|C4WXA0_ACYPI	ko03320-PPAR signaling pathway	Acyrthosiphon pisum (Pea aphid)	#N/A	lipid binding [GO:0008289]; transporter activity [GO:0005215]	#N/A	ACYPI009011 protein (Uncharacterized protein)	Transmembrane
TR33916|c0_g1_i1	5403	J9K821	tr|J9K821|J9K821_ACYPI	ko05200-Pathways in cancer ; ko04144-Endocytosis ; ko04151-PI3K-Akt signaling pathway ; ko05205-Proteoglycans in cancer ; ko04014-Ras signaling pathway ; ko04015-Rap1 signaling pathway ; ko04510-Focal adhesion ; ko04810-Regulation of actin cytoskeleton ; ko04068-FoxO signaling pathway ; ko04010-MAPK signaling pathway ; ko04072-Phospholipase D signaling pathway ; ko05206-MicroRNAs in cancer ; ko04…	Acyrthosiphon pisum (Pea aphid)	transmembrane receptor protein tyrosine kinase signaling pathway [GO:0007169]	ATP binding [GO:0005524]; transmembrane receptor protein tyrosine kinase activity [GO:0004714]	membrane [GO:0016020]	Receptor protein-tyrosine kinase (EC 2.7.10.1)	SignalIP, Transmembrane
TR53492|c0_g1_i1	3642	F4W549	tr|F4W549|F4W549_ACREC	#N/A	Acromyrmex echinatior (Panamanian leafcutter ant) (Acromyrmex octospinosus echinatior)	carbohydrate metabolic process [GO:0005975]	carbohydrate binding [GO:0030246]; hydrolase activity, hydrolyzing O-glycosyl compounds [GO:0004553]	#N/A	Neutral alpha-glucosidase AB	Nuclear localization, SignalIP
TR36096|c2_g1_i12	10690	J9JVC5	tr|J9JVC5|J9JVC5_ACYPI	#N/A	Acyrthosiphon pisum (Pea aphid)	#N/A	#N/A	#N/A	Uncharacterized protein	NA
TR16327|c0_g1_i1	1531	J9K0B0	tr|J9K0B0|J9K0B0_ACYPI	ko05169-Epstein-Barr virus infection ; ko03050-Proteasome	Acyrthosiphon pisum (Pea aphid)	protein catabolic process [GO:0030163]	ATP binding [GO:0005524]; hydrolase activity [GO:0016787]	cytoplasm [GO:0005737]	Uncharacterized protein	Transmembrane
TR34390|c0_g1_i8	7759	J9K2P5	tr|J9K2P5|J9K2P5_ACYPI	ko05200-Pathways in cancer ; ko04110-Cell cycle ; ko04014-Ras signaling pathway ; ko05206-MicroRNAs in cancer ; ko04722-Neurotrophin signaling pathway ; ko04012-ErbB signaling pathway ; ko04360-Axon guidance ; ko05131-Shigellosis ; ko05220-Chronic myeloid leukemia ; ko05130-Pathogenic Escherichia coli infection ; ko05416-Viral myocarditis	Acyrthosiphon pisum (Pea aphid)	#N/A	ATP binding [GO:0005524]; non-membrane spanning protein tyrosine kinase activity [GO:0004715]	#N/A	Tyrosine-protein kinase (EC 2.7.10.2)	Transmembrane
TR36096|c2_g1_i4	10606	J9JVC5	tr|J9JVC5|J9JVC5_ACYPI	#N/A	Acyrthosiphon pisum (Pea aphid)	#N/A	#N/A	#N/A	Uncharacterized protein	NA
TR60662|c0_g1_i1	3371	J9JPQ4	tr|J9JPQ4|J9JPQ4_ACYPI	#N/A	Acyrthosiphon pisum (Pea aphid)	#N/A	#N/A	#N/A	Uncharacterized protein	Transmembrane
TR4008|c0_g1_i1	3424	X1WJB6	tr|X1WJB6|X1WJB6_ACYPI	#N/A	Acyrthosiphon pisum (Pea aphid)	#N/A	metalloendopeptidase activity [GO:0004222]	#N/A	Uncharacterized protein	Transmembrane
TR34670|c0_g1_i2	3769	X1WIT8	tr|X1WIT8|X1WIT8_ACYPI	ko05200-Pathways in cancer ; ko04151-PI3K-Akt signaling pathway ; ko04510-Focal adhesion ; ko04933-AGE-RAGE signaling pathway in diabetic complications ; ko05222-Small cell lung cancer ; ko05146-Amoebiasis ; ko04974-Protein digestion and absorption ; ko04512-ECM-receptor interaction	Acyrthosiphon pisum (Pea aphid)	#N/A	extracellular matrix structural constituent [GO:0005201]	collagen trimer [GO:0005581]; proteinaceous extracellular matrix [GO:0005578]	Uncharacterized protein	Nuclear localization, SignalIP, Transmembrane
TR29533|c0_g2_i1	3783	J9JNR7	tr|J9JNR7|J9JNR7_ACYPI	#N/A	Acyrthosiphon pisum (Pea aphid)	#N/A	#N/A	#N/A	Uncharacterized protein	Transmembrane
TR35463|c4_g7_i1	568	J9K0N3	tr|J9K0N3|J9K0N3_ACYPI	ko01100-Metabolic pathways ; ko00190-Oxidative phosphorylation	Acyrthosiphon pisum (Pea aphid)	ATP synthesis coupled proton transport [GO:0015986]	hydrogen ion transmembrane transporter activity [GO:0015078]	mitochondrial proton-transporting ATP synthase complex, coupling factor F(o) [GO:0000276]	Uncharacterized protein	Nuclear Localization
TR15086|c0_g1_i1	3693	X1WIM2	tr|X1WIM2|X1WIM2_ACYPI	ko05164-Influenza A	Acyrthosiphon pisum (Pea aphid)	#N/A	#N/A	#N/A	Uncharacterized protein	NA
TR33463|c0_g1_i1	2749	J9K2C4	tr|J9K2C4|J9K2C4_ACYPI	#N/A	Acyrthosiphon pisum (Pea aphid)	fatty acid biosynthetic process [GO:0006633]	transferase activity [GO:0016740]	integral component of membrane [GO:0016021]	Elongation of very long chain fatty acids protein (EC 2.3.1.199) (Very-long-chain 3-oxoacyl-CoA synthase)	Transmembrane
TR33811|c0_g1_i2	2507	J9K803	tr|J9K803|J9K803_ACYPI	#N/A	Acyrthosiphon pisum (Pea aphid)	carbohydrate metabolic process [GO:0005975]	catalytic activity [GO:0003824]; cation binding [GO:0043169]	#N/A	Uncharacterized protein	SignalIP, Transmembrane
TR4453|c0_g2_i1	2403	J9JL46	tr|J9JL46|J9JL46_ACYPI	#N/A	Acyrthosiphon pisum (Pea aphid)	signaling [GO:0023052]	#N/A	#N/A	Uncharacterized protein	NA
TR26872|c0_g1_i1	2687	J9JUS2	tr|J9JUS2|J9JUS2_ACYPI	#N/A	Acyrthosiphon pisum (Pea aphid)	isoprenoid biosynthetic process [GO:0008299]	hydroxymethylglutaryl-CoA synthase activity [GO:0004421]	#N/A	Uncharacterized protein	NA
TR36096|c2_g1_i11	10656	J9JVC5	tr|J9JVC5|J9JVC5_ACYPI	#N/A	Acyrthosiphon pisum (Pea aphid)	#N/A	#N/A	#N/A	Uncharacterized protein	NA
TR33463|c0_g1_i2	2901	J9K2C4	tr|J9K2C4|J9K2C4_ACYPI	#N/A	Acyrthosiphon pisum (Pea aphid)	fatty acid biosynthetic process [GO:0006633]	transferase activity [GO:0016740]	integral component of membrane [GO:0016021]	Elongation of very long chain fatty acids protein (EC 2.3.1.199) (Very-long-chain 3-oxoacyl-CoA synthase)	Transmembrane
TR30844|c0_g1_i1	4805	J9JKY2	tr|J9JKY2|J9JKY2_ACYPI	#N/A	Acyrthosiphon pisum (Pea aphid)	regulation of transcription, DNA-templated [GO:0006355]	#N/A	#N/A	Uncharacterized protein	NA
TR47646|c0_g1_i1	1871	J9JWE0	tr|J9JWE0|J9JWE0_ACYPI	#N/A	Acyrthosiphon pisum (Pea aphid)	autophagy [GO:0006914]	#N/A	#N/A	Uncharacterized protein	NA
TR33817|c0_g1_i1	4394	J9JLT1	tr|J9JLT1|J9JLT1_ACYPI	#N/A	Acyrthosiphon pisum (Pea aphid)	cytoskeletal anchoring at plasma membrane [GO:0007016]	calcium ion binding [GO:0005509]	dystrophin-associated glycoprotein complex [GO:0016010]	Uncharacterized protein	SignalIP, Transmembrane
TR41730|c1_g1_i1	2034	J9JXU7	tr|J9JXU7|J9JXU7_ACYPI	#N/A	Acyrthosiphon pisum (Pea aphid)	#N/A	calcium ion binding [GO:0005509]; enzyme regulator activity [GO:0030234]	#N/A	Uncharacterized protein	Signal IP
TR30680|c1_g1_i1	1280	J9KAQ6	tr|J9KAQ6|J9KAQ6_ACYPI	#N/A	Acyrthosiphon pisum (Pea aphid)	#N/A	#N/A	#N/A	Uncharacterized protein	NA
TR29659|c0_g1_i1	3263	J9JT36	tr|J9JT36|J9JT36_ACYPI	ko01100-Metabolic pathways ; ko01110-Biosynthesis of secondary metabolites ; ko01130-Biosynthesis of antibiotics ; ko01120-Microbial metabolism in diverse environments ; ko01200-Carbon metabolism ; ko00310-Lysine degradation ; ko00020-Citrate cycle (TCA cycle)	Acyrthosiphon pisum (Pea aphid)	tricarboxylic acid cycle [GO:0006099]	dihydrolipoyllysine-residue succinyltransferase activity [GO:0004149]	oxoglutarate dehydrogenase complex [GO:0045252]	Uncharacterized protein	NA
TR36001|c0_g1_i1	5565	J9JLN9	tr|J9JLN9|J9JLN9_ACYPI	#N/A	Acyrthosiphon pisum (Pea aphid)	#N/A	#N/A	#N/A	Uncharacterized protein	NA
TR31161|c0_g1_i4	2463	J9JUZ3	tr|J9JUZ3|J9JUZ3_ACYPI	#N/A	Acyrthosiphon pisum (Pea aphid)	#N/A	nucleic acid binding [GO:0003676]; nucleotide binding [GO:0000166]	#N/A	Uncharacterized protein	Transmembrane
TR48830|c0_g1_i1	2601	C4WSH4	tr|C4WSH4|C4WSH4_ACYPI	#N/A	Acyrthosiphon pisum (Pea aphid)	#N/A	#N/A	membrane [GO:0016020]	ACYPI006725 protein	Nuclear Localization
TR7822|c0_g1_i1	2413	C4WXB7	tr|C4WXB7|C4WXB7_ACYPI	ko01100-Metabolic pathways ; ko04071-Sphingolipid signaling pathway ; ko00600-Sphingolipid metabolism	Acyrthosiphon pisum (Pea aphid)	#N/A	DNA binding [GO:0003677]	endoplasmic reticulum [GO:0005783]; integral component of membrane [GO:0016021]; nucleus [GO:0005634]	ACYPI005492 protein	Transmembrane
TR28769|c0_g2_i3	4279	X1XCQ8	tr|X1XCQ8|X1XCQ8_ACYPI	#N/A	Acyrthosiphon pisum (Pea aphid)	#N/A	ATP binding [GO:0005524]; protein kinase activity [GO:0004672]	#N/A	Uncharacterized protein	NA
TR31379|c0_g1_i1	3178	J9K4U0	tr|J9K4U0|J9K4U0_ACYPI	#N/A	Acyrthosiphon pisum (Pea aphid)	#N/A	#N/A	#N/A	Uncharacterized protein	Nuclear Localization
TR32089|c0_g1_i1	2071	C4WSQ7	tr|C4WSQ7|C4WSQ7_ACYPI	#N/A	Acyrthosiphon pisum (Pea aphid)	#N/A	DNA binding [GO:0003677]	#N/A	ACYPI008939 protein (Uncharacterized protein)	NA
TR3551|c0_g1_i1	4596	J9JZV9	tr|J9JZV9|J9JZV9_ACYPI	ko05012-Parkinson's disease ; ko04120-Ubiquitin mediated proteolysis	Acyrthosiphon pisum (Pea aphid)	cellular protein modification process [GO:0006464]	ATP binding [GO:0005524]; small protein activating enzyme activity [GO:0008641]	#N/A	Uncharacterized protein	NA
TR20797|c0_g1_i1	5407	E2A766	tr|E2A766|E2A766_CAMFO	ko05202-Transcriptional misregulation in cancer ; ko00310-Lysine degradation	Camponotus floridanus (Florida carpenter ant)	regulation of cell cycle [GO:0051726]	histone methyltransferase activity (H3-K79 specific) [GO:0031151]	nucleus [GO:0005634]	Histone-lysine N-methyltransferase, H3 lysine-79 specific (EC 2.1.1.43) (Histone H3-K79 methyltransferase)	NA
TR65443|c0_g1_i1	389	NA	NA	NA	NA	NA	NA	NA	NA	NA
TR33520|c0_g1_i4	6962	J9K9Z9	tr|J9K9Z9|J9K9Z9_ACYPI	#N/A	Acyrthosiphon pisum (Pea aphid)	#N/A	ligase activity [GO:0016874]; ubiquitin-protein transferase activity [GO:0004842]	#N/A	Uncharacterized protein	NA
TR1058|c0_g1_i1	1305	X1WJP5	tr|X1WJP5|X1WJP5_ACYPI	ko01100-Metabolic pathways ; ko01110-Biosynthesis of secondary metabolites ; ko01130-Biosynthesis of antibiotics ; ko01120-Microbial metabolism in diverse environments ; "ko00280-Valine, leucine and isoleucine degradation" ; ko00310-Lysine degradation ; ko01212-Fatty acid metabolism ; ko00071-Fatty acid degradation ; ko00380-Tryptophan metabolism ; ko00062-Fatty acid elongation ; ko00650-Butanoat…	Acyrthosiphon pisum (Pea aphid)	fatty acid metabolic process [GO:0006631]	3-hydroxyacyl-CoA dehydrogenase activity [GO:0003857]; NAD+ binding [GO:0070403]	#N/A	Uncharacterized protein	Transmembrane
TR34642|c0_g2_i1	6123	J9JT31	tr|J9JT31|J9JT31_ACYPI	#N/A	Acyrthosiphon pisum (Pea aphid)	transcription from RNA polymerase II promoter [GO:0006366]	DNA binding [GO:0003677]; DNA-directed RNA polymerase activity [GO:0003899]	DNA-directed RNA polymerase II, core complex [GO:0005665]	DNA-directed RNA polymerase (EC 2.7.7.6)	Transmembrane
TR35749|c0_g1_i5	5045	J9JSI5	tr|J9JSI5|J9JSI5_ACYPI	#N/A	Acyrthosiphon pisum (Pea aphid)	#N/A	metallopeptidase activity [GO:0008237]; zinc ion binding [GO:0008270]	#N/A	Uncharacterized protein	Transmembrane
TR33520|c0_g1_i3	6938	J9K9Z9	tr|J9K9Z9|J9K9Z9_ACYPI	#N/A	Acyrthosiphon pisum (Pea aphid)	#N/A	ligase activity [GO:0016874]; ubiquitin-protein transferase activity [GO:0004842]	#N/A	Uncharacterized protein	NA
TR4926|c0_g1_i1	2762	J9K186	tr|J9K186|J9K186_ACYPI	#N/A	Acyrthosiphon pisum (Pea aphid)	#N/A	#N/A	integral component of membrane [GO:0016021]	Uncharacterized protein	Transmembrane
TR35179|c3_g1_i1	3332	J9JUL5	tr|J9JUL5|J9JUL5_ACYPI	#N/A	Acyrthosiphon pisum (Pea aphid)	mRNA processing [GO:0006397]	nucleotide binding [GO:0000166]; RNA binding [GO:0003723]	nucleus [GO:0005634]	Uncharacterized protein	Transmembrane
TR59173|c0_g1_i1	2359	X1X8G6	tr|X1X8G6|X1X8G6_ACYPI	ko03040-Spliceosome ; ko05205-Proteoglycans in cancer ; ko05202-Transcriptional misregulation in cancer	Acyrthosiphon pisum (Pea aphid)	#N/A	ATP binding [GO:0005524]; helicase activity [GO:0004386]; nucleic acid binding [GO:0003676]	#N/A	Uncharacterized protein	NA
TR3679|c1_g1_i1	2895	M1G580	tr|M1G580|M1G580_APHGL	#N/A	Aphis glycines (Soybean aphid)	#N/A	nucleic acid binding [GO:0003676]	#N/A	Ago2	NA
TR28916|c0_g1_i1	1191	J9JY40	tr|J9JY40|J9JY40_ACYPI	#N/A	Acyrthosiphon pisum (Pea aphid)	proteolysis involved in cellular protein catabolic process [GO:0051603]	threonine-type endopeptidase activity [GO:0004298]	proteasome core complex [GO:0005839]	Uncharacterized protein	NA
TR33465|c0_g1_i3	2373	C4WSW4	tr|C4WSW4|C4WSW4_ACYPI	#N/A	Acyrthosiphon pisum (Pea aphid)	#N/A	calcium-dependent phospholipid binding [GO:0005544]; calcium ion binding [GO:0005509]	#N/A	Annexin	NA
TR35455|c0_g1_i1	7943	J9JWJ7	tr|J9JWJ7|J9JWJ7_ACYPI	ko04550-Signaling pathways regulating pluripotency of stem cells	Acyrthosiphon pisum (Pea aphid)	#N/A	DNA binding [GO:0003677]	#N/A	Uncharacterized protein	Transmembrane
TR29571|c0_g1_i1	3825	J9K664	tr|J9K664|J9K664_ACYPI	ko05200-Pathways in cancer ; ko04390-Hippo signaling pathway ; ko04550-Signaling pathways regulating pluripotency of stem cells ; ko04310-Wnt signaling pathway ; ko05210-Colorectal cancer ; ko05213-Endometrial cancer ; ko05217-Basal cell carcinoma	Acyrthosiphon pisum (Pea aphid)	#N/A	#N/A	#N/A	Uncharacterized protein	NA
TR35520|c9_g6_i9	447	X1XN35	tr|X1XN35|X1XN35_ACYPI	#N/A	Acyrthosiphon pisum (Pea aphid)	#N/A	#N/A	#N/A	Uncharacterized protein	Nuclear Localization
TR47592|c0_g1_i1	1652	J9JMY4	tr|J9JMY4|J9JMY4_ACYPI	ko03013-RNA transport ; ko03040-Spliceosome ; ko03015-mRNA surveillance pathway	Acyrthosiphon pisum (Pea aphid)	#N/A	ATP binding [GO:0005524]; helicase activity [GO:0004386]; nucleic acid binding [GO:0003676]	#N/A	Uncharacterized protein	Nuclear Localization
TR27166|c0_g1_i1	2251	A0A067RAA1	tr|A0A067RAA1|A0A067RAA1_ZOONE	#N/A	Zootermopsis nevadensis (Dampwood termite)	#N/A	#N/A	#N/A	Threonine dehydratase catabolic	NA
TR27886|c0_g1_i4	5058	X1WSI5	tr|X1WSI5|X1WSI5_ACYPI	#N/A	Acyrthosiphon pisum (Pea aphid)	#N/A	#N/A	#N/A	Uncharacterized protein	NA
TR21212|c0_g1_i1	3390	A0A023FB07	tr|A0A023FB07|A0A023FB07_TRIIF	#N/A	Triatoma infestans (Assassin bug)	regulation of transcription, DNA-templated [GO:0006355]	#N/A	nucleus [GO:0005634]	Putative transducin-like enhancer of split protein	NA
TR4037|c0_g1_i1	712	J9LV57	tr|J9LV57|J9LV57_ACYPI	ko05016-Huntington's disease ; ko05010-Alzheimer's disease ; ko00190-Oxidative phosphorylation ; ko05012-Parkinson's disease ; ko04932-Non-alcoholic fatty liver disease (NAFLD) ; ko04260-Cardiac muscle contraction	Acyrthosiphon pisum (Pea aphid)	#N/A	cytochrome-c oxidase activity [GO:0004129]	mitochondrial respiratory chain [GO:0005746]	Uncharacterized protein	NA
TR28769|c0_g2_i4	3766	X1XCQ8	tr|X1XCQ8|X1XCQ8_ACYPI	#N/A	Acyrthosiphon pisum (Pea aphid)	#N/A	ATP binding [GO:0005524]; protein kinase activity [GO:0004672]	#N/A	Uncharacterized protein	NA
TR34477|c2_g1_i2	4176	J9JTP4	tr|J9JTP4|J9JTP4_ACYPI	#N/A	Acyrthosiphon pisum (Pea aphid)	#N/A	iron ion binding [GO:0005506]; L-ascorbic acid binding [GO:0031418]; oxidoreductase activity, acting on paired donors, with incorporation or reduction of molecular oxygen [GO:0016705]	#N/A	Uncharacterized protein	Signal IP
TR28861|c0_g1_i1	2677	J9JSE3	tr|J9JSE3|J9JSE3_ACYPI	ko01100-Metabolic pathways ; ko01212-Fatty acid metabolism ; ko00071-Fatty acid degradation	Acyrthosiphon pisum (Pea aphid)	#N/A	acyl-CoA dehydrogenase activity [GO:0003995]; flavin adenine dinucleotide binding [GO:0050660]	#N/A	Uncharacterized protein	Nuclear Localization
TR34477|c2_g1_i3	4058	J9JTP4	tr|J9JTP4|J9JTP4_ACYPI	#N/A	Acyrthosiphon pisum (Pea aphid)	#N/A	iron ion binding [GO:0005506]; L-ascorbic acid binding [GO:0031418]; oxidoreductase activity, acting on paired donors, with incorporation or reduction of molecular oxygen [GO:0016705]	#N/A	Uncharacterized protein	Signal IP
TR4208|c1_g1_i1	5435	J9JTA2	tr|J9JTA2|J9JTA2_ACYPI	#N/A	Acyrthosiphon pisum (Pea aphid)	small GTPase mediated signal transduction [GO:0007264]	guanyl-nucleotide exchange factor activity [GO:0005085]	intracellular [GO:0005622]	Uncharacterized protein	Signal IP
TR27440|c0_g1_i1	771	A9JSH4	tr|A9JSH4|A9JSH4_MYZPE	#N/A	Myzus persicae (Green peach aphid) (Aphis persicae)	regulation of catalytic activity [GO:0050790]	cysteine-type endopeptidase activity [GO:0004197]	#N/A	Cathepsin B	Signal IP
TR21170|c0_g2_i1	1552	J9K496	tr|J9K496|J9K496_ACYPI	#N/A	Acyrthosiphon pisum (Pea aphid)	#N/A	ATP binding [GO:0005524]; protein serine/threonine kinase activity [GO:0004674]	#N/A	Uncharacterized protein	NA
TR3725|c0_g2_i1	670	J9L5P0	tr|J9L5P0|J9L5P0_ACYPI	#N/A	Acyrthosiphon pisum (Pea aphid)	#N/A	#N/A	#N/A	Uncharacterized protein	NA
TR8749|c0_g2_i1	5916	J9K4T2	tr|J9K4T2|J9K4T2_ACYPI	#N/A	Acyrthosiphon pisum (Pea aphid)	#N/A	#N/A	#N/A	Uncharacterized protein	NA
TR2166|c0_g1_i1	3580	J9JNE3	tr|J9JNE3|J9JNE3_ACYPI	#N/A	Acyrthosiphon pisum (Pea aphid)	#N/A	#N/A	#N/A	Uncharacterized protein	NA
TR33106|c0_g1_i4	3317	C4WS04	tr|C4WS04|C4WS04_ACYPI	#N/A	Acyrthosiphon pisum (Pea aphid)	#N/A	#N/A	#N/A	ACYPI004958 protein	Nuclear localization, SignalIP, Transmembrane
TR10419|c0_g1_i1	446	C4WT23	tr|C4WT23|C4WT23_ACYPI	#N/A	Acyrthosiphon pisum (Pea aphid)	#N/A	structural constituent of cuticle [GO:0042302]	#N/A	ACYPI004943 protein (Uncharacterized protein)	NA
TR33465|c0_g1_i4	2496	C4WSW4	tr|C4WSW4|C4WSW4_ACYPI	#N/A	Acyrthosiphon pisum (Pea aphid)	#N/A	calcium-dependent phospholipid binding [GO:0005544]; calcium ion binding [GO:0005509]	#N/A	Annexin	NA
TR3797|c0_g1_i1	2646	J9K4V5	tr|J9K4V5|J9K4V5_ACYPI	#N/A	Acyrthosiphon pisum (Pea aphid)	#N/A	structural constituent of cuticle [GO:0042302]	#N/A	Uncharacterized protein	SignalIP, Transmembrane
TR30522|c0_g1_i1	5195	J9JMY8	tr|J9JMY8|J9JMY8_ACYPI	#N/A	Acyrthosiphon pisum (Pea aphid)	cell adhesion [GO:0007155]; integrin-mediated signaling pathway [GO:0007229]	#N/A	integrin complex [GO:0008305]	Uncharacterized protein	SignalIP, Transmembrane
TR28858|c0_g1_i1	2384	Q6PW11	tr|Q6PW11|Q6PW11_RHOPD	#N/A	Rhopalosiphum padi (Bird cherry-oat aphid) (Aphis padi)	small GTPase mediated signal transduction [GO:0007264]	GTP binding [GO:0005525]	intracellular [GO:0005622]; membrane [GO:0016020]	Rho family small GTP binding protein cdc42	NA
TR144|c0_g1_i1	3196	J9JYU1	tr|J9JYU1|J9JYU1_ACYPI	ko01100-Metabolic pathways ; ko04141-Protein processing in endoplasmic reticulum ; ko00510-N-Glycan biosynthesis ; ko00513-Various types of N-glycan biosynthesis	Acyrthosiphon pisum (Pea aphid)	protein N-linked glycosylation via asparagine [GO:0018279]	dolichyl-diphosphooligosaccharide-protein glycotransferase activity [GO:0004579]	endoplasmic reticulum membrane [GO:0005789]; integral component of membrane [GO:0016021]	RuleBase:RU361142}.	SignalIP, Transmembrane
TR23867|c0_g1_i2	5237	J9JRA3	tr|J9JRA3|J9JRA3_ACYPI	#N/A	Acyrthosiphon pisum (Pea aphid)	#N/A	#N/A	integral component of membrane [GO:0016021]	Uncharacterized protein	SignalIP, Transmembrane
TR47573|c0_g4_i1	1657	J9JZ27	tr|J9JZ27|J9JZ27_ACYPI	#N/A	Acyrthosiphon pisum (Pea aphid)	#N/A	#N/A	#N/A	Uncharacterized protein	NA
TR31061|c0_g1_i1	2400	J9JJF6	tr|J9JJF6|J9JJF6_ACYPI	#N/A	Acyrthosiphon pisum (Pea aphid)	#N/A	flavin adenine dinucleotide binding [GO:0050660]; oxidoreductase activity, acting on CH-OH group of donors [GO:0016614]	#N/A	Uncharacterized protein	Nuclear Localization
TR35179|c3_g1_i2	3104	A0A0C9QWT6	tr|A0A0C9QWT6|A0A0C9QWT6_9HYME	#N/A	Fopius arisanus	mRNA processing [GO:0006397]	nucleotide binding [GO:0000166]; RNA binding [GO:0003723]	nucleus [GO:0005634]	PTBP3_2 protein	Transmembrane
TR30522|c0_g1_i2	5168	J9JMY8	tr|J9JMY8|J9JMY8_ACYPI	#N/A	Acyrthosiphon pisum (Pea aphid)	cell adhesion [GO:0007155]; integrin-mediated signaling pathway [GO:0007229]	#N/A	integrin complex [GO:0008305]	Uncharacterized protein	SignalIP, Transmembrane
TR31318|c0_g1_i2	2117	J9JYF2	tr|J9JYF2|J9JYF2_ACYPI	#N/A	Acyrthosiphon pisum (Pea aphid)	#N/A	#N/A	#N/A	Uncharacterized protein	NA
TR35794|c0_g1_i1	3257	J9M2J4	tr|J9M2J4|J9M2J4_ACYPI	#N/A	Acyrthosiphon pisum (Pea aphid)	#N/A	#N/A	#N/A	Uncharacterized protein	SignalIP, Transmembrane
TR36271|c0_g1_i1	1362	C4WS50	tr|C4WS50|C4WS50_ACYPI	#N/A	Acyrthosiphon pisum (Pea aphid)	signal transduction [GO:0007165]	calcium ion binding [GO:0005509]	proteinaceous extracellular matrix [GO:0005578]	ACYPI001359 protein (Uncharacterized protein)	Nuclear localization, SignalIP
TR33294|c0_g1_i3	2942	J9K612	tr|J9K612|J9K612_ACYPI	#N/A	Acyrthosiphon pisum (Pea aphid)	transcription, DNA-templated [GO:0006351]	DNA binding [GO:0003677]; transcription factor activity, sequence-specific DNA binding [GO:0003700]	cytoplasm [GO:0005737]; nucleus [GO:0005634]; transcription factor complex [GO:0005667]	Uncharacterized protein	NA
TR20882|c0_g1_i1	979	C4WS03	tr|C4WS03|C4WS03_ACYPI	ko03013-RNA transport	Acyrthosiphon pisum (Pea aphid)	#N/A	translation initiation factor activity [GO:0003743]	#N/A	ACYPI003855 protein (Uncharacterized protein)	Nuclear Localization
TR28853|c0_g1_i1	2689	J9K829	tr|J9K829|J9K829_ACYPI	#N/A	Acyrthosiphon pisum (Pea aphid)	#N/A	zinc ion binding [GO:0008270]	#N/A	Uncharacterized protein	Transmembrane
TR28713|c0_g1_i1	3460	J9K1G1	tr|J9K1G1|J9K1G1_ACYPI	ko01100-Metabolic pathways ; ko01110-Biosynthesis of secondary metabolites ; ko01130-Biosynthesis of antibiotics ; ko01120-Microbial metabolism in diverse environments ; ko01200-Carbon metabolism ; "ko00280-Valine, leucine and isoleucine degradation" ; ko00310-Lysine degradation ; ko01212-Fatty acid metabolism ; ko00071-Fatty acid degradation ; ko00380-Tryptophan metabolism ; ko00410-beta-Alanine…	Acyrthosiphon pisum (Pea aphid)	fatty acid beta-oxidation [GO:0006635]	3-hydroxyacyl-CoA dehydrogenase activity [GO:0003857]; enoyl-CoA hydratase activity [GO:0004300]	mitochondrial fatty acid beta-oxidation multienzyme complex [GO:0016507]	Uncharacterized protein	NA
TR33381|c1_g1_i9	6311	U4TZP4	tr|U4TZP4|U4TZP4_DENPD	#N/A	Dendroctonus ponderosae (Mountain pine beetle)	#N/A	#N/A	#N/A	Uncharacterized protein	Transmembrane
TR34269|c0_g1_i4	5729	X1WW89	tr|X1WW89|X1WW89_ACYPI	#N/A	Acyrthosiphon pisum (Pea aphid)	#N/A	ATPase activity, coupled to transmembrane movement of substances [GO:0042626]; ATP binding [GO:0005524]	integral component of membrane [GO:0016021]	Uncharacterized protein	NA
TR65054|c0_g1_i1	2460	R4G5L0	tr|R4G5L0|R4G5L0_RHOPR	#N/A	Rhodnius prolixus (Triatomid bug)	ATP hydrolysis coupled proton transport [GO:0015991]	proton-transporting ATPase activity, rotational mechanism [GO:0046961]	vacuolar proton-transporting V-type ATPase, V1 domain [GO:0000221]	Putative vacuolar atp synthase subunit h (Uncharacterized protein)	Nuclear Localization
TR21788|c0_g1_i1	2828	C4WY88	tr|C4WY88|C4WY88_ACYPI	#N/A	Acyrthosiphon pisum (Pea aphid)	#N/A	#N/A	#N/A	ACYPI006445 protein (Uncharacterized protein)	NA
TR33381|c1_g1_i8	6215	X1WIK0	tr|X1WIK0|X1WIK0_ACYPI	#N/A	Acyrthosiphon pisum (Pea aphid)	#N/A	#N/A	#N/A	Uncharacterized protein	Transmembrane
TR25952|c0_g1_i1	474	J9KNK4	tr|J9KNK4|J9KNK4_ACYPI	#N/A	Acyrthosiphon pisum (Pea aphid)	#N/A	#N/A	#N/A	Uncharacterized protein	NA
TR35368|c0_g1_i1	4332	J9JV27	tr|J9JV27|J9JV27_ACYPI	#N/A	Acyrthosiphon pisum (Pea aphid)	ATP-dependent chromatin remodeling [GO:0043044]; regulation of transcription, DNA-templated [GO:0006355]	ATPase activity [GO:0016887]; ATP binding [GO:0005524]	SWI/SNF complex [GO:0016514]	Uncharacterized protein	NA
TR4534|c0_g1_i1	4566	Q7QJ29	tr|Q7QJ29|Q7QJ29_ANOGA	#N/A	Anopheles gambiae (African malaria mosquito)	response to oxidative stress [GO:0006979]	heme binding [GO:0020037]; peroxidase activity [GO:0004601]	#N/A	AGAP007237-PA	Transmembrane
TR34860|c6_g1_i1	4707	J9K452	tr|J9K452|J9K452_ACYPI	ko05016-Huntington's disease	Acyrthosiphon pisum (Pea aphid)	#N/A	#N/A	#N/A	Uncharacterized protein	Signal IP
TR28769|c0_g2_i2	3712	X1XCQ8	tr|X1XCQ8|X1XCQ8_ACYPI	#N/A	Acyrthosiphon pisum (Pea aphid)	#N/A	ATP binding [GO:0005524]; protein kinase activity [GO:0004672]	#N/A	Uncharacterized protein	NA
TR4817|c0_g1_i1	2066	Q1JPQ9	tr|Q1JPQ9|Q1JPQ9_ACYPI	#N/A	Acyrthosiphon pisum (Pea aphid)	#N/A	nucleotide binding [GO:0000166]; RNA binding [GO:0003723]	#N/A	ACYPI000005 protein (Sex-lethal) (Uncharacterized protein)	Transmembrane
TR21764|c0_g1_i1	1817	J9JQN4	tr|J9JQN4|J9JQN4_ACYPI	#N/A	Acyrthosiphon pisum (Pea aphid)	#N/A	#N/A	cytoplasm [GO:0005737]; nucleus [GO:0005634]	Uncharacterized protein	NA
TR4500|c1_g1_i1	1586	J9K326	tr|J9K326|J9K326_ACYPI	ko01100-Metabolic pathways ; ko05016-Huntington's disease ; ko05010-Alzheimer's disease ; ko00190-Oxidative phosphorylation ; ko05012-Parkinson's disease ; ko04932-Non-alcoholic fatty liver disease (NAFLD)	Acyrthosiphon pisum (Pea aphid)	#N/A	catalytic activity [GO:0003824]; coenzyme binding [GO:0050662]	#N/A	Uncharacterized protein	Nuclear Localization
TR35538|c0_g2_i3	17671	X1WKQ4	tr|X1WKQ4|X1WKQ4_ACYPI	#N/A	Acyrthosiphon pisum (Pea aphid)	#N/A	calcium ion binding [GO:0005509]	#N/A	Uncharacterized protein	Nuclear localization, SignalIP, Transmembrane
TR23867|c0_g1_i1	5261	J9JRA3	tr|J9JRA3|J9JRA3_ACYPI	#N/A	Acyrthosiphon pisum (Pea aphid)	#N/A	#N/A	integral component of membrane [GO:0016021]	Uncharacterized protein	SignalIP, Transmembrane
TR31318|c0_g1_i1	1157	C4WRK5	tr|C4WRK5|C4WRK5_ACYPI	#N/A	Acyrthosiphon pisum (Pea aphid)	#N/A	#N/A	#N/A	ACYPI005467 protein	NA
TR60748|c0_g1_i1	3793	J9JJR9	tr|J9JJR9|J9JJR9_ACYPI	ko01100-Metabolic pathways ; ko00500-Starch and sucrose metabolism	Acyrthosiphon pisum (Pea aphid)	trehalose biosynthetic process [GO:0005992]	catalytic activity [GO:0003824]	#N/A	Uncharacterized protein	Nuclear Localization
TR70096|c0_g1_i1	2048	J9JZV3	tr|J9JZV3|J9JZV3_ACYPI	ko01100-Metabolic pathways ; ko01110-Biosynthesis of secondary metabolites ; ko01130-Biosynthesis of antibiotics ; ko05200-Pathways in cancer ; ko01120-Microbial metabolism in diverse environments ; ko01200-Carbon metabolism ; ko05211-Renal cell carcinoma ; ko00020-Citrate cycle (TCA cycle) ; ko00620-Pyruvate metabolism ; ko00720-Carbon fixation pathways in prokaryotes	Acyrthosiphon pisum (Pea aphid)	fumarate metabolic process [GO:0006106]; tricarboxylic acid cycle [GO:0006099]	fumarate hydratase activity [GO:0004333]	tricarboxylic acid cycle enzyme complex [GO:0045239]	Uncharacterized protein	Nuclear Localization
TR31472|c0_g2_i1	3101	J9K9W6	tr|J9K9W6|J9K9W6_ACYPI	#N/A	Acyrthosiphon pisum (Pea aphid)	signal transduction [GO:0007165]	protein phosphatase type 2A regulator activity [GO:0008601]	protein phosphatase type 2A complex [GO:0000159]	Serine/threonine-protein phosphatase 2A 55 kDa regulatory subunit B	NA
TR4866|c0_g1_i2	3553	J9JWX9	tr|J9JWX9|J9JWX9_ACYPI	#N/A	Acyrthosiphon pisum (Pea aphid)	#N/A	#N/A	#N/A	Uncharacterized protein	Signal IP
TR4023|c0_g1_i1	5642	J9K6D8	tr|J9K6D8|J9K6D8_ACYPI	#N/A	Acyrthosiphon pisum (Pea aphid)	#N/A	catalytic activity [GO:0003824]	nucleus [GO:0005634]	Uncharacterized protein	Transmembrane
TR47561|c0_g1_i1	1193	J9JZ03	tr|J9JZ03|J9JZ03_ACYPI	#N/A	Acyrthosiphon pisum (Pea aphid)	ubiquitin-dependent protein catabolic process [GO:0006511]	threonine-type endopeptidase activity [GO:0004298]	cytoplasm [GO:0005737]; nucleus [GO:0005634]; proteasome core complex, alpha-subunit complex [GO:0019773]	Proteasome subunit alpha type (EC 3.4.25.1)	NA
TR4596|c0_g1_i2	6020	C4WVL4	tr|C4WVL4|C4WVL4_ACYPI	ko04932-Non-alcoholic fatty liver disease (NAFLD) ; ko04152-AMPK signaling pathway ; ko04211-Longevity regulating pathway - mammal ; ko04920-Adipocytokine signaling pathway	Acyrthosiphon pisum (Pea aphid)	#N/A	#N/A	integral component of membrane [GO:0016021]	ACYPI001921 protein (Uncharacterized protein)	SignalIP, Transmembrane
TR35190|c1_g1_i1	3040	J9JQR4	tr|J9JQR4|J9JQR4_ACYPI	ko03040-Spliceosome	Acyrthosiphon pisum (Pea aphid)	#N/A	nucleic acid binding [GO:0003676]; nucleotide binding [GO:0000166]	#N/A	Uncharacterized protein	NA
TR4100|c0_g1_i1	9607	J9K3D3	tr|J9K3D3|J9K3D3_ACYPI	ko01100-Metabolic pathways ; ko04910-Insulin signaling pathway ; ko04152-AMPK signaling pathway ; ko01212-Fatty acid metabolism ; ko00061-Fatty acid biosynthesis	Acyrthosiphon pisum (Pea aphid)	biosynthetic process [GO:0009058]	hydrolase activity, acting on ester bonds [GO:0016788]; oxidoreductase activity [GO:0016491]; transferase activity [GO:0016740]	#N/A	Uncharacterized protein	Transmembrane
TR31091|c0_g1_i1	5948	J9JNK1	tr|J9JNK1|J9JNK1_ACYPI	#N/A	Acyrthosiphon pisum (Pea aphid)	#N/A	metallopeptidase activity [GO:0008237]	#N/A	Uncharacterized protein	Transmembrane
TR59323|c0_g1_i1	782	J9KWH2	tr|J9KWH2|J9KWH2_ACYPI	ko01100-Metabolic pathways ; ko05016-Huntington's disease ; ko05010-Alzheimer's disease ; ko00190-Oxidative phosphorylation ; ko05012-Parkinson's disease ; ko04932-Non-alcoholic fatty liver disease (NAFLD) ; ko04260-Cardiac muscle contraction	Acyrthosiphon pisum (Pea aphid)	#N/A	cytochrome-c oxidase activity [GO:0004129]	#N/A	Uncharacterized protein	Nuclear Localization
TR22410|c0_g1_i1	1668	J9K2F4	tr|J9K2F4|J9K2F4_ACYPI	ko04144-Endocytosis ; ko04972-Pancreatic secretion ; ko04962-Vasopressin-regulated water reabsorption ; ko04961-Endocrine and other factor-regulated calcium reabsorption	Acyrthosiphon pisum (Pea aphid)	protein transport [GO:0015031]; small GTPase mediated signal transduction [GO:0007264]	GTP binding [GO:0005525]	intracellular [GO:0005622]	Uncharacterized protein	NA
TR30533|c0_g1_i1	1390	C4WUC2	tr|C4WUC2|C4WUC2_ACYPI	ko00564-Glycerophospholipid metabolism	Acyrthosiphon pisum (Pea aphid)	#N/A	hydrolase activity [GO:0016787]	#N/A	ACYPI002611 protein (Uncharacterized protein)	NA
TR31865|c0_g1_i1	3853	J9K6F7	tr|J9K6F7|J9K6F7_ACYPI	#N/A	Acyrthosiphon pisum (Pea aphid)	#N/A	#N/A	#N/A	Uncharacterized protein	SignalIP, Transmembrane
TR35538|c0_g2_i1	14806	X1WKQ4	tr|X1WKQ4|X1WKQ4_ACYPI	#N/A	Acyrthosiphon pisum (Pea aphid)	#N/A	calcium ion binding [GO:0005509]	#N/A	Uncharacterized protein	Nuclear localization, SignalIP, Transmembrane
TR59157|c0_g1_i1	4544	J9JL43	tr|J9JL43|J9JL43_ACYPI	ko04211-Longevity regulating pathway - mammal ; ko04212-Longevity regulating pathway - worm ; ko04150-mTOR signaling pathway ; ko04139-Regulation of mitophagy - yeast ; ko04140-Regulation of autophagy	Acyrthosiphon pisum (Pea aphid)	#N/A	ATP binding [GO:0005524]; protein serine/threonine kinase activity [GO:0004674]	#N/A	Uncharacterized protein	Nuclear localization, Transmembrane
TR33381|c1_g1_i5	5179	X1WIK0	tr|X1WIK0|X1WIK0_ACYPI	#N/A	Acyrthosiphon pisum (Pea aphid)	#N/A	#N/A	#N/A	Uncharacterized protein	NA
TR4799|c0_g1_i2	1919	J9JSR6	tr|J9JSR6|J9JSR6_ACYPI	#N/A	Acyrthosiphon pisum (Pea aphid)	#N/A	#N/A	#N/A	Uncharacterized protein	SignalIP, Transmembrane
TR36132|c0_g1_i1	3415	J9JYB5	tr|J9JYB5|J9JYB5_ACYPI	#N/A	Acyrthosiphon pisum (Pea aphid)	#N/A	ATP binding [GO:0005524]; metalloendopeptidase activity [GO:0004222]; zinc ion binding [GO:0008270]	integral component of membrane [GO:0016021]	Uncharacterized protein	Transmembrane
TR24716|c0_g1_i1	1974	V5G253	tr|V5G253|V5G253_ANOGL	#N/A	Anoplophora glabripennis (Asian longhorn beetle) (Anoplophora nobilis)	#N/A	acyl-CoA dehydrogenase activity [GO:0003995]; flavin adenine dinucleotide binding [GO:0050660]	#N/A	Putative medium-chain specific acyl-CoA dehydrogenase, mitochondrial (Fragment)	NA
TR20826|c0_g1_i1	2812	J9JSB6	tr|J9JSB6|J9JSB6_ACYPI	ko05016-Huntington's disease ; ko05200-Pathways in cancer ; ko05169-Epstein-Barr virus infection ; ko05203-Viral carcinogenesis ; ko04110-Cell cycle ; ko04919-Thyroid hormone signaling pathway ; ko05034-Alcoholism ; ko05202-Transcriptional misregulation in cancer ; ko05220-Chronic myeloid leukemia ; ko04330-Notch signaling pathway	Acyrthosiphon pisum (Pea aphid)	regulation of transcription, DNA-templated [GO:0006355]; transcription, DNA-templated [GO:0006351]	NAD-dependent histone deacetylase activity (H3-K14 specific) [GO:0032041]	nucleus [GO:0005634]	Histone deacetylase (EC 3.5.1.98)	NA
TR30199|c0_g1_i2	2083	X1WQH8	tr|X1WQH8|X1WQH8_ACYPI	ko04141-Protein processing in endoplasmic reticulum ; ko05166-HTLV-I infection ; ko04932-Non-alcoholic fatty liver disease (NAFLD)	Acyrthosiphon pisum (Pea aphid)	#N/A	sequence-specific DNA binding [GO:0043565]; transcription factor activity, sequence-specific DNA binding [GO:0003700]	#N/A	Uncharacterized protein	Transmembrane
TR41738|c0_g1_i1	2729	J9JWX7	tr|J9JWX7|J9JWX7_ACYPI	#N/A	Acyrthosiphon pisum (Pea aphid)	#N/A	DNA-directed DNA polymerase activity [GO:0003887]; nucleic acid binding [GO:0003676]; nucleotide binding [GO:0000166]	#N/A	Uncharacterized protein	Nuclear localization, SignalIP
TR992|c0_g1_i1	3779	J9JZG3	tr|J9JZG3|J9JZG3_ACYPI	ko04141-Protein processing in endoplasmic reticulum	Acyrthosiphon pisum (Pea aphid)	ER to Golgi vesicle-mediated transport [GO:0006888]; intracellular protein transport [GO:0006886]	zinc ion binding [GO:0008270]	COPII vesicle coat [GO:0030127]	Uncharacterized protein	Transmembrane
TR8294|c0_g1_i1	5123	J9JR65	tr|J9JR65|J9JR65_ACYPI	#N/A	Acyrthosiphon pisum (Pea aphid)	#N/A	zinc ion binding [GO:0008270]	#N/A	Uncharacterized protein	Signal IP
TR886|c0_g1_i1	2061	J9JS80	tr|J9JS80|J9JS80_ACYPI	#N/A	Acyrthosiphon pisum (Pea aphid)	#N/A	pigment binding [GO:0031409]	extracellular region [GO:0005576]	Uncharacterized protein	Signal IP
TR8720|c0_g1_i1	3967	J9K155	tr|J9K155|J9K155_ACYPI	ko04024-cAMP signaling pathway ; ko04919-Thyroid hormone signaling pathway ; ko04022-cGMP-PKG signaling pathway ; ko04261-Adrenergic signaling in cardiomyocytes ; ko04972-Pancreatic secretion ; ko04260-Cardiac muscle contraction ; ko04918-Thyroid hormone synthesis ; ko04911-Insulin secretion ; ko04970-Salivary secretion ; ko04971-Gastric acid secretion ; ko04976-Bile secretion ; ko04974-Protein d…	Acyrthosiphon pisum (Pea aphid)	potassium ion transport [GO:0006813]; sodium ion transport [GO:0006814]	#N/A	sodium:potassium-exchanging ATPase complex [GO:0005890]	Uncharacterized protein	Transmembrane
TR21821|c0_g1_i2	2896	J9K2P6	tr|J9K2P6|J9K2P6_ACYPI	ko01130-Biosynthesis of antibiotics ; ko00900-Terpenoid backbone biosynthesis	Acyrthosiphon pisum (Pea aphid)	CAAX-box protein processing [GO:0071586]	metalloendopeptidase activity [GO:0004222]	#N/A	Uncharacterized protein	SignalIP, Transmembrane
TR4379|c3_g1_i4	1555	J9JKA6	tr|J9JKA6|J9JKA6_ACYPI	#N/A	Acyrthosiphon pisum (Pea aphid)	#N/A	cytochrome-b5 reductase activity, acting on NAD(P)H [GO:0004128]	#N/A	NADH-cytochrome b5 reductase (EC 1.6.2.2)	Transmembrane
TR31472|c0_g1_i1	2834	A0A023F5T3	tr|A0A023F5T3|A0A023F5T3_TRIIF	#N/A	Triatoma infestans (Assassin bug)	signal transduction [GO:0007165]	protein phosphatase type 2A regulator activity [GO:0008601]	protein phosphatase type 2A complex [GO:0000159]	Serine/threonine-protein phosphatase 2A 55 kDa regulatory subunit B (Fragment)	NA
TR21757|c0_g1_i1	2188	J9JRK2	tr|J9JRK2|J9JRK2_ACYPI	#N/A	Acyrthosiphon pisum (Pea aphid)	carbohydrate metabolic process [GO:0005975]; chitin metabolic process [GO:0006030]	chitin binding [GO:0008061]; hydrolase activity, acting on carbon-nitrogen (but not peptide) bonds [GO:0016810]	extracellular region [GO:0005576]	Uncharacterized protein	Nuclear localization, SignalIP
TR4853|c0_g1_i1	2393	J9K4F1	tr|J9K4F1|J9K4F1_ACYPI	#N/A	Acyrthosiphon pisum (Pea aphid)	#N/A	cysteine-type peptidase activity [GO:0008234]	#N/A	Uncharacterized protein	Signal IP
TR28853|c0_g1_i2	2722	J9K829	tr|J9K829|J9K829_ACYPI	#N/A	Acyrthosiphon pisum (Pea aphid)	#N/A	zinc ion binding [GO:0008270]	#N/A	Uncharacterized protein	Transmembrane
TR19316|c0_g1_i2	3722	J9JNR8	tr|J9JNR8|J9JNR8_ACYPI	ko01100-Metabolic pathways ; ko01110-Biosynthesis of secondary metabolites ; ko01130-Biosynthesis of antibiotics ; ko00230-Purine metabolism ; "ko00250-Alanine, aspartate and glutamate metabolism"	Acyrthosiphon pisum (Pea aphid)	'de novo' IMP biosynthetic process [GO:0006189]; nucleoside metabolic process [GO:0009116]; purine nucleobase biosynthetic process [GO:0009113]	amidophosphoribosyltransferase activity [GO:0004044]; iron-sulfur cluster binding [GO:0051536]; metal ion binding [GO:0046872]	#N/A	PIRNR:PIRNR000485}.	Transmembrane
TR33294|c0_g1_i2	2918	J9K612	tr|J9K612|J9K612_ACYPI	#N/A	Acyrthosiphon pisum (Pea aphid)	transcription, DNA-templated [GO:0006351]	DNA binding [GO:0003677]; transcription factor activity, sequence-specific DNA binding [GO:0003700]	cytoplasm [GO:0005737]; nucleus [GO:0005634]; transcription factor complex [GO:0005667]	Uncharacterized protein	NA
TR4305|c0_g1_i2	2010	J9K2B1	tr|J9K2B1|J9K2B1_ACYPI	#N/A	Acyrthosiphon pisum (Pea aphid)	#N/A	nucleic acid binding [GO:0003676]; nucleotide binding [GO:0000166]	#N/A	Uncharacterized protein	NA
TR60697|c0_g1_i2	625	C4WVA4	tr|C4WVA4|C4WVA4_ACYPI	ko01100-Metabolic pathways ; ko05016-Huntington's disease ; ko05010-Alzheimer's disease ; ko00190-Oxidative phosphorylation ; ko05012-Parkinson's disease ; ko04932-Non-alcoholic fatty liver disease (NAFLD) ; ko04260-Cardiac muscle contraction ; ko02020-Two-component system	Acyrthosiphon pisum (Pea aphid)	#N/A	electron carrier activity [GO:0009055]; heme binding [GO:0020037]	#N/A	ACYPI008382 protein (Uncharacterized protein)	Nuclear localization, Transmembrane
TR34642|c0_g2_i2	5219	J9JT31	tr|J9JT31|J9JT31_ACYPI	#N/A	Acyrthosiphon pisum (Pea aphid)	transcription from RNA polymerase II promoter [GO:0006366]	DNA binding [GO:0003677]; DNA-directed RNA polymerase activity [GO:0003899]	DNA-directed RNA polymerase II, core complex [GO:0005665]	DNA-directed RNA polymerase (EC 2.7.7.6)	Transmembrane
TR3650|c0_g1_i1	6146	J9JW70	tr|J9JW70|J9JW70_ACYPI	#N/A	Acyrthosiphon pisum (Pea aphid)	nucleobase-containing compound metabolic process [GO:0006139]; regulation of DNA-templated transcription, elongation [GO:0032784]; regulation of transcription from RNA polymerase II promoter [GO:0006357]	DNA binding [GO:0003677]	#N/A	Uncharacterized protein	Transmembrane
TR34969|c0_g1_i1	15747	J9JN14	tr|J9JN14|J9JN14_ACYPI	#N/A	Acyrthosiphon pisum (Pea aphid)	#N/A	zinc ion binding [GO:0008270]	#N/A	Uncharacterized protein	NA
TR21758|c0_g1_i1	1595	J9K245	tr|J9K245|J9K245_ACYPI	#N/A	Acyrthosiphon pisum (Pea aphid)	chitin metabolic process [GO:0006030]	chitin binding [GO:0008061]	extracellular region [GO:0005576]	Uncharacterized protein	NA
TR17428|c0_g1_i1	2659	J9JRR5	tr|J9JRR5|J9JRR5_ACYPI	ko01100-Metabolic pathways ; ko04141-Protein processing in endoplasmic reticulum ; ko00510-N-Glycan biosynthesis ; ko00513-Various types of N-glycan biosynthesis	Acyrthosiphon pisum (Pea aphid)	protein N-linked glycosylation [GO:0006487]	#N/A	integral component of membrane [GO:0016021]; oligosaccharyltransferase complex [GO:0008250]	Uncharacterized protein	SignalIP, Transmembrane
TR22450|c0_g1_i1	3348	V5G2G9	tr|V5G2G9|V5G2G9_ANOGL	#N/A	Anoplophora glabripennis (Asian longhorn beetle) (Anoplophora nobilis)	glycogen biosynthetic process [GO:0005978]	1,4-alpha-glucan branching enzyme activity [GO:0003844]; cation binding [GO:0043169]; hydrolase activity, hydrolyzing O-glycosyl compounds [GO:0004553]	#N/A	1,4-alpha-glucan-branching enzyme	NA
TR30854|c0_g1_i1	5192	J9K7N0	tr|J9K7N0|J9K7N0_ACYPI	ko01100-Metabolic pathways ; ko01110-Biosynthesis of secondary metabolites ; ko01130-Biosynthesis of antibiotics ; ko00230-Purine metabolism ; ko00670-One carbon pool by folate	Acyrthosiphon pisum (Pea aphid)	purine nucleotide biosynthetic process [GO:0006164]	IMP cyclohydrolase activity [GO:0003937]; phosphoribosylaminoimidazolecarboxamide formyltransferase activity [GO:0004643]	#N/A	Uncharacterized protein	NA
TR21219|c0_g1_i1	3042	J9K4A5	tr|J9K4A5|J9K4A5_ACYPI	#N/A	Acyrthosiphon pisum (Pea aphid)	cell cycle [GO:0007049]; cell proliferation [GO:0008283]	transcription factor activity, sequence-specific DNA binding [GO:0003700]	#N/A	Uncharacterized protein	Transmembrane
TR4596|c0_g1_i1	5954	C4WVL4	tr|C4WVL4|C4WVL4_ACYPI	ko04932-Non-alcoholic fatty liver disease (NAFLD) ; ko04152-AMPK signaling pathway ; ko04211-Longevity regulating pathway - mammal ; ko04920-Adipocytokine signaling pathway	Acyrthosiphon pisum (Pea aphid)	#N/A	#N/A	integral component of membrane [GO:0016021]	ACYPI001921 protein (Uncharacterized protein)	SignalIP, Transmembrane
TR33890|c0_g1_i1	5537	J9K563	tr|J9K563|J9K563_ACYPI	#N/A	Acyrthosiphon pisum (Pea aphid)	cell adhesion [GO:0007155]	#N/A	integral component of membrane [GO:0016021]	Uncharacterized protein	Transmembrane
TR12777|c0_g1_i1	3649	J9JVG8	tr|J9JVG8|J9JVG8_ACYPI	ko01100-Metabolic pathways ; ko01110-Biosynthesis of secondary metabolites ; ko00230-Purine metabolism ; ko00983-Drug metabolism - other enzymes	Acyrthosiphon pisum (Pea aphid)	GMP biosynthetic process [GO:0006177]	IMP dehydrogenase activity [GO:0003938]; metal ion binding [GO:0046872]	#N/A	RuleBase:RU003928}.	Signal IP
TR31161|c0_g1_i1	2683	J9JUZ3	tr|J9JUZ3|J9JUZ3_ACYPI	#N/A	Acyrthosiphon pisum (Pea aphid)	#N/A	nucleic acid binding [GO:0003676]; nucleotide binding [GO:0000166]	#N/A	Uncharacterized protein	Transmembrane
TR21804|c0_g2_i1	619	J9JZ75	tr|J9JZ75|J9JZ75_ACYPI	#N/A	Acyrthosiphon pisum (Pea aphid)	#N/A	#N/A	#N/A	Uncharacterized protein	Transmembrane
TR31171|c1_g2_i1	2582	J9JW30	tr|J9JW30|J9JW30_ACYPI	#N/A	Acyrthosiphon pisum (Pea aphid)	#N/A	peroxiredoxin activity [GO:0051920]	#N/A	Uncharacterized protein	NA
TR30214|c1_g1_i1	4043	J9JZ16	tr|J9JZ16|J9JZ16_ACYPI	#N/A	Acyrthosiphon pisum (Pea aphid)	intracellular protein transport [GO:0006886]; vesicle-mediated transport [GO:0016192]	structural molecule activity [GO:0005198]	COPI vesicle coat [GO:0030126]	Coatomer subunit beta (Beta-coat protein)	Signal IP
TR20816|c0_g1_i1	2825	J9K3F8	tr|J9K3F8|J9K3F8_ACYPI	#N/A	Acyrthosiphon pisum (Pea aphid)	#N/A	#N/A	#N/A	Uncharacterized protein	Transmembrane
TR21064|c0_g1_i1	3312	J9JQU7	tr|J9JQU7|J9JQU7_ACYPI	ko04141-Protein processing in endoplasmic reticulum	Acyrthosiphon pisum (Pea aphid)	#N/A	zinc ion binding [GO:0008270]	#N/A	Uncharacterized protein	NA
TR3617|c0_g3_i1	3271	J9M0I9	tr|J9M0I9|J9M0I9_ACYPI	#N/A	Acyrthosiphon pisum (Pea aphid)	#N/A	sequence-specific DNA binding [GO:0043565]; transcription factor activity, sequence-specific DNA binding [GO:0003700]; zinc ion binding [GO:0008270]	nucleus [GO:0005634]	Uncharacterized protein	NA
TR19308|c0_g1_i1	2233	J9JKD6	tr|J9JKD6|J9JKD6_ACYPI	#N/A	Acyrthosiphon pisum (Pea aphid)	#N/A	hydrolase activity [GO:0016787]	#N/A	Carboxylic ester hydrolase (EC 3.1.1.-)	Signal IP
TR34609|c0_g1_i2	4580	A0A023F5D0	tr|A0A023F5D0|A0A023F5D0_TRIIF	#N/A	Triatoma infestans (Assassin bug)	#N/A	ATP binding [GO:0005524]; motor activity [GO:0003774]	myosin complex [GO:0016459]	Putative myosin motor domain protein	SignalIP, Transmembrane
TR21747|c0_g1_i1	2971	J9JV90	tr|J9JV90|J9JV90_ACYPI	#N/A	Acyrthosiphon pisum (Pea aphid)	cell cycle arrest [GO:0007050]	cyclin-dependent protein serine/threonine kinase inhibitor activity [GO:0004861]	nucleus [GO:0005634]	Uncharacterized protein	NA
TR36063|c0_g1_i3	9488	J9JP86	tr|J9JP86|J9JP86_ACYPI	#N/A	Acyrthosiphon pisum (Pea aphid)	#N/A	#N/A	integral component of membrane [GO:0016021]	Uncharacterized protein	Transmembrane
TR71120|c1_g1_i1	399	C4WV58	tr|C4WV58|C4WV58_ACYPI	#N/A	Acyrthosiphon pisum (Pea aphid)	#N/A	#N/A	#N/A	ACYPI002011 protein (Uncharacterized protein)	NA
TR30234|c1_g1_i1	4104	J9JNI5	tr|J9JNI5|J9JNI5_ACYPI	#N/A	Acyrthosiphon pisum (Pea aphid)	#N/A	ATP binding [GO:0005524]; motor activity [GO:0003774]	myosin complex [GO:0016459]	Uncharacterized protein	SignalIP, Transmembrane
TR28695|c0_g1_i1	2471	C4WXY5	tr|C4WXY5|C4WXY5_ACYPI	#N/A	Acyrthosiphon pisum (Pea aphid)	#N/A	#N/A	#N/A	ACYPI004223 protein (Uncharacterized protein)	NA
TR18649|c0_g1_i1	1578	C4WRY6	tr|C4WRY6|C4WRY6_ACYPI	#N/A	Acyrthosiphon pisum (Pea aphid)	#N/A	#N/A	#N/A	ACYPI007535 protein (Uncharacterized protein)	Transmembrane
TR25002|c0_g1_i2	2166	J9K608	tr|J9K608|J9K608_ACYPI	#N/A	Acyrthosiphon pisum (Pea aphid)	#N/A	serine-type endopeptidase activity [GO:0004252]	#N/A	Uncharacterized protein	Signal IP
TR34026|c0_g1_i19	7130	J9JWD5	tr|J9JWD5|J9JWD5_ACYPI	ko05203-Viral carcinogenesis ; ko04390-Hippo signaling pathway ; ko04391-Hippo signaling pathway - fly	Acyrthosiphon pisum (Pea aphid)	#N/A	#N/A	#N/A	Uncharacterized protein	NA
TR28816|c0_g1_i1	3983	J9KC68	tr|J9KC68|J9KC68_ACYPI	#N/A	Acyrthosiphon pisum (Pea aphid)	#N/A	zinc ion binding [GO:0008270]	#N/A	Uncharacterized protein	NA
TR30447|c0_g1_i1	5831	W5U4R1	tr|W5U4R1|W5U4R1_LOCMI	#N/A	Locusta migratoria (Migratory locust)	#N/A	ATP binding [GO:0005524]; metal ion binding [GO:0046872]; sodium:potassium-exchanging ATPase activity [GO:0005391]	integral component of membrane [GO:0016021]	Sodium/potassium-transporting ATPase subunit alpha (EC 3.6.3.-)	Transmembrane
TR30688|c0_g1_i1	3672	J9JMI3	tr|J9JMI3|J9JMI3_ACYPI	#N/A	Acyrthosiphon pisum (Pea aphid)	#N/A	#N/A	#N/A	Uncharacterized protein	Transmembrane
TR34257|c0_g2_i4	4505	X1WJM7	tr|X1WJM7|X1WJM7_ACYPI	#N/A	Acyrthosiphon pisum (Pea aphid)	#N/A	substrate-specific transmembrane transporter activity [GO:0022891]	integral component of membrane [GO:0016021]	Uncharacterized protein	SignalIP, Transmembrane
TR34026|c0_g1_i12	7330	J9JWD5	tr|J9JWD5|J9JWD5_ACYPI	ko05203-Viral carcinogenesis ; ko04390-Hippo signaling pathway ; ko04391-Hippo signaling pathway - fly	Acyrthosiphon pisum (Pea aphid)	#N/A	#N/A	#N/A	Uncharacterized protein	NA
TR1235|c0_g2_i1	2313	J9K2T2	tr|J9K2T2|J9K2T2_ACYPI	ko01100-Metabolic pathways ; ko00330-Arginine and proline metabolism	Acyrthosiphon pisum (Pea aphid)	#N/A	iron ion binding [GO:0005506]; L-ascorbic acid binding [GO:0031418]; oxidoreductase activity, acting on single donors with incorporation of molecular oxygen, incorporation of two atoms of oxygen [GO:0016702]; procollagen-proline 4-dioxygenase activity [GO:0004656]	endoplasmic reticulum [GO:0005783]	Uncharacterized protein	Signal IP
TR16325|c0_g1_i1	1561	C4WRY0	tr|C4WRY0|C4WRY0_ACYPI	#N/A	Acyrthosiphon pisum (Pea aphid)	#N/A	#N/A	#N/A	ACYPI38480 protein (Uncharacterized protein)	Signal IP
TR35520|c7_g3_i2	542	C4WT30	tr|C4WT30|C4WT30_ACYPI	#N/A	Acyrthosiphon pisum (Pea aphid)	#N/A	structural constituent of cuticle [GO:0042302]	#N/A	ACYPI001599 protein (ACYPI009941 protein) (Uncharacterized protein)	NA
TR11196|c0_g2_i1	3133	J9JNH3	tr|J9JNH3|J9JNH3_ACYPI	ko05146-Amoebiasis	Acyrthosiphon pisum (Pea aphid)	#N/A	#N/A	extracellular space [GO:0005615]	Uncharacterized protein	Nuclear localization, SignalIP
TR33465|c0_g1_i2	1588	C4WSW4	tr|C4WSW4|C4WSW4_ACYPI	#N/A	Acyrthosiphon pisum (Pea aphid)	#N/A	calcium-dependent phospholipid binding [GO:0005544]; calcium ion binding [GO:0005509]	#N/A	Annexin	NA
TR35320|c0_g1_i1	3521	J9KAG5	tr|J9KAG5|J9KAG5_ACYPI	#N/A	Acyrthosiphon pisum (Pea aphid)	#N/A	transferase activity, transferring acyl groups other than amino-acyl groups [GO:0016747]	#N/A	Uncharacterized protein	Signal IP
TR11056|c0_g2_i1	1850	J9K5I5	tr|J9K5I5|J9K5I5_ACYPI	#N/A	Acyrthosiphon pisum (Pea aphid)	#N/A	structural constituent of cuticle [GO:0042302]	#N/A	Uncharacterized protein	SignalIP, Transmembrane
TR23246|c0_g1_i1	3707	J9JZE0	tr|J9JZE0|J9JZE0_ACYPI	ko01100-Metabolic pathways ; ko01110-Biosynthesis of secondary metabolites ; ko01130-Biosynthesis of antibiotics ; ko01120-Microbial metabolism in diverse environments ; ko01200-Carbon metabolism ; ko00010-Glycolysis / Gluconeogenesis ; ko00071-Fatty acid degradation ; ko00680-Methane metabolism ; ko00350-Tyrosine metabolism ; ko05204-Chemical carcinogenesis ; ko00980-Metabolism of xenobiotics by…	Acyrthosiphon pisum (Pea aphid)	ethanol oxidation [GO:0006069]	S-(hydroxymethyl)glutathione dehydrogenase activity [GO:0051903]; zinc ion binding [GO:0008270]	#N/A	S-(hydroxymethyl)glutathione dehydrogenase (EC 1.1.1.284)	Transmembrane
TR24671|c0_g1_i1	2079	J9JRA1	tr|J9JRA1|J9JRA1_ACYPI	#N/A	Acyrthosiphon pisum (Pea aphid)	#N/A	#N/A	#N/A	Uncharacterized protein	NA
TR3790|c1_g1_i1	3235	J9JYB0	tr|J9JYB0|J9JYB0_ACYPI	#N/A	Acyrthosiphon pisum (Pea aphid)	#N/A	nucleic acid binding [GO:0003676]	#N/A	Piwi-like protein	NA
TR34317|c0_g3_i1	6657	J9JUV1	tr|J9JUV1|J9JUV1_ACYPI	#N/A	Acyrthosiphon pisum (Pea aphid)	#N/A	ATP binding [GO:0005524]; motor activity [GO:0003774]	myosin complex [GO:0016459]	Uncharacterized protein	NA
TR34026|c0_g1_i4	6866	A0A0A9X8C7	tr|A0A0A9X8C7|A0A0A9X8C7_LYGHE	#N/A	Lygus hesperus (Western plant bug)	#N/A	#N/A	#N/A	Protein lap4	Nuclear Localization
TR30199|c0_g1_i1	2011	X1WQH8	tr|X1WQH8|X1WQH8_ACYPI	ko04141-Protein processing in endoplasmic reticulum ; ko05166-HTLV-I infection ; ko04932-Non-alcoholic fatty liver disease (NAFLD)	Acyrthosiphon pisum (Pea aphid)	#N/A	sequence-specific DNA binding [GO:0043565]; transcription factor activity, sequence-specific DNA binding [GO:0003700]	#N/A	Uncharacterized protein	Transmembrane
TR53460|c0_g1_i1	1277	C4WU23	tr|C4WU23|C4WU23_ACYPI	ko05012-Parkinson's disease ; ko04120-Ubiquitin mediated proteolysis	Acyrthosiphon pisum (Pea aphid)	#N/A	ATP binding [GO:0005524]; ligase activity [GO:0016874]	#N/A	ACYPI005089 protein (Uncharacterized protein)	NA
TR34026|c0_g1_i10	7066	A0A0A9X8C7	tr|A0A0A9X8C7|A0A0A9X8C7_LYGHE	#N/A	Lygus hesperus (Western plant bug)	#N/A	#N/A	#N/A	Protein lap4	NA
TR34282|c0_g1_i1	3986	X1WIC4	tr|X1WIC4|X1WIC4_ACYPI	ko03060-Protein export	Acyrthosiphon pisum (Pea aphid)	SRP-dependent cotranslational protein targeting to membrane [GO:0006614]	7S RNA binding [GO:0008312]	signal recognition particle, endoplasmic reticulum targeting [GO:0005786]	Signal recognition particle subunit SRP72	Transmembrane
TR31318|c0_g1_i3	1097	C4WRK5	tr|C4WRK5|C4WRK5_ACYPI	#N/A	Acyrthosiphon pisum (Pea aphid)	#N/A	#N/A	#N/A	ACYPI005467 protein	NA
TR33414|c2_g1_i5	3899	J9K338	tr|J9K338|J9K338_ACYPI	#N/A	Acyrthosiphon pisum (Pea aphid)	#N/A	ribonuclease T2 activity [GO:0033897]; RNA binding [GO:0003723]	#N/A	Uncharacterized protein	NA
TR33414|c2_g1_i4	4059	J9K338	tr|J9K338|J9K338_ACYPI	#N/A	Acyrthosiphon pisum (Pea aphid)	#N/A	ribonuclease T2 activity [GO:0033897]; RNA binding [GO:0003723]	#N/A	Uncharacterized protein	NA
TR34772|c0_g1_i2	3580	J9K597	tr|J9K597|J9K597_ACYPI	#N/A	Acyrthosiphon pisum (Pea aphid)	#N/A	#N/A	#N/A	Uncharacterized protein	SignalIP, Transmembrane
TR34026|c0_g1_i6	6722	A0A069DXR8	tr|A0A069DXR8|A0A069DXR8_9HEMI	#N/A	Panstrongylus megistus	#N/A	#N/A	#N/A	Uncharacterized protein	NA
TR25462|c0_g1_i2	1938	A0A0A9XYV3	tr|A0A0A9XYV3|A0A0A9XYV3_LYGHE	#N/A	Lygus hesperus (Western plant bug)	#N/A	zinc ion binding [GO:0008270]	#N/A	LIM and senescent cell antigen-like-containing domain protein 2 (Uncharacterized protein)	NA
TR35481|c0_g1_i2	7733	J9JM17	tr|J9JM17|J9JM17_ACYPI	#N/A	Acyrthosiphon pisum (Pea aphid)	#N/A	#N/A	#N/A	Uncharacterized protein	Transmembrane
TR34382|c0_g1_i4	5358	J9JY83	tr|J9JY83|J9JY83_ACYPI	#N/A	Acyrthosiphon pisum (Pea aphid)	#N/A	DNA binding [GO:0003677]	#N/A	Uncharacterized protein	SignalIP, Transmembrane
TR53699|c0_g1_i1	2642	J9JUB5	tr|J9JUB5|J9JUB5_ACYPI	ko03018-RNA degradation	Acyrthosiphon pisum (Pea aphid)	#N/A	hydrolase activity [GO:0016787]; manganese ion binding [GO:0030145]; RNA binding [GO:0003723]	#N/A	Uncharacterized protein	NA
TR18649|c0_g1_i2	1542	C4WRY6	tr|C4WRY6|C4WRY6_ACYPI	#N/A	Acyrthosiphon pisum (Pea aphid)	#N/A	#N/A	#N/A	ACYPI007535 protein (Uncharacterized protein)	Transmembrane
TR22076|c0_g1_i1	3267	J9K9U7	tr|J9K9U7|J9K9U7_ACYPI	#N/A	Acyrthosiphon pisum (Pea aphid)	#N/A	#N/A	#N/A	Uncharacterized protein	NA
TR3428|c0_g1_i2	4378	J9K704	tr|J9K704|J9K704_ACYPI	ko05010-Alzheimer's disease	Acyrthosiphon pisum (Pea aphid)	#N/A	metal ion binding [GO:0046872]; metalloendopeptidase activity [GO:0004222]	#N/A	Uncharacterized protein	Signal IP
TR34852|c0_g1_i1	3143	J9KCZ1	tr|J9KCZ1|J9KCZ1_ACYPI	#N/A	Acyrthosiphon pisum (Pea aphid)	#N/A	nucleic acid binding [GO:0003676]	#N/A	Uncharacterized protein	Transmembrane
TR30987|c0_g1_i1	2488	J9K1X5	tr|J9K1X5|J9K1X5_ACYPI	#N/A	Acyrthosiphon pisum (Pea aphid)	#N/A	#N/A	#N/A	Uncharacterized protein	NA
TR30306|c1_g1_i1	896	J9JJQ4	tr|J9JJQ4|J9JJQ4_ACYPI	#N/A	Acyrthosiphon pisum (Pea aphid)	#N/A	#N/A	#N/A	Uncharacterized protein	NA
TR34718|c1_g1_i1	1882	J9JV88	tr|J9JV88|J9JV88_ACYPI	#N/A	Acyrthosiphon pisum (Pea aphid)	#N/A	flavin adenine dinucleotide binding [GO:0050660]; N,N-dimethylaniline monooxygenase activity [GO:0004499]; NADP binding [GO:0050661]	#N/A	Flavin-containing monooxygenase (EC 1.-.-.-)	Nuclear Localization
TR42431|c0_g1_i1	1038	C4WUU5	tr|C4WUU5|C4WUU5_ACYPI	#N/A	Acyrthosiphon pisum (Pea aphid)	#N/A	#N/A	#N/A	ACYPI001606 protein (Uncharacterized protein)	Nuclear localization, SignalIP
TR59167|c0_g1_i1	2494	J9K7W5	tr|J9K7W5|J9K7W5_ACYPI	#N/A	Acyrthosiphon pisum (Pea aphid)	#N/A	ATPase activity [GO:0016887]; ATP binding [GO:0005524]	#N/A	Uncharacterized protein	NA
TR28685|c0_g1_i1	2338	J9K273	tr|J9K273|J9K273_ACYPI	#N/A	Acyrthosiphon pisum (Pea aphid)	#N/A	#N/A	#N/A	Uncharacterized protein	NA
TR31704|c0_g1_i1	4837	J9K3L7	tr|J9K3L7|J9K3L7_ACYPI	#N/A	Acyrthosiphon pisum (Pea aphid)	#N/A	ATP binding [GO:0005524]; motor activity [GO:0003774]	myosin complex [GO:0016459]	Uncharacterized protein	NA
TR34026|c0_g1_i14	6458	A0A0A9X8C7	tr|A0A0A9X8C7|A0A0A9X8C7_LYGHE	#N/A	Lygus hesperus (Western plant bug)	#N/A	#N/A	#N/A	Protein lap4	NA
TR21225|c0_g2_i1	1843	J9JLQ2	tr|J9JLQ2|J9JLQ2_ACYPI	ko01100-Metabolic pathways ; ko00051-Fructose and mannose metabolism ; ko00040-Pentose and glucuronate interconversions	Acyrthosiphon pisum (Pea aphid)	#N/A	oxidoreductase activity [GO:0016491]; zinc ion binding [GO:0008270]	#N/A	Uncharacterized protein	NA
TR38772|c0_g1_i1	1253	Q1ZZP6	tr|Q1ZZP6|Q1ZZP6_ACYPI	#N/A	Acyrthosiphon pisum (Pea aphid)	formation of translation preinitiation complex [GO:0001731]; regulation of translational initiation [GO:0006446]	ribosome binding [GO:0043022]; translation initiation factor activity [GO:0003743]	eukaryotic 43S preinitiation complex [GO:0016282]; eukaryotic 48S preinitiation complex [GO:0033290]; eukaryotic translation initiation factor 3 complex [GO:0005852]	Eukaryotic translation initiation factor 3 subunit K (eIF3k) (eIF-3 p25)	Nuclear localization, Transmembrane
TR1082|c0_g1_i1	5507	X1WIX6	tr|X1WIX6|X1WIX6_ACYPI	#N/A	Acyrthosiphon pisum (Pea aphid)	#N/A	endopeptidase inhibitor activity [GO:0004866]	extracellular space [GO:0005615]	Uncharacterized protein	SignalIP, Transmembrane
TR21824|c0_g1_i1	1385	NA	NA	NA	NA	NA	NA	NA	NA	Nuclear Localization
TR23387|c0_g1_i1	1280	C4WS31	tr|C4WS31|C4WS31_ACYPI	ko04015-Rap1 signaling pathway ; ko04810-Regulation of actin cytoskeleton ; ko05132-Salmonella infection ; ko05131-Shigellosis	Acyrthosiphon pisum (Pea aphid)	#N/A	#N/A	cytoskeleton [GO:0005856]	Profilin	NA
TR65156|c0_g2_i1	1510	J9K964	tr|J9K964|J9K964_ACYPI	ko04151-PI3K-Akt signaling pathway ; ko04510-Focal adhesion ; ko04145-Phagosome ; ko04512-ECM-receptor interaction ; ko05144-Malaria	Acyrthosiphon pisum (Pea aphid)	cell adhesion [GO:0007155]; regulation of cell growth [GO:0001558]	calcium ion binding [GO:0005509]	extracellular region [GO:0005576]	Uncharacterized protein	Signal IP
TR9748|c0_g1_i1	1349	J9JQT9	tr|J9JQT9|J9JQT9_ACYPI	#N/A	Acyrthosiphon pisum (Pea aphid)	#N/A	#N/A	#N/A	Uncharacterized protein	NA
TR11056|c0_g2_i2	1826	J9K5I5	tr|J9K5I5|J9K5I5_ACYPI	#N/A	Acyrthosiphon pisum (Pea aphid)	#N/A	structural constituent of cuticle [GO:0042302]	#N/A	Uncharacterized protein	SignalIP, Transmembrane
TR20940|c0_g1_i1	1553	J9K9U6	tr|J9K9U6|J9K9U6_ACYPI	ko05169-Epstein-Barr virus infection ; ko03050-Proteasome	Acyrthosiphon pisum (Pea aphid)	#N/A	#N/A	#N/A	Uncharacterized protein	NA
TR19095|c0_g1_i1	1973	J9K0D2	tr|J9K0D2|J9K0D2_ACYPI	#N/A	Acyrthosiphon pisum (Pea aphid)	maturation of 5.8S rRNA from tricistronic rRNA transcript (SSU-rRNA, 5.8S rRNA, LSU-rRNA) [GO:0000466]; maturation of LSU-rRNA from tricistronic rRNA transcript (SSU-rRNA, 5.8S rRNA, LSU-rRNA) [GO:0000463]	ribonucleoprotein complex binding [GO:0043021]	nucleolus [GO:0005730]; nucleoplasm [GO:0005654]; preribosome, large subunit precursor [GO:0030687]	Pescadillo homolog	NA
TR3731|c0_g1_i1	3503	X1WIM7	tr|X1WIM7|X1WIM7_ACYPI	#N/A	Acyrthosiphon pisum (Pea aphid)	#N/A	phosphoprotein phosphatase activity [GO:0004721]	#N/A	Serine/threonine-protein phosphatase (EC 3.1.3.16)	Transmembrane
TR32564|c0_g1_i1	2719	J9JTB9	tr|J9JTB9|J9JTB9_ACYPI	ko03040-Spliceosome ; ko05205-Proteoglycans in cancer ; ko05202-Transcriptional misregulation in cancer	Acyrthosiphon pisum (Pea aphid)	#N/A	ATP binding [GO:0005524]; helicase activity [GO:0004386]; nucleic acid binding [GO:0003676]	#N/A	Uncharacterized protein	NA
TR35899|c4_g1_i1	1537	C4WUA6	tr|C4WUA6|C4WUA6_ACYPI	ko03050-Proteasome	Acyrthosiphon pisum (Pea aphid)	ubiquitin-dependent protein catabolic process [GO:0006511]	threonine-type endopeptidase activity [GO:0004298]	cytoplasm [GO:0005737]; nucleus [GO:0005634]; proteasome core complex, alpha-subunit complex [GO:0019773]	Proteasome subunit alpha type (EC 3.4.25.1)	NA
TR31814|c0_g1_i1	3409	J9JWM9	tr|J9JWM9|J9JWM9_ACYPI	ko03008-Ribosome biogenesis in eukaryotes	Acyrthosiphon pisum (Pea aphid)	#N/A	nucleic acid binding [GO:0003676]	#N/A	Uncharacterized protein	Transmembrane
TR18712|c0_g1_i1	2349	J9K156	tr|J9K156|J9K156_ACYPI	#N/A	Acyrthosiphon pisum (Pea aphid)	#N/A	ubiquitin-protein transferase activity [GO:0004842]; zinc ion binding [GO:0008270]	#N/A	Uncharacterized protein	NA
TR19192|c0_g4_i1	468	NA	NA	NA	NA	NA	NA	NA	NA	Signal IP
TR15764|c0_g1_i1	2528	J9JW60	tr|J9JW60|J9JW60_ACYPI	#N/A	Acyrthosiphon pisum (Pea aphid)	#N/A	#N/A	#N/A	Uncharacterized protein	NA
TR35632|c4_g2_i3	6225	J9JWJ6	tr|J9JWJ6|J9JWJ6_ACYPI	#N/A	Acyrthosiphon pisum (Pea aphid)	#N/A	#N/A	#N/A	Uncharacterized protein	NA
TR14980|c0_g1_i1	1740	Q5UEN5	tr|Q5UEN5|Q5UEN5_TOXCI	#N/A	Toxoptera citricida (Brown citrus aphid) (Aphis citricidus)	protein catabolic process [GO:0030163]	ATP binding [GO:0005524]; peptidase activity [GO:0008233]	cytoplasm [GO:0005737]	26S protease regulatory subunit-like protein	Nuclear Localization
TR3187|c2_g1_i1	2127	J9K0H2	tr|J9K0H2|J9K0H2_ACYPI	ko04146-Peroxisome ; ko04212-Longevity regulating pathway - worm ; "ko00073-Cutin, suberine and wax biosynthesis"	Acyrthosiphon pisum (Pea aphid)	#N/A	fatty-acyl-CoA reductase (alcohol-forming) activity [GO:0080019]	#N/A	Uncharacterized protein	Transmembrane
TR23677|c1_g1_i1	1595	J9K0S7	tr|J9K0S7|J9K0S7_ACYPI	ko04120-Ubiquitin mediated proteolysis	Acyrthosiphon pisum (Pea aphid)	#N/A	ATP binding [GO:0005524]; ligase activity [GO:0016874]	#N/A	Uncharacterized protein	NA
TR32587|c3_g2_i2	4064	X1XTW3	tr|X1XTW3|X1XTW3_ACYPI	ko04144-Endocytosis ; ko04072-Phospholipase D signaling pathway ; ko04721-Synaptic vesicle cycle ; ko05100-Bacterial invasion of epithelial cells ; ko04961-Endocrine and other factor-regulated calcium reabsorption	Acyrthosiphon pisum (Pea aphid)	clathrin-mediated endocytosis [GO:0072583]	GTPase activity [GO:0003924]; GTP binding [GO:0005525]	#N/A	Uncharacterized protein	Transmembrane
TR35223|c0_g1_i1	6038	J9JQY6	tr|J9JQY6|J9JQY6_ACYPI	#N/A	Acyrthosiphon pisum (Pea aphid)	regulation of transcription, DNA-templated [GO:0006355]	DNA binding [GO:0003677]; metal ion binding [GO:0046872]	nucleus [GO:0005634]	Uncharacterized protein	Transmembrane
TR35958|c2_g1_i2	5902	J9JYT6	tr|J9JYT6|J9JYT6_ACYPI	#N/A	Acyrthosiphon pisum (Pea aphid)	protein deubiquitination [GO:0016579]; ubiquitin-dependent protein catabolic process [GO:0006511]	cysteine-type peptidase activity [GO:0008234]; ubiquitinyl hydrolase activity [GO:0036459]	#N/A	Uncharacterized protein	NA
TR4815|c0_g1_i1	3618	T1HUA9	tr|T1HUA9|T1HUA9_RHOPR	#N/A	Rhodnius prolixus (Triatomid bug)	#N/A	[heparan sulfate]-glucosamine N-sulfotransferase activity [GO:0015016]; hydrolase activity [GO:0016787]	#N/A	Uncharacterized protein (Fragment)	SignalIP, Transmembrane
TR47769|c0_g1_i1	1403	J9JJL1	tr|J9JJL1|J9JJL1_ACYPI	#N/A	Acyrthosiphon pisum (Pea aphid)	#N/A	#N/A	#N/A	Uncharacterized protein	Transmembrane
TR33879|c2_g1_i1	3209	J9K2T6	tr|J9K2T6|J9K2T6_ACYPI	#N/A	Acyrthosiphon pisum (Pea aphid)	#N/A	#N/A	#N/A	Uncharacterized protein	SignalIP, Transmembrane
TR34712|c0_g1_i2	3084	J9K5L1	tr|J9K5L1|J9K5L1_ACYPI	ko04512-ECM-receptor interaction	Acyrthosiphon pisum (Pea aphid)	#N/A	transmembrane transporter activity [GO:0022857]	integral component of membrane [GO:0016021]	Uncharacterized protein	Transmembrane
TR31182|c0_g2_i1	6052	A0A0A9X6R6	tr|A0A0A9X6R6|A0A0A9X6R6_LYGHE	#N/A	Lygus hesperus (Western plant bug)	#N/A	ATP binding [GO:0005524]; protein kinase activity [GO:0004672]	#N/A	Glycogen synthase kinase-3 beta (Uncharacterized protein)	Signal IP
TR41809|c0_g1_i1	1254	Q201V0	tr|Q201V0|Q201V0_ACYPI	ko03050-Proteasome	Acyrthosiphon pisum (Pea aphid)	proteolysis involved in cellular protein catabolic process [GO:0051603]	threonine-type endopeptidase activity [GO:0004298]	cytoplasm [GO:0005737]; nucleus [GO:0005634]; proteasome core complex [GO:0005839]	Proteasome subunit beta type (EC 3.4.25.1)	Nuclear Localization
TR35674|c2_g1_i1	2434	X1X128	tr|X1X128|X1X128_ACYPI	#N/A	Acyrthosiphon pisum (Pea aphid)	#N/A	metal ion binding [GO:0046872]; oxidoreductase activity [GO:0016491]	#N/A	Uncharacterized protein	Nuclear Localization
TR21789|c0_g1_i1	6345	J9JJG3	tr|J9JJG3|J9JJG3_ACYPI	#N/A	Acyrthosiphon pisum (Pea aphid)	#N/A	#N/A	#N/A	Uncharacterized protein	NA
TR25489|c0_g1_i1	1504	Q1ZZP8	tr|Q1ZZP8|Q1ZZP8_ACYPI	ko01110-Biosynthesis of secondary metabolites ; ko01212-Fatty acid metabolism ; ko00062-Fatty acid elongation ; ko01040-Biosynthesis of unsaturated fatty acids	Acyrthosiphon pisum (Pea aphid)	#N/A	#N/A	#N/A	Uncharacterized protein	Nuclear localization, Transmembrane
TR33533|c0_g1_i4	3739	J9K3I1	tr|J9K3I1|J9K3I1_ACYPI	#N/A	Acyrthosiphon pisum (Pea aphid)	#N/A	nucleic acid binding [GO:0003676]; zinc ion binding [GO:0008270]	#N/A	Uncharacterized protein	NA
TR3065|c0_g1_i1	2764	A0A088ARU9	tr|A0A088ARU9|A0A088ARU9_APIME	#N/A	Apis mellifera (Honeybee)	glycogen biosynthetic process [GO:0005978]	glycogen (starch) synthase activity [GO:0004373]	#N/A	Uncharacterized protein	NA
TR3467|c0_g1_i1	2695	J9K0Q6	tr|J9K0Q6|J9K0Q6_ACYPI	#N/A	Acyrthosiphon pisum (Pea aphid)	#N/A	catalytic activity [GO:0003824]	#N/A	Uncharacterized protein	Nuclear localization, Transmembrane
TR3757|c0_g1_i1	1409	J9K4T1	tr|J9K4T1|J9K4T1_ACYPI	#N/A	Acyrthosiphon pisum (Pea aphid)	#N/A	#N/A	#N/A	Uncharacterized protein	Transmembrane
TR35684|c0_g1_i1	8398	J9K5Y4	tr|J9K5Y4|J9K5Y4_ACYPI	#N/A	Acyrthosiphon pisum (Pea aphid)	#N/A	#N/A	#N/A	Uncharacterized protein	Transmembrane
TR3644|c0_g1_i1	2960	J9JUU2	tr|J9JUU2|J9JUU2_ACYPI	#N/A	Acyrthosiphon pisum (Pea aphid)	#N/A	#N/A	#N/A	Uncharacterized protein	Transmembrane
TR33435|c0_g1_i3	6063	J9JUM4	tr|J9JUM4|J9JUM4_ACYPI	#N/A	Acyrthosiphon pisum (Pea aphid)	ATP-dependent chromatin remodeling [GO:0043044]	ATP binding [GO:0005524]; DNA binding [GO:0003677]; hydrolase activity, acting on acid anhydrides, in phosphorus-containing anhydrides [GO:0016818]	nucleus [GO:0005634]	Uncharacterized protein	NA
TR28766|c0_g1_i1	7260	J9JVY5	tr|J9JVY5|J9JVY5_ACYPI	#N/A	Acyrthosiphon pisum (Pea aphid)	#N/A	RNA polymerase II transcription cofactor activity [GO:0001104]	mediator complex [GO:0016592]	Uncharacterized protein	Transmembrane
TR4270|c0_g1_i1	1830	J9K8Q5	tr|J9K8Q5|J9K8Q5_ACYPI	ko03008-Ribosome biogenesis in eukaryotes	Acyrthosiphon pisum (Pea aphid)	#N/A	#N/A	#N/A	Uncharacterized protein	Transmembrane
TR33435|c0_g1_i1	5988	J9JUM4	tr|J9JUM4|J9JUM4_ACYPI	#N/A	Acyrthosiphon pisum (Pea aphid)	ATP-dependent chromatin remodeling [GO:0043044]	ATP binding [GO:0005524]; DNA binding [GO:0003677]; hydrolase activity, acting on acid anhydrides, in phosphorus-containing anhydrides [GO:0016818]	nucleus [GO:0005634]	Uncharacterized protein	NA
TR25002|c0_g1_i1	2103	J9K608	tr|J9K608|J9K608_ACYPI	#N/A	Acyrthosiphon pisum (Pea aphid)	#N/A	serine-type endopeptidase activity [GO:0004252]	#N/A	Uncharacterized protein	Signal IP
TR29113|c0_g1_i1	1550	C4WRR7	tr|C4WRR7|C4WRR7_ACYPI	ko04141-Protein processing in endoplasmic reticulum ; ko04120-Ubiquitin mediated proteolysis ; ko04110-Cell cycle ; ko04111-Cell cycle - yeast ; ko05168-Herpes simplex infection ; ko04114-Oocyte meiosis ; ko04310-Wnt signaling pathway ; ko04350-TGF-beta signaling pathway ; ko04710-Circadian rhythm	Acyrthosiphon pisum (Pea aphid)	ubiquitin-dependent protein catabolic process [GO:0006511]	#N/A	#N/A	ACYPI008850 protein (Uncharacterized protein)	NA
TR7682|c0_g1_i1	2330	X1WJL6	tr|X1WJL6|X1WJL6_ACYPI	ko01100-Metabolic pathways ; ko01110-Biosynthesis of secondary metabolites ; ko01130-Biosynthesis of antibiotics ; ko01120-Microbial metabolism in diverse environments ; ko01200-Carbon metabolism ; ko00020-Citrate cycle (TCA cycle) ; ko00640-Propanoate metabolism	Acyrthosiphon pisum (Pea aphid)	#N/A	ATP binding [GO:0005524]; ligase activity [GO:0016874]; metal ion binding [GO:0046872]	#N/A	Succinyl-CoA ligase subunit beta (EC 6.2.1.-)	NA
TR47716|c0_g1_i1	1799	J9K478	tr|J9K478|J9K478_ACYPI	ko04141-Protein processing in endoplasmic reticulum	Acyrthosiphon pisum (Pea aphid)	#N/A	#N/A	endoplasmic reticulum membrane [GO:0005789]; integral component of membrane [GO:0016021]	Translocon-associated protein subunit beta (TRAP-beta) (Signal sequence receptor subunit beta)	Nuclear localization, SignalIP, Transmembrane
TR31425|c1_g1_i1	3179	M9NE36	tr|M9NE36|M9NE36_DROME	#N/A	Drosophila melanogaster (Fruit fly)	carbohydrate metabolic process [GO:0005975]; chitin catabolic process [GO:0006032]	chitinase activity [GO:0004568]; chitin binding [GO:0008061]; hydrolase activity, acting on carbon-nitrogen (but not peptide) bonds [GO:0016810]	extracellular region [GO:0005576]	Chitin deacetylase-like 5, isoform H (EC 3.5.-.-)	Signal IP
TR18704|c0_g1_i1	1627	Q201X8	tr|Q201X8|Q201X8_ACYPI	ko01100-Metabolic pathways ; ko00190-Oxidative phosphorylation ; ko04145-Phagosome ; ko04721-Synaptic vesicle cycle ; ko05120-Epithelial cell signaling in Helicobacter pylori infection ; ko05110-Vibrio cholerae infection ; ko05323-Rheumatoid arthritis ; ko04966-Collecting duct acid secretion	Acyrthosiphon pisum (Pea aphid)	ATP hydrolysis coupled proton transport [GO:0015991]	proton-transporting ATPase activity, rotational mechanism [GO:0046961]	proton-transporting V-type ATPase, V1 domain [GO:0033180]	V-type proton ATPase subunit F	NA
TR21666|c0_g1_i1	1368	C4WRV2	tr|C4WRV2|C4WRV2_ACYPI	ko05016-Huntington's disease ; ko04146-Peroxisome ; ko05014-Amyotrophic lateral sclerosis (ALS) ; ko05020-Prion diseases	Acyrthosiphon pisum (Pea aphid)	#N/A	metal ion binding [GO:0046872]; superoxide dismutase activity [GO:0004784]	#N/A	Superoxide dismutase [Cu-Zn] (EC 1.15.1.1)	NA
TR31161|c0_g1_i2	1897	J9JUZ3	tr|J9JUZ3|J9JUZ3_ACYPI	#N/A	Acyrthosiphon pisum (Pea aphid)	#N/A	nucleic acid binding [GO:0003676]; nucleotide binding [GO:0000166]	#N/A	Uncharacterized protein	Transmembrane
TR27409|c0_g1_i2	3818	J9JUF4	tr|J9JUF4|J9JUF4_ACYPI	#N/A	Acyrthosiphon pisum (Pea aphid)	multicellular organismal development [GO:0007275]; Wnt signaling pathway [GO:0016055]	transmembrane signaling receptor activity [GO:0004888]	integral component of membrane [GO:0016021]	Uncharacterized protein	SignalIP, Transmembrane
TR35210|c1_g2_i2	4478	X1XPY5	tr|X1XPY5|X1XPY5_ACYPI	#N/A	Acyrthosiphon pisum (Pea aphid)	#N/A	#N/A	#N/A	Uncharacterized protein	NA
TR34806|c0_g1_i1	14884	J9JTG2	tr|J9JTG2|J9JTG2_ACYPI	ko04145-Phagosome ; ko05132-Salmonella infection ; ko04962-Vasopressin-regulated water reabsorption	Acyrthosiphon pisum (Pea aphid)	microtubule-based movement [GO:0007018]	ATPase activity [GO:0016887]; ATP binding [GO:0005524]; microtubule motor activity [GO:0003777]	dynein complex [GO:0030286]	Uncharacterized protein	NA
TR59191|c0_g1_i1	1307	C4WUF9	tr|C4WUF9|C4WUF9_ACYPI	ko00480-Glutathione metabolism ; ko05204-Chemical carcinogenesis ; ko00980-Metabolism of xenobiotics by cytochrome P450 ; ko00982-Drug metabolism - cytochrome P450	Acyrthosiphon pisum (Pea aphid)	#N/A	#N/A	#N/A	ACYPI005620 protein	Nuclear Localization
TR17366|c0_g1_i1	2228	A0A0F6PCE6	tr|A0A0F6PCE6|A0A0F6PCE6_9HEMI	#N/A	Phylloxera sp. HZ-2015	#N/A	calcium ion binding [GO:0005509]; pyrophosphatase activity [GO:0016462]	#N/A	Apyrase	Signal IP
TR70047|c0_g1_i1	796	C4WYA3	tr|C4WYA3|C4WYA3_ACYPI	ko04141-Protein processing in endoplasmic reticulum	Acyrthosiphon pisum (Pea aphid)	#N/A	#N/A	endoplasmic reticulum [GO:0005783]; integral component of membrane [GO:0016021]	Uncharacterized protein	SignalIP, Transmembrane
TR33414|c2_g1_i8	3731	J9K338	tr|J9K338|J9K338_ACYPI	#N/A	Acyrthosiphon pisum (Pea aphid)	#N/A	ribonuclease T2 activity [GO:0033897]; RNA binding [GO:0003723]	#N/A	Uncharacterized protein	NA
TR30527|c0_g1_i1	1598	J9JQT9	tr|J9JQT9|J9JQT9_ACYPI	#N/A	Acyrthosiphon pisum (Pea aphid)	#N/A	#N/A	#N/A	Uncharacterized protein	NA
TR65327|c0_g1_i1	1682	C4WRX9	tr|C4WRX9|C4WRX9_ACYPI	ko04510-Focal adhesion ; ko04810-Regulation of actin cytoskeleton ; ko04611-Platelet activation ; ko04530-Tight junction ; ko04670-Leukocyte transendothelial migration	Acyrthosiphon pisum (Pea aphid)	#N/A	calcium ion binding [GO:0005509]	#N/A	ACYPI004964 protein (Uncharacterized protein)	NA
TR41743|c0_g1_i1	739	J9LV72	tr|J9LV72|J9LV72_ACYPI	ko01100-Metabolic pathways ; ko00190-Oxidative phosphorylation ; ko04145-Phagosome ; ko04721-Synaptic vesicle cycle ; ko05120-Epithelial cell signaling in Helicobacter pylori infection ; ko05110-Vibrio cholerae infection ; ko05323-Rheumatoid arthritis ; ko04966-Collecting duct acid secretion	Acyrthosiphon pisum (Pea aphid)	ATP hydrolysis coupled proton transport [GO:0015991]	hydrogen ion transmembrane transporter activity [GO:0015078]	proton-transporting V-type ATPase, V0 domain [GO:0033179]	Uncharacterized protein	Nuclear Localization
TR32115|c0_g1_i1	2867	J9K1H6	tr|J9K1H6|J9K1H6_ACYPI	#N/A	Acyrthosiphon pisum (Pea aphid)	#N/A	copper ion binding [GO:0005507]; oxidoreductase activity [GO:0016491]	#N/A	Uncharacterized protein	SignalIP, Transmembrane
TR35958|c2_g1_i1	5812	J9JYT6	tr|J9JYT6|J9JYT6_ACYPI	#N/A	Acyrthosiphon pisum (Pea aphid)	protein deubiquitination [GO:0016579]; ubiquitin-dependent protein catabolic process [GO:0006511]	cysteine-type peptidase activity [GO:0008234]; ubiquitinyl hydrolase activity [GO:0036459]	#N/A	Uncharacterized protein	NA
TR21805|c0_g1_i1	3154	J9K045	tr|J9K045|J9K045_ACYPI	#N/A	Acyrthosiphon pisum (Pea aphid)	#N/A	RNA binding [GO:0003723]	#N/A	Uncharacterized protein	Transmembrane
TR60712|c1_g1_i3	4258	J9JXJ5	tr|J9JXJ5|J9JXJ5_ACYPI	#N/A	Acyrthosiphon pisum (Pea aphid)	#N/A	serine-type endopeptidase activity [GO:0004252]	#N/A	Uncharacterized protein	Nuclear localization, SignalIP, Transmembrane
TR1036|c1_g1_i1	1797	J9K7U2	tr|J9K7U2|J9K7U2_ACYPI	#N/A	Acyrthosiphon pisum (Pea aphid)	#N/A	nucleic acid binding [GO:0003676]; nucleotide binding [GO:0000166]	#N/A	Uncharacterized protein	NA
TR3209|c0_g1_i2	3310	J9K184	tr|J9K184|J9K184_ACYPI	#N/A	Acyrthosiphon pisum (Pea aphid)	#N/A	oxidoreductase activity [GO:0016491]	#N/A	Uncharacterized protein	Nuclear Localization
TR35385|c0_g1_i1	5096	J9K5Y3	tr|J9K5Y3|J9K5Y3_ACYPI	#N/A	Acyrthosiphon pisum (Pea aphid)	signal transduction [GO:0007165]	#N/A	#N/A	Uncharacterized protein	SignalIP, Transmembrane
TR4729|c0_g2_i1	2604	J9JZA1	tr|J9JZA1|J9JZA1_ACYPI	#N/A	Acyrthosiphon pisum (Pea aphid)	#N/A	#N/A	#N/A	Uncharacterized protein	Nuclear localization, Transmembrane
TR26205|c0_g1_i1	3470	A0A069DWW6	tr|A0A069DWW6|A0A069DWW6_9HEMI	#N/A	Panstrongylus megistus	#N/A	transferase activity, transferring acyl groups [GO:0016746]	#N/A	Putative carnitine o-palmitoyltransferase 1 liver isoform-like isoform 1	Transmembrane
TR11348|c0_g1_i1	1863	J9K5T7	tr|J9K5T7|J9K5T7_ACYPI	#N/A	Acyrthosiphon pisum (Pea aphid)	#N/A	sequence-specific DNA binding [GO:0043565]; transcription factor activity, sequence-specific DNA binding [GO:0003700]	#N/A	Uncharacterized protein	NA
TR17393|c0_g1_i1	3648	J9K231	tr|J9K231|J9K231_ACYPI	ko05169-Epstein-Barr virus infection ; ko03050-Proteasome	Acyrthosiphon pisum (Pea aphid)	protein catabolic process [GO:0030163]	ATP binding [GO:0005524]; hydrolase activity [GO:0016787]	cytoplasm [GO:0005737]	Uncharacterized protein	Transmembrane
TR3628|c0_g1_i2	3171	J9KAI4	tr|J9KAI4|J9KAI4_ACYPI	ko04978-Mineral absorption	Acyrthosiphon pisum (Pea aphid)	#N/A	cation transmembrane transporter activity [GO:0008324]	integral component of membrane [GO:0016021]	Uncharacterized protein	Transmembrane
TR3687|c0_g1_i3	4661	J9JZH2	tr|J9JZH2|J9JZH2_ACYPI	#N/A	Acyrthosiphon pisum (Pea aphid)	#N/A	#N/A	#N/A	Uncharacterized protein	Transmembrane
TR33333|c0_g1_i1	5300	J9JWI3	tr|J9JWI3|J9JWI3_ACYPI	ko01100-Metabolic pathways ; ko00240-Pyrimidine metabolism ; ko00410-beta-Alanine metabolism ; ko00983-Drug metabolism - other enzymes ; ko00770-Pantothenate and CoA biosynthesis	Acyrthosiphon pisum (Pea aphid)	#N/A	iron-sulfur cluster binding [GO:0051536]; oxidoreductase activity, acting on the CH-CH group of donors [GO:0016627]	cytoplasm [GO:0005737]	Uncharacterized protein	Transmembrane
TR4073|c0_g2_i1	6754	X1WW35	tr|X1WW35|X1WW35_ACYPI	ko00970-Aminoacyl-tRNA biosynthesis	Acyrthosiphon pisum (Pea aphid)	alanyl-tRNA aminoacylation [GO:0006419]	alanine-tRNA ligase activity [GO:0004813]; ATP binding [GO:0005524]; nucleic acid binding [GO:0003676]	cytoplasm [GO:0005737]	Uncharacterized protein	NA
TR28125|c0_g1_i1	5085	J9LSR6	tr|J9LSR6|J9LSR6_ACYPI	#N/A	Acyrthosiphon pisum (Pea aphid)	#N/A	transcription coactivator activity [GO:0003713]	nucleus [GO:0005634]	Uncharacterized protein	NA
TR14927|c0_g1_i1	2571	J9K0Q1	tr|J9K0Q1|J9K0Q1_ACYPI	#N/A	Acyrthosiphon pisum (Pea aphid)	#N/A	ubiquitin-protein transferase activity [GO:0004842]; zinc ion binding [GO:0008270]	#N/A	Uncharacterized protein	Transmembrane
TR47726|c0_g1_i1	1654	J9JXF7	tr|J9JXF7|J9JXF7_ACYPI	#N/A	Acyrthosiphon pisum (Pea aphid)	#N/A	nucleic acid binding [GO:0003676]	#N/A	Uncharacterized protein	Nuclear Localization
TR25099|c0_g1_i1	837	C4WVB8	tr|C4WVB8|C4WVB8_ACYPI	#N/A	Acyrthosiphon pisum (Pea aphid)	#N/A	#N/A	#N/A	ACYPI005203 protein (Uncharacterized protein)	Signal IP
TR14895|c0_g1_i1	777	J9JUS9	tr|J9JUS9|J9JUS9_ACYPI	ko03010-Ribosome	Acyrthosiphon pisum (Pea aphid)	translation [GO:0006412]	structural constituent of ribosome [GO:0003735]	ribosome [GO:0005840]	Uncharacterized protein	NA
TR31628|c0_g2_i1	5381	J9K017	tr|J9K017|J9K017_ACYPI	ko01100-Metabolic pathways ; ko00270-Cysteine and methionine metabolism	Acyrthosiphon pisum (Pea aphid)	L-methionine biosynthetic process from methylthioadenosine [GO:0019509]; L-methionine biosynthetic process from S-adenosylmethionine [GO:0019284]	S-methyl-5-thioribose-1-phosphate isomerase activity [GO:0046523]	cytoplasm [GO:0005737]; nucleus [GO:0005634]	HAMAP-Rule:MF_03119}.	Nuclear Localization
TR18776|c0_g2_i2	1526	J9JQH1	tr|J9JQH1|J9JQH1_ACYPI	ko04350-TGF-beta signaling pathway	Acyrthosiphon pisum (Pea aphid)	negative regulation of transcription, DNA-templated [GO:0045892]	#N/A	cytoplasm [GO:0005737]; nucleus [GO:0005634]	Uncharacterized protein	NA
TR27470|c0_g1_i1	3515	X1WIX4	tr|X1WIX4|X1WIX4_ACYPI	#N/A	Acyrthosiphon pisum (Pea aphid)	intracellular protein transport [GO:0006886]	#N/A	intracellular [GO:0005622]	Uncharacterized protein	Nuclear Localization
TR32587|c3_g2_i5	3538	A0A0A9X2I0	tr|A0A0A9X2I0|A0A0A9X2I0_LYGHE	#N/A	Lygus hesperus (Western plant bug)	clathrin-mediated endocytosis [GO:0072583]	GTPase activity [GO:0003924]; GTP binding [GO:0005525]	#N/A	Dynamin (Uncharacterized protein)	NA
TR30535|c0_g1_i1	3467	J9JP39	tr|J9JP39|J9JP39_ACYPI	#N/A	Acyrthosiphon pisum (Pea aphid)	apoptotic process [GO:0006915]	transcription factor activity, sequence-specific DNA binding [GO:0003700]; transcription regulatory region DNA binding [GO:0044212]	nucleus [GO:0005634]	Uncharacterized protein	NA
TR26205|c0_g4_i1	3994	J9JY25	tr|J9JY25|J9JY25_ACYPI	#N/A	Acyrthosiphon pisum (Pea aphid)	#N/A	transferase activity, transferring acyl groups [GO:0016746]	#N/A	Uncharacterized protein	Transmembrane
TR21805|c0_g3_i1	2487	J9K045	tr|J9K045|J9K045_ACYPI	#N/A	Acyrthosiphon pisum (Pea aphid)	#N/A	RNA binding [GO:0003723]	#N/A	Uncharacterized protein	Transmembrane
TR44690|c0_g1_i1	2478	J9JMB2	tr|J9JMB2|J9JMB2_ACYPI	#N/A	Acyrthosiphon pisum (Pea aphid)	#N/A	metal ion binding [GO:0046872]; protein serine/threonine phosphatase activity [GO:0004722]	#N/A	Uncharacterized protein	NA
TR25906|c0_g1_i2	4624	J9JQ99	tr|J9JQ99|J9JQ99_ACYPI	ko04530-Tight junction ; ko05120-Epithelial cell signaling in Helicobacter pylori infection ; ko04540-Gap junction ; ko05132-Salmonella infection ; ko05110-Vibrio cholerae infection ; ko04520-Adherens junction	Acyrthosiphon pisum (Pea aphid)	#N/A	#N/A	#N/A	Uncharacterized protein	NA
TR35402|c0_g2_i4	7123	J9LIV2	tr|J9LIV2|J9LIV2_ACYPI	#N/A	Acyrthosiphon pisum (Pea aphid)	intracellular protein transport [GO:0006886]	metal ion binding [GO:0046872]	intracellular [GO:0005622]	Uncharacterized protein	Signal IP
TR30884|c0_g1_i1	2920	J9K3A1	tr|J9K3A1|J9K3A1_ACYPI	ko04144-Endocytosis	Acyrthosiphon pisum (Pea aphid)	#N/A	calcium ion binding [GO:0005509]; GTP binding [GO:0005525]	#N/A	Uncharacterized protein	Transmembrane
TR21107|c0_g1_i1	1552	J9K5F2	tr|J9K5F2|J9K5F2_ACYPI	ko01100-Metabolic pathways ; ko01110-Biosynthesis of secondary metabolites ; ko01120-Microbial metabolism in diverse environments ; ko00630-Glyoxylate and dicarboxylate metabolism ; "ko00260-Glycine, serine and threonine metabolism" ; ko00620-Pyruvate metabolism	Acyrthosiphon pisum (Pea aphid)	#N/A	NAD binding [GO:0051287]; oxidoreductase activity, acting on the CH-OH group of donors, NAD or NADP as acceptor [GO:0016616]	#N/A	Uncharacterized protein	Nuclear Localization
TR3725|c0_g1_i2	748	J9L5P0	tr|J9L5P0|J9L5P0_ACYPI	#N/A	Acyrthosiphon pisum (Pea aphid)	#N/A	#N/A	#N/A	Uncharacterized protein	Nuclear Localization
TR28897|c0_g1_i1	7957	J9K191	tr|J9K191|J9K191_ACYPI	#N/A	Acyrthosiphon pisum (Pea aphid)	#N/A	ATP binding [GO:0005524]	#N/A	Uncharacterized protein	Signal IP
TR21793|c0_g1_i1	1993	J9JT89	tr|J9JT89|J9JT89_ACYPI	ko00230-Purine metabolism ; ko00240-Pyrimidine metabolism	Acyrthosiphon pisum (Pea aphid)	#N/A	hydrolase activity [GO:0016787]	#N/A	Uncharacterized protein	Transmembrane
TR34269|c0_g1_i1	5290	T1PED2	tr|T1PED2|T1PED2_MUSDO	#N/A	Musca domestica (House fly)	#N/A	ATPase activity, coupled to transmembrane movement of substances [GO:0042626]; ATP binding [GO:0005524]	integral component of membrane [GO:0016021]	ABC transporter	NA
TR7757|c0_g1_i1	3589	J9JTF1	tr|J9JTF1|J9JTF1_ACYPI	#N/A	Acyrthosiphon pisum (Pea aphid)	protein deubiquitination [GO:0016579]; ubiquitin-dependent protein catabolic process [GO:0006511]	cysteine-type peptidase activity [GO:0008234]; ubiquitinyl hydrolase activity [GO:0036459]	#N/A	Uncharacterized protein	NA
TR34257|c0_g2_i2	4219	B0WC46	sp|B0WC46|TRET1_CULQU	#N/A	Culex quinquefasciatus (Southern house mosquito) (Culex pungens)	trehalose transport [GO:0015771]	trehalose transmembrane transporter activity [GO:0015574]	integral component of membrane [GO:0016021]; plasma membrane [GO:0005886]	Facilitated trehalose transporter Tret1	Signal IP
TR34575|c3_g1_i1	3238	X1WII6	tr|X1WII6|X1WII6_ACYPI	#N/A	Acyrthosiphon pisum (Pea aphid)	#N/A	metal ion binding [GO:0046872]; nucleic acid binding [GO:0003676]	#N/A	Uncharacterized protein	NA
TR23849|c0_g2_i1	882	J9LBX3	tr|J9LBX3|J9LBX3_ACYPI	ko01100-Metabolic pathways ; ko05016-Huntington's disease ; ko05010-Alzheimer's disease ; ko00190-Oxidative phosphorylation ; ko05012-Parkinson's disease ; ko04932-Non-alcoholic fatty liver disease (NAFLD)	Acyrthosiphon pisum (Pea aphid)	#N/A	NADH dehydrogenase activity [GO:0003954]	mitochondrion [GO:0005739]	Uncharacterized protein	NA
TR71208|c0_g2_i1	3409	B3P282	tr|B3P282|B3P282_DROER	ko04015-Rap1 signaling pathway ; ko04520-Adherens junction	Drosophila erecta (Fruit fly)	regulation of Rho protein signal transduction [GO:0035023]	Rho guanyl-nucleotide exchange factor activity [GO:0005089]	cytoplasm [GO:0005737]; cytoskeleton [GO:0005856]; extrinsic component of membrane [GO:0019898]	GG12596	NA
TR25373|c0_g1_i1	2142	J9JUR5	tr|J9JUR5|J9JUR5_ACYPI	#N/A	Acyrthosiphon pisum (Pea aphid)	#N/A	transporter activity [GO:0005215]	intracellular [GO:0005622]	Uncharacterized protein	NA
TR59276|c0_g7_i1	1431	C4WVH8	tr|C4WVH8|C4WVH8_ACYPI	#N/A	Acyrthosiphon pisum (Pea aphid)	#N/A	#N/A	#N/A	ACYPI004557 protein (Uncharacterized protein)	NA
TR35463|c4_g7_i3	548	Q201Y5	tr|Q201Y5|Q201Y5_ACYPI	ko01100-Metabolic pathways ; ko05016-Huntington's disease ; ko05010-Alzheimer's disease ; ko00190-Oxidative phosphorylation ; ko05012-Parkinson's disease	Acyrthosiphon pisum (Pea aphid)	ATP synthesis coupled proton transport [GO:0015986]	proton-transporting ATPase activity, rotational mechanism [GO:0046961]; proton-transporting ATP synthase activity, rotational mechanism [GO:0046933]	mitochondrial proton-transporting ATP synthase complex, catalytic core F(1) [GO:0000275]	Putative uncharacterized protein	NA
TR3733|c0_g1_i1	3907	J9K0M0	tr|J9K0M0|J9K0M0_ACYPI	ko04144-Endocytosis ; ko04145-Phagosome	Acyrthosiphon pisum (Pea aphid)	intracellular protein transport [GO:0006886]	metal ion binding [GO:0046872]	intracellular [GO:0005622]	Uncharacterized protein	Transmembrane
TR32686|c0_g1_i1	5309	X1X119	tr|X1X119|X1X119_ACYPI	#N/A	Acyrthosiphon pisum (Pea aphid)	#N/A	#N/A	#N/A	Uncharacterized protein	NA
TR64876|c0_g2_i1	1196	C4WX89	tr|C4WX89|C4WX89_ACYPI	#N/A	Acyrthosiphon pisum (Pea aphid)	#N/A	#N/A	#N/A	ACYPI002185 protein (Uncharacterized protein)	Nuclear Localization
TR35520|c9_g3_i1	433	X1XD98	tr|X1XD98|X1XD98_ACYPI	#N/A	Acyrthosiphon pisum (Pea aphid)	#N/A	structural constituent of cuticle [GO:0042302]	#N/A	Uncharacterized protein	NA
TR26619|c0_g1_i1	3403	J9JXW7	tr|J9JXW7|J9JXW7_ACYPI	#N/A	Acyrthosiphon pisum (Pea aphid)	#N/A	RNA binding [GO:0003723]; zinc ion binding [GO:0008270]	#N/A	Uncharacterized protein	Transmembrane
TR31446|c0_g1_i1	1270	J9JVQ4	tr|J9JVQ4|J9JVQ4_ACYPI	#N/A	Acyrthosiphon pisum (Pea aphid)	#N/A	NADH dehydrogenase (ubiquinone) activity [GO:0008137]	#N/A	Uncharacterized protein	NA
TR13071|c0_g1_i1	3972	J9JLG5	tr|J9JLG5|J9JLG5_ACYPI	#N/A	Acyrthosiphon pisum (Pea aphid)	#N/A	#N/A	integral component of membrane [GO:0016021]	Uncharacterized protein	Transmembrane
TR32734|c0_g1_i1	6920	J9KAW8	tr|J9KAW8|J9KAW8_ACYPI	ko04014-Ras signaling pathway ; ko04015-Rap1 signaling pathway ; ko04024-cAMP signaling pathway ; ko04530-Tight junction ; ko04670-Leukocyte transendothelial migration ; ko04520-Adherens junction	Acyrthosiphon pisum (Pea aphid)	signal transduction [GO:0007165]	#N/A	#N/A	Uncharacterized protein	Transmembrane
TR16028|c0_g1_i1	2055	J9JNQ5	tr|J9JNQ5|J9JNQ5_ACYPI	ko01100-Metabolic pathways ; ko04146-Peroxisome ; "ko00280-Valine, leucine and isoleucine degradation" ; ko00650-Butanoate metabolism ; ko00072-Synthesis and degradation of ketone bodies ; ko00281-Geraniol degradation	Acyrthosiphon pisum (Pea aphid)	#N/A	hydroxymethylglutaryl-CoA lyase activity [GO:0004419]	#N/A	Uncharacterized protein	NA
TR25462|c0_g1_i1	1543	A0A0A9XYV3	tr|A0A0A9XYV3|A0A0A9XYV3_LYGHE	#N/A	Lygus hesperus (Western plant bug)	#N/A	zinc ion binding [GO:0008270]	#N/A	LIM and senescent cell antigen-like-containing domain protein 2 (Uncharacterized protein)	Nuclear Localization
TR42313|c0_g1_i1	5231	E0VUU1	tr|E0VUU1|E0VUU1_PEDHC	ko01100-Metabolic pathways ; ko00534-Glycosaminoglycan biosynthesis - heparan sulfate / heparin	Pediculus humanus subsp. corporis (Body louse)	glycosaminoglycan biosynthetic process [GO:0006024]; heparan sulfate proteoglycan biosynthetic process [GO:0015012]	glucuronosyl-N-acetylglucosaminyl-proteoglycan 4-alpha-N-acetylglucosaminyltransferase activity [GO:0050508]	integral component of membrane [GO:0016021]	Exostosin-1, putative (EC 2.4.1.224)	NA
TR36313|c0_g1_i1	1121	J9JIR4	tr|J9JIR4|J9JIR4_ACYPI	#N/A	Acyrthosiphon pisum (Pea aphid)	#N/A	#N/A	#N/A	Uncharacterized protein	Nuclear Localization
TR23757|c0_g2_i1	1237	J9K3Z2	tr|J9K3Z2|J9K3Z2_ACYPI	#N/A	Acyrthosiphon pisum (Pea aphid)	proteolysis involved in cellular protein catabolic process [GO:0051603]	threonine-type endopeptidase activity [GO:0004298]	cytoplasm [GO:0005737]; nucleus [GO:0005634]; proteasome core complex [GO:0005839]	Proteasome subunit beta type (EC 3.4.25.1)	NA
TR11201|c0_g1_i2	1804	J9JSU7	tr|J9JSU7|J9JSU7_ACYPI	#N/A	Acyrthosiphon pisum (Pea aphid)	protein transport [GO:0015031]	#N/A	integral component of membrane [GO:0016021]	Uncharacterized protein	Nuclear localization, Transmembrane
TR34624|c0_g1_i2	7836	J9K0G4	tr|J9K0G4|J9K0G4_ACYPI	#N/A	Acyrthosiphon pisum (Pea aphid)	#N/A	DNA binding [GO:0003677]; zinc ion binding [GO:0008270]	#N/A	Uncharacterized protein	SignalIP, Transmembrane
TR21001|c0_g1_i1	692	C4WST8	tr|C4WST8|C4WST8_ACYPI	ko03040-Spliceosome ; ko03008-Ribosome biogenesis in eukaryotes	Acyrthosiphon pisum (Pea aphid)	ribosome biogenesis [GO:0042254]	RNA binding [GO:0003723]	nucleolus [GO:0005730]; ribonucleoprotein complex [GO:0030529]	ACYPI005270 protein (Uncharacterized protein)	NA
TR31794|c0_g1_i2	3472	C4WTT8	tr|C4WTT8|C4WTT8_ACYPI	#N/A	Acyrthosiphon pisum (Pea aphid)	mRNA processing [GO:0006397]	#N/A	#N/A	ACYPI001601 protein	Nuclear localization, Transmembrane
TR27190|c0_g1_i1	1804	Q201Y0	tr|Q201Y0|Q201Y0_ACYPI	ko01100-Metabolic pathways ; ko00190-Oxidative phosphorylation ; ko04145-Phagosome ; ko04721-Synaptic vesicle cycle ; ko05120-Epithelial cell signaling in Helicobacter pylori infection ; ko05110-Vibrio cholerae infection ; ko05323-Rheumatoid arthritis ; ko04966-Collecting duct acid secretion	Acyrthosiphon pisum (Pea aphid)	#N/A	ATPase activity, coupled to transmembrane movement of substances [GO:0042626]	#N/A	Putative vacuolar ATPase subunit D (Uncharacterized protein)	Nuclear Localization
TR30829|c0_g1_i1	1479	C4WS22	tr|C4WS22|C4WS22_ACYPI	#N/A	Acyrthosiphon pisum (Pea aphid)	#N/A	#N/A	integral component of membrane [GO:0016021]	Receptor expression-enhancing protein	Transmembrane
TR21822|c0_g1_i1	1182	C4WTZ8	tr|C4WTZ8|C4WTZ8_ACYPI	ko03013-RNA transport	Acyrthosiphon pisum (Pea aphid)	formation of translation preinitiation complex [GO:0001731]; regulation of translational initiation [GO:0006446]	translation initiation factor activity [GO:0003743]	eukaryotic 43S preinitiation complex [GO:0016282]; eukaryotic 48S preinitiation complex [GO:0033290]; eukaryotic translation initiation factor 3 complex [GO:0005852]	Eukaryotic translation initiation factor 3 subunit F (eIF3f) (Eukaryotic translation initiation factor 3 subunit 5)	Nuclear Localization
TR26665|c0_g1_i1	3790	J9JMK9	tr|J9JMK9|J9JMK9_ACYPI	#N/A	Acyrthosiphon pisum (Pea aphid)	#N/A	chromatin binding [GO:0003682]; DNA binding [GO:0003677]	nucleus [GO:0005634]	Uncharacterized protein	Transmembrane
TR21176|c0_g1_i1	2830	J9K3Z9	tr|J9K3Z9|J9K3Z9_ACYPI	#N/A	Acyrthosiphon pisum (Pea aphid)	mRNA splicing, via spliceosome [GO:0000398]	pre-mRNA branch point binding [GO:0045131]; zinc ion binding [GO:0008270]	#N/A	Uncharacterized protein	Nuclear Localization
TR26532|c0_g1_i1	1989	C4WUV7	tr|C4WUV7|C4WUV7_ACYPI	#N/A	Acyrthosiphon pisum (Pea aphid)	#N/A	#N/A	#N/A	ACYPI009553 protein (Uncharacterized protein)	NA
TR53498|c0_g1_i1	3509	J9JPT1	tr|J9JPT1|J9JPT1_ACYPI	#N/A	Acyrthosiphon pisum (Pea aphid)	cell adhesion [GO:0007155]	structural molecule activity [GO:0005198]	actin cytoskeleton [GO:0015629]	Uncharacterized protein	Nuclear Localization
TR3166|c1_g1_i1	2551	J9JPS3	tr|J9JPS3|J9JPS3_ACYPI	ko04120-Ubiquitin mediated proteolysis	Acyrthosiphon pisum (Pea aphid)	#N/A	#N/A	#N/A	Uncharacterized protein	NA
TR65121|c0_g1_i1	2878	J9JNG4	tr|J9JNG4|J9JNG4_ACYPI	#N/A	Acyrthosiphon pisum (Pea aphid)	acetyl-CoA metabolic process [GO:0006084]	catalytic activity [GO:0003824]	#N/A	Uncharacterized protein	NA
TR29392|c0_g1_i1	2370	J9K4T0	tr|J9K4T0|J9K4T0_ACYPI	ko01110-Biosynthesis of secondary metabolites ; ko00900-Terpenoid backbone biosynthesis	Acyrthosiphon pisum (Pea aphid)	isoprenoid biosynthetic process [GO:0008299]	transferase activity [GO:0016740]	#N/A	Uncharacterized protein	NA
TR17426|c0_g1_i1	1635	C4WS40	tr|C4WS40|C4WS40_ACYPI	ko01100-Metabolic pathways ; ko05016-Huntington's disease ; ko05010-Alzheimer's disease ; ko00190-Oxidative phosphorylation ; ko05012-Parkinson's disease ; ko04932-Non-alcoholic fatty liver disease (NAFLD)	Acyrthosiphon pisum (Pea aphid)	#N/A	4 iron, 4 sulfur cluster binding [GO:0051539]; metal ion binding [GO:0046872]; NADH dehydrogenase (ubiquinone) activity [GO:0008137]; quinone binding [GO:0048038]	#N/A	ACYPI008241 protein (Uncharacterized protein)	NA
TR961|c0_g1_i1	2146	J9K678	tr|J9K678|J9K678_ACYPI	#N/A	Acyrthosiphon pisum (Pea aphid)	branched-chain amino acid biosynthetic process [GO:0009082]	L-isoleucine transaminase activity [GO:0052656]; L-leucine transaminase activity [GO:0052654]; L-valine transaminase activity [GO:0052655]	#N/A	Branched-chain-amino-acid aminotransferase (EC 2.6.1.42)	Nuclear Localization
TR34923|c0_g1_i1	6796	J9K3Y5	tr|J9K3Y5|J9K3Y5_ACYPI	ko03040-Spliceosome	Acyrthosiphon pisum (Pea aphid)	posttranslational protein targeting to membrane, translocation [GO:0031204]	ATP binding [GO:0005524]; helicase activity [GO:0004386]; nucleic acid binding [GO:0003676]; protein transporter activity [GO:0008565]	intracellular [GO:0005622]	Uncharacterized protein	NA
TR3880|c0_g2_i1	7774	J9K951	tr|J9K951|J9K951_ACYPI	#N/A	Acyrthosiphon pisum (Pea aphid)	#N/A	ATP binding [GO:0005524]; protein tyrosine kinase activity [GO:0004713]	#N/A	Uncharacterized protein	SignalIP, Transmembrane
TR35652|c11_g1_i1	2235	J9K6V0	tr|J9K6V0|J9K6V0_ACYPI	ko01100-Metabolic pathways ; ko01110-Biosynthesis of secondary metabolites ; ko00860-Porphyrin and chlorophyll metabolism	Acyrthosiphon pisum (Pea aphid)	peptidyl-pyrromethane cofactor linkage [GO:0018160]; tetrapyrrole biosynthetic process [GO:0033014]	hydroxymethylbilane synthase activity [GO:0004418]	#N/A	Uncharacterized protein	NA
TR26817|c0_g1_i1	1943	J9JVY2	tr|J9JVY2|J9JVY2_ACYPI	#N/A	Acyrthosiphon pisum (Pea aphid)	#N/A	serine-type endopeptidase activity [GO:0004252]	#N/A	Uncharacterized protein	Nuclear localization, SignalIP
TR19351|c0_g1_i1	2625	J9JNJ2	tr|J9JNJ2|J9JNJ2_ACYPI	#N/A	Acyrthosiphon pisum (Pea aphid)	#N/A	nucleic acid binding [GO:0003676]; nucleotide binding [GO:0000166]	#N/A	Uncharacterized protein	NA
TR32566|c0_g1_i1	3517	E2BPW7	tr|E2BPW7|E2BPW7_HARSA	#N/A	Harpegnathos saltator (Jerdon's jumping ant)	carbohydrate derivative biosynthetic process [GO:1901137]; carbohydrate metabolic process [GO:0005975]	carbohydrate binding [GO:0030246]; glutamine-fructose-6-phosphate transaminase (isomerizing) activity [GO:0004360]	#N/A	Glucosamine--fructose-6-phosphate aminotransferase [isomerizing] 2	NA
TR29574|c0_g1_i1	2767	J9JQX5	tr|J9JQX5|J9JQX5_ACYPI	ko04512-ECM-receptor interaction	Acyrthosiphon pisum (Pea aphid)	#N/A	transmembrane transporter activity [GO:0022857]	integral component of membrane [GO:0016021]	Uncharacterized protein	Nuclear Localization
TR28824|c0_g1_i1	3939	J9K213	tr|J9K213|J9K213_ACYPI	#N/A	Acyrthosiphon pisum (Pea aphid)	#N/A	#N/A	#N/A	Uncharacterized protein	SignalIP, Transmembrane
TR25319|c0_g1_i1	3124	C4WWT0	tr|C4WWT0|C4WWT0_ACYPI	#N/A	Acyrthosiphon pisum (Pea aphid)	#N/A	#N/A	#N/A	ACYPI006820 protein	Nuclear Localization
TR14969|c0_g1_i1	2042	J9JTM2	tr|J9JTM2|J9JTM2_ACYPI	#N/A	Acyrthosiphon pisum (Pea aphid)	#N/A	#N/A	#N/A	Uncharacterized protein	NA
TR25218|c0_g1_i1	1094	C4WTG1	tr|C4WTG1|C4WTG1_ACYPI	ko05169-Epstein-Barr virus infection ; ko03050-Proteasome	Acyrthosiphon pisum (Pea aphid)	#N/A	#N/A	#N/A	ACYPI001186 protein	NA
TR4357|c0_g2_i1	1940	J9JRZ5	tr|J9JRZ5|J9JRZ5_ACYPI	#N/A	Acyrthosiphon pisum (Pea aphid)	#N/A	#N/A	integral component of membrane [GO:0016021]	Uncharacterized protein	Nuclear localization, Transmembrane
TR47683|c0_g1_i1	750	C4WW34	tr|C4WW34|C4WW34_ACYPI	ko01100-Metabolic pathways ; ko05016-Huntington's disease ; ko05010-Alzheimer's disease ; ko00190-Oxidative phosphorylation ; ko05012-Parkinson's disease ; ko04932-Non-alcoholic fatty liver disease (NAFLD) ; ko04260-Cardiac muscle contraction	Acyrthosiphon pisum (Pea aphid)	mitochondrial electron transport, ubiquinol to cytochrome c [GO:0006122]	#N/A	mitochondrial respiratory chain complex III [GO:0005750]	Cytochrome b-c1 complex subunit 7	Nuclear Localization
TR35742|c0_g3_i1	4237	J9K6V3	tr|J9K6V3|J9K6V3_ACYPI	ko01100-Metabolic pathways ; ko01110-Biosynthesis of secondary metabolites ; ko00564-Glycerophospholipid metabolism ; ko00561-Glycerolipid metabolism	Acyrthosiphon pisum (Pea aphid)	#N/A	#N/A	integral component of membrane [GO:0016021]	Uncharacterized protein	NA
TR29481|c0_g1_i1	3343	J9JTX1	tr|J9JTX1|J9JTX1_ACYPI	#N/A	Acyrthosiphon pisum (Pea aphid)	#N/A	#N/A	#N/A	Uncharacterized protein	NA
TR1125|c0_g1_i1	2520	J9JYI0	tr|J9JYI0|J9JYI0_ACYPI	ko05231-Choline metabolism in cancer	Acyrthosiphon pisum (Pea aphid)	transmembrane transport [GO:0055085]	transporter activity [GO:0005215]	integral component of membrane [GO:0016021]	Uncharacterized protein	NA
TR60756|c1_g2_i1	5595	F4X121	tr|F4X121|F4X121_ACREC	#N/A	Acromyrmex echinatior (Panamanian leafcutter ant) (Acromyrmex octospinosus echinatior)	#N/A	#N/A	cytoskeleton [GO:0005856]	Uncharacterized protein	NA
TR60733|c0_g4_i1	719	NA	NA	NA	NA	NA	NA	NA	NA	Nuclear Localization
TR21107|c0_g2_i1	1577	J9K5F2	tr|J9K5F2|J9K5F2_ACYPI	ko01100-Metabolic pathways ; ko01110-Biosynthesis of secondary metabolites ; ko01120-Microbial metabolism in diverse environments ; ko00630-Glyoxylate and dicarboxylate metabolism ; "ko00260-Glycine, serine and threonine metabolism" ; ko00620-Pyruvate metabolism	Acyrthosiphon pisum (Pea aphid)	#N/A	NAD binding [GO:0051287]; oxidoreductase activity, acting on the CH-OH group of donors, NAD or NADP as acceptor [GO:0016616]	#N/A	Uncharacterized protein	NA
TR19351|c0_g1_i2	2428	J9JNJ2	tr|J9JNJ2|J9JNJ2_ACYPI	#N/A	Acyrthosiphon pisum (Pea aphid)	#N/A	nucleic acid binding [GO:0003676]; nucleotide binding [GO:0000166]	#N/A	Uncharacterized protein	NA
TR1535|c0_g1_i1	2024	X1WI39	tr|X1WI39|X1WI39_ACYPI	#N/A	Acyrthosiphon pisum (Pea aphid)	carbohydrate metabolic process [GO:0005975]	catalytic activity [GO:0003824]; cation binding [GO:0043169]	#N/A	Uncharacterized protein	Nuclear localization, SignalIP
TR3687|c0_g1_i2	4064	J9JZH2	tr|J9JZH2|J9JZH2_ACYPI	#N/A	Acyrthosiphon pisum (Pea aphid)	#N/A	#N/A	#N/A	Uncharacterized protein	Transmembrane
TR8946|c0_g1_i1	2884	J9JWD8	tr|J9JWD8|J9JWD8_ACYPI	ko03040-Spliceosome	Acyrthosiphon pisum (Pea aphid)	#N/A	#N/A	#N/A	Uncharacterized protein	Nuclear Localization
TR65103|c0_g1_i1	1836	J9JL69	tr|J9JL69|J9JL69_ACYPI	ko05169-Epstein-Barr virus infection ; ko03050-Proteasome	Acyrthosiphon pisum (Pea aphid)	#N/A	#N/A	#N/A	Uncharacterized protein	Transmembrane
TR15757|c0_g1_i1	2152	J9K7G5	tr|J9K7G5|J9K7G5_ACYPI	#N/A	Acyrthosiphon pisum (Pea aphid)	#N/A	#N/A	integral component of membrane [GO:0016021]	Uncharacterized protein	NA
TR27442|c1_g6_i1	1166	J9JR19	tr|J9JR19|J9JR19_ACYPI	#N/A	Acyrthosiphon pisum (Pea aphid)	#N/A	hydrolase activity [GO:0016787]	#N/A	Uncharacterized protein	NA
TR21030|c0_g1_i1	567	NA	NA	NA	NA	NA	NA	NA	NA	Nuclear Localization
TR30236|c1_g1_i1	627	X1XB63	tr|X1XB63|X1XB63_ACYPI	#N/A	Acyrthosiphon pisum (Pea aphid)	#N/A	#N/A	#N/A	Uncharacterized protein	Signal IP
TR27235|c0_g1_i1	4492	J9JMG9	tr|J9JMG9|J9JMG9_ACYPI	ko05202-Transcriptional misregulation in cancer	Acyrthosiphon pisum (Pea aphid)	regulation of transcription from RNA polymerase II promoter [GO:0006357]	transcription cofactor activity [GO:0003712]	nucleus [GO:0005634]	Uncharacterized protein	Transmembrane
TR33517|c0_g1_i1	9877	X1X0R4	tr|X1X0R4|X1X0R4_ACYPI	#N/A	Acyrthosiphon pisum (Pea aphid)	transport [GO:0006810]	#N/A	Golgi apparatus [GO:0005794]; integral component of membrane [GO:0016021]	Uncharacterized protein	Nuclear localization, SignalIP, Transmembrane
TR32566|c0_g1_i2	3481	E2BPW7	tr|E2BPW7|E2BPW7_HARSA	#N/A	Harpegnathos saltator (Jerdon's jumping ant)	carbohydrate derivative biosynthetic process [GO:1901137]; carbohydrate metabolic process [GO:0005975]	carbohydrate binding [GO:0030246]; glutamine-fructose-6-phosphate transaminase (isomerizing) activity [GO:0004360]	#N/A	Glucosamine--fructose-6-phosphate aminotransferase [isomerizing] 2	NA
TR34026|c0_g1_i8	4660	A0A0A9X8C7	tr|A0A0A9X8C7|A0A0A9X8C7_LYGHE	#N/A	Lygus hesperus (Western plant bug)	#N/A	#N/A	#N/A	Protein lap4	Nuclear Localization
TR33104|c0_g2_i1	5272	J9K3A6	tr|J9K3A6|J9K3A6_ACYPI	#N/A	Acyrthosiphon pisum (Pea aphid)	#N/A	zinc ion binding [GO:0008270]	intracellular [GO:0005622]	Uncharacterized protein	NA
TR25222|c0_g1_i2	4129	J9K804	tr|J9K804|J9K804_ACYPI	#N/A	Acyrthosiphon pisum (Pea aphid)	regulation of DNA-templated transcription, elongation [GO:0032784]; regulation of transcription from RNA polymerase II promoter [GO:0006357]; transcription, DNA-templated [GO:0006351]	#N/A	nucleus [GO:0005634]	Transcription elongation factor SPT5	NA
TR34608|c0_g1_i1	6295	J9JVH4	tr|J9JVH4|J9JVH4_ACYPI	ko04931-Insulin resistance	Acyrthosiphon pisum (Pea aphid)	#N/A	#N/A	#N/A	Uncharacterized protein	NA
TR30429|c0_g1_i1	2258	J9JPI1	tr|J9JPI1|J9JPI1_ACYPI	#N/A	Acyrthosiphon pisum (Pea aphid)	attachment of GPI anchor to protein [GO:0016255]	GPI-anchor transamidase activity [GO:0003923]; peptidase activity [GO:0008233]	GPI-anchor transamidase complex [GO:0042765]	Uncharacterized protein	Signal IP
TR31794|c0_g1_i1	3509	C4WTT8	tr|C4WTT8|C4WTT8_ACYPI	#N/A	Acyrthosiphon pisum (Pea aphid)	mRNA processing [GO:0006397]	#N/A	#N/A	ACYPI001601 protein	Transmembrane
TR36216|c0_g1_i1	1774	J9KB89	tr|J9KB89|J9KB89_ACYPI	ko05169-Epstein-Barr virus infection ; ko03050-Proteasome	Acyrthosiphon pisum (Pea aphid)	protein catabolic process [GO:0030163]	ATP binding [GO:0005524]; hydrolase activity [GO:0016787]	cytoplasm [GO:0005737]	Uncharacterized protein	Nuclear Localization
TR32143|c0_g2_i1	3994	J9JK16	tr|J9JK16|J9JK16_ACYPI	#N/A	Acyrthosiphon pisum (Pea aphid)	#N/A	#N/A	#N/A	Uncharacterized protein	Transmembrane
TR36013|c2_g1_i4	5400	A0A022T437	tr|A0A022T437|A0A022T437_9HYME	#N/A	Microplitis demolitor	glutamyl-tRNA aminoacylation [GO:0006424]; prolyl-tRNA aminoacylation [GO:0006433]	ATP binding [GO:0005524]; glutamate-tRNA ligase activity [GO:0004818]; proline-tRNA ligase activity [GO:0004827]	cytoplasm [GO:0005737]	Proline--tRNA ligase	NA
TR1022|c0_g1_i1	2183	J9K751	tr|J9K751|J9K751_ACYPI	#N/A	Acyrthosiphon pisum (Pea aphid)	protein folding [GO:0006457]	peptidyl-prolyl cis-trans isomerase activity [GO:0003755]; zinc ion binding [GO:0008270]	intracellular [GO:0005622]	Uncharacterized protein	Nuclear Localization
TR53744|c0_g1_i1	2428	J9JJU6	tr|J9JJU6|J9JJU6_ACYPI	#N/A	Acyrthosiphon pisum (Pea aphid)	response to oxidative stress [GO:0006979]	heme binding [GO:0020037]; peroxidase activity [GO:0004601]	#N/A	Uncharacterized protein	Nuclear localization, Transmembrane
TR9696|c0_g1_i1	1149	J9JTW8	tr|J9JTW8|J9JTW8_ACYPI	ko05203-Viral carcinogenesis ; ko05205-Proteoglycans in cancer ; ko04510-Focal adhesion ; ko04810-Regulation of actin cytoskeleton ; ko04062-Chemokine signaling pathway ; ko05100-Bacterial invasion of epithelial cells ; ko04670-Leukocyte transendothelial migration ; ko04370-VEGF signaling pathway	Acyrthosiphon pisum (Pea aphid)	#N/A	zinc ion binding [GO:0008270]	#N/A	Uncharacterized protein	Nuclear Localization
TR35775|c0_g1_i4	4215	J9JNF0	tr|J9JNF0|J9JNF0_ACYPI	ko01130-Biosynthesis of antibiotics ; ko00900-Terpenoid backbone biosynthesis	Acyrthosiphon pisum (Pea aphid)	prenylcysteine catabolic process [GO:0030328]	prenylcysteine oxidase activity [GO:0001735]	#N/A	Uncharacterized protein	Signal IP
TR3628|c0_g1_i1	2103	J9KAI4	tr|J9KAI4|J9KAI4_ACYPI	ko04978-Mineral absorption	Acyrthosiphon pisum (Pea aphid)	#N/A	cation transmembrane transporter activity [GO:0008324]	integral component of membrane [GO:0016021]	Uncharacterized protein	Nuclear localization, Transmembrane
TR23482|c0_g1_i1	4296	J9K6T5	tr|J9K6T5|J9K6T5_ACYPI	ko04142-Lysosome	Acyrthosiphon pisum (Pea aphid)	intracellular protein transport [GO:0006886]; vesicle-mediated transport [GO:0016192]	protein transporter activity [GO:0008565]	clathrin adaptor complex [GO:0030131]	AP complex subunit beta	NA
TR27075|c0_g1_i3	4200	E2ALE6	tr|E2ALE6|E2ALE6_CAMFO	#N/A	Camponotus floridanus (Florida carpenter ant)	#N/A	ATP binding [GO:0005524]; magnesium ion binding [GO:0000287]; phospholipid-translocating ATPase activity [GO:0004012]	integral component of membrane [GO:0016021]; trans-Golgi network [GO:0005802]	Phospholipid-transporting ATPase (EC 3.6.3.1)	NA
TR35573|c2_g1_i1	4335	J9JP71	tr|J9JP71|J9JP71_ACYPI	#N/A	Acyrthosiphon pisum (Pea aphid)	#N/A	chloride channel activity [GO:0005254]	chloride channel complex [GO:0034707]; plasma membrane [GO:0005886]	Protein tweety homolog	Transmembrane
TR4025|c0_g1_i2	2293	J9JXL5	tr|J9JXL5|J9JXL5_ACYPI	#N/A	Acyrthosiphon pisum (Pea aphid)	#N/A	#N/A	#N/A	Uncharacterized protein	NA
TR34773|c0_g1_i2	5046	J9K120	tr|J9K120|J9K120_ACYPI	#N/A	Acyrthosiphon pisum (Pea aphid)	#N/A	#N/A	#N/A	Uncharacterized protein	NA
TR21154|c0_g1_i2	5233	J9KEB7	tr|J9KEB7|J9KEB7_ACYPI	#N/A	Acyrthosiphon pisum (Pea aphid)	#N/A	#N/A	#N/A	Uncharacterized protein	Signal IP
TR19205|c0_g2_i1	1589	X1XE35	tr|X1XE35|X1XE35_ACYPI	#N/A	Acyrthosiphon pisum (Pea aphid)	#N/A	structural constituent of cuticle [GO:0042302]	#N/A	Uncharacterized protein	Signal IP
TR31455|c0_g1_i1	3457	J9K5K3	tr|J9K5K3|J9K5K3_ACYPI	#N/A	Acyrthosiphon pisum (Pea aphid)	#N/A	NAD+ binding [GO:0070403]	#N/A	Uncharacterized protein	NA
TR30872|c0_g1_i1	4404	J9JN75	tr|J9JN75|J9JN75_ACYPI	#N/A	Acyrthosiphon pisum (Pea aphid)	#N/A	#N/A	#N/A	Uncharacterized protein	SignalIP, Transmembrane
TR25629|c1_g1_i1	2369	A0A0A9W0V8	tr|A0A0A9W0V8|A0A0A9W0V8_LYGHE	#N/A	Lygus hesperus (Western plant bug)	#N/A	#N/A	#N/A	Actin-interacting protein 1 (Fragment)	Signal IP
TR27154|c0_g1_i1	1206	J9JNP6	tr|J9JNP6|J9JNP6_ACYPI	#N/A	Acyrthosiphon pisum (Pea aphid)	actin filament organization [GO:0007015]	#N/A	#N/A	Uncharacterized protein	NA
TR25273|c0_g1_i2	3904	J9JJ73	tr|J9JJ73|J9JJ73_ACYPI	#N/A	Acyrthosiphon pisum (Pea aphid)	regulation of transcription from RNA polymerase II promoter [GO:0006357]	#N/A	Piccolo NuA4 histone acetyltransferase complex [GO:0032777]	Uncharacterized protein	Transmembrane
TR34626|c0_g1_i1	3457	J9JXX4	tr|J9JXX4|J9JXX4_ACYPI	#N/A	Acyrthosiphon pisum (Pea aphid)	signal transduction [GO:0007165]	calcium ion binding [GO:0005509]	proteinaceous extracellular matrix [GO:0005578]	Uncharacterized protein	Transmembrane
TR11201|c0_g1_i1	1708	J9JSU7	tr|J9JSU7|J9JSU7_ACYPI	#N/A	Acyrthosiphon pisum (Pea aphid)	protein transport [GO:0015031]	#N/A	integral component of membrane [GO:0016021]	Uncharacterized protein	Transmembrane
TR28826|c0_g1_i1	1380	J9K7J4	tr|J9K7J4|J9K7J4_ACYPI	#N/A	Acyrthosiphon pisum (Pea aphid)	#N/A	transporter activity [GO:0005215]	intracellular [GO:0005622]	Uncharacterized protein	Nuclear Localization
TR1249|c0_g1_i1	1301	C4WUX5	tr|C4WUX5|C4WUX5_ACYPI	#N/A	Acyrthosiphon pisum (Pea aphid)	#N/A	#N/A	#N/A	ACYPI003440 protein (Uncharacterized protein)	NA
TR31213|c1_g1_i1	4276	J9JXM2	tr|J9JXM2|J9JXM2_ACYPI	#N/A	Acyrthosiphon pisum (Pea aphid)	#N/A	#N/A	#N/A	Uncharacterized protein	NA
TR32785|c0_g1_i2	3175	J9JTN0	tr|J9JTN0|J9JTN0_ACYPI	#N/A	Acyrthosiphon pisum (Pea aphid)	#N/A	zinc ion binding [GO:0008270]	#N/A	Uncharacterized protein	Nuclear localization, SignalIP
TR3641|c0_g1_i1	1602	A0A0B4J2K6	tr|A0A0B4J2K6|A0A0B4J2K6_ACYPI	ko05200-Pathways in cancer ; ko04144-Endocytosis ; ko05203-Viral carcinogenesis ; ko05205-Proteoglycans in cancer ; ko04014-Ras signaling pathway ; ko04015-Rap1 signaling pathway ; ko04024-cAMP signaling pathway ; ko04510-Focal adhesion ; ko04810-Regulation of actin cytoskeleton ; ko04062-Chemokine signaling pathway ; ko04072-Phospholipase D signaling pathway ; ko04022-cGMP-PKG signaling pathway …	Acyrthosiphon pisum (Pea aphid)	intracellular protein transport [GO:0006886]; nucleocytoplasmic transport [GO:0006913]; small GTPase mediated signal transduction [GO:0007264]	GTPase activity [GO:0003924]; GTP binding [GO:0005525]	intracellular [GO:0005622]; membrane [GO:0016020]	Uncharacterized protein	NA
TR24726|c0_g1_i1	2628	J9JLU8	tr|J9JLU8|J9JLU8_ACYPI	#N/A	Acyrthosiphon pisum (Pea aphid)	#N/A	catalytic activity [GO:0003824]	#N/A	Uncharacterized protein	NA
TR60712|c1_g1_i1	3331	J9JXJ5	tr|J9JXJ5|J9JXJ5_ACYPI	#N/A	Acyrthosiphon pisum (Pea aphid)	#N/A	serine-type endopeptidase activity [GO:0004252]	#N/A	Uncharacterized protein	Nuclear localization, SignalIP, Transmembrane
TR26309|c0_g1_i1	1742	J9K2Y1	tr|J9K2Y1|J9K2Y1_ACYPI	ko04922-Glucagon signaling pathway	Acyrthosiphon pisum (Pea aphid)	#N/A	phosphoprotein phosphatase activity [GO:0004721]	#N/A	Serine/threonine-protein phosphatase (EC 3.1.3.16)	NA
TR33146|c0_g1_i1	3654	J9JRG8	tr|J9JRG8|J9JRG8_ACYPI	#N/A	Acyrthosiphon pisum (Pea aphid)	homophilic cell adhesion via plasma membrane adhesion molecules [GO:0007156]	calcium ion binding [GO:0005509]	integral component of membrane [GO:0016021]; plasma membrane [GO:0005886]	Uncharacterized protein	SignalIP, Transmembrane
TR3166|c1_g1_i4	2575	J9JPS3	tr|J9JPS3|J9JPS3_ACYPI	ko04120-Ubiquitin mediated proteolysis	Acyrthosiphon pisum (Pea aphid)	#N/A	#N/A	#N/A	Uncharacterized protein	NA
TR25374|c0_g1_i1	3526	J9JTH9	tr|J9JTH9|J9JTH9_ACYPI	#N/A	Acyrthosiphon pisum (Pea aphid)	#N/A	electron-transferring-flavoprotein dehydrogenase activity [GO:0004174]	#N/A	Uncharacterized protein	NA
TR70977|c0_g1_i1	1212	J9JLH6	tr|J9JLH6|J9JLH6_ACYPI	#N/A	Acyrthosiphon pisum (Pea aphid)	#N/A	#N/A	#N/A	Uncharacterized protein	Nuclear localization, Transmembrane
TR3698|c0_g1_i2	3013	J9JLE2	tr|J9JLE2|J9JLE2_ACYPI	#N/A	Acyrthosiphon pisum (Pea aphid)	mitochondrial transport [GO:0006839]	#N/A	integral component of membrane [GO:0016021]; mitochondrial membrane [GO:0031966]	Uncharacterized protein	NA
TR30723|c0_g1_i1	1972	J9K177	tr|J9K177|J9K177_ACYPI	ko01100-Metabolic pathways ; ko00230-Purine metabolism ; ko00240-Pyrimidine metabolism ; ko00480-Glutathione metabolism ; ko04115-p53 signaling pathway	Acyrthosiphon pisum (Pea aphid)	deoxyribonucleoside diphosphate metabolic process [GO:0009186]	oxidoreductase activity [GO:0016491]	#N/A	Uncharacterized protein	Transmembrane
TR60712|c1_g1_i2	3421	J9JXJ5	tr|J9JXJ5|J9JXJ5_ACYPI	#N/A	Acyrthosiphon pisum (Pea aphid)	#N/A	serine-type endopeptidase activity [GO:0004252]	#N/A	Uncharacterized protein	Nuclear localization, SignalIP, Transmembrane
TR21086|c0_g2_i1	3464	J9JKP1	tr|J9JKP1|J9JKP1_ACYPI	ko03040-Spliceosome	Acyrthosiphon pisum (Pea aphid)	mRNA splicing, via spliceosome [GO:0000398]	U5 snRNA binding [GO:0030623]; U6 snRNA binding [GO:0017070]	spliceosomal complex [GO:0005681]	Uncharacterized protein	NA
TR34608|c0_g1_i2	6348	E0VUX3	tr|E0VUX3|E0VUX3_PEDHC	ko04931-Insulin resistance	Pediculus humanus subsp. corporis (Body louse)	#N/A	#N/A	#N/A	Putative uncharacterized protein	NA
TR30374|c0_g1_i1	4995	J9K513	tr|J9K513|J9K513_ACYPI	ko04510-Focal adhesion ; ko04810-Regulation of actin cytoskeleton ; ko05100-Bacterial invasion of epithelial cells ; ko05131-Shigellosis ; ko04670-Leukocyte transendothelial migration ; ko04520-Adherens junction ; ko05146-Amoebiasis	Acyrthosiphon pisum (Pea aphid)	cell adhesion [GO:0007155]	#N/A	#N/A	Uncharacterized protein	NA
TR4817|c0_g1_i3	1581	Q1JPQ9	tr|Q1JPQ9|Q1JPQ9_ACYPI	#N/A	Acyrthosiphon pisum (Pea aphid)	#N/A	nucleotide binding [GO:0000166]; RNA binding [GO:0003723]	#N/A	ACYPI000005 protein (Sex-lethal) (Uncharacterized protein)	Transmembrane
TR25488|c0_g1_i1	3445	J9KLF4	tr|J9KLF4|J9KLF4_ACYPI	#N/A	Acyrthosiphon pisum (Pea aphid)	#N/A	protein tyrosine phosphatase activity [GO:0004725]	#N/A	Protein-tyrosine-phosphatase (EC 3.1.3.48)	SignalIP, Transmembrane
TR3617|c0_g3_i4	2565	J9K5U9	tr|J9K5U9|J9K5U9_ACYPI	#N/A	Acyrthosiphon pisum (Pea aphid)	#N/A	sequence-specific DNA binding [GO:0043565]; transcription factor activity, sequence-specific DNA binding [GO:0003700]; zinc ion binding [GO:0008270]	nucleus [GO:0005634]	Uncharacterized protein	Nuclear Localization
TR19347|c0_g1_i1	2397	J9KA92	tr|J9KA92|J9KA92_ACYPI	#N/A	Acyrthosiphon pisum (Pea aphid)	chromatin assembly or disassembly [GO:0006333]	#N/A	nucleus [GO:0005634]	Uncharacterized protein	Signal IP
TR31856|c0_g1_i1	4084	J9JZE4	tr|J9JZE4|J9JZE4_ACYPI	#N/A	Acyrthosiphon pisum (Pea aphid)	#N/A	#N/A	#N/A	Uncharacterized protein	Transmembrane
TR59149|c0_g1_i1	4965	J9JSC5	tr|J9JSC5|J9JSC5_ACYPI	ko04141-Protein processing in endoplasmic reticulum	Acyrthosiphon pisum (Pea aphid)	protein glycosylation [GO:0006486]	UDP-glucose:glycoprotein glucosyltransferase activity [GO:0003980]	#N/A	Uncharacterized protein	Transmembrane
TR32064|c1_g17_i1	4351	J9K4Y7	tr|J9K4Y7|J9K4Y7_ACYPI	#N/A	Acyrthosiphon pisum (Pea aphid)	DNA topological change [GO:0006265]	ATP binding [GO:0005524]; DNA binding [GO:0003677]; DNA topoisomerase type II (ATP-hydrolyzing) activity [GO:0003918]	#N/A	DNA topoisomerase 2 (EC 5.99.1.3)	Transmembrane
TR35661|c0_g1_i2	15013	J9K143	tr|J9K143|J9K143_ACYPI	ko04391-Hippo signaling pathway - fly	Acyrthosiphon pisum (Pea aphid)	homophilic cell adhesion via plasma membrane adhesion molecules [GO:0007156]	calcium ion binding [GO:0005509]	integral component of membrane [GO:0016021]; plasma membrane [GO:0005886]	Uncharacterized protein	SignalIP, Transmembrane
TR3505|c2_g1_i1	1773	J9K3P4	tr|J9K3P4|J9K3P4_ACYPI	#N/A	Acyrthosiphon pisum (Pea aphid)	#N/A	#N/A	#N/A	Uncharacterized protein	Signal IP
TR30803|c0_g1_i2	2603	J9K9H8	tr|J9K9H8|J9K9H8_ACYPI	ko01100-Metabolic pathways ; ko00450-Selenocompound metabolism	Acyrthosiphon pisum (Pea aphid)	#N/A	ATP binding [GO:0005524]	#N/A	Uncharacterized protein	NA
TR34205|c1_g1_i2	2139	J9M839	tr|J9M839|J9M839_ACYPI	#N/A	Acyrthosiphon pisum (Pea aphid)	#N/A	#N/A	#N/A	Uncharacterized protein	Signal IP
TR33146|c0_g1_i2	3543	J9JRG8	tr|J9JRG8|J9JRG8_ACYPI	#N/A	Acyrthosiphon pisum (Pea aphid)	homophilic cell adhesion via plasma membrane adhesion molecules [GO:0007156]	calcium ion binding [GO:0005509]	integral component of membrane [GO:0016021]; plasma membrane [GO:0005886]	Uncharacterized protein	SignalIP, Transmembrane
TR29075|c0_g1_i1	511	NA	NA	NA	NA	NA	NA	NA	NA	NA
TR26352|c0_g1_i1	2983	J9JRS8	tr|J9JRS8|J9JRS8_ACYPI	#N/A	Acyrthosiphon pisum (Pea aphid)	#N/A	#N/A	#N/A	Uncharacterized protein	Transmembrane
TR31182|c0_g2_i2	4884	A0A0A9X6R6	tr|A0A0A9X6R6|A0A0A9X6R6_LYGHE	#N/A	Lygus hesperus (Western plant bug)	#N/A	ATP binding [GO:0005524]; protein kinase activity [GO:0004672]	#N/A	Glycogen synthase kinase-3 beta (Uncharacterized protein)	Signal IP
TR35516|c0_g1_i1	6666	J9JM40	tr|J9JM40|J9JM40_ACYPI	ko03013-RNA transport ; ko05164-Influenza A	Acyrthosiphon pisum (Pea aphid)	transport [GO:0006810]	#N/A	nuclear pore [GO:0005643]	Uncharacterized protein	Transmembrane
TR41751|c0_g1_i1	2898	J9JSH6	tr|J9JSH6|J9JSH6_ACYPI	#N/A	Acyrthosiphon pisum (Pea aphid)	#N/A	#N/A	#N/A	Uncharacterized protein	Transmembrane
TR30242|c1_g1_i1	5203	J9K9L2	tr|J9K9L2|J9K9L2_ACYPI	#N/A	Acyrthosiphon pisum (Pea aphid)	DNA integration [GO:0015074]	aspartic-type endopeptidase activity [GO:0004190]; nucleic acid binding [GO:0003676]	#N/A	Uncharacterized protein	Transmembrane
TR47838|c0_g1_i1	1293	NA	NA	NA	NA	NA	NA	NA	NA	NA
TR4371|c1_g1_i2	7281	J9KB75	tr|J9KB75|J9KB75_ACYPI	#N/A	Acyrthosiphon pisum (Pea aphid)	#N/A	RNA polymerase II transcription cofactor activity [GO:0001104]	mediator complex [GO:0016592]	Uncharacterized protein	Transmembrane
TR47598|c0_g1_i1	1824	C4WUP6	tr|C4WUP6|C4WUP6_ACYPI	ko03050-Proteasome	Acyrthosiphon pisum (Pea aphid)	ubiquitin-dependent protein catabolic process [GO:0006511]	threonine-type endopeptidase activity [GO:0004298]	cytoplasm [GO:0005737]; nucleus [GO:0005634]; proteasome core complex, alpha-subunit complex [GO:0019773]	Proteasome subunit alpha type (EC 3.4.25.1)	NA
TR3698|c0_g1_i4	2774	J9JLE2	tr|J9JLE2|J9JLE2_ACYPI	#N/A	Acyrthosiphon pisum (Pea aphid)	mitochondrial transport [GO:0006839]	#N/A	integral component of membrane [GO:0016021]; mitochondrial membrane [GO:0031966]	Uncharacterized protein	NA
TR29808|c0_g1_i1	3691	J9K791	tr|J9K791|J9K791_ACYPI	#N/A	Acyrthosiphon pisum (Pea aphid)	negative regulation of transcription, DNA-templated [GO:0045892]	#N/A	nucleus [GO:0005634]	Uncharacterized protein	Transmembrane
TR3890|c0_g1_i1	4836	J9JKM8	tr|J9JKM8|J9JKM8_ACYPI	#N/A	Acyrthosiphon pisum (Pea aphid)	#N/A	#N/A	#N/A	Uncharacterized protein	Nuclear localization, SignalIP, Transmembrane
TR53552|c0_g1_i1	3142	X1WKV8	tr|X1WKV8|X1WKV8_ACYPI	#N/A	Acyrthosiphon pisum (Pea aphid)	regulation of transcription, DNA-templated [GO:0006355]	histone acetyltransferase activity [GO:0004402]	nucleus [GO:0005634]	Histone acetyltransferase (EC 2.3.1.48)	NA
TR60645|c0_g1_i1	3614	J9LVM6	tr|J9LVM6|J9LVM6_ACYPI	ko04360-Axon guidance	Acyrthosiphon pisum (Pea aphid)	#N/A	semaphorin receptor activity [GO:0017154]	#N/A	Uncharacterized protein	Transmembrane
TR37958|c0_g1_i1	1485	J9K6X7	tr|J9K6X7|J9K6X7_ACYPI	ko05169-Epstein-Barr virus infection ; ko03050-Proteasome	Acyrthosiphon pisum (Pea aphid)	#N/A	#N/A	#N/A	Uncharacterized protein	Nuclear Localization
TR18681|c1_g1_i1	1222	J9JLY1	tr|J9JLY1|J9JLY1_ACYPI	#N/A	Acyrthosiphon pisum (Pea aphid)	mRNA 5'-splice site recognition [GO:0000395]; spliceosomal snRNP assembly [GO:0000387]	mRNA binding [GO:0003729]; U1 snRNA binding [GO:0030619]; zinc ion binding [GO:0008270]	commitment complex [GO:0000243]; U1 snRNP [GO:0005685]; U2-type prespliceosome [GO:0071004]	U1 small nuclear ribonucleoprotein C (U1 snRNP C) (U1-C) (U1C)	Nuclear Localization
TR27041|c0_g1_i1	3005	J9JQF9	tr|J9JQF9|J9JQF9_ACYPI	#N/A	Acyrthosiphon pisum (Pea aphid)	transmembrane transport [GO:0055085]	#N/A	integral component of membrane [GO:0016021]	Uncharacterized protein	Nuclear Localization
TR988|c0_g1_i1	1302	J9K7N7	tr|J9K7N7|J9K7N7_ACYPI	ko04141-Protein processing in endoplasmic reticulum	Acyrthosiphon pisum (Pea aphid)	cell redox homeostasis [GO:0045454]	isomerase activity [GO:0016853]	cell [GO:0005623]	Uncharacterized protein	Signal IP
TR34605|c0_g2_i1	3030	J9K785	tr|J9K785|J9K785_ACYPI	ko04141-Protein processing in endoplasmic reticulum ; ko03040-Spliceosome ; ko04144-Endocytosis ; ko05169-Epstein-Barr virus infection ; ko04010-MAPK signaling pathway ; ko05164-Influenza A ; ko04915-Estrogen signaling pathway ; ko05162-Measles ; ko05145-Toxoplasmosis ; ko04612-Antigen processing and presentation ; ko05134-Legionellosis	Acyrthosiphon pisum (Pea aphid)	#N/A	ATP binding [GO:0005524]	#N/A	Uncharacterized protein	Nuclear Localization
TR32971|c0_g1_i1	2611	J9JWB5	tr|J9JWB5|J9JWB5_ACYPI	#N/A	Acyrthosiphon pisum (Pea aphid)	#N/A	#N/A	#N/A	Uncharacterized protein	NA
TR29463|c0_g1_i1	895	C4WYF4	tr|C4WYF4|C4WYF4_ACYPI	#N/A	Acyrthosiphon pisum (Pea aphid)	#N/A	#N/A	#N/A	ACYPI000472 protein (Uncharacterized protein)	Nuclear localization, SignalIP, Transmembrane
TR23263|c0_g1_i2	3190	J9K5T8	tr|J9K5T8|J9K5T8_ACYPI	ko01100-Metabolic pathways ; ko01110-Biosynthesis of secondary metabolites ; ko01130-Biosynthesis of antibiotics ; ko00230-Purine metabolism	Acyrthosiphon pisum (Pea aphid)	IMP salvage [GO:0032264]	AMP deaminase activity [GO:0003876]	#N/A	Uncharacterized protein	NA
TR27154|c0_g2_i1	1092	C4WUA5	tr|C4WUA5|C4WUA5_ACYPI	#N/A	Acyrthosiphon pisum (Pea aphid)	actin filament organization [GO:0007015]	#N/A	#N/A	ACYPI001864 protein	NA
TR35775|c0_g1_i2	3754	J9JNF0	tr|J9JNF0|J9JNF0_ACYPI	ko01130-Biosynthesis of antibiotics ; ko00900-Terpenoid backbone biosynthesis	Acyrthosiphon pisum (Pea aphid)	prenylcysteine catabolic process [GO:0030328]	prenylcysteine oxidase activity [GO:0001735]	#N/A	Uncharacterized protein	Signal IP
TR30744|c1_g1_i1	3236	A0A026WA93	tr|A0A026WA93|A0A026WA93_CERBI	#N/A	Cerapachys biroi (Ant)	#N/A	#N/A	#N/A	Ran-binding protein	Nuclear Localization
TR34819|c0_g1_i2	4839	J9M0C3	tr|J9M0C3|J9M0C3_ACYPI	#N/A	Acyrthosiphon pisum (Pea aphid)	#N/A	zinc ion binding [GO:0008270]	#N/A	Uncharacterized protein	Nuclear localization, Transmembrane
TR21836|c0_g2_i1	14381	J9JZJ8	tr|J9JZJ8|J9JZJ8_ACYPI	#N/A	Acyrthosiphon pisum (Pea aphid)	#N/A	calcium ion binding [GO:0005509]	#N/A	Uncharacterized protein	SignalIP, Transmembrane
TR34773|c0_g1_i1	4842	J9K120	tr|J9K120|J9K120_ACYPI	#N/A	Acyrthosiphon pisum (Pea aphid)	#N/A	#N/A	#N/A	Uncharacterized protein	NA
TR21093|c0_g1_i2	1872	C4WS06	tr|C4WS06|C4WS06_ACYPI	#N/A	Acyrthosiphon pisum (Pea aphid)	#N/A	#N/A	#N/A	Putative uncharacterized protein	Nuclear Localization
TR21105|c0_g1_i1	4074	J9K8C2	tr|J9K8C2|J9K8C2_ACYPI	ko05100-Bacterial invasion of epithelial cells	Acyrthosiphon pisum (Pea aphid)	#N/A	GTP binding [GO:0005525]	#N/A	Uncharacterized protein	NA
TR8722|c0_g1_i1	5763	V5KX69	tr|V5KX69|V5KX69_LOCMI	#N/A	Locusta migratoria (Migratory locust)	DNA replication initiation [GO:0006270]	ATP binding [GO:0005524]; DNA binding [GO:0003677]; DNA helicase activity [GO:0003678]	MCM complex [GO:0042555]	Mcm4 protein	NA
TR7819|c0_g2_i1	1010	J9JMD4	tr|J9JMD4|J9JMD4_ACYPI	ko04974-Protein digestion and absorption	Acyrthosiphon pisum (Pea aphid)	#N/A	amino acid transmembrane transporter activity [GO:0015171]	integral component of membrane [GO:0016021]	Uncharacterized protein	NA
TR59176|c0_g1_i1	1902	J9JNK2	tr|J9JNK2|J9JNK2_ACYPI	ko04320-Dorso-ventral axis formation	Acyrthosiphon pisum (Pea aphid)	#N/A	nucleic acid binding [GO:0003676]; nucleotide binding [GO:0000166]	#N/A	Uncharacterized protein	Nuclear localization, Transmembrane
TR64888|c0_g1_i1	2281	J9JYA6	tr|J9JYA6|J9JYA6_ACYPI	#N/A	Acyrthosiphon pisum (Pea aphid)	#N/A	sugar:proton symporter activity [GO:0005351]	Golgi membrane [GO:0000139]; integral component of membrane [GO:0016021]	Uncharacterized protein	NA
TR3830|c1_g1_i1	3079	J9JJL4	tr|J9JJL4|J9JJL4_ACYPI	#N/A	Acyrthosiphon pisum (Pea aphid)	#N/A	#N/A	#N/A	Uncharacterized protein	Transmembrane
TR28817|c0_g1_i1	1896	J9JUP7	tr|J9JUP7|J9JUP7_ACYPI	#N/A	Acyrthosiphon pisum (Pea aphid)	#N/A	#N/A	#N/A	Uncharacterized protein	NA
TR60572|c0_g1_i1	4030	J9JKA4	tr|J9JKA4|J9JKA4_ACYPI	#N/A	Acyrthosiphon pisum (Pea aphid)	#N/A	metal ion binding [GO:0046872]; nucleic acid binding [GO:0003676]	#N/A	Uncharacterized protein	Transmembrane
TR25632|c0_g1_i1	4270	J9K6R3	tr|J9K6R3|J9K6R3_ACYPI	#N/A	Acyrthosiphon pisum (Pea aphid)	intracellular signal transduction [GO:0035556]	ATP binding [GO:0005524]; protein serine/threonine kinase activity [GO:0004674]	intracellular [GO:0005622]	Uncharacterized protein	Signal IP
TR32092|c0_g1_i1	2710	J9JKB2	tr|J9JKB2|J9JKB2_ACYPI	#N/A	Acyrthosiphon pisum (Pea aphid)	#N/A	transferase activity, transferring acyl groups other than amino-acyl groups [GO:0016747]	#N/A	Uncharacterized protein	Signal IP
TR30841|c1_g1_i1	1577	X1X3F9	tr|X1X3F9|X1X3F9_ACYPI	#N/A	Acyrthosiphon pisum (Pea aphid)	#N/A	#N/A	#N/A	Uncharacterized protein	NA
TR35802|c1_g1_i3	9007	X1WUZ7	tr|X1WUZ7|X1WUZ7_ACYPI	#N/A	Acyrthosiphon pisum (Pea aphid)	#N/A	#N/A	#N/A	Uncharacterized protein	NA
TR27838|c0_g1_i1	3304	T1HNH9	tr|T1HNH9|T1HNH9_RHOPR	#N/A	Rhodnius prolixus (Triatomid bug)	#N/A	#N/A	nuclear chromosome [GO:0000228]	Uncharacterized protein (Fragment)	Nuclear Localization
TR30561|c0_g1_i1	2204	A0A0A9WPL5	tr|A0A0A9WPL5|A0A0A9WPL5_LYGHE	#N/A	Lygus hesperus (Western plant bug)	#N/A	ATP binding [GO:0005524]; protein kinase activity [GO:0004672]	#N/A	Serine/threonine-protein kinase Doa (Fragment)	NA
TR8674|c0_g1_i1	7473	U4TVJ0	tr|U4TVJ0|U4TVJ0_DENPD	#N/A	Dendroctonus ponderosae (Mountain pine beetle)	regulation of Rho protein signal transduction [GO:0035023]	ATP binding [GO:0005524]; phosphorelay sensor kinase activity [GO:0000155]; Rho guanyl-nucleotide exchange factor activity [GO:0005089]	intracellular [GO:0005622]	Uncharacterized protein	NA
TR35545|c0_g1_i1	8902	J9LW28	tr|J9LW28|J9LW28_ACYPI	#N/A	Acyrthosiphon pisum (Pea aphid)	#N/A	metal ion binding [GO:0046872]	#N/A	Uncharacterized protein	SignalIP, Transmembrane
TR4146|c0_g1_i7	6705	J9JXC5	tr|J9JXC5|J9JXC5_ACYPI	#N/A	Acyrthosiphon pisum (Pea aphid)	#N/A	ligase activity [GO:0016874]; ubiquitin-protein transferase activity [GO:0004842]	#N/A	Uncharacterized protein	NA
TR8674|c0_g1_i3	7596	U4TVJ0	tr|U4TVJ0|U4TVJ0_DENPD	#N/A	Dendroctonus ponderosae (Mountain pine beetle)	regulation of Rho protein signal transduction [GO:0035023]	ATP binding [GO:0005524]; phosphorelay sensor kinase activity [GO:0000155]; Rho guanyl-nucleotide exchange factor activity [GO:0005089]	intracellular [GO:0005622]	Uncharacterized protein	NA
TR4146|c0_g1_i1	6781	J9JXC5	tr|J9JXC5|J9JXC5_ACYPI	#N/A	Acyrthosiphon pisum (Pea aphid)	#N/A	ligase activity [GO:0016874]; ubiquitin-protein transferase activity [GO:0004842]	#N/A	Uncharacterized protein	NA
TR47738|c0_g1_i1	1413	J9JSN7	tr|J9JSN7|J9JSN7_ACYPI	ko04142-Lysosome ; ko04612-Antigen processing and presentation	Acyrthosiphon pisum (Pea aphid)	#N/A	peptidase activity [GO:0008233]	#N/A	Uncharacterized protein	Nuclear Localization
TR31632|c0_g1_i1	3671	J9JZ13	tr|J9JZ13|J9JZ13_ACYPI	#N/A	Acyrthosiphon pisum (Pea aphid)	#N/A	#N/A	#N/A	Uncharacterized protein	NA
TR4127|c2_g1_i1	3036	X1WTN8	tr|X1WTN8|X1WTN8_ACYPI	#N/A	Acyrthosiphon pisum (Pea aphid)	#N/A	zinc ion binding [GO:0008270]	nucleus [GO:0005634]	Uncharacterized protein	NA
TR34222|c0_g1_i2	3251	J9K8S6	tr|J9K8S6|J9K8S6_ACYPI	ko04910-Insulin signaling pathway ; ko04210-Apoptosis	Acyrthosiphon pisum (Pea aphid)	#N/A	cAMP-dependent protein kinase regulator activity [GO:0008603]	cAMP-dependent protein kinase complex [GO:0005952]	Uncharacterized protein	NA
TR30720|c0_g1_i1	2315	A0A0A9YE32	tr|A0A0A9YE32|A0A0A9YE32_LYGHE	#N/A	Lygus hesperus (Western plant bug)	protein glycosylation [GO:0006486]	dolichyl-diphosphooligosaccharide-protein glycotransferase activity [GO:0004579]	endoplasmic reticulum membrane [GO:0005789]; integral component of membrane [GO:0016021]	RuleBase:RU361143}.	SignalIP, Transmembrane
TR28238|c0_g1_i1	2176	A0A0A9YAH1	tr|A0A0A9YAH1|A0A0A9YAH1_LYGHE	#N/A	Lygus hesperus (Western plant bug)	#N/A	ATPase activity [GO:0016887]; ATP binding [GO:0005524]	#N/A	ATP-binding cassette sub-family E member 1 (Uncharacterized protein)	NA
TR32127|c0_g1_i1	5671	J9JXT7	tr|J9JXT7|J9JXT7_ACYPI	ko04151-PI3K-Akt signaling pathway ; ko04510-Focal adhesion ; ko04611-Platelet activation ; ko04933-AGE-RAGE signaling pathway in diabetic complications ; ko05146-Amoebiasis ; ko04974-Protein digestion and absorption ; ko04512-ECM-receptor interaction	Acyrthosiphon pisum (Pea aphid)	#N/A	extracellular matrix structural constituent [GO:0005201]	collagen trimer [GO:0005581]; proteinaceous extracellular matrix [GO:0005578]	Uncharacterized protein	Signal IP
TR8674|c0_g1_i2	7494	U4TVJ0	tr|U4TVJ0|U4TVJ0_DENPD	#N/A	Dendroctonus ponderosae (Mountain pine beetle)	regulation of Rho protein signal transduction [GO:0035023]	ATP binding [GO:0005524]; phosphorelay sensor kinase activity [GO:0000155]; Rho guanyl-nucleotide exchange factor activity [GO:0005089]	intracellular [GO:0005622]	Uncharacterized protein	NA
TR4817|c0_g1_i2	1908	Q1JPQ9	tr|Q1JPQ9|Q1JPQ9_ACYPI	#N/A	Acyrthosiphon pisum (Pea aphid)	#N/A	nucleotide binding [GO:0000166]; RNA binding [GO:0003723]	#N/A	ACYPI000005 protein (Sex-lethal) (Uncharacterized protein)	Transmembrane
TR32626|c0_g2_i1	4899	J9JS90	tr|J9JS90|J9JS90_ACYPI	ko03040-Spliceosome	Acyrthosiphon pisum (Pea aphid)	#N/A	#N/A	#N/A	Uncharacterized protein	Transmembrane
TR36140|c0_g1_i1	2809	J9JR89	tr|J9JR89|J9JR89_ACYPI	#N/A	Acyrthosiphon pisum (Pea aphid)	#N/A	metal ion binding [GO:0046872]; nucleic acid binding [GO:0003676]	#N/A	Uncharacterized protein	NA
TR30414|c0_g1_i2	2383	J9K819	tr|J9K819|J9K819_ACYPI	#N/A	Acyrthosiphon pisum (Pea aphid)	#N/A	nucleic acid binding [GO:0003676]; nucleotide binding [GO:0000166]	#N/A	Uncharacterized protein	NA
TR53887|c0_g1_i1	1745	C4WY31	tr|C4WY31|C4WY31_ACYPI	#N/A	Acyrthosiphon pisum (Pea aphid)	#N/A	#N/A	#N/A	ACYPI009734 protein (Uncharacterized protein)	Nuclear Localization
TR30561|c0_g1_i2	2704	J9K6N4	tr|J9K6N4|J9K6N4_ACYPI	#N/A	Acyrthosiphon pisum (Pea aphid)	#N/A	ATP binding [GO:0005524]; protein kinase activity [GO:0004672]	#N/A	Uncharacterized protein	Transmembrane
TR41777|c0_g1_i1	1808	J9JV07	tr|J9JV07|J9JV07_ACYPI	ko05169-Epstein-Barr virus infection ; ko03050-Proteasome	Acyrthosiphon pisum (Pea aphid)	protein catabolic process [GO:0030163]	ATP binding [GO:0005524]; hydrolase activity [GO:0016787]	cytoplasm [GO:0005737]	Uncharacterized protein	Nuclear Localization
TR65369|c0_g1_i1	1429	J9JKK9	tr|J9JKK9|J9JKK9_ACYPI	#N/A	Acyrthosiphon pisum (Pea aphid)	#N/A	ATP binding [GO:0005524]; ligase activity [GO:0016874]	#N/A	Uncharacterized protein	Nuclear Localization
TR21748|c0_g1_i1	1647	J9LAR9	tr|J9LAR9|J9LAR9_ACYPI	#N/A	Acyrthosiphon pisum (Pea aphid)	response to oxidative stress [GO:0006979]	glutathione peroxidase activity [GO:0004602]	#N/A	Glutathione peroxidase	NA
TR21794|c0_g1_i1	1409	J9KB20	tr|J9KB20|J9KB20_ACYPI	#N/A	Acyrthosiphon pisum (Pea aphid)	transport [GO:0006810]	#N/A	integral component of membrane [GO:0016021]	Uncharacterized protein	SignalIP, Transmembrane
TR34636|c1_g1_i1	4848	J9K1I4	tr|J9K1I4|J9K1I4_ACYPI	ko04360-Axon guidance	Acyrthosiphon pisum (Pea aphid)	cytoskeleton organization [GO:0007010]	zinc ion binding [GO:0008270]	#N/A	Uncharacterized protein	Transmembrane
TR15738|c0_g2_i1	2875	J9JYP0	tr|J9JYP0|J9JYP0_ACYPI	#N/A	Acyrthosiphon pisum (Pea aphid)	#N/A	translation release factor activity, codon specific [GO:0016149]	cytoplasm [GO:0005737]	Uncharacterized protein	NA
TR11252|c0_g1_i1	2728	J9K081	tr|J9K081|J9K081_ACYPI	#N/A	Acyrthosiphon pisum (Pea aphid)	actin filament organization [GO:0007015]; cell morphogenesis [GO:0000902]	#N/A	#N/A	Adenylyl cyclase-associated protein	Nuclear Localization
TR36013|c2_g1_i3	5184	A0A0C9RLA1	tr|A0A0C9RLA1|A0A0C9RLA1_9HYME	#N/A	Fopius arisanus	glutamyl-tRNA aminoacylation [GO:0006424]; prolyl-tRNA aminoacylation [GO:0006433]	ATP binding [GO:0005524]; glutamate-tRNA ligase activity [GO:0004818]; proline-tRNA ligase activity [GO:0004827]	cytoplasm [GO:0005737]	EPRS protein	NA
TR34451|c1_g2_i1	3723	J9K5R3	tr|J9K5R3|J9K5R3_ACYPI	ko01100-Metabolic pathways ; ko01110-Biosynthesis of secondary metabolites ; ko01130-Biosynthesis of antibiotics ; ko01120-Microbial metabolism in diverse environments ; ko01200-Carbon metabolism ; ko04146-Peroxisome ; ko01230-Biosynthesis of amino acids ; ko00020-Citrate cycle (TCA cycle) ; ko00480-Glutathione metabolism ; ko01210-2-Oxocarboxylic acid metabolism ; ko00720-Carbon fixation pathway…	Acyrthosiphon pisum (Pea aphid)	isocitrate metabolic process [GO:0006102]; tricarboxylic acid cycle [GO:0006099]	isocitrate dehydrogenase (NADP+) activity [GO:0004450]; magnesium ion binding [GO:0000287]; NAD binding [GO:0051287]	#N/A	Isocitrate dehydrogenase [NADP] (EC 1.1.1.42)	Nuclear Localization
TR1044|c0_g1_i1	2867	J9JXF5	tr|J9JXF5|J9JXF5_ACYPI	#N/A	Acyrthosiphon pisum (Pea aphid)	#N/A	secondary active sulfate transmembrane transporter activity [GO:0008271]	integral component of membrane [GO:0016021]	Uncharacterized protein	Transmembrane
TR31140|c0_g1_i2	1274	C4WY09	tr|C4WY09|C4WY09_ACYPI	ko01100-Metabolic pathways ; ko05016-Huntington's disease ; ko05010-Alzheimer's disease ; ko00190-Oxidative phosphorylation ; ko05012-Parkinson's disease ; ko04932-Non-alcoholic fatty liver disease (NAFLD)	Acyrthosiphon pisum (Pea aphid)	#N/A	#N/A	#N/A	ACYPI007365 protein (Uncharacterized protein)	Transmembrane
TR11986|c0_g1_i1	3947	D6WW45	tr|D6WW45|D6WW45_TRICA	ko04910-Insulin signaling pathway	Tribolium castaneum (Red flour beetle)	exocytosis [GO:0006887]	#N/A	exocyst [GO:0000145]	Putative uncharacterized protein	NA
TR17510|c0_g1_i1	3154	X1WI83	tr|X1WI83|X1WI83_ACYPI	#N/A	Acyrthosiphon pisum (Pea aphid)	#N/A	#N/A	ER membrane protein complex [GO:0072546]	Uncharacterized protein	SignalIP, Transmembrane
TR30883|c1_g1_i4	1784	C4WTP1	tr|C4WTP1|C4WTP1_ACYPI	ko01100-Metabolic pathways ; ko05016-Huntington's disease ; ko05010-Alzheimer's disease ; ko00190-Oxidative phosphorylation ; ko05012-Parkinson's disease ; ko04932-Non-alcoholic fatty liver disease (NAFLD)	Acyrthosiphon pisum (Pea aphid)	fatty acid biosynthetic process [GO:0006633]	#N/A	#N/A	Acyl carrier protein	Nuclear Localization
TR2946|c0_g1_i1	3007	J9JQ00	tr|J9JQ00|J9JQ00_ACYPI	#N/A	Acyrthosiphon pisum (Pea aphid)	#N/A	calcium-dependent phospholipid binding [GO:0005544]; calcium ion binding [GO:0005509]	#N/A	Annexin	NA
TR21121|c0_g1_i3	2859	J9K5I4	tr|J9K5I4|J9K5I4_ACYPI	#N/A	Acyrthosiphon pisum (Pea aphid)	#N/A	#N/A	#N/A	Uncharacterized protein	NA
TR22172|c0_g1_i1	1911	J9JMH5	tr|J9JMH5|J9JMH5_ACYPI	#N/A	Acyrthosiphon pisum (Pea aphid)	#N/A	protein-N-terminal asparagine amidohydrolase activity [GO:0008418]	#N/A	Uncharacterized protein	NA
TR12106|c0_g1_i1	2349	J9K805	tr|J9K805|J9K805_ACYPI	ko04974-Protein digestion and absorption	Acyrthosiphon pisum (Pea aphid)	carbohydrate metabolic process [GO:0005975]	catalytic activity [GO:0003824]; cation binding [GO:0043169]	#N/A	Uncharacterized protein	Transmembrane
TR34636|c1_g1_i2	4990	J9K1I4	tr|J9K1I4|J9K1I4_ACYPI	ko04360-Axon guidance	Acyrthosiphon pisum (Pea aphid)	cytoskeleton organization [GO:0007010]	zinc ion binding [GO:0008270]	#N/A	Uncharacterized protein	Transmembrane
TR28871|c0_g1_i1	7692	X1WXH4	tr|X1WXH4|X1WXH4_ACYPI	#N/A	Acyrthosiphon pisum (Pea aphid)	microtubule-based movement [GO:0007018]	ATP binding [GO:0005524]; microtubule motor activity [GO:0003777]	kinesin complex [GO:0005871]; microtubule [GO:0005874]	Kinesin-like protein	SignalIP, Transmembrane
TR60663|c0_g2_i1	2732	J9JKI9	tr|J9JKI9|J9JKI9_ACYPI	ko01130-Biosynthesis of antibiotics ; ko00520-Amino sugar and nucleotide sugar metabolism	Acyrthosiphon pisum (Pea aphid)	carbohydrate metabolic process [GO:0005975]; N-acetylglucosamine metabolic process [GO:0006044]	N-acetylglucosamine-6-phosphate deacetylase activity [GO:0008448]	#N/A	N-acetylglucosamine-6-phosphate deacetylase (EC 3.5.1.25) (GlcNAc 6-P deacetylase)	SignalIP, Transmembrane
TR34302|c1_g1_i1	3996	J9K7P6	tr|J9K7P6|J9K7P6_ACYPI	#N/A	Acyrthosiphon pisum (Pea aphid)	#N/A	sequence-specific DNA binding [GO:0043565]; transcription factor activity, sequence-specific DNA binding [GO:0003700]; zinc ion binding [GO:0008270]	nucleus [GO:0005634]	Uncharacterized protein	Transmembrane
TR32785|c0_g1_i1	3133	J9JTN0	tr|J9JTN0|J9JTN0_ACYPI	#N/A	Acyrthosiphon pisum (Pea aphid)	#N/A	zinc ion binding [GO:0008270]	#N/A	Uncharacterized protein	Nuclear localization, SignalIP
TR15212|c0_g1_i1	1085	J9K501	tr|J9K501|J9K501_ACYPI	#N/A	Acyrthosiphon pisum (Pea aphid)	chitin metabolic process [GO:0006030]	chitin binding [GO:0008061]	extracellular region [GO:0005576]	Uncharacterized protein	Signal IP
TR26317|c0_g1_i1	4381	J9JJD9	tr|J9JJD9|J9JJD9_ACYPI	ko04212-Longevity regulating pathway - worm ; ko04922-Glucagon signaling pathway	Acyrthosiphon pisum (Pea aphid)	#N/A	#N/A	#N/A	Uncharacterized protein	NA
TR7748|c0_g1_i1	1244	C4WTK2	tr|C4WTK2|C4WTK2_ACYPI	ko00480-Glutathione metabolism ; ko05204-Chemical carcinogenesis ; ko00980-Metabolism of xenobiotics by cytochrome P450 ; ko00982-Drug metabolism - cytochrome P450	Acyrthosiphon pisum (Pea aphid)	#N/A	#N/A	#N/A	ACYPI004835 protein (Uncharacterized protein)	Transmembrane
TR18668|c0_g1_i1	2946	D6WCC6	tr|D6WCC6|D6WCC6_TRICA	#N/A	Tribolium castaneum (Red flour beetle)	#N/A	protein tyrosine phosphatase activity [GO:0004725]	#N/A	Protein-tyrosine-phosphatase (EC 3.1.3.48)	NA
TR3706|c1_g1_i1	2956	J9JZ35	tr|J9JZ35|J9JZ35_ACYPI	#N/A	Acyrthosiphon pisum (Pea aphid)	#N/A	#N/A	integral component of membrane [GO:0016021]	Uncharacterized protein	SignalIP, Transmembrane
TR29672|c0_g1_i1	1703	J9JUQ2	tr|J9JUQ2|J9JUQ2_ACYPI	ko05169-Epstein-Barr virus infection ; ko03050-Proteasome	Acyrthosiphon pisum (Pea aphid)	#N/A	#N/A	#N/A	Uncharacterized protein	NA
TR17784|c0_g1_i1	1037	C4WVC0	tr|C4WVC0|C4WVC0_ACYPI	ko01100-Metabolic pathways ; ko01110-Biosynthesis of secondary metabolites ; ko01130-Biosynthesis of antibiotics ; ko05016-Huntington's disease ; ko05010-Alzheimer's disease ; ko01120-Microbial metabolism in diverse environments ; ko00190-Oxidative phosphorylation ; ko05012-Parkinson's disease ; ko04932-Non-alcoholic fatty liver disease (NAFLD) ; ko01200-Carbon metabolism ; ko00020-Citrate cycle …	Acyrthosiphon pisum (Pea aphid)	#N/A	#N/A	integral component of membrane [GO:0016021]; mitochondrial envelope [GO:0005740]	ACYPI007105 protein	Transmembrane
TR35625|c1_g1_i3	4155	A0A067RKS9	tr|A0A067RKS9|A0A067RKS9_ZOONE	#N/A	Zootermopsis nevadensis (Dampwood termite)	#N/A	DNA binding [GO:0003677]; zinc ion binding [GO:0008270]	#N/A	JmjC domain-containing histone demethylation protein 1	NA
TR29536|c0_g1_i2	3629	J9K006	tr|J9K006|J9K006_ACYPI	ko04146-Peroxisome ; ko02010-ABC transporters	Acyrthosiphon pisum (Pea aphid)	#N/A	ATPase activity, coupled to transmembrane movement of substances [GO:0042626]; ATP binding [GO:0005524]	integral component of membrane [GO:0016021]	Uncharacterized protein	Transmembrane
TR34676|c1_g1_i1	7230	J9K2E9	tr|J9K2E9|J9K2E9_ACYPI	#N/A	Acyrthosiphon pisum (Pea aphid)	#N/A	protein tyrosine phosphatase activity [GO:0004725]	#N/A	Protein-tyrosine-phosphatase (EC 3.1.3.48)	SignalIP, Transmembrane
TR35742|c0_g3_i3	3406	J9K6V3	tr|J9K6V3|J9K6V3_ACYPI	ko01100-Metabolic pathways ; ko01110-Biosynthesis of secondary metabolites ; ko00564-Glycerophospholipid metabolism ; ko00561-Glycerolipid metabolism	Acyrthosiphon pisum (Pea aphid)	#N/A	#N/A	integral component of membrane [GO:0016021]	Uncharacterized protein	NA
TR28847|c0_g1_i1	1998	C4WTR6	tr|C4WTR6|C4WTR6_ACYPI	ko05016-Huntington's disease ; ko04146-Peroxisome ; ko05014-Amyotrophic lateral sclerosis (ALS) ; ko05020-Prion diseases	Acyrthosiphon pisum (Pea aphid)	#N/A	metal ion binding [GO:0046872]; superoxide dismutase activity [GO:0004784]	#N/A	Superoxide dismutase [Cu-Zn] (EC 1.15.1.1)	SignalIP, Transmembrane
TR17357|c0_g1_i1	3391	J9K1P4	tr|J9K1P4|J9K1P4_ACYPI	#N/A	Acyrthosiphon pisum (Pea aphid)	#N/A	sodium:dicarboxylate symporter activity [GO:0017153]	integral component of membrane [GO:0016021]	Amino acid transporter	Nuclear localization, Transmembrane
TR973|c0_g1_i1	3697	X1WIP8	tr|X1WIP8|X1WIP8_ACYPI	#N/A	Acyrthosiphon pisum (Pea aphid)	#N/A	#N/A	#N/A	Uncharacterized protein	NA
TR30593|c0_g1_i1	2401	J9JUW1	tr|J9JUW1|J9JUW1_ACYPI	#N/A	Acyrthosiphon pisum (Pea aphid)	#N/A	nucleic acid binding [GO:0003676]; nucleotide binding [GO:0000166]	#N/A	Uncharacterized protein	NA
TR675|c0_g1_i1	680	J9JRJ5	tr|J9JRJ5|J9JRJ5_ACYPI	ko05169-Epstein-Barr virus infection ; ko03050-Proteasome ; ko03440-Homologous recombination	Acyrthosiphon pisum (Pea aphid)	#N/A	#N/A	#N/A	Uncharacterized protein	NA
TR59233|c0_g1_i1	1093	E2AY77	tr|E2AY77|E2AY77_CAMFO	ko01100-Metabolic pathways ; ko05016-Huntington's disease ; ko05010-Alzheimer's disease ; ko00190-Oxidative phosphorylation ; ko05012-Parkinson's disease ; ko04932-Non-alcoholic fatty liver disease (NAFLD) ; ko04260-Cardiac muscle contraction	Camponotus floridanus (Florida carpenter ant)	#N/A	electron carrier activity [GO:0009055]; ubiquinol-cytochrome-c reductase activity [GO:0008121]	#N/A	Putative uncharacterized protein	Nuclear Localization
TR31986|c0_g1_i1	1813	C4WW63	tr|C4WW63|C4WW63_ACYPI	ko04141-Protein processing in endoplasmic reticulum	Acyrthosiphon pisum (Pea aphid)	#N/A	#N/A	#N/A	ACYPI008281 protein (Uncharacterized protein)	NA
TR3507|c0_g1_i1	3207	J9KA16	tr|J9KA16|J9KA16_ACYPI	ko04550-Signaling pathways regulating pluripotency of stem cells ; ko04350-TGF-beta signaling pathway ; ko04060-Cytokine-cytokine receptor interaction	Acyrthosiphon pisum (Pea aphid)	#N/A	ATP binding [GO:0005524]; receptor signaling protein serine/threonine kinase activity [GO:0004702]; transmembrane receptor protein serine/threonine kinase activity [GO:0004675]	integral component of membrane [GO:0016021]	Receptor protein serine/threonine kinase (EC 2.7.11.30)	SignalIP, Transmembrane
TR36208|c0_g1_i1	984	C4WUG2	tr|C4WUG2|C4WUG2_ACYPI	ko03040-Spliceosome ; ko04139-Regulation of mitophagy - yeast ; ko05322-Systemic lupus erythematosus	Acyrthosiphon pisum (Pea aphid)	RNA processing [GO:0006396]	#N/A	#N/A	ACYPI009639 protein (Uncharacterized protein)	NA
TR10200|c0_g2_i1	2690	J9K6M8	tr|J9K6M8|J9K6M8_ACYPI	#N/A	Acyrthosiphon pisum (Pea aphid)	#N/A	#N/A	#N/A	Uncharacterized protein	NA
TR20835|c0_g1_i1	2624	X1WJC1	tr|X1WJC1|X1WJC1_ACYPI	ko04120-Ubiquitin mediated proteolysis ; ko04114-Oocyte meiosis ; ko04390-Hippo signaling pathway ; ko04310-Wnt signaling pathway ; ko05131-Shigellosis ; ko04340-Hedgehog signaling pathway ; ko04710-Circadian rhythm	Acyrthosiphon pisum (Pea aphid)	#N/A	#N/A	#N/A	Uncharacterized protein	Nuclear Localization
TR34222|c0_g1_i1	3628	J9K8S6	tr|J9K8S6|J9K8S6_ACYPI	ko04910-Insulin signaling pathway ; ko04210-Apoptosis	Acyrthosiphon pisum (Pea aphid)	#N/A	cAMP-dependent protein kinase regulator activity [GO:0008603]	cAMP-dependent protein kinase complex [GO:0005952]	Uncharacterized protein	NA
TR34012|c0_g1_i2	2799	X1WIH3	tr|X1WIH3|X1WIH3_ACYPI	#N/A	Acyrthosiphon pisum (Pea aphid)	#N/A	#N/A	#N/A	Uncharacterized protein	NA
TR8716|c0_g1_i2	2962	C4WSL5	tr|C4WSL5|C4WSL5_ACYPI	#N/A	Acyrthosiphon pisum (Pea aphid)	#N/A	#N/A	#N/A	ACYPI005020 protein (Uncharacterized protein)	Transmembrane
TR9696|c0_g2_i1	2259	J9JTW8	tr|J9JTW8|J9JTW8_ACYPI	ko05203-Viral carcinogenesis ; ko05205-Proteoglycans in cancer ; ko04510-Focal adhesion ; ko04810-Regulation of actin cytoskeleton ; ko04062-Chemokine signaling pathway ; ko05100-Bacterial invasion of epithelial cells ; ko04670-Leukocyte transendothelial migration ; ko04370-VEGF signaling pathway	Acyrthosiphon pisum (Pea aphid)	#N/A	zinc ion binding [GO:0008270]	#N/A	Uncharacterized protein	NA
TR35364|c2_g1_i1	2202	J9JQV1	tr|J9JQV1|J9JQV1_ACYPI	ko03013-RNA transport ; ko05160-Hepatitis C	Acyrthosiphon pisum (Pea aphid)	formation of translation preinitiation complex [GO:0001731]; regulation of translational initiation [GO:0006446]	translation initiation factor activity [GO:0003743]	eukaryotic 43S preinitiation complex [GO:0016282]; eukaryotic 48S preinitiation complex [GO:0033290]; eukaryotic translation initiation factor 3 complex [GO:0005852]	Eukaryotic translation initiation factor 3 subunit E (eIF3e) (Eukaryotic translation initiation factor 3 subunit 6)	NA
TR32178|c0_g1_i1	2129	C4WYF3	tr|C4WYF3|C4WYF3_ACYPI	#N/A	Acyrthosiphon pisum (Pea aphid)	cell redox homeostasis [GO:0045454]	#N/A	cell [GO:0005623]	ACYPI005325 protein (Uncharacterized protein)	SignalIP, Transmembrane
TR22076|c0_g1_i2	2506	E0VFH0	tr|E0VFH0|E0VFH0_PEDHC	#N/A	Pediculus humanus subsp. corporis (Body louse)	#N/A	kinase activity [GO:0016301]	#N/A	AMP-activated protein kinase, gamma regulatory subunit, putative	NA
TR31164|c1_g2_i5	2807	J9JJA2	tr|J9JJA2|J9JJA2_ACYPI	#N/A	Acyrthosiphon pisum (Pea aphid)	#N/A	RNA binding [GO:0003723]	#N/A	Uncharacterized protein	NA
TR28014|c0_g1_i1	2203	J9K8Y0	tr|J9K8Y0|J9K8Y0_ACYPI	#N/A	Acyrthosiphon pisum (Pea aphid)	#N/A	#N/A	#N/A	Uncharacterized protein	Transmembrane
TR3669|c0_g2_i1	929	B4LT36	tr|B4LT36|B4LT36_DROVI	ko04962-Vasopressin-regulated water reabsorption	Drosophila virilis (Fruit fly)	microtubule-based process [GO:0007017]	#N/A	microtubule associated complex [GO:0005875]	GJ17036	NA
TR28630|c0_g1_i1	4923	J9K2Z7	tr|J9K2Z7|J9K2Z7_ACYPI	#N/A	Acyrthosiphon pisum (Pea aphid)	G-protein coupled receptor signaling pathway [GO:0007186]; intracellular signal transduction [GO:0035556]	signal transducer activity [GO:0004871]	heterotrimeric G-protein complex [GO:0005834]	Uncharacterized protein	NA
TR3989|c0_g1_i2	3643	J9JLZ1	tr|J9JLZ1|J9JLZ1_ACYPI	ko04142-Lysosome	Acyrthosiphon pisum (Pea aphid)	intracellular protein transport [GO:0006886]; vesicle-mediated transport [GO:0016192]	protein transporter activity [GO:0008565]	clathrin adaptor complex [GO:0030131]; Golgi apparatus [GO:0005794]	Uncharacterized protein	Transmembrane
TR4248|c0_g1_i2	2732	J9K9X6	tr|J9K9X6|J9K9X6_ACYPI	#N/A	Acyrthosiphon pisum (Pea aphid)	#N/A	metal ion binding [GO:0046872]; nucleic acid binding [GO:0003676]	#N/A	Uncharacterized protein	NA
TR25510|c0_g1_i1	1694	J9JV17	tr|J9JV17|J9JV17_ACYPI	ko03013-RNA transport	Acyrthosiphon pisum (Pea aphid)	#N/A	translation initiation factor activity [GO:0003743]	#N/A	Uncharacterized protein	NA
TR34958|c0_g1_i1	4117	A0A022T2N7	tr|A0A022T2N7|A0A022T2N7_9HYME	#N/A	Microplitis demolitor	#N/A	ligase activity [GO:0016874]; ubiquitin-protein transferase activity [GO:0004842]	#N/A	Ubiquitin protein ligase E3A-like protein	Transmembrane
TR33225|c0_g1_i3	3310	J9JK21	tr|J9JK21|J9JK21_ACYPI	ko04141-Protein processing in endoplasmic reticulum ; ko03060-Protein export	Acyrthosiphon pisum (Pea aphid)	posttranslational protein targeting to membrane, translocation [GO:0031204]	protein transporter activity [GO:0008565]	intracellular [GO:0005622]	Uncharacterized protein	Transmembrane
TR28199|c0_g1_i1	1022	J9JPG2	tr|J9JPG2|J9JPG2_ACYPI	ko04015-Rap1 signaling pathway ; ko04810-Regulation of actin cytoskeleton ; ko05132-Salmonella infection ; ko05131-Shigellosis	Acyrthosiphon pisum (Pea aphid)	#N/A	#N/A	cytoskeleton [GO:0005856]	Profilin	NA
TR28207|c0_g1_i1	2952	A0A0B4J2K5	tr|A0A0B4J2K5|A0A0B4J2K5_ACYPI	#N/A	Acyrthosiphon pisum (Pea aphid)	carbohydrate metabolic process [GO:0005975]	catalytic activity [GO:0003824]; cation binding [GO:0043169]	#N/A	Uncharacterized protein	SignalIP, Transmembrane
TR20627|c0_g1_i1	1849	C4WX46	tr|C4WX46|C4WX46_ACYPI	#N/A	Acyrthosiphon pisum (Pea aphid)	#N/A	#N/A	#N/A	ACYPI30763 protein (Uncharacterized protein)	Transmembrane
TR3891|c0_g1_i1	2677	J9KAS0	tr|J9KAS0|J9KAS0_ACYPI	#N/A	Acyrthosiphon pisum (Pea aphid)	#N/A	#N/A	integral component of membrane [GO:0016021]	Uncharacterized protein	Nuclear localization, SignalIP, Transmembrane
TR60603|c0_g1_i1	4233	J9JLT5	tr|J9JLT5|J9JLT5_ACYPI	#N/A	Acyrthosiphon pisum (Pea aphid)	#N/A	#N/A	#N/A	Uncharacterized protein	NA
TR33415|c1_g1_i2	1957	J9K7F9	tr|J9K7F9|J9K7F9_ACYPI	#N/A	Acyrthosiphon pisum (Pea aphid)	#N/A	heme binding [GO:0020037]; iron ion binding [GO:0005506]; monooxygenase activity [GO:0004497]; oxidoreductase activity, acting on paired donors, with incorporation or reduction of molecular oxygen [GO:0016705]	#N/A	Uncharacterized protein	Transmembrane
TR28698|c0_g1_i4	6146	J9JMN1	tr|J9JMN1|J9JMN1_ACYPI	#N/A	Acyrthosiphon pisum (Pea aphid)	#N/A	chromatin binding [GO:0003682]	nucleus [GO:0005634]	Uncharacterized protein	NA
TR65148|c0_g1_i1	3435	J9KES3	tr|J9KES3|J9KES3_ACYPI	#N/A	Acyrthosiphon pisum (Pea aphid)	#N/A	neurotransmitter:sodium symporter activity [GO:0005328]	integral component of membrane [GO:0016021]	Transporter	NA
TR22363|c0_g1_i1	4574	X1X3C9	tr|X1X3C9|X1X3C9_ACYPI	ko04810-Regulation of actin cytoskeleton	Acyrthosiphon pisum (Pea aphid)	#N/A	#N/A	#N/A	Uncharacterized protein	Transmembrane
TR33463|c1_g1_i1	3377	J9K3Y1	tr|J9K3Y1|J9K3Y1_ACYPI	#N/A	Acyrthosiphon pisum (Pea aphid)	#N/A	#N/A	#N/A	Uncharacterized protein	NA
TR22172|c0_g1_i2	1757	J9JMH5	tr|J9JMH5|J9JMH5_ACYPI	#N/A	Acyrthosiphon pisum (Pea aphid)	#N/A	protein-N-terminal asparagine amidohydrolase activity [GO:0008418]	#N/A	Uncharacterized protein	NA
TR33379|c1_g1_i1	2564	A0A0A9X3T8	tr|A0A0A9X3T8|A0A0A9X3T8_LYGHE	#N/A	Lygus hesperus (Western plant bug)	#N/A	#N/A	#N/A	WD repeat-containing protein 47 (Fragment)	NA
TR17467|c0_g2_i1	1364	C4WS87	tr|C4WS87|C4WS87_ACYPI	ko01100-Metabolic pathways ; ko05016-Huntington's disease ; ko05010-Alzheimer's disease ; ko00190-Oxidative phosphorylation ; ko05012-Parkinson's disease ; ko04932-Non-alcoholic fatty liver disease (NAFLD) ; ko04260-Cardiac muscle contraction	Acyrthosiphon pisum (Pea aphid)	#N/A	cytochrome-c oxidase activity [GO:0004129]	mitochondrial inner membrane [GO:0005743]	ACYPI007006 protein (Uncharacterized protein)	Nuclear Localization
TR31476|c1_g1_i2	3343	J9K0C4	tr|J9K0C4|J9K0C4_ACYPI	ko01100-Metabolic pathways ; ko00230-Purine metabolism ; ko00983-Drug metabolism - other enzymes	Acyrthosiphon pisum (Pea aphid)	GMP biosynthetic process [GO:0006177]	ATP binding [GO:0005524]; GMP synthase (glutamine-hydrolyzing) activity [GO:0003922]; pyrophosphatase activity [GO:0016462]	#N/A	Uncharacterized protein	NA
TR14510|c0_g1_i1	4265	J9JN49	tr|J9JN49|J9JN49_ACYPI	#N/A	Acyrthosiphon pisum (Pea aphid)	#N/A	metal ion binding [GO:0046872]	#N/A	Uncharacterized protein	NA
TR34488|c1_g2_i1	3437	J9JR01	tr|J9JR01|J9JR01_ACYPI	#N/A	Acyrthosiphon pisum (Pea aphid)	#N/A	#N/A	integral component of membrane [GO:0016021]	Uncharacterized protein	Transmembrane
TR27531|c0_g1_i2	1920	A0A067RF29	tr|A0A067RF29|A0A067RF29_ZOONE	#N/A	Zootermopsis nevadensis (Dampwood termite)	#N/A	rRNA (adenine-N6,N6-)-dimethyltransferase activity [GO:0000179]	#N/A	rRNA adenine N(6)-methyltransferase (EC 2.1.1.-)	NA
TR24698|c0_g1_i1	4635	J9K435	tr|J9K435|J9K435_ACYPI	#N/A	Acyrthosiphon pisum (Pea aphid)	#N/A	#N/A	membrane [GO:0016020]	Uncharacterized protein	SignalIP, Transmembrane
TR31157|c0_g1_i1	7265	E9IBU7	tr|E9IBU7|E9IBU7_SOLIN	#N/A	Solenopsis invicta (Red imported fire ant) (Solenopsis wagneri)	#N/A	exonuclease activity [GO:0004527]; nucleic acid binding [GO:0003676]	#N/A	Putative uncharacterized protein (Fragment)	Nuclear localization, SignalIP
TR1047|c0_g2_i1	1477	J9K9X1	tr|J9K9X1|J9K9X1_ACYPI	ko03040-Spliceosome	Acyrthosiphon pisum (Pea aphid)	#N/A	metal ion binding [GO:0046872]; nucleotide binding [GO:0000166]; RNA binding [GO:0003723]	#N/A	Uncharacterized protein	NA
TR27919|c1_g2_i1	663	Q5XUA5	tr|Q5XUA5|Q5XUA5_TOXCI	#N/A	Toxoptera citricida (Brown citrus aphid) (Aphis citricidus)	protein transport [GO:0015031]	#N/A	integral component of membrane [GO:0016021]	Probable transport protein Sec61 alpha subunit	Transmembrane
TR31164|c1_g2_i1	2879	J9JJA2	tr|J9JJA2|J9JJA2_ACYPI	#N/A	Acyrthosiphon pisum (Pea aphid)	#N/A	RNA binding [GO:0003723]	#N/A	Uncharacterized protein	NA
TR34451|c1_g2_i3	3515	J9K5R3	tr|J9K5R3|J9K5R3_ACYPI	ko01100-Metabolic pathways ; ko01110-Biosynthesis of secondary metabolites ; ko01130-Biosynthesis of antibiotics ; ko01120-Microbial metabolism in diverse environments ; ko01200-Carbon metabolism ; ko04146-Peroxisome ; ko01230-Biosynthesis of amino acids ; ko00020-Citrate cycle (TCA cycle) ; ko00480-Glutathione metabolism ; ko01210-2-Oxocarboxylic acid metabolism ; ko00720-Carbon fixation pathway…	Acyrthosiphon pisum (Pea aphid)	isocitrate metabolic process [GO:0006102]; tricarboxylic acid cycle [GO:0006099]	isocitrate dehydrogenase (NADP+) activity [GO:0004450]; magnesium ion binding [GO:0000287]; NAD binding [GO:0051287]	#N/A	Isocitrate dehydrogenase [NADP] (EC 1.1.1.42)	Nuclear Localization
TR35602|c1_g3_i9	3479	J9JU05	tr|J9JU05|J9JU05_ACYPI	#N/A	Acyrthosiphon pisum (Pea aphid)	regulation of cyclin-dependent protein serine/threonine kinase activity [GO:0000079]; regulation of transcription, DNA-templated [GO:0006355]	#N/A	nucleus [GO:0005634]	Uncharacterized protein	NA
TR29536|c0_g1_i1	2471	J9K006	tr|J9K006|J9K006_ACYPI	ko04146-Peroxisome ; ko02010-ABC transporters	Acyrthosiphon pisum (Pea aphid)	#N/A	ATPase activity, coupled to transmembrane movement of substances [GO:0042626]; ATP binding [GO:0005524]	integral component of membrane [GO:0016021]	Uncharacterized protein	Transmembrane
TR13566|c0_g1_i1	4430	J9JVE4	tr|J9JVE4|J9JVE4_ACYPI	ko04510-Focal adhesion ; ko05100-Bacterial invasion of epithelial cells ; ko05213-Endometrial cancer ; ko03320-PPAR signaling pathway	Acyrthosiphon pisum (Pea aphid)	#N/A	ATP binding [GO:0005524]; protein kinase activity [GO:0004672]	#N/A	Uncharacterized protein	Transmembrane
TR18641|c0_g1_i1	3592	J9JSV4	tr|J9JSV4|J9JSV4_ACYPI	#N/A	Acyrthosiphon pisum (Pea aphid)	#N/A	metal ion binding [GO:0046872]	#N/A	Uncharacterized protein	Transmembrane
TR28813|c0_g1_i3	2560	J9JVA7	tr|J9JVA7|J9JVA7_ACYPI	#N/A	Acyrthosiphon pisum (Pea aphid)	#N/A	protein tyrosine/serine/threonine phosphatase activity [GO:0008138]; protein tyrosine phosphatase activity [GO:0004725]	#N/A	Uncharacterized protein	NA
TR35520|c7_g3_i1	294	C4WT30	tr|C4WT30|C4WT30_ACYPI	#N/A	Acyrthosiphon pisum (Pea aphid)	#N/A	structural constituent of cuticle [GO:0042302]	#N/A	ACYPI001599 protein (ACYPI009941 protein) (Uncharacterized protein)	NA
TR35602|c1_g3_i3	3585	J9JU05	tr|J9JU05|J9JU05_ACYPI	#N/A	Acyrthosiphon pisum (Pea aphid)	regulation of cyclin-dependent protein serine/threonine kinase activity [GO:0000079]; regulation of transcription, DNA-templated [GO:0006355]	#N/A	nucleus [GO:0005634]	Uncharacterized protein	NA
TR34321|c2_g5_i1	962	J9JVZ8	tr|J9JVZ8|J9JVZ8_ACYPI	ko03013-RNA transport	Acyrthosiphon pisum (Pea aphid)	#N/A	translation initiation factor activity [GO:0003743]	#N/A	Uncharacterized protein	NA
TR33739|c0_g1_i2	10508	J9JMT0	tr|J9JMT0|J9JMT0_ACYPI	#N/A	Acyrthosiphon pisum (Pea aphid)	cell surface receptor signaling pathway [GO:0007166]; homophilic cell adhesion via plasma membrane adhesion molecules [GO:0007156]	calcium ion binding [GO:0005509]; G-protein coupled receptor activity [GO:0004930]	integral component of membrane [GO:0016021]; plasma membrane [GO:0005886]	Uncharacterized protein	SignalIP, Transmembrane
TR34636|c1_g1_i8	4767	J9K1I4	tr|J9K1I4|J9K1I4_ACYPI	ko04360-Axon guidance	Acyrthosiphon pisum (Pea aphid)	cytoskeleton organization [GO:0007010]	zinc ion binding [GO:0008270]	#N/A	Uncharacterized protein	Transmembrane
TR31794|c0_g1_i4	2549	J9JN00	tr|J9JN00|J9JN00_ACYPI	#N/A	Acyrthosiphon pisum (Pea aphid)	mRNA processing [GO:0006397]	#N/A	#N/A	Uncharacterized protein	Transmembrane
TR33291|c0_g1_i12	5045	J9KTL8	tr|J9KTL8|J9KTL8_ACYPI	#N/A	Acyrthosiphon pisum (Pea aphid)	#N/A	#N/A	#N/A	Uncharacterized protein	Transmembrane
TR4820|c0_g1_i1	4778	J9JMG8	tr|J9JMG8|J9JMG8_ACYPI	#N/A	Acyrthosiphon pisum (Pea aphid)	response to oxidative stress [GO:0006979]	heme binding [GO:0020037]; peroxidase activity [GO:0004601]	#N/A	Uncharacterized protein	Signal IP
TR34636|c1_g1_i4	4807	J9K1I4	tr|J9K1I4|J9K1I4_ACYPI	ko04360-Axon guidance	Acyrthosiphon pisum (Pea aphid)	cytoskeleton organization [GO:0007010]	zinc ion binding [GO:0008270]	#N/A	Uncharacterized protein	Transmembrane
TR3582|c0_g1_i1	4863	W5JLW0	tr|W5JLW0|W5JLW0_ANODA	#N/A	Anopheles darlingi (Mosquito)	#N/A	ATP binding [GO:0005524]	#N/A	Uncharacterized protein	Signal IP
TR65071|c0_g1_i1	878	J9JKU3	tr|J9JKU3|J9JKU3_ACYPI	#N/A	Acyrthosiphon pisum (Pea aphid)	#N/A	#N/A	#N/A	Uncharacterized protein	Nuclear localization, SignalIP, Transmembrane
TR60686|c0_g1_i1	5899	J9L8N1	tr|J9L8N1|J9L8N1_ACYPI	#N/A	Acyrthosiphon pisum (Pea aphid)	#N/A	#N/A	#N/A	Uncharacterized protein	SignalIP, Transmembrane
TR30511|c0_g1_i5	4072	J9K6W8	tr|J9K6W8|J9K6W8_ACYPI	ko04024-cAMP signaling pathway ; ko04919-Thyroid hormone signaling pathway ; ko04022-cGMP-PKG signaling pathway ; ko04261-Adrenergic signaling in cardiomyocytes ; ko04972-Pancreatic secretion ; ko04260-Cardiac muscle contraction ; ko04918-Thyroid hormone synthesis ; ko04911-Insulin secretion ; ko04970-Salivary secretion ; ko04971-Gastric acid secretion ; ko04976-Bile secretion ; ko04974-Protein d…	Acyrthosiphon pisum (Pea aphid)	#N/A	ATP binding [GO:0005524]; metal ion binding [GO:0046872]; sodium:potassium-exchanging ATPase activity [GO:0005391]	integral component of membrane [GO:0016021]	Sodium/potassium-transporting ATPase subunit alpha (EC 3.6.3.-)	NA
TR3758|c0_g1_i1	1103	C4WTK9	tr|C4WTK9|C4WTK9_ACYPI	ko01100-Metabolic pathways ; ko00240-Pyrimidine metabolism	Acyrthosiphon pisum (Pea aphid)	dUTP metabolic process [GO:0046080]	dUTP diphosphatase activity [GO:0004170]	#N/A	ACYPI002199 protein (Uncharacterized protein)	NA
TR34253|c0_g1_i1	3300	J9JXD2	tr|J9JXD2|J9JXD2_ACYPI	#N/A	Acyrthosiphon pisum (Pea aphid)	#N/A	transferase activity, transferring acyl groups other than amino-acyl groups [GO:0016747]	#N/A	Uncharacterized protein	Signal IP
TR4539|c0_g1_i1	3984	J9KAG2	tr|J9KAG2|J9KAG2_ACYPI	ko04144-Endocytosis ; ko04666-Fc gamma R-mediated phagocytosis	Acyrthosiphon pisum (Pea aphid)	#N/A	#N/A	cytoplasm [GO:0005737]	Uncharacterized protein	SignalIP, Transmembrane
TR30913|c0_g1_i1	5298	J9JYC3	tr|J9JYC3|J9JYC3_ACYPI	#N/A	Acyrthosiphon pisum (Pea aphid)	#N/A	#N/A	#N/A	Uncharacterized protein	Transmembrane
TR21775|c0_g1_i1	3043	J9K5Y7	tr|J9K5Y7|J9K5Y7_ACYPI	#N/A	Acyrthosiphon pisum (Pea aphid)	#N/A	catalytic activity [GO:0003824]	#N/A	Uncharacterized protein	NA
TR30847|c0_g1_i1	1400	J9K093	tr|J9K093|J9K093_ACYPI	#N/A	Acyrthosiphon pisum (Pea aphid)	#N/A	#N/A	integral component of membrane [GO:0016021]	Tetraspanin	Transmembrane
TR21948|c0_g1_i1	4889	J9L413	tr|J9L413|J9L413_ACYPI	#N/A	Acyrthosiphon pisum (Pea aphid)	#N/A	catalytic activity [GO:0003824]	#N/A	Uncharacterized protein	Transmembrane
TR35916|c0_g1_i1	6076	J9JL00	tr|J9JL00|J9JL00_ACYPI	ko03013-RNA transport ; ko04810-Regulation of actin cytoskeleton	Acyrthosiphon pisum (Pea aphid)	#N/A	#N/A	#N/A	Uncharacterized protein	NA
TR29856|c0_g1_i1	3330	J9JJ68	tr|J9JJ68|J9JJ68_ACYPI	ko03013-RNA transport	Acyrthosiphon pisum (Pea aphid)	#N/A	RNA binding [GO:0003723]	#N/A	Uncharacterized protein	Nuclear localization, Transmembrane
TR34860|c6_g1_i2	2192	J9K452	tr|J9K452|J9K452_ACYPI	ko05016-Huntington's disease	Acyrthosiphon pisum (Pea aphid)	#N/A	#N/A	#N/A	Uncharacterized protein	Nuclear Localization
TR19192|c0_g1_i1	569	C4WSE1	tr|C4WSE1|C4WSE1_ACYPI	#N/A	Acyrthosiphon pisum (Pea aphid)	#N/A	#N/A	#N/A	ACYPI001947 protein	NA
TR23109|c0_g1_i2	1890	C4WSW9	tr|C4WSW9|C4WSW9_ACYPI	#N/A	Acyrthosiphon pisum (Pea aphid)	mRNA splice site selection [GO:0006376]	mRNA binding [GO:0003729]	U1 snRNP [GO:0005685]	ACYPI000913 protein (Uncharacterized protein)	NA
TR19387|c1_g1_i1	3251	J9JQ62	tr|J9JQ62|J9JQ62_ACYPI	#N/A	Acyrthosiphon pisum (Pea aphid)	#N/A	#N/A	#N/A	Uncharacterized protein	NA
TR25618|c0_g1_i1	2780	V9I873	tr|V9I873|V9I873_APICE	#N/A	Apis cerana (Indian honeybee)	#N/A	ATP binding [GO:0005524]; protein serine/threonine kinase activity [GO:0004674]	#N/A	Serine/threonine-protein kinase MARK2	Nuclear localization, Transmembrane
TR34442|c0_g3_i3	7676	T1PC73	tr|T1PC73|T1PC73_MUSDO	#N/A	Musca domestica (House fly)	#N/A	ATP binding [GO:0005524]; protein serine/threonine kinase activity [GO:0004674]	#N/A	Polo kinase kinase	SignalIP, Transmembrane
TR26416|c0_g1_i1	3311	X1WJH0	tr|X1WJH0|X1WJH0_ACYPI	ko04146-Peroxisome ; ko02010-ABC transporters	Acyrthosiphon pisum (Pea aphid)	#N/A	ATPase activity, coupled to transmembrane movement of substances [GO:0042626]; ATP binding [GO:0005524]	integral component of membrane [GO:0016021]	Uncharacterized protein	Transmembrane
TR30702|c0_g1_i1	2383	J9K1D1	tr|J9K1D1|J9K1D1_ACYPI	ko04152-AMPK signaling pathway ; ko05034-Alcoholism ; ko04211-Longevity regulating pathway - mammal ; ko04921-Oxytocin signaling pathway ; ko04920-Adipocytokine signaling pathway	Acyrthosiphon pisum (Pea aphid)	#N/A	ATP binding [GO:0005524]; protein serine/threonine kinase activity [GO:0004674]	#N/A	Uncharacterized protein	NA
TR36212|c0_g1_i1	4796	X1XTU3	tr|X1XTU3|X1XTU3_ACYPI	ko01100-Metabolic pathways ; ko01110-Biosynthesis of secondary metabolites ; ko01130-Biosynthesis of antibiotics ; ko00230-Purine metabolism	Acyrthosiphon pisum (Pea aphid)	'de novo' IMP biosynthetic process [GO:0006189]	phosphoribosylformylglycinamidine synthase activity [GO:0004642]	#N/A	Uncharacterized protein	Nuclear Localization
[truncated: 51,112 more rows]
