# Supplementary material for: De Novo Transcriptome Profiling of Mustard Aphid (Lipaphis erysimi) and Differential Expression of Transcripts Associated with Feeding and Non-Feeding Conditions and Developmental Stages
Source: Insects. 2024 Sep 9;15(9):682. doi: 10.3390/insects15090682 (PMC11432475; doi:10.3390/insects15090682)
Supplement: Supplementary file 1 [file insects-15-00682-s001.zip › Table S3.xlsx]

## Sheet: Sheet1
	Table S3
Transcript_ID	log2FoldChange_Feed_Vs_Starved	pval_Feed_Vs_Starved	padj_Feed_Vs_Starved	Expression_Type_Feed_Vs_Adult	Transcript_Length	Blast Database	Uniprot_ID	Blast_Hit_ID	KEGG Pathway	Protein Name	Gene ontology (biological process)	Gene ontology (molecular function)	Gene ontology (cellular component)	Protein prediction
TR34848|c0_g1_i1	2.93198	0.000433093	0.0357499	Up Regulated	1193	NRDB All Organisms	UPI0001BE3A13	gi|297741729|emb|CBI32861.3|	NA	unnamed protein product, partial [Vitis vinifera]	NA	NA	NA	Nuclear Localization
TR30236|c2_g1_i1	2.04708	5.62908e-06	0.00101904	Up Regulated	719	Insects swissprot	X1X731	tr|X1X731|X1X731_ACYPI	#N/A	Uncharacterized protein	#N/A	#N/A	#N/A	Nuclear Localization
TR3434|c1_g1_i2	2.74076	0.000258219	0.0242075	Up Regulated	853	Insects swissprot	X1XEG6	tr|X1XEG6|X1XEG6_ACYPI	#N/A	Uncharacterized protein	#N/A	#N/A	#N/A	Nuclear Localization
TR35313|c0_g1_i1	3.16294	7.34021e-05	0.00848796	Up Regulated	696	NRDB All Organisms	A0A0D2SDW8	gi|763794387|gb|KJB61383.1|	NA	Uncharacterized protein	photosynthesis [GO:0015979]	NA	integral component of membrane [GO:0016021]; photosystem II oxygen evolving complex [GO:0009654]	Transmembrane
TR32612|c0_g1_i1	3.04731	0.00041815	0.03479	Up Regulated	280	Insects swissprot	X1WNK0	tr|X1WNK0|X1WNK0_ACYPI	#N/A	Uncharacterized protein	#N/A	#N/A	#N/A	NA
TR32612|c0_g2_i1	3.47805	4.61545e-05	0.00583871	Up Regulated	307	Insects swissprot	X1WNK0	tr|X1WNK0|X1WNK0_ACYPI	#N/A	Uncharacterized protein	#N/A	#N/A	#N/A	NA
TR35276|c0_g1_i1	5.02237	1.72803e-09	1.46322e-06	Up Regulated	1188	NRDB All Organisms	A0A059CZN0	gi|702258189|ref|XP_010030046.1|	egr00196:Photosynthesis - antenna proteins - Eucalyptus grandis (rose gum)	Uncharacterized protein	photosynthesis, light harvesting [GO:0009765]; protein-chromophore linkage [GO:0018298]	chlorophyll binding [GO:0016168]; metal ion binding [GO:0046872]	chloroplast [GO:0009507]; integral component of membrane [GO:0016021]; photosystem I [GO:0009522]; photosystem II [GO:0009523]	Nuclear localization, Transmembrane
TR36045|c0_g1_i5	6.30378	1.06006e-10	1.63683e-07	Up Regulated	460	NRDB All Organisms	M5XD64	gi|595940223|ref|XP_007215816.1|	pper01100 Metabolic pathways (1)	Uncharacterized protein	photosynthesis, light harvesting [GO:0009765]; protein-chromophore linkage [GO:0018298]	chlorophyll binding [GO:0016168]; metal ion binding [GO:0046872]	chloroplast [GO:0009507]; integral component of membrane [GO:0016021]; photosystem I [GO:0009522]; photosystem II [GO:0009523]	NA
TR35548|c0_g1_i1	5.48113	8.79624e-08	3.5798e-05	Up Regulated	818	NRDB All Organisms	A0A022S1E3	gi|604347916|gb|EYU46071.1|	NA	Uncharacterized protein	photosynthesis [GO:0015979]	NA	integral component of membrane [GO:0016021]; photosystem I reaction center [GO:0009538]	Transmembrane
TR27881|c0_g1_i1	5.10154	1.12508e-06	0.000267265	Up Regulated	749	NRDB All Organisms	V7AJY3	gi|593261940|ref|XP_007133149.1|	pvu00196 Photosynthesis - antenna proteins - Phaseolus vulgaris (common bean) (1)	Uncharacterized protein	photosynthesis, light harvesting [GO:0009765]; protein-chromophore linkage [GO:0018298]	chlorophyll binding [GO:0016168]; metal ion binding [GO:0046872]	chloroplast [GO:0009507]; integral component of membrane [GO:0016021]; photosystem I [GO:0009522]; photosystem II [GO:0009523]	NA
TR34853|c0_g1_i1	4.45943	0.000193515	0.0193143	Up Regulated	1096	Insects swissprot	A0A088AGV0	tr|A0A088AGV0|A0A088AGV0_APIME	#N/A	Uncharacterized protein	nucleotide-sugar metabolic process [GO:0009225]	dTDP-glucose 4,6-dehydratase activity [GO:0008460]	#N/A	NA
TR35790|c0_g1_i2	9.07682	3.97185e-19	5.21295e-15	Up Regulated	1366	NRDB All Organisms	A0A067H8M6	gi|641865276|gb|KDO83961.1|	NA	Uncharacterized protein	NA	hydrolase activity, acting on ester bonds [GO:0016788]	NA	Transmembrane
TR34908|c0_g1_i5	6.20945	5.84692e-07	0.000163275	Up Regulated	419	NRDB All Organisms	M0TA70	gi|695037280|ref|XP_009406127.1|	NA	Uncharacterized protein	response to stress [GO:0006950]	NA	NA	NA
TR32568|c0_g1_i1	6.14975	8.21593e-07	0.000209383	Up Regulated	524	NRDB All Organisms	S8E8M6	gi|527206735|gb|EPS72213.1|	NA	Uncharacterized protein	photosynthesis, light harvesting [GO:0009765]; protein-chromophore linkage [GO:0018298]	chlorophyll binding [GO:0016168]; metal ion binding [GO:0046872]	chloroplast [GO:0009507]; integral component of membrane [GO:0016021]; photosystem I [GO:0009522]; photosystem II [GO:0009523]	NA
TR32843|c0_g1_i1	5.90689	3.20006e-06	0.000651162	Up Regulated	1304	Insects swissprot	X1WLE7	tr|X1WLE7|X1WLE7_ACYPI	#N/A	Uncharacterized protein	#N/A	oxidoreductase activity [GO:0016491]; zinc ion binding [GO:0008270]	#N/A	NA
TR35299|c0_g1_i4	5.49185	3.11481e-05	0.00416093	Up Regulated	393	NRDB All Organisms	A9PEP9	gi|224085585|ref|XP_002307627.1|	pop01100:Metabolic pathways - Populus trichocarpa (black cottonwood)##pop00195:Photosynthesis - Populus trichocarpa (black cottonwood)	Uncharacterized protein	photosynthesis [GO:0015979]	NA	chloroplast [GO:0009507]; integral component of membrane [GO:0016021]; photosystem II [GO:0009523]	Nuclear Localization
TR30069|c0_g1_i1	5.04439	0.00030148	0.0271482	Up Regulated	421	NRDB All Organisms	A0A068VF99	gi|661876857|emb|CDP19204.1|	NA	Uncharacterized protein	chlorophyll biosynthetic process [GO:0015995]	magnesium chelatase activity [GO:0016851]	NA	Nuclear Localization
TR26695|c0_g2_i1	3.67243	0.000592261	0.0457252	Up Regulated	992	Insects swissprot	A0A034VKC8	tr|A0A034VKC8|A0A034VKC8_BACDO	#N/A	Solute carrier family 35 member E1-like protein	#N/A	#N/A	integral component of membrane [GO:0016021]	Transmembrane
TR35876|c0_g1_i1	5.35755	3.62156e-08	1.62503e-05	Up Regulated	1554	Insects swissprot	U4TYR8	tr|U4TYR8|U4TYR8_DENPD	#N/A	RuleBase:RU361160}.	glucose metabolic process [GO:0006006]; glycolytic process [GO:0006096]	glyceraldehyde-3-phosphate dehydrogenase (NAD+) (phosphorylating) activity [GO:0004365]; NAD binding [GO:0051287]; NADP binding [GO:0050661]	#N/A	NA
TR35842|c1_g1_i1	7.05528	2.25963e-09	1.69469e-06	Up Regulated	1438	Insects swissprot	K7J4J5	tr|K7J4J5|K7J4J5_NASVI	#N/A	RuleBase:RU004257, ECO:0000256	glycolytic process [GO:0006096]	fructose-bisphosphate aldolase activity [GO:0004332]	#N/A	Nuclear Localization
TR55176|c0_g1_i1	2.88753	9.72137e-06	0.00160491	Up Regulated	419	Endosymbiont Buchnera NCBI	O05385	NC_002528.1	K03089 _RNA polymerase sigma-32 factor	RNA polymerase sigma factor RpoH (RNA polymerase sigma-32 factor)	response to heat [GO:0009408]; transcription initiation from bacterial-type RNA polymerase promoter [GO:0001123]	DNA binding [GO:0003677]; sigma factor activity [GO:0016987]; transcription factor activity, sequence-specific DNA binding [GO:0003700]; zinc ion binding [GO:0008270]	cytoplasm [GO:0005737]	NA
TR43061|c0_g1_i1	4.54189	1.52299e-11	3.33147e-08	Up Regulated	365	Endosymbiont Buchnera NCBI	O05385	NC_002528.1	K03089 _RNA polymerase sigma-32 factor	RNA polymerase sigma factor RpoH (RNA polymerase sigma-32 factor)	response to heat [GO:0009408]; transcription initiation from bacterial-type RNA polymerase promoter [GO:0001123]	DNA binding [GO:0003677]; sigma factor activity [GO:0016987]; transcription factor activity, sequence-specific DNA binding [GO:0003700]; zinc ion binding [GO:0008270]	cytoplasm [GO:0005737]	NA
TR48373|c0_g1_i1	3.30319	1.12935e-05	0.00181315	Up Regulated	373	Endosymbiont Buchnera NCBI	O05385	NC_002528.1	K03089 _RNA polymerase sigma-32 factor	RNA polymerase sigma factor RpoH (RNA polymerase sigma-32 factor)	response to heat [GO:0009408]; transcription initiation from bacterial-type RNA polymerase promoter [GO:0001123]	DNA binding [GO:0003677]; sigma factor activity [GO:0016987]; transcription factor activity, sequence-specific DNA binding [GO:0003700]; zinc ion binding [GO:0008270]	cytoplasm [GO:0005737]	Nuclear Localization
TR4225|c0_g1_i1	3.35364	0.000316999	0.0281593	Up Regulated	394	Endosymbiont Buchnera NCBI	O05385	NZ_CP006568.1	K03089 _RNA polymerase sigma-32 factor	RNA polymerase sigma factor RpoH (RNA polymerase sigma-32 factor)	response to heat [GO:0009408]; transcription initiation from bacterial-type RNA polymerase promoter [GO:0001123]	DNA binding [GO:0003677]; sigma factor activity [GO:0016987]; transcription factor activity, sequence-specific DNA binding [GO:0003700]; zinc ion binding [GO:0008270]	cytoplasm [GO:0005737]	NA
TR29754|c1_g1_i2	6.52356	9.11033e-08	3.60115e-05	Up Regulated	382	Endosymbiont Buchnera NCBI	O05385	NZ_CP006569.1	K03089 _RNA polymerase sigma-32 factor	RNA polymerase sigma factor RpoH (RNA polymerase sigma-32 factor)	response to heat [GO:0009408]; transcription initiation from bacterial-type RNA polymerase promoter [GO:0001123]	DNA binding [GO:0003677]; sigma factor activity [GO:0016987]; transcription factor activity, sequence-specific DNA binding [GO:0003700]; zinc ion binding [GO:0008270]	cytoplasm [GO:0005737]	Nuclear Localization
TR29589|c1_g1_i1	5.35755	6.33857e-05	0.00756293	Up Regulated	230	Endosymbiont Buchnera NCBI	O05385	NZ_CP006568.1	K03089 _RNA polymerase sigma-32 factor	RNA polymerase sigma factor RpoH (RNA polymerase sigma-32 factor)	response to heat [GO:0009408]; transcription initiation from bacterial-type RNA polymerase promoter [GO:0001123]	DNA binding [GO:0003677]; sigma factor activity [GO:0016987]; transcription factor activity, sequence-specific DNA binding [GO:0003700]; zinc ion binding [GO:0008270]	cytoplasm [GO:0005737]	NA
TR34576|c0_g1_i1	8.48281	2.3522e-28	1.23488e-23	Up Regulated	888	NRDB All Organisms	I7DCG5	gi|397789258|gb|AFO67218.1|	NA	Ribulose bisphosphate carboxylase small chain (EC 4.1.1.39)	carbon fixation [GO:0015977]; photorespiration [GO:0009853]; photosynthesis [GO:0015979]	monooxygenase activity [GO:0004497]; ribulose-bisphosphate carboxylase activity [GO:0016984]	chloroplast [GO:0009507]	NA
TR35399|c0_g1_i3	7.66534	3.6351e-18	3.81678e-14	Up Regulated	939	NRDB All Organisms	A0A0D2QTB3	gi|763742951|gb|KJB10450.1|	NA	Ribulose bisphosphate carboxylase small chain (EC 4.1.1.39)	carbon fixation [GO:0015977]; photorespiration [GO:0009853]; photosynthesis [GO:0015979]	monooxygenase activity [GO:0004497]; ribulose-bisphosphate carboxylase activity [GO:0016984]	chloroplast [GO:0009507]	Transmembrane
TR35018|c0_g1_i1	5.38543	7.11715e-09	4.19824e-06	Up Regulated	1028	NRDB All Organisms	A5B523	gi|225459918|ref|XP_002264295.1|	vvi01100:Metabolic pathways - Vitis vinifera (wine grape)##vvi00196:Photosynthesis - antenna proteins - Vitis vinifera (wine grape)	Putative uncharacterized protein	photosynthesis, light harvesting [GO:0009765]; protein-chromophore linkage [GO:0018298]	chlorophyll binding [GO:0016168]; metal ion binding [GO:0046872]	chloroplast [GO:0009507]; integral component of membrane [GO:0016021]; photosystem I [GO:0009522]; photosystem II [GO:0009523]	NA
TR34293|c0_g1_i1	5.15987	1.57688e-07	5.73418e-05	Up Regulated	683	NRDB All Organisms	F6HK77	gi|225448219|ref|XP_002269617.1|	vvi00195:Photosynthesis - Vitis vinifera (wine grape)	Putative uncharacterized protein	electron transport chain [GO:0022900]	2 iron, 2 sulfur cluster binding [GO:0051537]; electron carrier activity [GO:0009055]; metal ion binding [GO:0046872]	NA	NA
TR60741|c0_g1_i1	4.10852	7.78756e-05	0.00888781	Up Regulated	347	Insects swissprot	T1EAZ7	tr|T1EAZ7|T1EAZ7_ANOAQ	#N/A	Putative secreted protein (Fragment)	#N/A	#N/A	#N/A	Nuclear Localization
TR34260|c0_g1_i1	5.49185	8.12752e-08	3.35974e-05	Up Regulated	828	NRDB All Organisms	Q84QE7	gi|30013659|gb|AAP03872.1|	NA	Putative photosystem I subunit III	photosynthesis [GO:0015979]	NA	integral component of membrane [GO:0016021]; photosystem I reaction center [GO:0009538]	Transmembrane
TR3213|c3_g4_i1	5.52356	2.626e-05	0.0036338	Up Regulated	365	Insects swissprot	T1DQS5	tr|T1DQS5|T1DQS5_ANOAQ	#N/A	Putative bacterial contaminant of aquasalis (Fragment)	#N/A	#N/A	#N/A	Nuclear Localization
TR34673|c0_g1_i2	4.20945	0.000631095	0.0475349	Up Regulated	504	NRDB All Organisms	Q40434	gi|407769|dbj|BAA02871.1|	NA	PSI-D1	photosynthesis [GO:0015979]	NA	photosystem I reaction center [GO:0009538]	NA
TR4446|c1_g1_i1	4.05889	0.000262168	0.0244468	Up Regulated	963	NRDB All Organisms	UPI00052F1457	gi|719980967|ref|XP_010249980.1|	NA	PREDICTED: uncharacterized protein LOC104592350 [Nelumbo nucifera]	NA	NA	NA	Signal IP
TR26184|c0_g1_i1	7.97154	6.83249e-13	2.56213e-09	Up Regulated	560	NRDB All Organisms	UPI00071186E2	gi|950958984|ref|XP_014497359.1|	NA	PREDICTED: seed trypsin/chymotrypsin inhibitor IVA-like [Vigna radiata var. radiata]	NA	NA	NA	Signal IP
TR33711|c0_g1_i1	6.10852	1.03738e-06	0.000249995	Up Regulated	819	NRDB All Organisms	UPI000520DE64	gi|698556138|ref|XP_009770685.1|	NA	PREDICTED: protein YLS3-like [Nicotiana sylvestris]	NA	NA	NA	Nuclear localization, SignalIP, Transmembrane
TR34667|c0_g1_i1	3.37504	0.000376841	0.0320798	Up Regulated	757	NRDB All Organisms	UPI00052EC684	gi|720017413|ref|XP_010261459.1|	NA	PREDICTED: protein CURVATURE THYLAKOID 1A, chloroplastic-like [Nelumbo nucifera]	NA	NA	NA	Transmembrane
TR33226|c0_g1_i1	6.22882	5.07103e-09	3.13205e-06	Up Regulated	1291	NRDB All Organisms	UPI000579EC0F	gi|743812791|ref|XP_010929528.1|	NA	PREDICTED: probable xyloglucan endotransglucosylase/hydrolase [Elaeis guineensis]	NA	NA	NA	Nuclear localization, Transmembrane
TR33959|c0_g1_i1	4.35755	0.000316632	0.0281593	Up Regulated	1142	NRDB All Organisms	UPI0004E57370	gi|672107061|ref|XP_008792017.1|	NA	PREDICTED: probable indole-3-acetic acid-amido synthetase GH3.5 [Phoenix dactylifera]	NA	NA	NA	Nuclear Localization
TR34211|c0_g1_i1	3.87447	0.000617775	0.0473831	Up Regulated	522	NRDB All Organisms	UPI00064E1514	gi|848888967|ref|XP_012844663.1|	NA	PREDICTED: photosystem II 5 kDa protein, chloroplastic-like [Erythranthe guttata]	NA	NA	NA	Transmembrane
TR60749|c0_g1_i1	6.16993	7.32616e-07	0.000190404	Up Regulated	1017	NRDB All Organisms	UPI00052E80FF	gi|720083111|ref|XP_010242794.1|	NA	PREDICTED: photosystem II 22 kDa protein, chloroplastic [Nelumbo nucifera]	NA	NA	NA	Transmembrane
TR60749|c0_g1_i2	5.45943	3.70474e-05	0.00483818	Up Regulated	662	NRDB All Organisms	UPI00052E80FF	gi|720083111|ref|XP_010242794.1|	NA	PREDICTED: photosystem II 22 kDa protein, chloroplastic [Nelumbo nucifera]	NA	NA	NA	Transmembrane
TR34673|c0_g1_i3	4.9386	2.92989e-06	0.000605577	Up Regulated	796	NRDB All Organisms	UPI00052EF15D	gi|720000376|ref|XP_010256006.1|	NA	PREDICTED: photosystem I reaction center subunit II, chloroplastic [Nelumbo nucifera]	NA	NA	NA	NA
TR35691|c0_g1_i1	3.63807	5.01856e-06	0.000940962	Up Regulated	1142	NRDB All Organisms	UPI00057A4ED2	gi|743794420|ref|XP_010924166.1|	NA	PREDICTED: oxygen-evolving enhancer protein 1, chloroplastic [Elaeis guineensis]	NA	NA	NA	NA
TR36106|c0_g1_i1	4.47873	4.16033e-15	3.12019e-11	Up Regulated	1950	NRDB All Organisms	UPI00023B2CB4	gi|359495020|ref|XP_002267019.2|	NA	PREDICTED: myrcene synthase, chloroplastic-like [Vitis vinifera]	NA	NA	NA	Signal IP
TR32320|c0_g1_i1	4.35755	0.000316632	0.0281593	Up Regulated	900	NRDB All Organisms	UPI000511BB02	gi|695006282|ref|XP_009389626.1|	NA	PREDICTED: magnesium-chelatase subunit ChlH, chloroplastic [Musa acuminata subsp. malaccensis]	NA	NA	NA	Nuclear Localization
TR60689|c0_g1_i1	5.20945	0.000135009	0.0141192	Up Regulated	748	NRDB All Organisms	UPI0004E5502B	gi|672181569|ref|XP_008811008.1|	NA	PREDICTED: expansin-like A1 [Phoenix dactylifera]	NA	NA	NA	Signal IP
TR35972|c1_g2_i4	4.08746	3.19595e-06	0.000651162	Up Regulated	1021	NRDB All Organisms	UPI00046E1B3B	gi|645240249|ref|XP_008226517.1|	NA	PREDICTED: dehydration-responsive protein RD22-like [Prunus mume]	NA	NA	NA	Transmembrane
TR35972|c1_g1_i6	5.75489	1.62726e-07	5.77225e-05	Up Regulated	1216	NRDB All Organisms	UPI000499294F	gi|658005389|ref|XP_008337839.1|	NA	PREDICTED: dehydration-responsive protein RD22-like [Malus domestica]	NA	NA	NA	Nuclear localization, SignalIP
TR34747|c0_g1_i1	6.2854	3.77487e-07	0.000116575	Up Regulated	1215	NRDB All Organisms	UPI0004E5BC46	gi|672199291|ref|XP_008777573.1|	NA	PREDICTED: chloroplast stem-loop binding protein of 41 kDa b, chloroplastic [Phoenix dactylifera]	NA	NA	NA	NA
TR35718|c0_g2_i8	5.52356	2.626e-05	0.0036338	Up Regulated	784	NRDB All Organisms	UPI00052EED7D	gi|720086034|ref|XP_010243713.1|	NA	PREDICTED: chlorophyll a-b binding protein of LHCII type 1-like [Nelumbo nucifera]	NA	NA	NA	Transmembrane
TR4778|c0_g1_i2	6.39232	2.01563e-07	6.87134e-05	Up Regulated	1234	NRDB All Organisms	UPI00052F2938	gi|719993343|ref|XP_010253858.1|	NA	PREDICTED: chlorophyll a-b binding protein CP29.2, chloroplastic [Nelumbo nucifera]	NA	NA	NA	Transmembrane
TR35273|c1_g1_i1	4.16993	5.76487e-05	0.00698845	Up Regulated	780	NRDB All Organisms	UPI00052F2E94	gi|720021782|ref|XP_010262833.1|	NA	PREDICTED: chlorophyll a-b binding protein CP29.1, chloroplastic-like [Nelumbo nucifera]	NA	NA	NA	Transmembrane
TR35273|c2_g1_i1	7.84549	2.36684e-12	6.53983e-09	Up Regulated	1052	NRDB All Organisms	UPI0005126061	gi|695080602|ref|XP_009387775.1|	NA	PREDICTED: chlorophyll a-b binding protein CP24 10A, chloroplastic [Musa acuminata subsp. malaccensis]	NA	NA	NA	Nuclear localization, Transmembrane
TR35668|c0_g1_i1	5.84967	5.19986e-09	3.17428e-06	Up Regulated	1053	NRDB All Organisms	UPI00052E82E6	gi|719992634|ref|XP_010253634.1|	NA	PREDICTED: chlorophyll a-b binding protein 6, chloroplastic-like [Nelumbo nucifera]	NA	NA	NA	NA
TR36045|c0_g1_i2	5.33985	1.95569e-06	0.000431393	Up Regulated	548	NRDB All Organisms	UPI00058117F1	gi|747097137|ref|XP_011096521.1|	NA	PREDICTED: chlorophyll a-b binding protein 21, chloroplastic-like [Sesamum indicum]	NA	NA	NA	Nuclear localization, Transmembrane
TR33980|c0_g1_i1	6.45943	7.81166e-10	7.88662e-07	Up Regulated	759	NRDB All Organisms	UPI00052EB708	gi|720045359|ref|XP_010270182.1|	NA	PREDICTED: chlorophyll a-b binding protein 151, chloroplastic [Nelumbo nucifera]	NA	NA	NA	NA
TR36106|c0_g1_i5	4.28322	5.9824e-08	2.55342e-05	Up Regulated	731	NRDB All Organisms	UPI00052EBBD7	gi|720037990|ref|XP_010267843.1|	NA	PREDICTED: alpha-terpineol synthase, chloroplastic-like [Nelumbo nucifera]	NA	NA	NA	Nuclear Localization
TR36106|c0_g1_i2	4.7866	6.52423e-07	0.000179328	Up Regulated	512	NRDB All Organisms	UPI00052EBBD7	gi|720037990|ref|XP_010267843.1|	NA	PREDICTED: alpha-terpineol synthase, chloroplastic-like [Nelumbo nucifera]	NA	NA	NA	Nuclear Localization
TR36106|c0_g2_i1	3.91427	3.68884e-06	0.000736351	Up Regulated	267	NRDB All Organisms	UPI000210AB72	gi|359494919|ref|XP_002267461.2|	NA	PREDICTED: (-)-alpha-terpineol synthase isoform X1 [Vitis vinifera]	NA	NA	NA	Nuclear Localization
TR34514|c0_g1_i1	5.02975	1.7287e-06	0.000386191	Up Regulated	731	Endosymbiont Buchnera NCBI	B0VXS3	NZ_CP006568.1	NA	Predicted membrane protein (YhdT)	NA	NA	integral component of membrane [GO:0016021]	NA
TR34022|c0_g1_i1	3.58496	5.26401e-05	0.00657451	Up Regulated	1440	Insects swissprot	V5GXP0	tr|V5GXP0|V5GXP0_ANOGL	#N/A	Phosphoglycerate kinase (EC 2.7.2.3) (Fragment)	glycolytic process [GO:0006096]	ATP binding [GO:0005524]; phosphoglycerate kinase activity [GO:0004618]	#N/A	Transmembrane
TR35323|c0_g1_i1	6.16993	7.32616e-07	0.000190404	Up Regulated	1073	NRDB All Organisms	A0A0D2UW61	gi|763806106|gb|KJB73044.1|	NA	Peroxidase (EC 1.11.1.7)	hydrogen peroxide catabolic process [GO:0042744]; response to oxidative stress [GO:0006979]	heme binding [GO:0020037]; metal ion binding [GO:0046872]; peroxidase activity [GO:0004601]	extracellular region [GO:0005576]	Signal IP
TR36008|c0_g1_i3	3.70044	0.00016816	0.017109	Up Regulated	519	NRDB All Organisms	W9RF48	gi|703087127|ref|XP_010093189.1|	NA	Oxygen-evolving enhancer protein 2	photosynthesis [GO:0015979]	calcium ion binding [GO:0005509]	extrinsic component of membrane [GO:0019898]; photosystem II oxygen evolving complex [GO:0009654]	NA
TR36008|c0_g1_i2	4.32193	7.38919e-05	0.00850712	Up Regulated	357	NRDB All Organisms	W9RF48	gi|703087127|ref|XP_010093189.1|	NA	Oxygen-evolving enhancer protein 2	photosynthesis [GO:0015979]	calcium ion binding [GO:0005509]	extrinsic component of membrane [GO:0019898]; photosystem II oxygen evolving complex [GO:0009654]	Nuclear Localization
TR35202|c0_g1_i3	7.01123	3.20123e-09	2.18261e-06	Up Regulated	668	NRDB All Organisms	Q43748	gi|2497734|sp|Q43748.1|NLTP_BETVU	NA	Non-specific lipid-transfer protein (LTP)	defense response to fungus [GO:0050832]; killing of cells of other organism [GO:0031640]; lipid transport [GO:0006869]	lipid binding [GO:0008289]	NA	Signal IP
TR34267|c0_g1_i1	4.52356	0.000141	0.0146291	Up Regulated	667	Insects swissprot	E0VCY6	tr|E0VCY6|E0VCY6_PEDHC	#N/A	NADPH--cytochrome P450 reductase (EC 1.6.2.4)	#N/A	FMN binding [GO:0010181]; iron ion binding [GO:0005506]; NADPH-hemoprotein reductase activity [GO:0003958]	endoplasmic reticulum membrane [GO:0005789]	Transmembrane
TR65745|c0_g1_i1	4.01886	3.3011e-07	0.000106538	Up Regulated	233	NA	NA	NA	NA	NA	NA	NA	NA	Nuclear Localization
TR49284|c0_g1_i1	3.28293	0.00011691	0.0125772	Up Regulated	545	NA	NA	NA	NA	NA	NA	NA	NA	NA
TR30256|c0_g1_i1	6.64386	4.26829e-08	1.88303e-05	Up Regulated	581	NA	NA	NA	NA	NA	NA	NA	NA	Transmembrane
TR9192|c0_g1_i1	6.44294	1.48904e-07	5.47778e-05	Up Regulated	517	NA	NA	NA	NA	NA	NA	NA	NA	Nuclear Localization
TR33239|c0_g1_i1	4.9542	0.000458757	0.03734	Up Regulated	473	NA	NA	NA	NA	NA	NA	NA	NA	Nuclear Localization
TR33156|c0_g1_i1	4.9542	0.000458757	0.03734	Up Regulated	651	NA	NA	NA	NA	NA	NA	NA	NA	Signal IP
TR35718|c0_g1_i2	5.9542	2.46102e-06	0.000523082	Up Regulated	382	NRDB All Organisms	A4F3R3	gi|133917261|emb|CAJ77390.1|	NA	Major chlorophyll a/b binding protein LHCb1.2 (Uncharacterized protein)	photosynthesis, light harvesting [GO:0009765]; protein-chromophore linkage [GO:0018298]	chlorophyll binding [GO:0016168]; metal ion binding [GO:0046872]	chloroplast [GO:0009507]; integral component of membrane [GO:0016021]; photosystem I [GO:0009522]; photosystem II [GO:0009523]	Nuclear Localization
TR35389|c0_g1_i1	3.20645	0.000263673	0.0245238	Up Regulated	1919	Insects swissprot	A0A0A1XTF2	tr|A0A0A1XTF2|A0A0A1XTF2_BACCU	#N/A	Laccase-5	#N/A	copper ion binding [GO:0005507]; oxidoreductase activity [GO:0016491]	#N/A	SignalIP, Transmembrane
TR35148|c1_g1_i1	5.24793	0.000111268	0.0120443	Up Regulated	959	Insects swissprot	E9RH12	tr|E9RH12|E9RH12_9HEMI	#N/A	Laccase 2 (Fragment)	#N/A	copper ion binding [GO:0005507]; oxidoreductase activity [GO:0016491]	#N/A	NA
TR35305|c0_g1_i1	3.05063	0.000179307	0.0181377	Up Regulated	1434	Insects swissprot	A0A026WBH3	tr|A0A026WBH3|A0A026WBH3_CERBI	#N/A	Hydroxyacid oxidase	#N/A	FMN binding [GO:0010181]; oxidoreductase activity [GO:0016491]	#N/A	NA
TR36117|c0_g3_i1	5.49185	3.11481e-05	0.00416093	Up Regulated	284	Insects swissprot	B8Y3Z0	tr|B8Y3Z0|B8Y3Z0_DROSL	#N/A	Heat shock protein cognate 4 (Fragment)	#N/A	ATP binding [GO:0005524]	#N/A	NA
TR35872|c1_g1_i1	5.57289	1.44286e-09	1.26248e-06	Up Regulated	1661	Insects swissprot	F4WV25	tr|F4WV25|F4WV25_ACREC	ko04141-Protein processing in endoplasmic reticulum ; ko05200-Pathways in cancer ; ko04151-PI3K-Akt signaling pathway ; ko04914-Progesterone-mediated oocyte maturation ; ko04915-Estrogen signaling pathway ; ko05215-Prostate cancer ; ko04612-Antigen processing and presentation ; ko04621-NOD-like receptor signaling pathway ; ko04626-Plant-pathogen interaction	Heat shock protein 83	protein folding [GO:0006457]; response to stress [GO:0006950]	ATP binding [GO:0005524]	#N/A	Transmembrane
TR36117|c0_g5_i1	5.10852	2.17922e-08	1.0496e-05	Up Regulated	621	Insects swissprot	E0V9N7	tr|E0V9N7|E0V9N7_PEDHC	ko04141-Protein processing in endoplasmic reticulum ; ko03040-Spliceosome ; ko04144-Endocytosis ; ko05169-Epstein-Barr virus infection ; ko04010-MAPK signaling pathway ; ko05164-Influenza A ; ko04915-Estrogen signaling pathway ; ko05162-Measles ; ko05145-Toxoplasmosis ; ko04612-Antigen processing and presentation ; ko05134-Legionellosis	Heat shock 70 kDa protein cognate, putative (EC 1.3.1.74)	#N/A	2-alkenal reductase [NAD(P)] activity [GO:0032440]; ATP binding [GO:0005524]	#N/A	Nuclear localization, Transmembrane
TR34011|c0_g1_i1	3.9386	0.000460347	0.0374114	Up Regulated	1041	Insects swissprot	R4UKF4	tr|R4UKF4|R4UKF4_COPFO	#N/A	Glycosyl hydrolase family 18 (GH18) domain containing protein (Fragment)	carbohydrate metabolic process [GO:0005975]	hydrolase activity, hydrolyzing O-glycosyl compounds [GO:0004553]	#N/A	Signal IP
TR60717|c0_g1_i1	6.09803	1.40661e-08	7.16948e-06	Up Regulated	803	Insects swissprot	R4UKF4	tr|R4UKF4|R4UKF4_COPFO	#N/A	Glycosyl hydrolase family 18 (GH18) domain containing protein (Fragment)	carbohydrate metabolic process [GO:0005975]	hydrolase activity, hydrolyzing O-glycosyl compounds [GO:0004553]	#N/A	NA
TR35507|c0_g1_i1	5.83289	9.7025e-08	3.77312e-05	Up Regulated	1169	Insects swissprot	R4UKF4	tr|R4UKF4|R4UKF4_COPFO	#N/A	Glycosyl hydrolase family 18 (GH18) domain containing protein (Fragment)	carbohydrate metabolic process [GO:0005975]	hydrolase activity, hydrolyzing O-glycosyl compounds [GO:0004553]	#N/A	Signal IP
TR33563|c0_g1_i1	6.16993	7.32616e-07	0.000190404	Up Regulated	723	Insects swissprot	E2BX40	tr|E2BX40|E2BX40_HARSA	ko01100-Metabolic pathways ; ko01110-Biosynthesis of secondary metabolites ; ko01130-Biosynthesis of antibiotics ; ko00630-Glyoxylate and dicarboxylate metabolism ; "ko00260-Glycine, serine and threonine metabolism"	Glycine cleavage system H protein, mitochondrial	glycine decarboxylation via glycine cleavage system [GO:0019464]	#N/A	glycine cleavage complex [GO:0005960]	Nuclear Localization
TR28243|c0_g1_i1	5	0.000371328	0.0318535	Up Regulated	948	NRDB All Organisms	W1NE78	gi|586642669|ref|XP_006826441.1|	atr01100:Metabolic pathways##atr01110:Biosynthesis of secondary metabolites##atr00860:Porphyrin and chlorophyll metabolism	Glutamyl-tRNA reductase (EC 1.2.1.70)	protoporphyrinogen IX biosynthetic process [GO:0006782]	glutamyl-tRNA reductase activity [GO:0008883]; NADP binding [GO:0050661]	NA	NA
TR35634|c0_g3_i1	5.88264	6.89897e-08	2.89751e-05	Up Regulated	1280	Insects swissprot	D0QWE3	tr|D0QWE3|D0QWE3_DROMI	#N/A	Glutamine synthetase (EC 6.3.1.2)	glutamine biosynthetic process [GO:0006542]	ATP binding [GO:0005524]; glutamate-ammonia ligase activity [GO:0004356]	#N/A	Transmembrane
TR38600|c0_g1_i1	5.08746	0.000245514	0.0231405	Up Regulated	754	Insects swissprot	E2B9J0	tr|E2B9J0|E2B9J0_HARSA	ko04146-Peroxisome ; ko04212-Longevity regulating pathway - worm ; "ko00073-Cutin, suberine and wax biosynthesis"	Fatty acyl-CoA reductase 1	#N/A	fatty-acyl-CoA reductase (alcohol-forming) activity [GO:0080019]	#N/A	Nuclear Localization
TR34790|c0_g1_i1	6.02237	1.68291e-06	0.000377569	Up Regulated	1311	NRDB All Organisms	H6UZZ0	gi|375313028|gb|AFA51419.1|	NA	Extracellular calcium sensing receptor	NA	NA	integral component of membrane [GO:0016021]	Transmembrane
TR35636|c0_g1_i1	4.60486	1.77953e-05	0.0026096	Up Regulated	1036	Insects swissprot	A0A0A9W785	tr|A0A0A9W785|A0A0A9W785_LYGHE	#N/A	Cytochrome c peroxidase, mitochondrial	response to oxidative stress [GO:0006979]	heme binding [GO:0020037]; peroxidase activity [GO:0004601]	#N/A	NA
TR36045|c0_g1_i1	7.05257	5.05294e-16	4.42124e-12	Up Regulated	1114	NRDB All Organisms	Q1EP45	gi|102139977|gb|ABF70112.1|	NA	Chlorophyll A-B binding protein (CAB), putative	photosynthesis, light harvesting [GO:0009765]; protein-chromophore linkage [GO:0018298]	chlorophyll binding [GO:0016168]; metal ion binding [GO:0046872]	chloroplast [GO:0009507]; integral component of membrane [GO:0016021]; photosystem I [GO:0009522]; photosystem II [GO:0009523]	Nuclear Localization
TR34487|c0_g3_i2	3.41504	0.00023584	0.02243	Up Regulated	431	Insects swissprot	B6A8G9	tr|B6A8G9|B6A8G9_HELAM	#N/A	CHK1 checkpoint-like protein (Fragment)	#N/A	#N/A	#N/A	NA
TR35286|c0_g1_i1	3.80735	6.44427e-05	0.00761977	Up Regulated	1341	Insects swissprot	V5FYU6	tr|V5FYU6|V5FYU6_ANOGL	#N/A	Catalase (Fragment)	response to oxidative stress [GO:0006979]	catalase activity [GO:0004096]; heme binding [GO:0020037]	#N/A	NA
TR35855|c0_g1_i1	5.13955	2.71463e-09	1.9692e-06	Up Regulated	1175	Insects swissprot	J3JTM9	tr|J3JTM9|J3JTM9_DENPD	#N/A	Carbonic anhydrase (EC 4.2.1.1) (Carbonate dehydratase)	#N/A	carbonate dehydratase activity [GO:0004089]; zinc ion binding [GO:0008270]	#N/A	Nuclear Localization
TR35436|c0_g1_i3	2.87774	0.000511613	0.0405115	Up Regulated	1876	Insects swissprot	A0A026WDT9	tr|A0A026WDT9|A0A026WDT9_CERBI	#N/A	Calnexin	protein folding [GO:0006457]	calcium ion binding [GO:0005509]	endoplasmic reticulum [GO:0005783]	Transmembrane
TR35250|c0_g1_i1	4.15381	3.02567e-05	0.00407304	Up Regulated	919	Insects swissprot	Q9NHW7	sp|Q9NHW7|AQP_AEDAE	#N/A	Aquaporin AQPAe.a	#N/A	transporter activity [GO:0005215]	integral component of membrane [GO:0016021]	Transmembrane
TR35955|c0_g1_i2	2.97728	0.000195901	0.0195154	Up Regulated	1235	Insects swissprot	I7HAA5	tr|I7HAA5|I7HAA5_9MUSC	#N/A	Aquaporin	#N/A	transporter activity [GO:0005215]	integral component of membrane [GO:0016021]	Transmembrane
TR36106|c0_g1_i6	3.59856	1.81406e-09	1.51169e-06	Up Regulated	1279	NRDB All Organisms	B3TPQ7	gi|410591616|sp|B3TPQ7.1|ATESY_MAGGA	NA	Alpha-terpineol synthase, chloroplastic (Mg17) (EC 4.2.3.111) (EC 4.2.3.112)	geranyl diphosphate metabolic process [GO:0033383]; monoterpene biosynthetic process [GO:0043693]; terpenoid biosynthetic process [GO:0016114]	magnesium ion binding [GO:0000287]; terpene synthase activity [GO:0010333]	chloroplast stroma [GO:0009570]	Nuclear localization, SignalIP
TR34490|c0_g1_i1	4.70044	5.77723e-05	0.00698845	Up Regulated	733	Insects swissprot	Q7Q5U3	tr|Q7Q5U3|Q7Q5U3_ANOGA	ko03008-Ribosome biogenesis in eukaryotes	AGAP006205-PA	#N/A	ATP binding [GO:0005524]	#N/A	NA
TR35546|c0_g1_i2	3.04924	0.000263927	0.0245238	Up Regulated	1340	Insects swissprot	Q7Q686	tr|Q7Q686|Q7Q686_ANOGA	#N/A	AGAP005980-PA	#N/A	oxidoreductase activity [GO:0016491]	#N/A	Signal IP
TR1902|c0_g1_i1	2.62673	6.74484e-07	0.000180465	Up Regulated	331	Insects swissprot	A0A0A9Y738	tr|A0A0A9Y738|A0A0A9Y738_LYGHE	#N/A	60 kDa chaperonin (Fragment)	#N/A	#N/A	#N/A	NA
TR35327|c0_g1_i2	7.36632	1.7604e-10	2.38043e-07	Up Regulated	1680	Insects swissprot	S4PFJ3	tr|S4PFJ3|S4PFJ3_9NEOP	#N/A	26S proteasome regulatory ATPase subunit 10B	protein catabolic process [GO:0030163]	ATP binding [GO:0005524]; hydrolase activity [GO:0016787]	cytoplasm [GO:0005737]; proteasome complex [GO:0000502]	NA
