# Supplementary material for: De Novo Transcriptome Profiling of Mustard Aphid (Lipaphis erysimi) and Differential Expression of Transcripts Associated with Feeding and Non-Feeding Conditions and Developmental Stages
Source: Insects. 2024 Sep 9;15(9):682. doi: 10.3390/insects15090682 (PMC11432475; doi:10.3390/insects15090682)
Supplement: Supplementary file 1 [file insects-15-00682-s001.zip › Table S4.xlsx]

## Sheet: Sheet1
			Table S4
Transcript_ID	log2FoldChange_Feed_Vs_Starved	pval_Feed_Vs_Starved	padj_Feed_Vs_Starved	Expression_Type_Feed_Vs_Adult	Transcript_Length	Blast Database	Uniprot_ID	Blast_Hit_ID	KEGG Pathway	Protein Name	Gene ontology (biological process)	Gene ontology (molecular function)	Gene ontology (cellular component)	Protein prediction										Gene ontology (molecular function)					1-deoxy-D-xylulose-5-phosphate reductoisomerase activity [GO:0030604]	1
TR60249|c0_g1_i1	-3.94145	5.8012e-06	0.00104659	Down Regulated	898	Insects swissprot	T1HG00	tr|T1HG00|T1HG00_RHOPR	#N/A	Uncharacterized protein (Fragment)	asparaginyl-tRNA aminoacylation [GO:0006421]	asparagine-tRNA ligase activity [GO:0004816]; ATP binding [GO:0005524]; nucleic acid binding [GO:0003676]	cytoplasm [GO:0005737]	Nuclear Localization										zinc ion binding [GO:0008270]	zinc ion binding [GO:0008270]	zinc ion binding [GO:0008270]	117		3-isopropylmalate dehydrogenase activity [GO:0003862]	2
TR39300|c0_g1_i1	-5.12928	0.000200542	0.0198641	Down Regulated	390	Insects swissprot	T1H9U6	tr|T1H9U6|T1H9U6_RHOPR	#N/A	Uncharacterized protein (Fragment)	barrier septum assembly [GO:0000917]	GTP binding [GO:0005525]	#N/A	Nuclear Localization										zinc ion binding [GO:0008270]	zinc ion binding [GO:0008270]	zinc ion binding [GO:0008270]	117		3'-5'-exoribonuclease activity [GO:0000175]	2
TR24242|c0_g1_i1	-4.29039	2.09732e-10	2.6216e-07	Down Regulated	2603	Insects swissprot	T1HQ99	tr|T1HQ99|T1HQ99_RHOPR	#N/A	Uncharacterized protein (Fragment)	cobalamin biosynthetic process [GO:0009236]; siroheme biosynthetic process [GO:0019354]	NAD binding [GO:0051287]; precorrin-2 dehydrogenase activity [GO:0043115]; sirohydrochlorin ferrochelatase activity [GO:0051266]; uroporphyrin-III C-methyltransferase activity [GO:0004851]	#N/A	NA										zinc ion binding [GO:0008270]	zinc ion binding [GO:0008270]	zinc ion binding [GO:0008270]	117		4-hydroxy-3-methylbut-2-en-1-yl diphosphate synthase activity [GO:0046429]	1
TR911|c0_g1_i1	-3.27302	3.25437e-05	0.00432535	Down Regulated	811	Insects swissprot	A0A067QQ71	tr|A0A067QQ71|A0A067QQ71_ZOONE	#N/A	Uncharacterized protein (Fragment)	tricarboxylic acid cycle [GO:0006099]	dihydrolipoyllysine-residue succinyltransferase activity [GO:0004149]	oxoglutarate dehydrogenase complex [GO:0045252]	Nuclear localization, Transmembrane										ubiquitin-protein transferase activity [GO:0004842]	ubiquitin-protein transferase activity [GO:0004842]	ubiquitin-protein transferase activity [GO:0004842]	1		acetyl-CoA carboxylase activity [GO:0003989]	2
TR37364|c0_g1_i1	-4.54237	1.55658e-13	6.80991e-10	Down Regulated	1546	Insects swissprot	T1I2L8	tr|T1I2L8|T1I2L8_RHOPR	#N/A	Uncharacterized protein (Fragment)	#N/A	nucleic acid binding [GO:0003676]	#N/A	Nuclear Localization										triose-phosphate isomerase activity [GO:0004807]	triose-phosphate isomerase activity [GO:0004807]	triose-phosphate isomerase activity [GO:0004807]	3		acetylcholine-activated cation-selective channel activity [GO:0004889]	1
TR25872|c0_g1_i1	-3.61111	2.24634e-07	7.60843e-05	Down Regulated	3540	Insects swissprot	U4UZ47	tr|U4UZ47|U4UZ47_DENPD	#N/A	Uncharacterized protein (Fragment)	#N/A	4 iron, 4 sulfur cluster binding [GO:0051539]; FMN binding [GO:0010181]; NADH dehydrogenase (ubiquinone) activity [GO:0008137]	#N/A	NA										triose-phosphate isomerase activity [GO:0004807]	triose-phosphate isomerase activity [GO:0004807]	triose-phosphate isomerase activity [GO:0004807]	3		acetyltransferase activity [GO:0016407]	1
TR38683|c0_g1_i1	-3.99305	2.13816e-06	0.000463849	Down Regulated	1142	Insects swissprot	T1H9E1	tr|T1H9E1|T1H9E1_RHOPR	#N/A	Uncharacterized protein (Fragment)	#N/A	aminopeptidase activity [GO:0004177]; manganese ion binding [GO:0030145]; metalloexopeptidase activity [GO:0008235]	cytoplasm [GO:0005737]	Nuclear Localization										triose-phosphate isomerase activity [GO:0004807]	triose-phosphate isomerase activity [GO:0004807]	triose-phosphate isomerase activity [GO:0004807]	3		acid phosphatase activity [GO:0003993]	1
TR10533|c0_g1_i1	-3.79874	1.06178e-05	0.00171515	Down Regulated	1490	Insects swissprot	T1H9L4	tr|T1H9L4|T1H9L4_RHOPR	#N/A	Uncharacterized protein (Fragment)	#N/A	ATPase activity [GO:0016887]; ATP binding [GO:0005524]; penicillin binding [GO:0008658]	#N/A	NA										transporter activity [GO:0005215]	transporter activity [GO:0005215]	transporter activity [GO:0005215]	8		acid-amino acid ligase activity [GO:0016881]	1
TR35224|c0_g2_i3	-5.52356	6.80624e-07	0.000180465	Down Regulated	604	Insects swissprot	V5I9A2	tr|V5I9A2|V5I9A2_ANOGL	#N/A	Uncharacterized protein (Fragment)	#N/A	#N/A	#N/A	NA										transporter activity [GO:0005215]	transporter activity [GO:0005215]	transporter activity [GO:0005215]	8		adenine phosphoribosyltransferase activity [GO:0003999]	1
TR52667|c0_g1_i1	-4.32193	0.000374874	0.0320009	Down Regulated	464	Insects swissprot	U4UQU1	tr|U4UQU1|U4UQU1_DENPD	#N/A	Uncharacterized protein (Fragment)	#N/A	#N/A	outer membrane [GO:0019867]	Nuclear Localization										transporter activity [GO:0005215]	transporter activity [GO:0005215]	transporter activity [GO:0005215]	8		adenosylhomocysteinase activity [GO:0004013]	1
TR60119|c0_g1_i1	-3.65076	1.86274e-06	0.000412625	Down Regulated	1236	Insects swissprot	T1HKP5	tr|T1HKP5|T1HKP5_RHOPR	#N/A	Uncharacterized protein	'de novo' pyrimidine nucleobase biosynthetic process [GO:0006207]; cellular amino acid metabolic process [GO:0006520]	amino acid binding [GO:0016597]; aspartate carbamoyltransferase activity [GO:0004070]	aspartate carbamoyltransferase complex [GO:0009347]	Nuclear Localization										translation initiation factor activity [GO:0003743]	translation initiation factor activity [GO:0003743]	translation initiation factor activity [GO:0003743]	8		adenylylsulfate kinase activity [GO:0004020]	2
TR54165|c0_g1_i1	-3.35364	0.000316999	0.0281593	Down Regulated	877	Insects swissprot	X1XJ00	tr|X1XJ00|X1XJ00_ACYPI	#N/A	Uncharacterized protein	'de novo' pyrimidine nucleobase biosynthetic process [GO:0006207]; cellular amino acid metabolic process [GO:0006520]; pseudouridine synthesis [GO:0001522]; transmembrane transport [GO:0055085]	amino acid binding [GO:0016597]; aspartate carbamoyltransferase activity [GO:0004070]; pseudouridine synthase activity [GO:0009982]; RNA binding [GO:0003723]; serine-type endopeptidase activity [GO:0004252]; transporter activity [GO:0005215]	membrane [GO:0016020]	NA										translation initiation factor activity [GO:0003743]	translation initiation factor activity [GO:0003743]	translation initiation factor activity [GO:0003743]	8		alanine-tRNA ligase activity [GO:0004813]	4
TR15349|c0_g1_i1	-2.4375	6.1395e-06	0.00110006	Down Regulated	4459	Insects swissprot	U4TYH6	tr|U4TYH6|U4TYH6_DENPD	#N/A	Uncharacterized protein	'de novo' pyrimidine nucleobase biosynthetic process [GO:0006207]; glutamine metabolic process [GO:0006541]; lysine biosynthetic process via diaminopimelate [GO:0009089]	4-hydroxy-tetrahydrodipicolinate reductase [GO:0008839]; ATP binding [GO:0005524]; carbamoyl-phosphate synthase (glutamine-hydrolyzing) activity [GO:0004088]; metal ion binding [GO:0046872]	#N/A	NA										translation initiation factor activity [GO:0003743]	translation initiation factor activity [GO:0003743]	translation initiation factor activity [GO:0003743]	8		amino acid binding [GO:0016597]	3
TR66059|c0_g1_i1	-2.86716	0.000276476	0.0251992	Down Regulated	1392	Insects swissprot	U4TZH3	tr|U4TZH3|U4TZH3_DENPD	#N/A	Uncharacterized protein	[2Fe-2S] cluster assembly [GO:0044571]	cysteine desulfurase activity [GO:0031071]; pyridoxal phosphate binding [GO:0030170]	#N/A	Nuclear Localization										translation elongation factor activity [GO:0003746]	translation elongation factor activity [GO:0003746]	translation elongation factor activity [GO:0003746]	14		amino acid-transporting ATPase activity [GO:0015424]	1
TR23031|c0_g1_i1	-4.17243	2.82685e-09	2.0055e-06	Down Regulated	2184	Insects swissprot	U4UR81	tr|U4UR81|U4UR81_DENPD	#N/A	Uncharacterized protein	arginine biosynthetic process via ornithine [GO:0042450]	argininosuccinate lyase activity [GO:0004056]; argininosuccinate synthase activity [GO:0004055]; ATP binding [GO:0005524]	#N/A	Nuclear Localization										transferase activity, transferring phosphorus-containing groups [GO:0016772]	transferase activity, transferring phosphorus-containing groups [GO:0016772]	transferase activity, transferring phosphorus-containing groups [GO:0016772]	1		anthranilate synthase activity [GO:0004049]	1
TR16322|c0_g2_i1	-3.35634	9.7649e-06	0.00160704	Down Regulated	1475	Insects swissprot	U4UR81	tr|U4UR81|U4UR81_DENPD	#N/A	Uncharacterized protein	arginine biosynthetic process via ornithine [GO:0042450]	argininosuccinate lyase activity [GO:0004056]; argininosuccinate synthase activity [GO:0004055]; ATP binding [GO:0005524]	#N/A	NA										transferase activity, transferring alkyl or aryl (other than methyl) groups [GO:0016765]	transferase activity, transferring alkyl or aryl (other than methyl) groups [GO:0016765]	transferase activity, transferring alkyl or aryl (other than methyl) groups [GO:0016765]	2		argininosuccinate lyase activity [GO:0004056]	2
TR42570|c0_g1_i1	-2.07215	0.000549296	0.043041	Down Regulated	1172	Insects swissprot	J9K8S9	tr|J9K8S9|J9K8S9_ACYPI	#N/A	Uncharacterized protein	aromatic amino acid family biosynthetic process [GO:0009073]	3-deoxy-7-phosphoheptulonate synthase activity [GO:0003849]	#N/A	Nuclear Localization										transferase activity, transferring alkyl or aryl (other than methyl) groups [GO:0016765]	transferase activity, transferring alkyl or aryl (other than methyl) groups [GO:0016765]	transferase activity, transferring alkyl or aryl (other than methyl) groups [GO:0016765]	2		argininosuccinate synthase activity [GO:0004055]	2
TR59712|c0_g1_i1	-4.05528	9.61332e-06	0.00159208	Down Regulated	714	Insects swissprot	T1I8I7	tr|T1I8I7|T1I8I7_RHOPR	#N/A	Uncharacterized protein	aspartate family amino acid biosynthetic process [GO:0009067]	aspartate kinase activity [GO:0004072]; homoserine dehydrogenase activity [GO:0004412]; NADP binding [GO:0050661]	#N/A	Nuclear Localization										transferase activity, transferring acyl groups other than amino-acyl groups [GO:0016747]	transferase activity, transferring acyl groups other than amino-acyl groups [GO:0016747]	transferase activity, transferring acyl groups other than amino-acyl groups [GO:0016747]	3		asparagine-tRNA ligase activity [GO:0004816]	3
TR59103|c0_g1_i1	-4.52572	8.29141e-11	1.39707e-07	Down Regulated	1477	Insects swissprot	T1HZT4	tr|T1HZT4|T1HZT4_RHOPR	#N/A	Uncharacterized protein	barrier septum site selection [GO:0000918]	ATPase activity [GO:0016887]	#N/A	Nuclear Localization										transferase activity [GO:0016740]	transferase activity [GO:0016740]	transferase activity [GO:0016740]	13		aspartate kinase activity [GO:0004072]	1
TR60378|c0_g1_i1	-2.67069	2.17657e-05	0.0031051	Down Regulated	1743	Insects swissprot	T1HZL9	tr|T1HZL9|T1HZL9_RHOPR	#N/A	Uncharacterized protein	biosynthetic process [GO:0009058]	isochorismate synthase activity [GO:0008909]; oxo-acid-lyase activity [GO:0016833]	#N/A	NA										transferase activity [GO:0016740]	transferase activity [GO:0016740]	transferase activity [GO:0016740]	13		aspartic-type endopeptidase activity [GO:0004190]	7
TR14422|c1_g1_i1	-4.05889	0.000262168	0.0244468	Down Regulated	633	Insects swissprot	T1HKI2	tr|T1HKI2|T1HKI2_RHOPR	#N/A	Uncharacterized protein	biosynthetic process [GO:0009058]	ATP binding [GO:0005524]; ligase activity [GO:0016874]	#N/A	Transmembrane										transferase activity [GO:0016740]	transferase activity [GO:0016740]	transferase activity [GO:0016740]	13		ATP binding [GO:0005524]	109
TR3542|c0_g1_i5	-3.08299	0.000191909	0.0192272	Down Regulated	1123	Insects swissprot	K7JAA9	tr|K7JAA9|K7JAA9_NASVI	#N/A	Uncharacterized protein	cell cycle arrest [GO:0007050]	calcium ion binding [GO:0005509]	cytoskeleton [GO:0005856]	NA										thymidylate synthase activity [GO:0004799]	thymidylate synthase activity [GO:0004799]	thymidylate synthase activity [GO:0004799]	1		ATP-dependent peptidase activity [GO:0004176]	1
TR38652|c0_g1_i1	-4.90689	2.79027e-07	9.1554e-05	Down Regulated	1601	Insects swissprot	X1WL45	tr|X1WL45|X1WL45_ACYPI	#N/A	Uncharacterized protein	cell division [GO:0051301]	catalytic activity [GO:0003824]	integral component of membrane [GO:0016021]	Transmembrane										threonine-type endopeptidase activity [GO:0004298]	threonine-type endopeptidase activity [GO:0004298]	threonine-type endopeptidase activity [GO:0004298]	4		ATPase activity [GO:0016887]	8
TR65638|c0_g1_i1	-3.80735	0.000100443	0.0110317	Down Regulated	1390	Insects swissprot	T1HA25	tr|T1HA25|T1HA25_RHOPR	#N/A	Uncharacterized protein	cell morphogenesis [GO:0000902]	glucosamine-1-phosphate N-acetyltransferase activity [GO:0019134]; magnesium ion binding [GO:0000287]; UDP-N-acetylglucosamine diphosphorylase activity [GO:0003977]	cytoplasm [GO:0005737]	Nuclear Localization										threonine-type endopeptidase activity [GO:0004298]	threonine-type endopeptidase activity [GO:0004298]	threonine-type endopeptidase activity [GO:0004298]	4		ATPase activity, coupled to transmembrane movement of substances [GO:0042626]	2
TR32967|c0_g1_i1	-2.03038	2.70264e-06	0.000565282	Down Regulated	2755	Insects swissprot	J9K174	tr|J9K174|J9K174_ACYPI	#N/A	Uncharacterized protein	chromatin remodeling [GO:0006338]	DNA binding [GO:0003677]	BAF-type complex [GO:0090544]	Transmembrane										sulfurtransferase activity [GO:0016783]	sulfurtransferase activity [GO:0016783]	sulfurtransferase activity [GO:0016783]	2		biotin synthase activity [GO:0004076]	1
TR50320|c0_g1_i1	-3.8679	0.000125676	0.0132487	Down Regulated	750	Insects swissprot	T1HL95	tr|T1HL95|T1HL95_RHOPR	#N/A	Uncharacterized protein	cysteine biosynthetic process [GO:0019344]; methionine biosynthetic process [GO:0009086]; sulfate assimilation, phosphoadenylyl sulfate reduction by phosphoadenylyl-sulfate reductase (thioredoxin) [GO:0019379]	phosphoadenylyl-sulfate reductase (thioredoxin) activity [GO:0004604]	#N/A	Nuclear Localization										sulfurtransferase activity [GO:0016783]	sulfurtransferase activity [GO:0016783]	sulfurtransferase activity [GO:0016783]	2		bis(5'-nucleosyl)-tetraphosphatase (symmetrical) activity [GO:0008803]	1
TR28660|c0_g1_i1	-4.8147	9.12048e-08	3.60115e-05	Down Regulated	2186	Insects swissprot	X1X6E5	tr|X1X6E5|X1X6E5_ACYPI	#N/A	Uncharacterized protein	cytoskeletal anchoring at nuclear membrane [GO:0090286]	#N/A	LINC complex [GO:0034993]	NA										structural constituent of ribosome [GO:0003735]	structural constituent of ribosome [GO:0003735]	structural constituent of ribosome [GO:0003735]	72		calcium channel activity [GO:0005262]	1
TR48774|c0_g1_i1	-4.97728	1.38402e-05	0.00213705	Down Regulated	501	Insects swissprot	X1XD20	tr|X1XD20|X1XD20_ACYPI	#N/A	Uncharacterized protein	D-amino acid catabolic process [GO:0019478]; tRNA aminoacylation for protein translation [GO:0006418]	aminoacyl-tRNA ligase activity [GO:0004812]; ATP binding [GO:0005524]; hydrolase activity, acting on ester bonds [GO:0016788]	cytoplasm [GO:0005737]	NA										structural constituent of ribosome [GO:0003735]	structural constituent of ribosome [GO:0003735]	structural constituent of ribosome [GO:0003735]	72		calcium-dependent phospholipid binding [GO:0005544]	2
TR70376|c0_g1_i1	-4.24793	0.000106043	0.0115982	Down Regulated	287	Insects swissprot	X1X3T6	tr|X1X3T6|X1X3T6_ACYPI	#N/A	Uncharacterized protein	dephosphorylation [GO:0016311]	undecaprenyl-diphosphatase activity [GO:0050380]	membrane [GO:0016020]	Nuclear Localization										structural constituent of ribosome [GO:0003735]	structural constituent of ribosome [GO:0003735]	structural constituent of ribosome [GO:0003735]	72		catalytic activity [GO:0003824]	10
TR10217|c0_g2_i1	-4.74416	8.75082e-07	0.000219813	Down Regulated	673	Insects swissprot	J9LVU1	tr|J9LVU1|J9LVU1_ACYPI	#N/A	Uncharacterized protein	DNA repair [GO:0006281]	DNA photolyase activity [GO:0003913]	#N/A	NA										structural constituent of ribosome [GO:0003735]	structural constituent of ribosome [GO:0003735]	structural constituent of ribosome [GO:0003735]	72		cysteine synthase activity [GO:0004124]	2
TR54072|c0_g1_i1	-2.7211	0.000427871	0.0354501	Down Regulated	590	Insects swissprot	A0A088AIU7	tr|A0A088AIU7|A0A088AIU7_APIME	#N/A	Uncharacterized protein	DNA replication [GO:0006260]	single-stranded DNA binding [GO:0003697]	#N/A	Nuclear Localization										structural constituent of ribosome [GO:0003735]	structural constituent of ribosome [GO:0003735]	structural constituent of ribosome [GO:0003735]	72		cytidylate kinase activity [GO:0004127]	1
TR66678|c0_g1_i1	-3.80735	1.3706e-05	0.00212256	Down Regulated	1187	Insects swissprot	A0A088ASH1	tr|A0A088ASH1|A0A088ASH1_APIME	#N/A	Uncharacterized protein	DNA replication [GO:0006260]	ATP binding [GO:0005524]; DNA-directed DNA polymerase activity [GO:0003887]	DNA polymerase III complex [GO:0009360]	NA										structural constituent of ribosome [GO:0003735]	structural constituent of ribosome [GO:0003735]	structural constituent of ribosome [GO:0003735]	72		cytochrome-b5 reductase activity, acting on NAD(P)H [GO:0004128]	1
TR23552|c0_g2_i1	-4.24793	4.89609e-06	0.000924604	Down Regulated	798	Insects swissprot	A0A088ASH1	tr|A0A088ASH1|A0A088ASH1_APIME	#N/A	Uncharacterized protein	DNA replication [GO:0006260]	ATP binding [GO:0005524]; DNA-directed DNA polymerase activity [GO:0003887]	DNA polymerase III complex [GO:0009360]	NA										structural constituent of ribosome [GO:0003735]	structural constituent of ribosome [GO:0003735]	structural constituent of ribosome [GO:0003735]	72		cytochrome-c oxidase activity [GO:0004129]	3
TR66678|c0_g2_i1	-3.96083	2.80853e-05	0.00381266	Down Regulated	947	Insects swissprot	A0A088ASH1	tr|A0A088ASH1|A0A088ASH1_APIME	#N/A	Uncharacterized protein	DNA replication [GO:0006260]	ATP binding [GO:0005524]; DNA-directed DNA polymerase activity [GO:0003887]	DNA polymerase III complex [GO:0009360]	NA										structural constituent of ribosome [GO:0003735]	structural constituent of ribosome [GO:0003735]	structural constituent of ribosome [GO:0003735]	72		D-alanine-D-alanine ligase activity [GO:0008716]	1
TR19052|c0_g1_i1	-3.54209	7.40386e-07	0.000191476	Down Regulated	1951	Insects swissprot	X1XBX0	tr|X1XBX0|X1XBX0_ACYPI	#N/A	Uncharacterized protein	DNA replication [GO:0006260]; DNA-templated transcription, initiation [GO:0006352]	ATP binding [GO:0005524]; DNA binding [GO:0003677]; DNA helicase activity [GO:0003678]; sigma factor activity [GO:0016987]; transcription factor activity, sequence-specific DNA binding [GO:0003700]	#N/A	Nuclear Localization										structural constituent of ribosome [GO:0003735]	structural constituent of ribosome [GO:0003735]	structural constituent of ribosome [GO:0003735]	72		dethiobiotin synthase activity [GO:0004141]	1
TR67641|c0_g1_i1	-5.08746	4.35789e-09	2.75645e-06	Down Regulated	2019	Insects swissprot	T1ICU4	tr|T1ICU4|T1ICU4_RHOPR	#N/A	Uncharacterized protein	DNA replication [GO:0006260]; oxidation-reduction process [GO:0055114]	#N/A	#N/A	Nuclear Localization										structural constituent of ribosome [GO:0003735]	structural constituent of ribosome [GO:0003735]	structural constituent of ribosome [GO:0003735]	72		diaminohydroxyphosphoribosylaminopyrimidine deaminase activity [GO:0008835]	1
TR2072|c0_g1_i1	-3.63743	7.38582e-06	0.00127485	Down Regulated	1280	Insects swissprot	T1HN96	tr|T1HN96|T1HN96_RHOPR	#N/A	Uncharacterized protein	dTDP biosynthetic process [GO:0006233]	ATP binding [GO:0005524]; nucleic acid binding [GO:0003676]; thymidylate kinase activity [GO:0004798]	#N/A	Transmembrane										structural constituent of ribosome [GO:0003735]	structural constituent of ribosome [GO:0003735]	structural constituent of ribosome [GO:0003735]	72		dihydrolipoyl dehydrogenase activity [GO:0004148]	3
TR16582|c0_g2_i1	-3.6211	3.31883e-06	0.000672724	Down Regulated	2835	Insects swissprot	U4TQL5	tr|U4TQL5|U4TQL5_DENPD	#N/A	Uncharacterized protein	dTMP biosynthetic process [GO:0006231]	thymidylate synthase activity [GO:0004799]	#N/A	Transmembrane										structural constituent of ribosome [GO:0003735]	structural constituent of ribosome [GO:0003735]	structural constituent of ribosome [GO:0003735]	72		dihydrolipoyllysine-residue succinyltransferase activity [GO:0004149]	1
TR47942|c0_g1_i1	-3.18587	0.000547846	0.0429916	Down Regulated	1002	Insects swissprot	T1HXV1	tr|T1HXV1|T1HXV1_RHOPR	#N/A	Uncharacterized protein	electron transport chain [GO:0022900]	electron carrier activity [GO:0009055]; iron-sulfur cluster binding [GO:0051536]	plasma membrane [GO:0005886]	Nuclear localization, Transmembrane										structural constituent of ribosome [GO:0003735]	structural constituent of ribosome [GO:0003735]	structural constituent of ribosome [GO:0003735]	72		DNA (cytosine-5-)-methyltransferase activity [GO:0003886]	1
TR16905|c1_g1_i1	-3.76818	5.27803e-05	0.00657451	Down Regulated	629	Insects swissprot	A0A088A489	tr|A0A088A489|A0A088A489_APIME	#N/A	Uncharacterized protein	glycyl-tRNA aminoacylation [GO:0006426]	ATP binding [GO:0005524]; glycine-tRNA ligase activity [GO:0004820]	cytoplasm [GO:0005737]	Nuclear Localization										structural constituent of ribosome [GO:0003735]	structural constituent of ribosome [GO:0003735]	structural constituent of ribosome [GO:0003735]	72		DNA topoisomerase type II (ATP-hydrolyzing) activity [GO:0003918]	4
TR8208|c0_g1_i1	-3.09351	5.61777e-06	0.00101904	Down Regulated	2216	Insects swissprot	X1WV66	tr|X1WV66|X1WV66_ACYPI	#N/A	Uncharacterized protein	histidine biosynthetic process [GO:0000105]	imidazoleglycerol-phosphate synthase activity [GO:0000107]	cytoplasm [GO:0005737]	NA										structural constituent of ribosome [GO:0003735]	structural constituent of ribosome [GO:0003735]	structural constituent of ribosome [GO:0003735]	72		DNA-directed DNA polymerase activity [GO:0003887]	3
TR44175|c0_g1_i1	-3.38606	4.68769e-06	0.000888444	Down Regulated	1143	Insects swissprot	A0A087ZRW3	tr|A0A087ZRW3|A0A087ZRW3_APIME	#N/A	Uncharacterized protein	IMP biosynthetic process [GO:0006188]	N6-(1,2-dicarboxyethyl)AMP AMP-lyase (fumarate-forming) activity [GO:0004018]	#N/A	Nuclear Localization										structural constituent of ribosome [GO:0003735]	structural constituent of ribosome [GO:0003735]	structural constituent of ribosome [GO:0003735]	72		electron carrier activity [GO:0009055]	6
TR54391|c0_g1_i1	-5.73335	3.35468e-10	3.91372e-07	Down Regulated	1117	Insects swissprot	J9JUM8	tr|J9JUM8|J9JUM8_ACYPI	#N/A	Uncharacterized protein	isoprenoid biosynthetic process [GO:0008299]	1-deoxy-D-xylulose-5-phosphate reductoisomerase activity [GO:0030604]; metal ion binding [GO:0046872]	#N/A	Nuclear Localization										structural constituent of ribosome [GO:0003735]	structural constituent of ribosome [GO:0003735]	structural constituent of ribosome [GO:0003735]	72		endodeoxyribonuclease activity, producing 5'-phosphomonoesters [GO:0016888]	2
TR8418|c0_g1_i1	-3.14177	8.34265e-05	0.00945963	Down Regulated	1463	Insects swissprot	T1I541	tr|T1I541|T1I541_RHOPR	#N/A	Uncharacterized protein	isoprenoid biosynthetic process [GO:0008299]	2-C-methyl-D-erythritol 4-phosphate cytidylyltransferase activity [GO:0050518]	#N/A	Nuclear Localization										structural constituent of ribosome [GO:0003735]	structural constituent of ribosome [GO:0003735]	structural constituent of ribosome [GO:0003735]	72		exonuclease activity [GO:0004527]	1
TR59474|c0_g1_i1	-4.60204	4.39896e-07	0.000129742	Down Regulated	1003	Insects swissprot	T1HE09	tr|T1HE09|T1HE09_RHOPR	#N/A	Uncharacterized protein	lysine biosynthetic process via diaminopimelate [GO:0009089]	4-hydroxy-tetrahydrodipicolinate synthase [GO:0008840]	#N/A	Nuclear Localization										structural constituent of ribosome [GO:0003735]	structural constituent of ribosome [GO:0003735]	structural constituent of ribosome [GO:0003735]	72		fatty acid transporter activity [GO:0015245]	1
TR67833|c0_g1_i1	-2.53004	0.00032826	0.028915	Down Regulated	1675	Insects swissprot	X1XCM5	tr|X1XCM5|X1XCM5_ACYPI	#N/A	Uncharacterized protein	mannitol metabolic process [GO:0019594]; regulation of transcription, DNA-templated [GO:0006355]	coenzyme binding [GO:0050662]; oxidoreductase activity [GO:0016491]	#N/A	Nuclear Localization										structural constituent of ribosome [GO:0003735]	structural constituent of ribosome [GO:0003735]	structural constituent of ribosome [GO:0003735]	72		fatty-acyl-CoA reductase (alcohol-forming) activity [GO:0080019]	1
TR68372|c0_g1_i1	-3.67948	8.41239e-06	0.00142007	Down Regulated	1574	Insects swissprot	X1WVF6	tr|X1WVF6|X1WVF6_ACYPI	#N/A	Uncharacterized protein	methionine biosynthetic process [GO:0009086]	5-methyltetrahydropteroyltriglutamate-homocysteine S-methyltransferase activity [GO:0003871]; pyridoxal phosphate binding [GO:0030170]; zinc ion binding [GO:0008270]	#N/A	NA										structural constituent of ribosome [GO:0003735]	structural constituent of ribosome [GO:0003735]	structural constituent of ribosome [GO:0003735]	72		FMN binding [GO:0010181]	5
TR68372|c0_g2_i1	-4.3339	5.53157e-06	0.00101048	Down Regulated	1142	Insects swissprot	X1WVF6	tr|X1WVF6|X1WVF6_ACYPI	#N/A	Uncharacterized protein	methionine biosynthetic process [GO:0009086]	5-methyltetrahydropteroyltriglutamate-homocysteine S-methyltransferase activity [GO:0003871]; pyridoxal phosphate binding [GO:0030170]; zinc ion binding [GO:0008270]	#N/A	NA										structural constituent of ribosome [GO:0003735]	structural constituent of ribosome [GO:0003735]	structural constituent of ribosome [GO:0003735]	72		fructose-bisphosphate aldolase activity [GO:0004332]	1
TR35274|c1_g1_i2	-3.64111	4.08406e-06	0.000803031	Down Regulated	3725	Insects swissprot	J9JJC0	tr|J9JJC0|J9JJC0_ACYPI	#N/A	Uncharacterized protein	microtubule cytoskeleton organization [GO:0000226]	#N/A	microtubule [GO:0005874]	NA										structural constituent of ribosome [GO:0003735]	structural constituent of ribosome [GO:0003735]	structural constituent of ribosome [GO:0003735]	72		G-protein coupled receptor activity [GO:0004930]	1
TR43315|c0_g1_i1	-4.9542	0.000458757	0.03734	Down Regulated	415	Insects swissprot	J9K4M7	tr|J9K4M7|J9K4M7_ACYPI	ko05200-Pathways in cancer ; ko05210-Colorectal cancer ; ko03430-Mismatch repair	Uncharacterized protein	mismatch repair [GO:0006298]	ATP binding [GO:0005524]; mismatched DNA binding [GO:0030983]	#N/A	Nuclear Localization										serine-type endopeptidase activity [GO:0004252]	serine-type endopeptidase activity [GO:0004252]	serine-type endopeptidase activity [GO:0004252]	5		glutamine-fructose-6-phosphate transaminase (isomerizing) activity [GO:0004360]	1
TR2973|c0_g1_i1	-3.68049	8.64585e-07	0.00021822	Down Regulated	688	NRDB All Organisms	A0A068UCS9	gi|661890575|emb|CDP06072.1|	NA	Uncharacterized protein	NA	NA	NA	Transmembrane										serine-type endopeptidase activity [GO:0004252]	serine-type endopeptidase activity [GO:0004252]	serine-type endopeptidase activity [GO:0004252]	5		glutamine-tRNA ligase activity [GO:0004819]	1
TR34984|c0_g1_i2	-2.74723	0.000493361	0.0391845	Down Regulated	628	NRDB All Organisms	U5CVA0	gi|586767467|ref|XP_006855789.1|	NA	Uncharacterized protein	NA	NA	NA	NA										serine-type endopeptidase activity [GO:0004252]	serine-type endopeptidase activity [GO:0004252]	serine-type endopeptidase activity [GO:0004252]	5		glyceraldehyde-3-phosphate dehydrogenase (NAD+) (phosphorylating) activity [GO:0004365]	3
TR33812|c1_g1_i1	-4.40599	7.55696e-06	0.00129229	Down Regulated	1480	NRDB All Organisms	K3XJ50	gi|514776791|ref|XP_004968555.1|	NA	Uncharacterized protein	NA	NA	NA	Nuclear localization, Transmembrane										sedoheptulose-7-phosphate:D-glyceraldehyde-3-phosphate glyceronetransferase activity [GO:0004801]	sedoheptulose-7-phosphate:D-glyceraldehyde-3-phosphate glyceronetransferase activity [GO:0004801]	sedoheptulose-7-phosphate:D-glyceraldehyde-3-phosphate glyceronetransferase activity [GO:0004801]	1		GTP cyclohydrolase II activity [GO:0003935]	1
TR3690|c0_g1_i1	-3.15381	0.000634221	0.047702	Down Regulated	1470	NRDB All Organisms	A0A059B1J5	gi|702439220|ref|XP_010070634.1|	NA	Uncharacterized protein	NA	serine-type endopeptidase activity [GO:0004252]	NA	Nuclear Localization										S-(hydroxymethyl)glutathione dehydrogenase activity [GO:0051903]	S-(hydroxymethyl)glutathione dehydrogenase activity [GO:0051903]	S-(hydroxymethyl)glutathione dehydrogenase activity [GO:0051903]	1		GTPase activity [GO:0003924]	17
TR3739|c0_g2_i1	-3.4021	0.000452867	0.037265	Down Regulated	607	NRDB All Organisms	A0A068VHI7	gi|661876960|emb|CDP19133.1|	NA	Uncharacterized protein	NA	NA	NA	SignalIP, Transmembrane										rRNA binding [GO:0019843]	rRNA binding [GO:0019843]	rRNA binding [GO:0019843]	8		helicase activity [GO:0004386]	2
TR28431|c0_g1_i1	-4.14975	6.3668e-05	0.00757938	Down Regulated	1338	NRDB All Organisms	W1P1C4	gi|586674748|ref|XP_006838171.1|	NA	Uncharacterized protein	NA	transmembrane transporter activity [GO:0022857]	integral component of membrane [GO:0016021]	NA										rRNA binding [GO:0019843]	rRNA binding [GO:0019843]	rRNA binding [GO:0019843]	8		heme binding [GO:0020037]	5
TR32885|c0_g1_i3	-5.04439	0.00030148	0.0271482	Down Regulated	647	NRDB All Organisms	A0A068URG7	gi|661886251|emb|CDP10173.1|	NA	Uncharacterized protein	NA	NA	NA	NA										RNA binding [GO:0003723]	RNA binding [GO:0003723]	RNA binding [GO:0003723]	26		hydrolase activity, acting on acid anhydrides, catalyzing transmembrane movement of substances [GO:0016820]	1
TR19093|c0_g2_i1	-3.12338	0.000335422	0.0294964	Down Regulated	1245	Insects swissprot	X1WPD8	tr|X1WPD8|X1WPD8_ACYPI	#N/A	Uncharacterized protein	NAD biosynthetic process [GO:0009435]; nicotinate nucleotide biosynthetic process [GO:0019357]	nicotinate-nucleotide diphosphorylase (carboxylating) activity [GO:0004514]; nicotinate phosphoribosyltransferase activity [GO:0004516]	#N/A	NA										queuine tRNA-ribosyltransferase activity [GO:0008479]	queuine tRNA-ribosyltransferase activity [GO:0008479]	queuine tRNA-ribosyltransferase activity [GO:0008479]	2		isoleucine-tRNA ligase activity [GO:0004822]	3
TR449|c0_g1_i1	-2.90314	7.60289e-06	0.00129592	Down Regulated	2164	Insects swissprot	J3JVL7	tr|J3JVL7|J3JVL7_DENPD	#N/A	Uncharacterized protein	phosphatidylinositol phosphorylation [GO:0046854]	#N/A	#N/A	NA										proton-transporting ATPase activity, rotational mechanism [GO:0046961]	proton-transporting ATPase activity, rotational mechanism [GO:0046961]	proton-transporting ATPase activity, rotational mechanism [GO:0046961]	4		ligase activity [GO:0016874]	6
TR20545|c0_g1_i1	-4.89077	1.17589e-08	6.11216e-06	Down Regulated	1226	Insects swissprot	J9JYQ7	tr|J9JYQ7|J9JYQ7_ACYPI	#N/A	Uncharacterized protein	phosphoenolpyruvate-dependent sugar phosphotransferase system [GO:0009401]	ATPase activity [GO:0016887]; ATP binding [GO:0005524]; intramolecular oxidoreductase activity, interconverting aldoses and ketoses [GO:0016861]; oxidoreductase activity, acting on the aldehyde or oxo group of donors, NAD or NADP as acceptor [GO:0016620]; protein-N(PI)-phosphohistidine-sugar phosphotransferase activity [GO:0008982]	membrane [GO:0016020]	Transmembrane										protein-N(PI)-phosphohistidine-mannitol phosphotransferase system transmembrane transporter activity [GO:0022872]	protein-N(PI)-phosphohistidine-mannitol phosphotransferase system transmembrane transporter activity [GO:0022872]	protein-N(PI)-phosphohistidine-mannitol phosphotransferase system transmembrane transporter activity [GO:0022872]	3		lipase activity [GO:0016298]	1
TR8922|c0_g1_i1	-5.20945	5.74165e-07	0.00016206	Down Regulated	430	Insects swissprot	J9K5G4	tr|J9K5G4|J9K5G4_ACYPI	#N/A	Uncharacterized protein	phosphoenolpyruvate-dependent sugar phosphotransferase system [GO:0009401]	#N/A	#N/A	Nuclear Localization										protein-N(PI)-phosphohistidine-mannitol phosphotransferase system transmembrane transporter activity [GO:0022872]	protein-N(PI)-phosphohistidine-mannitol phosphotransferase system transmembrane transporter activity [GO:0022872]	protein-N(PI)-phosphohistidine-mannitol phosphotransferase system transmembrane transporter activity [GO:0022872]	3		lipid binding [GO:0008289]	5
TR5365|c0_g1_i1	-4.40599	7.55696e-06	0.00129229	Down Regulated	429	Insects swissprot	X1XQY3	tr|X1XQY3|X1XQY3_ACYPI	#N/A	Uncharacterized protein	phosphoenolpyruvate-dependent sugar phosphotransferase system [GO:0009401]	FAD binding [GO:0071949]; protein-N(PI)-phosphohistidine-sugar phosphotransferase activity [GO:0008982]	membrane [GO:0016020]	NA										protein-N(PI)-phosphohistidine-mannitol phosphotransferase system transmembrane transporter activity [GO:0022872]	protein-N(PI)-phosphohistidine-mannitol phosphotransferase system transmembrane transporter activity [GO:0022872]	protein-N(PI)-phosphohistidine-mannitol phosphotransferase system transmembrane transporter activity [GO:0022872]	3		lipoate synthase activity [GO:0016992]	1
TR7517|c0_g1_i1	-5.42626	4.41859e-05	0.00563038	Down Regulated	400	Insects swissprot	J9LZN6	tr|J9LZN6|J9LZN6_ACYPI	#N/A	Uncharacterized protein	phosphoenolpyruvate-dependent sugar phosphotransferase system [GO:0009401]	protein-N(PI)-phosphohistidine-mannitol phosphotransferase system transmembrane transporter activity [GO:0022872]	integral component of membrane [GO:0016021]	Nuclear localization, Transmembrane										porin activity [GO:0015288]	porin activity [GO:0015288]	porin activity [GO:0015288]	1		lipoyl(octanoyl) transferase activity [GO:0033819]	1
TR57833|c0_g1_i1	-4.90689	0.000568509	0.0440209	Down Regulated	447	Insects swissprot	J9LZN6	tr|J9LZN6|J9LZN6_ACYPI	#N/A	Uncharacterized protein	phosphoenolpyruvate-dependent sugar phosphotransferase system [GO:0009401]	protein-N(PI)-phosphohistidine-mannitol phosphotransferase system transmembrane transporter activity [GO:0022872]	integral component of membrane [GO:0016021]	Transmembrane										phosphotransferase activity, alcohol group as acceptor [GO:0016773]	phosphotransferase activity, alcohol group as acceptor [GO:0016773]	phosphotransferase activity, alcohol group as acceptor [GO:0016773]	1		long-chain fatty acid-CoA ligase activity [GO:0004467]	1
TR16613|c0_g1_i1	-4.9542	0.000458757	0.03734	Down Regulated	533	Insects swissprot	T1I016	tr|T1I016|T1I016_RHOPR	#N/A	Uncharacterized protein	phosphorelay signal transduction system [GO:0000160]	#N/A	intracellular [GO:0005622]	NA										phosphoglycerate mutase activity [GO:0004619]	phosphoglycerate mutase activity [GO:0004619]	phosphoglycerate mutase activity [GO:0004619]	1		magnesium ion binding [GO:0000287]	14
TR26143|c0_g1_i1	-4.59694	2.34969e-06	0.000501448	Down Regulated	508	Insects swissprot	X1WPS0	tr|X1WPS0|X1WPS0_ACYPI	#N/A	Uncharacterized protein	phosphorylation [GO:0016310]	transferase activity, transferring phosphorus-containing groups [GO:0016772]	#N/A	NA										phospho-N-acetylmuramoyl-pentapeptide-transferase activity [GO:0008963]	phospho-N-acetylmuramoyl-pentapeptide-transferase activity [GO:0008963]	phospho-N-acetylmuramoyl-pentapeptide-transferase activity [GO:0008963]	1		metal ion binding [GO:0046872]	39
TR16481|c0_g1_i1	-3.59675	8.90887e-14	4.35282e-10	Down Regulated	3336	Insects swissprot	U4TRL9	tr|U4TRL9|U4TRL9_DENPD	#N/A	Uncharacterized protein	protein folding [GO:0006457]	ATP binding [GO:0005524]	#N/A	Nuclear Localization										peptidase activity [GO:0008233]	peptidase activity [GO:0008233]	peptidase activity [GO:0008233]	2		methylenetetrahydrofolate reductase (NAD(P)H) activity [GO:0004489]	1
TR26573|c0_g1_i1	-4.22055	1.77298e-10	2.38043e-07	Down Regulated	2612	Insects swissprot	A0A088APG0	tr|A0A088APG0|A0A088APG0_APIME	#N/A	Uncharacterized protein	protein folding [GO:0006457]	ATP binding [GO:0005524]	#N/A	NA										pantoate-beta-alanine ligase activity [GO:0004592]	pantoate-beta-alanine ligase activity [GO:0004592]	pantoate-beta-alanine ligase activity [GO:0004592]	1		methyltransferase activity [GO:0008168]	4
TR68388|c0_g1_i1	-3.65688	2.73818e-09	1.9692e-06	Down Regulated	2506	Insects swissprot	J3JU00	tr|J3JU00|J3JU00_DENPD	#N/A	Uncharacterized protein	protein folding [GO:0006457]; response to stress [GO:0006950]	ATP binding [GO:0005524]	#N/A	NA										oxoglutarate dehydrogenase (succinyl-transferring) activity [GO:0004591]	oxoglutarate dehydrogenase (succinyl-transferring) activity [GO:0004591]	oxoglutarate dehydrogenase (succinyl-transferring) activity [GO:0004591]	3		mismatched DNA binding [GO:0030983]	4
TR8866|c0_g1_i1	-4.09637	1.70089e-07	5.99297e-05	Down Regulated	2238	Insects swissprot	X1WNK7	tr|X1WNK7|X1WNK7_ACYPI	#N/A	Uncharacterized protein	protein secretion [GO:0009306]	#N/A	cell [GO:0005623]; membrane [GO:0016020]	Transmembrane										oxoglutarate dehydrogenase (succinyl-transferring) activity [GO:0004591]	oxoglutarate dehydrogenase (succinyl-transferring) activity [GO:0004591]	oxoglutarate dehydrogenase (succinyl-transferring) activity [GO:0004591]	3		monooxygenase activity [GO:0004497]	2
TR55758|c0_g1_i1	-4.90689	0.000568509	0.0440209	Down Regulated	395	Insects swissprot	X1WU95	tr|X1WU95|X1WU95_ACYPI	#N/A	Uncharacterized protein	pseudouridine synthesis [GO:0001522]; RNA processing [GO:0006396]	GTPase activity [GO:0003924]; GTP binding [GO:0005525]; pseudouridine synthase activity [GO:0009982]; RNA binding [GO:0003723]	#N/A	Nuclear Localization										oxidoreductase activity [GO:0016491]	oxidoreductase activity [GO:0016491]	oxidoreductase activity [GO:0016491]	18		N-acetyltransferase activity [GO:0008080]	1
TR37923|c0_g2_i1	-3.84549	3.42348e-05	0.0045158	Down Regulated	700	Insects swissprot	A0A088A0U4	tr|A0A088A0U4|A0A088A0U4_APIME	#N/A	Uncharacterized protein	purine nucleotide biosynthetic process [GO:0006164]	IMP cyclohydrolase activity [GO:0003937]; phosphoribosylaminoimidazolecarboxamide formyltransferase activity [GO:0004643]	#N/A	Nuclear Localization										oxidoreductase activity [GO:0016491]	oxidoreductase activity [GO:0016491]	oxidoreductase activity [GO:0016491]	18		N,N-dimethylaniline monooxygenase activity [GO:0004499]	1
TR23097|c0_g1_i1	-4.60651	3.4235e-12	8.98653e-09	Down Regulated	3090	Insects swissprot	X1WW45	tr|X1WW45|X1WW45_ACYPI	#N/A	Uncharacterized protein	pyrimidine nucleotide biosynthetic process [GO:0006221]	UMP kinase activity [GO:0033862]	cytoplasm [GO:0005737]	Transmembrane										oxidoreductase activity [GO:0016491]	oxidoreductase activity [GO:0016491]	oxidoreductase activity [GO:0016491]	18		N(6)-L-threonylcarbamoyladenine synthase [GO:0061711]	1
TR31599|c0_g1_i1	-3.92427	3.5249e-07	0.000110151	Down Regulated	1827	Insects swissprot	A0A088AUE8	tr|A0A088AUE8|A0A088AUE8_APIME	#N/A	Uncharacterized protein	queuosine biosynthetic process [GO:0008616]	isomerase activity [GO:0016853]; transferase activity [GO:0016740]	#N/A	NA										oxidoreductase activity [GO:0016491]	oxidoreductase activity [GO:0016491]	oxidoreductase activity [GO:0016491]	18		N6-(1,2-dicarboxyethyl)AMP AMP-lyase (fumarate-forming) activity [GO:0004018]	1
TR65364|c0_g1_i1	-2.07847	0.00048374	0.0384786	Down Regulated	844	Insects swissprot	J9JYN7	tr|J9JYN7|J9JYN7_ACYPI	ko04390-Hippo signaling pathway ; ko04550-Signaling pathways regulating pluripotency of stem cells	Uncharacterized protein	regulation of transcription, DNA-templated [GO:0006355]	#N/A	#N/A	Nuclear Localization										oxidoreductase activity [GO:0016491]	oxidoreductase activity [GO:0016491]	oxidoreductase activity [GO:0016491]	18		NAD binding [GO:0051287]	8
TR5004|c0_g1_i1	-3.85185	1.79816e-12	5.24454e-09	Down Regulated	2360	Insects swissprot	X1WK73	tr|X1WK73|X1WK73_ACYPI	#N/A	Uncharacterized protein	response to fructose [GO:0009750]	catalytic activity [GO:0003824]; DNA binding [GO:0003677]; magnesium ion binding [GO:0000287]; thiamine pyrophosphate binding [GO:0030976]; transcription factor activity, sequence-specific DNA binding [GO:0003700]	#N/A	NA										oxidoreductase activity [GO:0016491]	oxidoreductase activity [GO:0016491]	oxidoreductase activity [GO:0016491]	18		nicotinate phosphoribosyltransferase activity [GO:0004516]	1
TR41821|c0_g1_i1	-4.23522	1.45971e-10	2.18953e-07	Down Regulated	2115	Insects swissprot	X1WP88	tr|X1WP88|X1WP88_ACYPI	#N/A	Uncharacterized protein	RNA processing [GO:0006396]; translation [GO:0006412]	RNA binding [GO:0003723]; RNA methyltransferase activity [GO:0008173]; structural constituent of ribosome [GO:0003735]	ribosome [GO:0005840]	NA										nucleotide binding [GO:0000166]	nucleotide binding [GO:0000166]	nucleotide binding [GO:0000166]	6		nucleic acid binding [GO:0003676]	44
TR60802|c0_g1_i1	-3.51785	7.75526e-05	0.00887022	Down Regulated	1138	Insects swissprot	A0A087ZUJ5	tr|A0A087ZUJ5|A0A087ZUJ5_APIME	#N/A	Uncharacterized protein	seryl-tRNA aminoacylation [GO:0006434]	ATP binding [GO:0005524]; serine-tRNA ligase activity [GO:0004828]	cytoplasm [GO:0005737]	NA										nucleic acid binding [GO:0003676]	nucleic acid binding [GO:0003676]	nucleic acid binding [GO:0003676]	44		O-methyltransferase activity [GO:0008171]	1
TR18866|c0_g1_i1	-3.58496	1.05303e-05	0.00171515	Down Regulated	1263	Insects swissprot	X1XHW5	tr|X1XHW5|X1XHW5_ACYPI	#N/A	Uncharacterized protein	shikimate metabolic process [GO:0019632]	NADP binding [GO:0050661]; shikimate 3-dehydrogenase (NADP+) activity [GO:0004764]	#N/A	Transmembrane										nucleic acid binding [GO:0003676]	nucleic acid binding [GO:0003676]	nucleic acid binding [GO:0003676]	44		orotidine-5'-phosphate decarboxylase activity [GO:0004590]	1
TR6354|c0_g1_i1	-5.39232	5.28475e-05	0.00657451	Down Regulated	584	Insects swissprot	X1WM28	tr|X1WM28|X1WM28_ACYPI	#N/A	Uncharacterized protein	spermidine biosynthetic process [GO:0008295]	adenosylmethionine decarboxylase activity [GO:0004014]; transferase activity [GO:0016740]	#N/A	NA										nucleic acid binding [GO:0003676]	nucleic acid binding [GO:0003676]	nucleic acid binding [GO:0003676]	44		oxidoreductase activity, acting on CH-OH group of donors [GO:0016614]	1
TR14437|c0_g1_i1	-4.04985	5.81203e-07	0.000163169	Down Regulated	1117	Insects swissprot	X1WMN1	tr|X1WMN1|X1WMN1_ACYPI	#N/A	Uncharacterized protein	terpenoid biosynthetic process [GO:0016114]	4-hydroxy-3-methylbut-2-en-1-yl diphosphate synthase activity [GO:0046429]; GTP binding [GO:0005525]	#N/A	Transmembrane										nucleic acid binding [GO:0003676]	nucleic acid binding [GO:0003676]	nucleic acid binding [GO:0003676]	44		oxidoreductase activity, acting on NAD(P)H [GO:0016651]	3
TR59451|c0_g1_i1	-3.85882	1.24619e-09	1.128e-06	Down Regulated	1916	Insects swissprot	T1HS99	tr|T1HS99|T1HS99_RHOPR	#N/A	Uncharacterized protein	threonine metabolic process [GO:0006566]	ATP binding [GO:0005524]; homoserine kinase activity [GO:0004413]; pyridoxal phosphate binding [GO:0030170]	#N/A	Nuclear Localization										nucleic acid binding [GO:0003676]	nucleic acid binding [GO:0003676]	nucleic acid binding [GO:0003676]	44		oxidoreductase activity, acting on paired donors, with incorporation or reduction of molecular oxygen [GO:0016705]	2
TR42741|c0_g1_i1	-4.10992	9.04897e-09	4.97426e-06	Down Regulated	1007	Insects swissprot	T1HS99	tr|T1HS99|T1HS99_RHOPR	#N/A	Uncharacterized protein	threonine metabolic process [GO:0006566]	ATP binding [GO:0005524]; homoserine kinase activity [GO:0004413]; pyridoxal phosphate binding [GO:0030170]	#N/A	NA										nucleic acid binding [GO:0003676]	nucleic acid binding [GO:0003676]	nucleic acid binding [GO:0003676]	44		oxidoreductase activity, acting on single donors with incorporation of molecular oxygen, incorporation of two atoms of oxygen [GO:0016702]	3
TR35107|c0_g1_i1	-3.60881	2.0442e-09	1.62604e-06	Down Regulated	1774	Insects swissprot	A0A088A667	tr|A0A088A667|A0A088A667_APIME	#N/A	Uncharacterized protein	translation [GO:0006412]	RNA binding [GO:0003723]; structural constituent of ribosome [GO:0003735]	ribosome [GO:0005840]	Nuclear Localization										nucleic acid binding [GO:0003676]	nucleic acid binding [GO:0003676]	nucleic acid binding [GO:0003676]	44		oxo-acid-lyase activity [GO:0016833]	2
TR27527|c0_g2_i1	-3.62936	2.62099e-06	0.000552609	Down Regulated	1906	Insects swissprot	U4U182	tr|U4U182|U4U182_DENPD	#N/A	Uncharacterized protein	translation [GO:0006412]	GTPase activity [GO:0003924]; GTP binding [GO:0005525]	mitochondrial inner membrane [GO:0005743]	NA										nucleic acid binding [GO:0003676]	nucleic acid binding [GO:0003676]	nucleic acid binding [GO:0003676]	44		oxoglutarate dehydrogenase (succinyl-transferring) activity [GO:0004591]	3
TR31879|c0_g1_i1	-3.41093	1.72656e-05	0.00255332	Down Regulated	1798	Insects swissprot	U4U182	tr|U4U182|U4U182_DENPD	#N/A	Uncharacterized protein	translation [GO:0006412]	GTPase activity [GO:0003924]; GTP binding [GO:0005525]	mitochondrial inner membrane [GO:0005743]	NA										nucleic acid binding [GO:0003676]	nucleic acid binding [GO:0003676]	nucleic acid binding [GO:0003676]	44		pantoate-beta-alanine ligase activity [GO:0004592]	1
TR51645|c0_g1_i1	-4.92283	9.23216e-08	3.61701e-05	Down Regulated	765	Insects swissprot	A0A087ZT96	tr|A0A087ZT96|A0A087ZT96_APIME	#N/A	Uncharacterized protein	translation [GO:0006412]	GTPase activity [GO:0003924]; GTP binding [GO:0005525]; structural constituent of ribosome [GO:0003735]	ribosome [GO:0005840]	NA										nucleic acid binding [GO:0003676]	nucleic acid binding [GO:0003676]	nucleic acid binding [GO:0003676]	44		penicillin binding [GO:0008658]	3
TR9924|c0_g1_i1	-3.77259	0.000119011	0.0126399	Down Regulated	568	Insects swissprot	X1X8U7	tr|X1X8U7|X1X8U7_ACYPI	#N/A	Uncharacterized protein	tRNA aminoacylation for protein translation [GO:0006418]	aminoacyl-tRNA ligase activity [GO:0004812]; ATP binding [GO:0005524]; RNA binding [GO:0003723]	#N/A	NA										nucleic acid binding [GO:0003676]	nucleic acid binding [GO:0003676]	nucleic acid binding [GO:0003676]	44		phosphogluconate dehydrogenase (decarboxylating) activity [GO:0004616]	2
TR8345|c0_g1_i1	-3.74147	2.52522e-07	8.33785e-05	Down Regulated	1528	Insects swissprot	T1HQF1	tr|T1HQF1|T1HQF1_RHOPR	#N/A	Uncharacterized protein	tRNA modification [GO:0006400]	GTPase activity [GO:0003924]; GTP binding [GO:0005525]	intracellular [GO:0005622]	NA										nucleic acid binding [GO:0003676]	nucleic acid binding [GO:0003676]	nucleic acid binding [GO:0003676]	44		phosphoglycerate mutase activity [GO:0004619]	1
TR21188|c0_g1_i1	-4.97269	1.73393e-07	6.06864e-05	Down Regulated	1340	Insects swissprot	T1H9C4	tr|T1H9C4|T1H9C4_RHOPR	#N/A	Uncharacterized protein	tRNA modification [GO:0006400]	4 iron, 4 sulfur cluster binding [GO:0051539]; transferase activity [GO:0016740]	cytoplasm [GO:0005737]	NA										nucleic acid binding [GO:0003676]	nucleic acid binding [GO:0003676]	nucleic acid binding [GO:0003676]	44		phosphopyruvate hydratase activity [GO:0004634]	1
TR48031|c0_g2_i1	-3.82597	1.21914e-05	0.00192203	Down Regulated	777	Insects swissprot	A0A088A4E4	tr|A0A088A4E4|A0A088A4E4_APIME	#N/A	Uncharacterized protein	tRNA processing [GO:0008033]	sulfurtransferase activity [GO:0016783]	#N/A	Nuclear Localization										NADP binding [GO:0050661]	NADP binding [GO:0050661]	NADP binding [GO:0050661]	10		phosphoribosyl-ATP diphosphatase activity [GO:0004636]	2
TR46575|c0_g1_i1	-4.85798	2.57496e-05	0.00361451	Down Regulated	537	Insects swissprot	T1HUN8	tr|T1HUN8|T1HUN8_RHOPR	#N/A	Uncharacterized protein	tRNA processing [GO:0008033]	sulfurtransferase activity [GO:0016783]	#N/A	Nuclear Localization										NADP binding [GO:0050661]	NADP binding [GO:0050661]	NADP binding [GO:0050661]	10		phosphoribosylaminoimidazolecarboxamide formyltransferase activity [GO:0004643]	2
TR37749|c0_g1_i1	-3.51096	0.000640069	0.0480043	Down Regulated	477	Insects swissprot	K7J5P2	tr|K7J5P2|K7J5P2_NASVI	ko01100-Metabolic pathways ; ko01110-Biosynthesis of secondary metabolites ; ko00908-Zeatin biosynthesis	Uncharacterized protein	tRNA processing [GO:0008033]	ATP binding [GO:0005524]; metal ion binding [GO:0046872]; tRNA dimethylallyltransferase activity [GO:0052381]	#N/A	NA										NADP binding [GO:0050661]	NADP binding [GO:0050661]	NADP binding [GO:0050661]	10		phosphoric diester hydrolase activity [GO:0008081]	1
TR19442|c0_g1_i1	-3.58131	9.19631e-07	0.000227734	Down Regulated	2093	Insects swissprot	A0A088A222	tr|A0A088A222|A0A088A222_APIME	ko00970-Aminoacyl-tRNA biosynthesis	Uncharacterized protein	valyl-tRNA aminoacylation [GO:0006438]	aminoacyl-tRNA editing activity [GO:0002161]; ATP binding [GO:0005524]; valine-tRNA ligase activity [GO:0004832]	#N/A	Transmembrane										NAD+ kinase activity [GO:0003951]	NAD+ kinase activity [GO:0003951]	NAD+ kinase activity [GO:0003951]	1		phosphotransferase activity, alcohol group as acceptor [GO:0016773]	1
TR4205|c2_g1_i2	-2.2196	1.00275e-08	5.42717e-06	Down Regulated	1502	Insects swissprot	J9K8B2	tr|J9K8B2|J9K8B2_ACYPI	#N/A	Uncharacterized protein	#N/A	structural constituent of cuticle [GO:0042302]	#N/A	Nuclear Localization										NAD binding [GO:0051287]	NAD binding [GO:0051287]	NAD binding [GO:0051287]	8		pigment binding [GO:0031409]	1
TR4205|c2_g1_i1	-2.21252	1.15817e-08	6.11216e-06	Down Regulated	1421	Insects swissprot	J9K8B2	tr|J9K8B2|J9K8B2_ACYPI	#N/A	Uncharacterized protein	#N/A	structural constituent of cuticle [GO:0042302]	#N/A	Nuclear Localization										NAD binding [GO:0051287]	NAD binding [GO:0051287]	NAD binding [GO:0051287]	8		polyribonucleotide nucleotidyltransferase activity [GO:0004654]	2
TR25971|c0_g1_i1	-2.47418	3.981e-09	2.61248e-06	Down Regulated	1987	Insects swissprot	J9JLB9	tr|J9JLB9|J9JLB9_ACYPI	ko04146-Peroxisome ; ko04212-Longevity regulating pathway - worm ; "ko00073-Cutin, suberine and wax biosynthesis"	Uncharacterized protein	#N/A	fatty-acyl-CoA reductase (alcohol-forming) activity [GO:0080019]	#N/A	Transmembrane										N6-(1,2-dicarboxyethyl)AMP AMP-lyase (fumarate-forming) activity [GO:0004018]	N6-(1,2-dicarboxyethyl)AMP AMP-lyase (fumarate-forming) activity [GO:0004018]	N6-(1,2-dicarboxyethyl)AMP AMP-lyase (fumarate-forming) activity [GO:0004018]	1		porin activity [GO:0015288]	1
TR41948|c0_g1_i1	-2.10145	1.08538e-06	0.00025995	Down Regulated	7383	Insects swissprot	J9JWD4	tr|J9JWD4|J9JWD4_ACYPI	ko05016-Huntington's disease ; ko05010-Alzheimer's disease ; ko05205-Proteoglycans in cancer ; ko04114-Oocyte meiosis ; ko04022-cGMP-PKG signaling pathway ; ko04921-Oxytocin signaling pathway ; ko04611-Platelet activation ; ko04915-Estrogen signaling pathway ; ko04020-Calcium signaling pathway ; ko04070-Phosphatidylinositol signaling system ; ko04728-Dopaminergic synapse ; ko04912-GnRH signaling …	Uncharacterized protein	#N/A	calcium channel activity [GO:0005262]	integral component of membrane [GO:0016021]	NA										motor activity [GO:0003774]	motor activity [GO:0003774]	motor activity [GO:0003774]	3		potassium ion binding [GO:0030955]	1
TR36063|c0_g1_i2	-3.5657	1.11771e-12	3.66741e-09	Down Regulated	785	Insects swissprot	X1X328	tr|X1X328|X1X328_ACYPI	#N/A	Uncharacterized protein	#N/A	#N/A	#N/A	Transmembrane										motor activity [GO:0003774]	motor activity [GO:0003774]	motor activity [GO:0003774]	3		precorrin-2 dehydrogenase activity [GO:0043115]	1
TR9991|c0_g1_i1	-2.46815	2.35791e-07	7.83468e-05	Down Regulated	553	Insects swissprot	J9K8B2	tr|J9K8B2|J9K8B2_ACYPI	#N/A	Uncharacterized protein	#N/A	structural constituent of cuticle [GO:0042302]	#N/A	Signal IP										methyltransferase activity [GO:0008168]	methyltransferase activity [GO:0008168]	methyltransferase activity [GO:0008168]	4		proline-tRNA ligase activity [GO:0004827]	2
TR31830|c0_g1_i1	-3.02649	9.58791e-10	9.15192e-07	Down Regulated	1548	Insects swissprot	J9JQS2	tr|J9JQS2|J9JQS2_ACYPI	#N/A	Uncharacterized protein	#N/A	#N/A	#N/A	Signal IP										methyltransferase activity [GO:0008168]	methyltransferase activity [GO:0008168]	methyltransferase activity [GO:0008168]	4		protein homodimerization activity [GO:0042803]	1
TR4854|c0_g1_i2	-3.04669	3.12269e-09	2.15708e-06	Down Regulated	6257	Insects swissprot	J9JLG9	tr|J9JLG9|J9JLG9_ACYPI	#N/A	Uncharacterized protein	#N/A	zinc ion binding [GO:0008270]	#N/A	NA										methylenetetrahydrofolate reductase (NAD(P)H) activity [GO:0004489]	methylenetetrahydrofolate reductase (NAD(P)H) activity [GO:0004489]	methylenetetrahydrofolate reductase (NAD(P)H) activity [GO:0004489]	1		protein kinase activity [GO:0004672]	3
TR36063|c0_g1_i1	-4.01495	2.46874e-13	9.96973e-10	Down Regulated	1350	Insects swissprot	X1X328	tr|X1X328|X1X328_ACYPI	#N/A	Uncharacterized protein	#N/A	#N/A	#N/A	Nuclear localization, Transmembrane										methylenetetrahydrofolate dehydrogenase (NADP+) activity [GO:0004488]	methylenetetrahydrofolate dehydrogenase (NADP+) activity [GO:0004488]	methylenetetrahydrofolate dehydrogenase (NADP+) activity [GO:0004488]	1		protein methyltransferase activity [GO:0008276]	1
TR33190|c0_g1_i1	-3.09259	3.82899e-09	2.54454e-06	Down Regulated	3319	Insects swissprot	J9K7Q6	tr|J9K7Q6|J9K7Q6_ACYPI	#N/A	Uncharacterized protein	#N/A	#N/A	#N/A	Transmembrane										methionyl-tRNA formyltransferase activity [GO:0004479]	methionyl-tRNA formyltransferase activity [GO:0004479]	methionyl-tRNA formyltransferase activity [GO:0004479]	3		protein tyrosine phosphatase activity [GO:0004725]	1
TR23509|c0_g1_i1	-2.28665	6.07713e-06	0.00109261	Down Regulated	2798	Insects swissprot	J9JLG9	tr|J9JLG9|J9JLG9_ACYPI	#N/A	Uncharacterized protein	#N/A	zinc ion binding [GO:0008270]	#N/A	NA										methionyl-tRNA formyltransferase activity [GO:0004479]	methionyl-tRNA formyltransferase activity [GO:0004479]	methionyl-tRNA formyltransferase activity [GO:0004479]	3		protein-N(PI)-phosphohistidine-mannitol phosphotransferase system transmembrane transporter activity [GO:0022872]	3
TR31013|c0_g1_i1	-2.29479	8.03554e-06	0.00136523	Down Regulated	3954	Insects swissprot	J9K9T4	tr|J9K9T4|J9K9T4_ACYPI	#N/A	Uncharacterized protein	#N/A	nucleic acid binding [GO:0003676]; nucleotide binding [GO:0000166]	#N/A	Transmembrane										methionyl-tRNA formyltransferase activity [GO:0004479]	methionyl-tRNA formyltransferase activity [GO:0004479]	methionyl-tRNA formyltransferase activity [GO:0004479]	3		protein-N(PI)-phosphohistidine-sugar phosphotransferase activity [GO:0008982]	2
TR59684|c0_g1_i1	-4.02892	2.57481e-11	5.40701e-08	Down Regulated	1052	Insects swissprot	T1HDE7	tr|T1HDE7|T1HDE7_RHOPR	#N/A	Uncharacterized protein	#N/A	porin activity [GO:0015288]	membrane [GO:0016020]	Signal IP										metalloendopeptidase activity [GO:0004222]	metalloendopeptidase activity [GO:0004222]	metalloendopeptidase activity [GO:0004222]	5		proton-transporting ATP synthase activity, rotational mechanism [GO:0046933]	4
TR34980|c1_g1_i1	-2.8619	4.73802e-07	0.00013819	Down Regulated	2791	Insects swissprot	J9K9B1	tr|J9K9B1|J9K9B1_ACYPI	ko04340-Hedgehog signaling pathway ; ko04918-Thyroid hormone synthesis	Uncharacterized protein	#N/A	calcium ion binding [GO:0005509]	integral component of membrane [GO:0016021]	SignalIP, Transmembrane										metalloendopeptidase activity [GO:0004222]	metalloendopeptidase activity [GO:0004222]	metalloendopeptidase activity [GO:0004222]	5		proton-transporting ATPase activity, rotational mechanism [GO:0046961]	4
TR33117|c0_g1_i1	-2.20004	5.80698e-05	0.00700829	Down Regulated	2041	Insects swissprot	J9KFT9	tr|J9KFT9|J9KFT9_ACYPI	#N/A	Uncharacterized protein	#N/A	#N/A	#N/A	Transmembrane										metalloendopeptidase activity [GO:0004222]	metalloendopeptidase activity [GO:0004222]	metalloendopeptidase activity [GO:0004222]	5		pseudouridine synthase activity [GO:0009982]	5
TR4754|c1_g1_i5	-2.0838	0.000228173	0.0219393	Down Regulated	1583	Insects swissprot	J9JTI4	tr|J9JTI4|J9JTI4_ACYPI	#N/A	Uncharacterized protein	#N/A	#N/A	#N/A	Nuclear Localization										metalloendopeptidase activity [GO:0004222]	metalloendopeptidase activity [GO:0004222]	metalloendopeptidase activity [GO:0004222]	5		pyridoxal phosphate binding [GO:0030170]	12
TR35406|c1_g1_i1	-3.59785	1.53153e-08	7.73114e-06	Down Regulated	5235	Insects swissprot	J9JYG5	tr|J9JYG5|J9JYG5_ACYPI	#N/A	Uncharacterized protein	#N/A	#N/A	#N/A	Transmembrane										metal ion transmembrane transporter activity [GO:0046873]	metal ion transmembrane transporter activity [GO:0046873]	metal ion transmembrane transporter activity [GO:0046873]	1		pyruvate kinase activity [GO:0004743]	1
TR37094|c0_g1_i1	-3.53605	5.19045e-08	2.23355e-05	Down Regulated	1743	Insects swissprot	U4U136	tr|U4U136|U4U136_DENPD	#N/A	Uncharacterized protein	#N/A	aminopeptidase activity [GO:0004177]; metal ion binding [GO:0046872]; metalloexopeptidase activity [GO:0008235]	#N/A	Nuclear Localization										metal ion binding [GO:0046872]	metal ion binding [GO:0046872]	metal ion binding [GO:0046872]	39		queuine tRNA-ribosyltransferase activity [GO:0008479]	2
TR35234|c2_g5_i2	-4.8413	7.25389e-12	1.65575e-08	Down Regulated	9437	Insects swissprot	X1WJ66	tr|X1WJ66|X1WJ66_ACYPI	#N/A	Uncharacterized protein	#N/A	#N/A	#N/A	NA										metal ion binding [GO:0046872]	metal ion binding [GO:0046872]	metal ion binding [GO:0046872]	39		quinone binding [GO:0048038]	2
TR32632|c0_g1_i1	-2.15859	0.000377022	0.0320798	Down Regulated	2016	Insects swissprot	J9JKY8	tr|J9JKY8|J9JKY8_ACYPI	#N/A	Uncharacterized protein	#N/A	zinc ion binding [GO:0008270]	#N/A	NA										metal ion binding [GO:0046872]	metal ion binding [GO:0046872]	metal ion binding [GO:0046872]	39		receptor activity [GO:0004872]	1
TR37428|c0_g1_i1	-3.3196	4.21087e-07	0.000125029	Down Regulated	2148	Insects swissprot	X1WMB8	tr|X1WMB8|X1WMB8_ACYPI	#N/A	Uncharacterized protein	#N/A	catalytic activity [GO:0003824]	#N/A	Nuclear Localization										metal ion binding [GO:0046872]	metal ion binding [GO:0046872]	metal ion binding [GO:0046872]	39		ribonuclease III activity [GO:0004525]	1
TR36652|c0_g1_i1	-3.68833	5.17653e-08	2.23355e-05	Down Regulated	1506	Insects swissprot	T1I8J1	tr|T1I8J1|T1I8J1_RHOPR	#N/A	Uncharacterized protein	#N/A	serine-type endopeptidase activity [GO:0004252]	#N/A	Transmembrane										metal ion binding [GO:0046872]	metal ion binding [GO:0046872]	metal ion binding [GO:0046872]	39		ribonucleoside-diphosphate reductase activity, thioredoxin disulfide as acceptor [GO:0004748]	1
TR32632|c0_g1_i2	-2.22484	0.000323022	0.0285014	Down Regulated	1931	Insects swissprot	J9JKY8	tr|J9JKY8|J9JKY8_ACYPI	#N/A	Uncharacterized protein	#N/A	zinc ion binding [GO:0008270]	#N/A	NA										metal ion binding [GO:0046872]	metal ion binding [GO:0046872]	metal ion binding [GO:0046872]	39		ribose phosphate diphosphokinase activity [GO:0004749]	1
TR28129|c0_g1_i1	-2.09115	0.000655381	0.0490826	Down Regulated	1336	Insects swissprot	X1XBZ5	tr|X1XBZ5|X1XBZ5_ACYPI	#N/A	Uncharacterized protein	#N/A	#N/A	#N/A	Signal IP										metal ion binding [GO:0046872]	metal ion binding [GO:0046872]	metal ion binding [GO:0046872]	39		ribosomal large subunit binding [GO:0043023]	2
TR34899|c0_g1_i1	-4.19476	2.18178e-09	1.66002e-06	Down Regulated	2679	Insects swissprot	X1WJ36	tr|X1WJ36|X1WJ36_ACYPI	#N/A	Uncharacterized protein	#N/A	#N/A	#N/A	Transmembrane										metal ion binding [GO:0046872]	metal ion binding [GO:0046872]	metal ion binding [GO:0046872]	39		ribosome binding [GO:0043022]	5
TR4854|c0_g1_i3	-2.97362	6.51038e-06	0.00114694	Down Regulated	1695	Insects swissprot	J9JLG9	tr|J9JLG9|J9JLG9_ACYPI	#N/A	Uncharacterized protein	#N/A	zinc ion binding [GO:0008270]	#N/A	Nuclear Localization										metal ion binding [GO:0046872]	metal ion binding [GO:0046872]	metal ion binding [GO:0046872]	39		ribulose-phosphate 3-epimerase activity [GO:0004750]	1
TR35456|c0_g1_i3	-2.49325	0.000112571	0.0121352	Down Regulated	4514	Insects swissprot	X1WKG7	tr|X1WKG7|X1WKG7_ACYPI	#N/A	Uncharacterized protein	#N/A	#N/A	#N/A	NA										metal ion binding [GO:0046872]	metal ion binding [GO:0046872]	metal ion binding [GO:0046872]	39		RNA binding [GO:0003723]	26
TR36253|c0_g1_i1	-2.87832	1.55549e-05	0.00235602	Down Regulated	522	Insects swissprot	T1ICF1	tr|T1ICF1|T1ICF1_RHOPR	#N/A	Uncharacterized protein	#N/A	#N/A	#N/A	Nuclear Localization										metal ion binding [GO:0046872]	metal ion binding [GO:0046872]	metal ion binding [GO:0046872]	39		RNA methyltransferase activity [GO:0008173]	1
TR4754|c0_g1_i1	-2.69459	4.52463e-05	0.00575153	Down Regulated	2424	Insects swissprot	J9JTI4	tr|J9JTI4|J9JTI4_ACYPI	#N/A	Uncharacterized protein	#N/A	#N/A	#N/A	Signal IP										magnesium ion binding [GO:0000287]	magnesium ion binding [GO:0000287]	magnesium ion binding [GO:0000287]	14		RNA-dependent ATPase activity [GO:0008186]	1
TR65486|c0_g1_i1	-3.13422	6.43255e-06	0.00114089	Down Regulated	2418	Insects swissprot	K7J222	tr|K7J222|K7J222_NASVI	#N/A	Uncharacterized protein	#N/A	GTPase activity [GO:0003924]; GTP binding [GO:0005525]; translation initiation factor activity [GO:0003743]	intracellular [GO:0005622]	Nuclear Localization										magnesium ion binding [GO:0000287]	magnesium ion binding [GO:0000287]	magnesium ion binding [GO:0000287]	14		RNA-directed DNA polymerase activity [GO:0003964]	1
TR35875|c0_g4_i1	-3.04775	1.11619e-05	0.00179752	Down Regulated	7654	Insects swissprot	X1WKQ4	tr|X1WKQ4|X1WKQ4_ACYPI	#N/A	Uncharacterized protein	#N/A	calcium ion binding [GO:0005509]	#N/A	Signal IP										lipid binding [GO:0008289]	lipid binding [GO:0008289]	lipid binding [GO:0008289]	5		rRNA (guanine-N2-)-methyltransferase activity [GO:0008990]	2
TR54156|c0_g1_i1	-4.89308	5.02995e-10	5.50141e-07	Down Regulated	1594	Insects swissprot	K7JU97	tr|K7JU97|K7JU97_NASVI	#N/A	Uncharacterized protein	#N/A	#N/A	#N/A	Nuclear Localization										lipid binding [GO:0008289]	lipid binding [GO:0008289]	lipid binding [GO:0008289]	5		rRNA binding [GO:0019843]	8
TR29693|c0_g1_i1	-2.78948	5.53039e-05	0.00673642	Down Regulated	4292	Insects swissprot	J9K2T1	tr|J9K2T1|J9K2T1_ACYPI	#N/A	Uncharacterized protein	#N/A	ATP binding [GO:0005524]; protein kinase activity [GO:0004672]	#N/A	NA										lipid binding [GO:0008289]	lipid binding [GO:0008289]	lipid binding [GO:0008289]	5		S-(hydroxymethyl)glutathione dehydrogenase activity [GO:0051903]	1
TR34395|c0_g1_i1	-3.58496	1.63867e-06	0.000375657	Down Regulated	5823	Insects swissprot	J9K2T1	tr|J9K2T1|J9K2T1_ACYPI	#N/A	Uncharacterized protein	#N/A	ATP binding [GO:0005524]; protein kinase activity [GO:0004672]	#N/A	NA										lipase activity [GO:0016298]	lipase activity [GO:0016298]	lipase activity [GO:0016298]	1		S-malonyltransferase activity [GO:0004314]	1
TR42575|c0_g1_i1	-4.27009	6.73639e-08	2.85205e-05	Down Regulated	1046	Insects swissprot	T1HVU0	tr|T1HVU0|T1HVU0_RHOPR	#N/A	Uncharacterized protein	#N/A	#N/A	membrane [GO:0016020]	Nuclear localization, SignalIP										ligase activity [GO:0016874]	ligase activity [GO:0016874]	ligase activity [GO:0016874]	6		S-methyl-5-thioribose-1-phosphate isomerase activity [GO:0046523]	1
TR3013|c0_g1_i1	-3.46845	4.18173e-06	0.000818685	Down Regulated	1689	Insects swissprot	J9KU36	tr|J9KU36|J9KU36_ACYPI	#N/A	Uncharacterized protein	#N/A	electron carrier activity [GO:0009055]; lipid binding [GO:0008289]; molybdenum ion binding [GO:0030151]; oxidoreductase activity [GO:0016491]; penicillin binding [GO:0008658]; transporter activity [GO:0005215]	membrane [GO:0016020]	Signal IP										L-malate dehydrogenase activity [GO:0030060]	L-malate dehydrogenase activity [GO:0030060]	L-malate dehydrogenase activity [GO:0030060]	2		sequence-specific DNA binding [GO:0043565]	3
TR34343|c0_g1_i1	-3.19794	1.74825e-05	0.00257813	Down Regulated	1844	Insects swissprot	X1WP48	tr|X1WP48|X1WP48_ACYPI	#N/A	Uncharacterized protein	#N/A	#N/A	#N/A	NA										L-malate dehydrogenase activity [GO:0030060]	L-malate dehydrogenase activity [GO:0030060]	L-malate dehydrogenase activity [GO:0030060]	2		serine O-acetyltransferase activity [GO:0009001]	1
TR53981|c0_g1_i1	-4.90207	5.44287e-09	3.24711e-06	Down Regulated	1863	Insects swissprot	A0A087ZW07	tr|A0A087ZW07|A0A087ZW07_APIME	#N/A	Uncharacterized protein	#N/A	ATP binding [GO:0005524]; cytidylate kinase activity [GO:0004127]	#N/A	Nuclear localization, Transmembrane										L-aspartate:2-oxoglutarate aminotransferase activity [GO:0004069]	L-aspartate:2-oxoglutarate aminotransferase activity [GO:0004069]	L-aspartate:2-oxoglutarate aminotransferase activity [GO:0004069]	1		serine-tRNA ligase activity [GO:0004828]	2
TR16343|c0_g1_i1	-2.60942	0.000521759	0.0412527	Down Regulated	237	Insects swissprot	X1WI68	tr|X1WI68|X1WI68_ACYPI	#N/A	Uncharacterized protein	#N/A	#N/A	#N/A	Nuclear Localization										kinase activity [GO:0016301]	kinase activity [GO:0016301]	kinase activity [GO:0016301]	3		serine-type endopeptidase activity [GO:0004252]	5
TR35603|c0_g1_i3	-4.52982	1.29459e-07	4.85461e-05	Down Regulated	1592	Insects swissprot	X1WP48	tr|X1WP48|X1WP48_ACYPI	#N/A	Uncharacterized protein	#N/A	#N/A	#N/A	Nuclear localization, Transmembrane										kinase activity [GO:0016301]	kinase activity [GO:0016301]	kinase activity [GO:0016301]	3		serine-type endopeptidase inhibitor activity [GO:0004867]	1
TR3013|c0_g2_i1	-3.11974	6.82927e-05	0.00803878	Down Regulated	1196	Insects swissprot	J9KU36	tr|J9KU36|J9KU36_ACYPI	#N/A	Uncharacterized protein	#N/A	electron carrier activity [GO:0009055]; lipid binding [GO:0008289]; molybdenum ion binding [GO:0030151]; oxidoreductase activity [GO:0016491]; penicillin binding [GO:0008658]; transporter activity [GO:0005215]	membrane [GO:0016020]	Signal IP										kinase activity [GO:0016301]	kinase activity [GO:0016301]	kinase activity [GO:0016301]	3		shikimate 3-dehydrogenase (NADP+) activity [GO:0004764]	1
TR7571|c0_g1_i1	-3.81378	3.35004e-06	0.000676437	Down Regulated	1244	Insects swissprot	T1HQC4	tr|T1HQC4|T1HQC4_RHOPR	#N/A	Uncharacterized protein	#N/A	#N/A	#N/A	NA										isomerase activity [GO:0016853]	isomerase activity [GO:0016853]	isomerase activity [GO:0016853]	1		sigma factor activity [GO:0016987]	86
TR68388|c0_g2_i1	-3.46597	1.63395e-05	0.00243695	Down Regulated	1074	Insects swissprot	U4UP47	tr|U4UP47|U4UP47_DENPD	#N/A	Uncharacterized protein	#N/A	adenylate kinase activity [GO:0004017]; ATP binding [GO:0005524]	#N/A	Nuclear Localization										isocitrate dehydrogenase (NAD+) activity [GO:0004449]	isocitrate dehydrogenase (NAD+) activity [GO:0004449]	isocitrate dehydrogenase (NAD+) activity [GO:0004449]	1		single-stranded DNA binding [GO:0003697]	1
TR33617|c0_g1_i1	-3.36923	2.63023e-05	0.0036338	Down Regulated	1432	Insects swissprot	T1GHR1	tr|T1GHR1|T1GHR1_MEGSC	#N/A	Uncharacterized protein	#N/A	methyltransferase activity [GO:0008168]	#N/A	NA										isochorismate synthase activity [GO:0008909]	isochorismate synthase activity [GO:0008909]	isochorismate synthase activity [GO:0008909]	2		sirohydrochlorin ferrochelatase activity [GO:0051266]	1
TR32839|c0_g1_i1	-4.89308	4.96552e-08	2.17237e-05	Down Regulated	1837	Insects swissprot	X1WP48	tr|X1WP48|X1WP48_ACYPI	#N/A	Uncharacterized protein	#N/A	#N/A	#N/A	SignalIP, Transmembrane										iron ion binding [GO:0005506]	iron ion binding [GO:0005506]	iron ion binding [GO:0005506]	8		steroid hormone receptor activity [GO:0003707]	1
TR27163|c0_g1_i1	-2.65105	0.000627096	0.0473831	Down Regulated	1213	Insects swissprot	T1I8J5	tr|T1I8J5|T1I8J5_RHOPR	#N/A	Uncharacterized protein	#N/A	ATPase activity, coupled to transmembrane movement of substances [GO:0042626]; ATP binding [GO:0005524]	integral component of membrane [GO:0016021]	Transmembrane										intramolecular transferase activity [GO:0016866]	intramolecular transferase activity [GO:0016866]	intramolecular transferase activity [GO:0016866]	1		structural constituent of cuticle [GO:0042302]	3
TR17248|c0_g1_i1	-5.27798	1.69837e-08	8.41156e-06	Down Regulated	1187	Insects swissprot	J9KRH6	tr|J9KRH6|J9KRH6_ACYPI	#N/A	Uncharacterized protein	#N/A	#N/A	integral component of membrane [GO:0016021]	Transmembrane										inorganic phosphate transmembrane transporter activity [GO:0005315]	inorganic phosphate transmembrane transporter activity [GO:0005315]	inorganic phosphate transmembrane transporter activity [GO:0005315]	2		structural constituent of ribosome [GO:0003735]	72
TR32659|c0_g2_i1	-5.24793	8.26085e-08	3.38817e-05	Down Regulated	1136	Insects swissprot	X1XE90	tr|X1XE90|X1XE90_ACYPI	#N/A	Uncharacterized protein	#N/A	#N/A	#N/A	NA										IMP cyclohydrolase activity [GO:0003937]	IMP cyclohydrolase activity [GO:0003937]	IMP cyclohydrolase activity [GO:0003937]	2		superoxide dismutase activity [GO:0004784]	2
TR21416|c0_g1_i1	-3.53797	4.06648e-05	0.00525827	Down Regulated	573	Insects swissprot	J9K100	tr|J9K100|J9K100_ACYPI	ko00970-Aminoacyl-tRNA biosynthesis ; ko00670-One carbon pool by folate	Uncharacterized protein	#N/A	methionyl-tRNA formyltransferase activity [GO:0004479]	#N/A	NA										imidazoleglycerol-phosphate synthase activity [GO:0000107]	imidazoleglycerol-phosphate synthase activity [GO:0000107]	imidazoleglycerol-phosphate synthase activity [GO:0000107]	1		thiamine pyrophosphate binding [GO:0030976]	4
TR19117|c0_g1_i1	-2.97982	0.000382166	0.0323081	Down Regulated	1263	Insects swissprot	X1WP48	tr|X1WP48|X1WP48_ACYPI	#N/A	Uncharacterized protein	#N/A	#N/A	#N/A	Nuclear Localization										imidazoleglycerol-phosphate dehydratase activity [GO:0004424]	imidazoleglycerol-phosphate dehydratase activity [GO:0004424]	imidazoleglycerol-phosphate dehydratase activity [GO:0004424]	2		threonine-tRNA ligase activity [GO:0004829]	1
TR15689|c0_g1_i1	-3.53398	5.36094e-05	0.00665352	Down Regulated	887	Insects swissprot	X1WTG9	tr|X1WTG9|X1WTG9_ACYPI	#N/A	Uncharacterized protein	#N/A	flavin adenine dinucleotide binding [GO:0050660]; oxidoreductase activity, acting on CH-OH group of donors [GO:0016614]	#N/A	NA										imidazoleglycerol-phosphate dehydratase activity [GO:0004424]	imidazoleglycerol-phosphate dehydratase activity [GO:0004424]	imidazoleglycerol-phosphate dehydratase activity [GO:0004424]	2		threonine-type endopeptidase activity [GO:0004298]	4
TR48066|c0_g1_i1	-4.52356	1.59331e-06	0.000366874	Down Regulated	694	Insects swissprot	U4UPY9	tr|U4UPY9|U4UPY9_DENPD	#N/A	Uncharacterized protein	#N/A	4 iron, 4 sulfur cluster binding [GO:0051539]; metal ion binding [GO:0046872]; NADH dehydrogenase (ubiquinone) activity [GO:0008137]; quinone binding [GO:0048038]	#N/A	NA										hydrolase activity, hydrolyzing O-glycosyl compounds [GO:0004553]	hydrolase activity, hydrolyzing O-glycosyl compounds [GO:0004553]	hydrolase activity, hydrolyzing O-glycosyl compounds [GO:0004553]	2		thymidylate kinase activity [GO:0004798]	1
TR48686|c0_g1_i1	-3.35484	0.000117248	0.0125878	Down Regulated	1288	Insects swissprot	X1X8V7	tr|X1X8V7|X1X8V7_ACYPI	#N/A	Uncharacterized protein	#N/A	4 iron, 4 sulfur cluster binding [GO:0051539]; electron carrier activity [GO:0009055]	membrane [GO:0016020]	Nuclear Localization										hydrolase activity, hydrolyzing O-glycosyl compounds [GO:0004553]	hydrolase activity, hydrolyzing O-glycosyl compounds [GO:0004553]	hydrolase activity, hydrolyzing O-glycosyl compounds [GO:0004553]	2		thymidylate synthase activity [GO:0004799]	1
TR775|c0_g2_i1	-3.07039	0.000370844	0.0318535	Down Regulated	1190	Insects swissprot	T1GFP7	tr|T1GFP7|T1GFP7_MEGSC	#N/A	Uncharacterized protein	#N/A	catalytic activity [GO:0003824]	#N/A	NA										hydrolase activity, acting on acid anhydrides, catalyzing transmembrane movement of substances [GO:0016820]	hydrolase activity, acting on acid anhydrides, catalyzing transmembrane movement of substances [GO:0016820]	hydrolase activity, acting on acid anhydrides, catalyzing transmembrane movement of substances [GO:0016820]	1		transaminase activity [GO:0008483]	1
TR34953|c0_g5_i1	-4.27798	1.5569e-05	0.00235602	Down Regulated	296	Insects swissprot	X1WUV3	tr|X1WUV3|X1WUV3_ACYPI	#N/A	Uncharacterized protein	#N/A	#N/A	#N/A	NA										guanylate kinase activity [GO:0004385]	guanylate kinase activity [GO:0004385]	guanylate kinase activity [GO:0004385]	1		transmembrane transporter activity [GO:0022857]	1
TR35008|c0_g1_i1	-5.56986	5.16504e-07	0.000148989	Down Regulated	303	Insects swissprot	X1XCI7	tr|X1XCI7|X1XCI7_ACYPI	#N/A	Uncharacterized protein	#N/A	#N/A	#N/A	NA										GTPase activity [GO:0003924]	GTPase activity [GO:0003924]	GTPase activity [GO:0003924]	17		triose-phosphate isomerase activity [GO:0004807]	3
TR35234|c2_g5_i1	-4.18587	2.5566e-05	0.00360804	Down Regulated	1190	Insects swissprot	X1WJ66	tr|X1WJ66|X1WJ66_ACYPI	#N/A	Uncharacterized protein	#N/A	#N/A	#N/A	Nuclear Localization										GTPase activity [GO:0003924]	GTPase activity [GO:0003924]	GTPase activity [GO:0003924]	17		tRNA binding [GO:0000049]	7
TR21416|c0_g2_i1	-3.47573	0.000235128	0.0224029	Down Regulated	447	Insects swissprot	J9K100	tr|J9K100|J9K100_ACYPI	ko00970-Aminoacyl-tRNA biosynthesis ; ko00670-One carbon pool by folate	Uncharacterized protein	#N/A	methionyl-tRNA formyltransferase activity [GO:0004479]	#N/A	Nuclear Localization										GTPase activity [GO:0003924]	GTPase activity [GO:0003924]	GTPase activity [GO:0003924]	17		tyrosine-tRNA ligase activity [GO:0004831]	1
TR3117|c0_g1_i1	-6.44294	1.48904e-07	5.47778e-05	Down Regulated	1389	Insects swissprot	X1X113	tr|X1X113|X1X113_ACYPI	#N/A	Uncharacterized protein	#N/A	#N/A	#N/A	Transmembrane										GTPase activity [GO:0003924]	GTPase activity [GO:0003924]	GTPase activity [GO:0003924]	17		UDP-N-acetylglucosamine diphosphorylase activity [GO:0003977]	1
TR25154|c0_g1_i1	-4.8413	5.04979e-06	0.000943449	Down Regulated	648	Insects swissprot	T1H6C0	tr|T1H6C0|T1H6C0_MEGSC	#N/A	Uncharacterized protein	#N/A	copper ion transmembrane transporter activity [GO:0005375]	integral component of membrane [GO:0016021]	Transmembrane										GTPase activity [GO:0003924]	GTPase activity [GO:0003924]	GTPase activity [GO:0003924]	17		UDP-N-acetylglucosamine-dolichyl-phosphate N-acetylglucosaminephosphotransferase activity [GO:0003975]	1
TR51349|c0_g1_i1	-4.37504	2.03774e-05	0.00294708	Down Regulated	1754	Insects swissprot	J9KL56	tr|J9KL56|J9KL56_ACYPI	#N/A	Uncharacterized protein	#N/A	nucleic acid binding [GO:0003676]; zinc ion binding [GO:0008270]	#N/A	NA										GTPase activity [GO:0003924]	GTPase activity [GO:0003924]	GTPase activity [GO:0003924]	17		UDP-N-acetylmuramoylalanyl-D-glutamyl-2,6-diaminopimelate-D-alanyl-D-alanine ligase activity [GO:0008766]	1
TR35008|c0_g3_i1	-5.35755	1.77078e-06	0.000393916	Down Regulated	258	Insects swissprot	X1XCI7	tr|X1XCI7|X1XCI7_ACYPI	#N/A	Uncharacterized protein	#N/A	#N/A	#N/A	NA										GTPase activity [GO:0003924]	GTPase activity [GO:0003924]	GTPase activity [GO:0003924]	17		UMP kinase activity [GO:0033862]	1
TR10652|c0_g1_i1	-3.56478	0.000315424	0.0281593	Down Regulated	546	Insects swissprot	X1XJN3	tr|X1XJN3|X1XJN3_ACYPI	#N/A	Uncharacterized protein	#N/A	#N/A	#N/A	NA										GTP binding [GO:0005525]	GTP binding [GO:0005525]	GTP binding [GO:0005525]	28
TR16339|c0_g1_i1	-3.76553	0.000203406	0.0198641	Down Regulated	1106	Insects swissprot	X1WKQ4	tr|X1WKQ4|X1WKQ4_ACYPI	#N/A	Uncharacterized protein	#N/A	calcium ion binding [GO:0005509]	#N/A	NA										GTP binding [GO:0005525]	GTP binding [GO:0005525]	GTP binding [GO:0005525]	28
TR37255|c0_g1_i1	-4.41504	4.66211e-05	0.00588357	Down Regulated	423	Insects swissprot	A0A088AJB7	tr|A0A088AJB7|A0A088AJB7_APIME	#N/A	Uncharacterized protein	#N/A	transferase activity, transferring alkyl or aryl (other than methyl) groups [GO:0016765]	#N/A	NA										glycogen phosphorylase activity [GO:0008184]	glycogen phosphorylase activity [GO:0008184]	glycogen phosphorylase activity [GO:0008184]	1
TR34939|c0_g2_i2	-4.9542	1.56174e-05	0.00235602	Down Regulated	697	Insects swissprot	J9KXD0	tr|J9KXD0|J9KXD0_ACYPI	#N/A	Uncharacterized protein	#N/A	#N/A	#N/A	SignalIP, Transmembrane										glycine hydroxymethyltransferase activity [GO:0004372]	glycine hydroxymethyltransferase activity [GO:0004372]	glycine hydroxymethyltransferase activity [GO:0004372]	1
TR21309|c0_g1_i1	-4.32193	7.38919e-05	0.00850712	Down Regulated	712	Insects swissprot	X1WP48	tr|X1WP48|X1WP48_ACYPI	#N/A	Uncharacterized protein	#N/A	#N/A	#N/A	Nuclear Localization										glyceraldehyde-3-phosphate dehydrogenase (NAD+) (phosphorylating) activity [GO:0004365]	glyceraldehyde-3-phosphate dehydrogenase (NAD+) (phosphorylating) activity [GO:0004365]	glyceraldehyde-3-phosphate dehydrogenase (NAD+) (phosphorylating) activity [GO:0004365]	3
TR3303|c0_g1_i1	-3.85798	0.000255121	0.0239599	Down Regulated	1518	Insects swissprot	X1WKQ4	tr|X1WKQ4|X1WKQ4_ACYPI	#N/A	Uncharacterized protein	#N/A	calcium ion binding [GO:0005509]	#N/A	Transmembrane										glucose-6-phosphate dehydrogenase activity [GO:0004345]	glucose-6-phosphate dehydrogenase activity [GO:0004345]	glucose-6-phosphate dehydrogenase activity [GO:0004345]	1
TR57995|c0_g1_i1	-5.75489	7.4064e-06	0.00127485	Down Regulated	343	Insects swissprot	T1I629	tr|T1I629|T1I629_RHOPR	#N/A	Uncharacterized protein	#N/A	metalloendopeptidase activity [GO:0004222]	integral component of membrane [GO:0016021]; outer membrane [GO:0019867]	NA										FMN binding [GO:0010181]	FMN binding [GO:0010181]	FMN binding [GO:0010181]	5
TR17156|c0_g1_i1	-4.11548	0.000200463	0.0198641	Down Regulated	378	Insects swissprot	T1H9M5	tr|T1H9M5|T1H9M5_RHOPR	#N/A	Uncharacterized protein	#N/A	RNA binding [GO:0003723]; rRNA (guanine-N2-)-methyltransferase activity [GO:0008990]	cytoplasm [GO:0005737]	Nuclear Localization										FMN binding [GO:0010181]	FMN binding [GO:0010181]	FMN binding [GO:0010181]	5
TR34953|c0_g1_i1	-5.52356	2.626e-05	0.0036338	Down Regulated	233	Insects swissprot	X1WUV3	tr|X1WUV3|X1WUV3_ACYPI	#N/A	Uncharacterized protein	#N/A	#N/A	#N/A	Nuclear Localization										extracellular ligand-gated ion channel activity [GO:0005230]	extracellular ligand-gated ion channel activity [GO:0005230]	extracellular ligand-gated ion channel activity [GO:0005230]	1
TR64442|c0_g1_i1	-5.39232	5.28475e-05	0.00657451	Down Regulated	253	Insects swissprot	T1IFC8	tr|T1IFC8|T1IFC8_RHOPR	#N/A	Uncharacterized protein	#N/A	endodeoxyribonuclease activity, producing 5'-phosphomonoesters [GO:0016888]	#N/A	Nuclear Localization										dUTP diphosphatase activity [GO:0004170]	dUTP diphosphatase activity [GO:0004170]	dUTP diphosphatase activity [GO:0004170]	1
TR27535|c0_g1_i1	-4.35755	0.000316632	0.0281593	Down Regulated	879	Insects swissprot	X1X1W7	tr|X1X1W7|X1X1W7_ACYPI	#N/A	Uncharacterized protein	#N/A	acid phosphatase activity [GO:0003993]; gluconate transmembrane transporter activity [GO:0015128]; oxidoreductase activity [GO:0016491]	cell outer membrane [GO:0009279]	Nuclear localization, SignalIP										DNA ligase (NAD+) activity [GO:0003911]	DNA ligase (NAD+) activity [GO:0003911]	DNA ligase (NAD+) activity [GO:0003911]	1
TR57540|c0_g1_i1	-5.20945	0.000135009	0.0141192	Down Regulated	308	Insects swissprot	U4UR56	tr|U4UR56|U4UR56_DENPD	#N/A	Uncharacterized protein	#N/A	catalytic activity [GO:0003824]	#N/A	NA										DNA binding [GO:0003677]	DNA binding [GO:0003677]	DNA binding [GO:0003677]	147
TR71242|c0_g1_i1	-5.16993	0.0001643	0.0167487	Down Regulated	415	Insects swissprot	X1WP48	tr|X1WP48|X1WP48_ACYPI	#N/A	Uncharacterized protein	#N/A	#N/A	#N/A	Nuclear Localization										DNA binding [GO:0003677]	DNA binding [GO:0003677]	DNA binding [GO:0003677]	147
TR68398|c0_g1_i1	-5.08746	0.000245514	0.0231405	Down Regulated	587	Insects swissprot	X1WKQ4	tr|X1WKQ4|X1WKQ4_ACYPI	#N/A	Uncharacterized protein	#N/A	calcium ion binding [GO:0005509]	#N/A	Nuclear Localization										DNA binding [GO:0003677]	DNA binding [GO:0003677]	DNA binding [GO:0003677]	147
TR5149|c0_g1_i1	-5	0.000371328	0.0318535	Down Regulated	491	Insects swissprot	U4TRH3	tr|U4TRH3|U4TRH3_DENPD	#N/A	Uncharacterized protein	#N/A	#N/A	#N/A	NA										DNA binding [GO:0003677]	DNA binding [GO:0003677]	DNA binding [GO:0003677]	147
TR2214|c0_g1_i1	-3.51096	0.000640069	0.0480043	Down Regulated	1161	Insects swissprot	S5NFY8	tr|S5NFY8|S5NFY8_9HEMI	#N/A	UDP-N-acetylmuramoylalanyl-D-glutamate 2,6-diaminopimelate ligase	biosynthetic process [GO:0009058]; cell division [GO:0051301]; regulation of cell shape [GO:0008360]	acid-amino acid ligase activity [GO:0016881]; ATP binding [GO:0005524]	cytoplasm [GO:0005737]	NA										DNA binding [GO:0003677]	DNA binding [GO:0003677]	DNA binding [GO:0003677]	147
TR10757|c0_g1_i1	-3.85798	0.000255121	0.0239599	Down Regulated	695	Insects swissprot	S5NFD3	tr|S5NFD3|S5NFD3_9HEMI	#N/A	UDP-N-acetylmuramoyl-L-alanine:D-glutamate ligase	cell division [GO:0051301]; regulation of cell shape [GO:0008360]	ATP binding [GO:0005524]; tetrahydrofolylpolyglutamate synthase activity [GO:0004326]; UDP-N-acetylmuramoylalanine-D-glutamate ligase activity [GO:0008764]	cytoplasm [GO:0005737]	Nuclear Localization										DNA binding [GO:0003677]	DNA binding [GO:0003677]	DNA binding [GO:0003677]	147
TR43500|c0_g1_i1	-4.90689	0.000568509	0.0440209	Down Regulated	606	Insects swissprot	S5NFD3	tr|S5NFD3|S5NFD3_9HEMI	#N/A	UDP-N-acetylmuramoyl-L-alanine:D-glutamate ligase	cell division [GO:0051301]; regulation of cell shape [GO:0008360]	ATP binding [GO:0005524]; tetrahydrofolylpolyglutamate synthase activity [GO:0004326]; UDP-N-acetylmuramoylalanine-D-glutamate ligase activity [GO:0008764]	cytoplasm [GO:0005737]	Nuclear Localization										DNA binding [GO:0003677]	DNA binding [GO:0003677]	DNA binding [GO:0003677]	147
TR6159|c0_g1_i1	-2.5025	0.00015555	0.0159354	Down Regulated	1246	Insects swissprot	S5NTI6	tr|S5NTI6|S5NTI6_9HEMI	#N/A	UDP-N-acetylglucosamine enolpyruvoyl transferase	UDP-N-acetylgalactosamine biosynthetic process [GO:0019277]	UDP-N-acetylglucosamine 1-carboxyvinyltransferase activity [GO:0008760]	#N/A	NA										DNA binding [GO:0003677]	DNA binding [GO:0003677]	DNA binding [GO:0003677]	147
TR36473|c0_g1_i1	-3.26303	0.000381752	0.0323081	Down Regulated	820	Insects swissprot	E9J3V7	tr|E9J3V7|E9J3V7_SOLIN	#N/A	Tyrosine--tRNA ligase (EC 6.1.1.1) (Tyrosyl-tRNA synthetase) (Fragment)	tyrosyl-tRNA aminoacylation [GO:0006437]	ATP binding [GO:0005524]; RNA binding [GO:0003723]; tyrosine-tRNA ligase activity [GO:0004831]	cytoplasm [GO:0005737]	Nuclear Localization										DNA binding [GO:0003677]	DNA binding [GO:0003677]	DNA binding [GO:0003677]	147
TR36762|c0_g1_i1	-2.79607	6.51522e-07	0.000179328	Down Regulated	2192	Insects swissprot	E2B9L8	tr|E2B9L8|E2B9L8_HARSA	#N/A	Transcription termination factor rho	DNA-templated transcription, termination [GO:0006353]; porphyrin-containing compound biosynthetic process [GO:0006779]	ATP binding [GO:0005524]; RNA binding [GO:0003723]; RNA-dependent ATPase activity [GO:0008186]; uroporphyrinogen decarboxylase activity [GO:0004853]	#N/A	Nuclear Localization										DNA binding [GO:0003677]	DNA binding [GO:0003677]	DNA binding [GO:0003677]	147
TR58789|c0_g2_i1	-4.39232	0.000268073	0.0245826	Down Regulated	631	Insects swissprot	A0A067RI75	tr|A0A067RI75|A0A067RI75_ZOONE	#N/A	Transcription factor BTF3	#N/A	#N/A	#N/A	Nuclear Localization										DNA binding [GO:0003677]	DNA binding [GO:0003677]	DNA binding [GO:0003677]	147
TR59221|c0_g1_i1	-4.03493	8.23043e-13	2.8806e-09	Down Regulated	2748	Insects swissprot	V5GNQ1	tr|V5GNQ1|V5GNQ1_ANOGL	#N/A	Threonine--tRNA ligase, cytoplasmic (Fragment)	threonyl-tRNA aminoacylation [GO:0006435]	ATP binding [GO:0005524]; threonine-tRNA ligase activity [GO:0004829]	cytoplasm [GO:0005737]	Nuclear Localization										DNA binding [GO:0003677]	DNA binding [GO:0003677]	DNA binding [GO:0003677]	147
TR41759|c0_g1_i1	-2.63801	2.88432e-11	5.82399e-08	Down Regulated	2324	Insects swissprot	T1PA52	tr|T1PA52|T1PA52_MUSDO	ko03018-RNA degradation ; ko04212-Longevity regulating pathway - worm ; ko05152-Tuberculosis ; ko05134-Legionellosis ; ko04940-Type I diabetes mellitus	TCP-1/cpn60 chaperonin family protein	protein refolding [GO:0042026]	ATP binding [GO:0005524]	cytoplasm [GO:0005737]	NA										DNA binding [GO:0003677]	DNA binding [GO:0003677]	DNA binding [GO:0003677]	147
TR25649|c0_g1_i1	-3.32193	9.29726e-07	0.000229153	Down Regulated	1129	Insects swissprot	U4TYR8	tr|U4TYR8|U4TYR8_DENPD	#N/A	RuleBase:RU361160}.	glucose metabolic process [GO:0006006]; glycolytic process [GO:0006096]	glyceraldehyde-3-phosphate dehydrogenase (NAD+) (phosphorylating) activity [GO:0004365]; NAD binding [GO:0051287]; NADP binding [GO:0050661]	#N/A	NA										DNA binding [GO:0003677]	DNA binding [GO:0003677]	DNA binding [GO:0003677]	147
TR10208|c0_g1_i1	-3.66297	6.19689e-06	0.00110282	Down Regulated	1181	Insects swissprot	X1WM09	tr|X1WM09|X1WM09_ACYPI	#N/A	RuleBase:RU004347}.	hydrogen sulfide biosynthetic process [GO:0070814]; sulfate assimilation [GO:0000103]	adenylylsulfate kinase activity [GO:0004020]; ATP binding [GO:0005524]	#N/A	Nuclear Localization										DNA binding [GO:0003677]	DNA binding [GO:0003677]	DNA binding [GO:0003677]	147
TR10208|c0_g2_i1	-4	0.000345838	0.0303108	Down Regulated	347	Insects swissprot	X1WM09	tr|X1WM09|X1WM09_ACYPI	#N/A	RuleBase:RU004347}.	hydrogen sulfide biosynthetic process [GO:0070814]; sulfate assimilation [GO:0000103]	adenylylsulfate kinase activity [GO:0004020]; ATP binding [GO:0005524]	#N/A	Transmembrane										DNA binding [GO:0003677]	DNA binding [GO:0003677]	DNA binding [GO:0003677]	147
TR48075|c0_g1_i1	-2.6128	8.1023e-05	0.00920698	Down Regulated	1725	Insects swissprot	J9LK73	tr|J9LK73|J9LK73_ACYPI	#N/A	RuleBase:RU003795}.	riboflavin biosynthetic process [GO:0009231]	transferase activity [GO:0016740]	riboflavin synthase complex [GO:0009349]	Nuclear localization, SignalIP										DNA binding [GO:0003677]	DNA binding [GO:0003677]	DNA binding [GO:0003677]	147
TR977|c0_g2_i1	-4.04924	3.42442e-08	1.54982e-05	Down Regulated	1309	Insects swissprot	U4U0Z4	tr|U4U0Z4|U4U0Z4_DENPD	#N/A	RuleBase:RU000585}.	glycine metabolic process [GO:0006544]; L-serine metabolic process [GO:0006563]; tetrahydrofolate interconversion [GO:0035999]	glycine hydroxymethyltransferase activity [GO:0004372]; pyridoxal phosphate binding [GO:0030170]	#N/A	Nuclear Localization										DNA binding [GO:0003677]	DNA binding [GO:0003677]	DNA binding [GO:0003677]	147
TR18611|c0_g2_i1	-4.66178	2.17716e-09	1.66002e-06	Down Regulated	1432	Insects swissprot	A0A084VZC5	tr|A0A084VZC5|A0A084VZC5_9DIPT	#N/A	RuleBase:RU000520}.	'de novo' AMP biosynthetic process [GO:0044208]	adenylosuccinate synthase activity [GO:0004019]; GTP binding [GO:0005525]; metal ion binding [GO:0046872]	cytoplasm [GO:0005737]	NA										DNA binding [GO:0003677]	DNA binding [GO:0003677]	DNA binding [GO:0003677]	147
TR66901|c0_g1_i1	-3.33498	0.000210899	0.0204658	Down Regulated	1320	Insects swissprot	U4TSH2	tr|U4TSH2|U4TSH2_DENPD	#N/A	RuleBase:RU000504}.	#N/A	kinase activity [GO:0016301]; magnesium ion binding [GO:0000287]; potassium ion binding [GO:0030955]; pyruvate kinase activity [GO:0004743]	#N/A	Nuclear Localization										DNA binding [GO:0003677]	DNA binding [GO:0003677]	DNA binding [GO:0003677]	147
TR65335|c0_g1_i1	-6.30378	3.39243e-07	0.000108418	Down Regulated	1036	Insects swissprot	W0C0A6	tr|W0C0A6|W0C0A6_9HYME	#N/A	RuleBase:RU000369}.	aerobic respiration [GO:0009060]; oxidative phosphorylation [GO:0006119]	cytochrome-c oxidase activity [GO:0004129]; heme binding [GO:0020037]; iron ion binding [GO:0005506]	integral component of membrane [GO:0016021]; mitochondrial inner membrane [GO:0005743]; respiratory chain [GO:0070469]	Transmembrane										DNA binding [GO:0003677]	DNA binding [GO:0003677]	DNA binding [GO:0003677]	147
TR62803|c0_g1_i1	-4.27302	9.38607e-05	0.0103739	Down Regulated	833	Insects swissprot	D8V1V8	tr|D8V1V8|D8V1V8_9CUCU	#N/A	RuleBase:RU000369}.	aerobic respiration [GO:0009060]; oxidative phosphorylation [GO:0006119]	cytochrome-c oxidase activity [GO:0004129]; heme binding [GO:0020037]; iron ion binding [GO:0005506]	integral component of membrane [GO:0016021]; mitochondrial inner membrane [GO:0005743]; respiratory chain [GO:0070469]	Transmembrane										DNA binding [GO:0003677]	DNA binding [GO:0003677]	DNA binding [GO:0003677]	147
TR3228|c0_g1_i1	-4.12352	1.38993e-19	2.43234e-15	Down Regulated	12228	Insects swissprot	A0A0A7DHB9	tr|A0A0A7DHB9|A0A0A7DHB9_9MARC	#N/A	Rps4 protein (Fragment)	translation [GO:0006412]	rRNA binding [GO:0019843]; structural constituent of ribosome [GO:0003735]	chloroplast [GO:0009507]; small ribosomal subunit [GO:0015935]	NA										DNA binding [GO:0003677]	DNA binding [GO:0003677]	DNA binding [GO:0003677]	147
TR5108|c0_g1_i1	-4.86932	1.79937e-20	4.72326e-16	Down Regulated	2394	Endosymbiont Buchnera NCBI	O05385	NC_002528.1	K03089 _RNA polymerase sigma-32 factor	RNA polymerase sigma factor RpoH (RNA polymerase sigma-32 factor)	response to heat [GO:0009408]; transcription initiation from bacterial-type RNA polymerase promoter [GO:0001123]	DNA binding [GO:0003677]; sigma factor activity [GO:0016987]; transcription factor activity, sequence-specific DNA binding [GO:0003700]; zinc ion binding [GO:0008270]	cytoplasm [GO:0005737]	Nuclear Localization										dihydrolipoyl dehydrogenase activity [GO:0004148]	dihydrolipoyl dehydrogenase activity [GO:0004148]	dihydrolipoyl dehydrogenase activity [GO:0004148]	3
TR36812|c0_g1_i1	-4.23283	9.12036e-14	4.35282e-10	Down Regulated	2204	Endosymbiont Buchnera NCBI	O05385	NC_002528.1	K03089 _RNA polymerase sigma-32 factor	RNA polymerase sigma factor RpoH (RNA polymerase sigma-32 factor)	response to heat [GO:0009408]; transcription initiation from bacterial-type RNA polymerase promoter [GO:0001123]	DNA binding [GO:0003677]; sigma factor activity [GO:0016987]; transcription factor activity, sequence-specific DNA binding [GO:0003700]; zinc ion binding [GO:0008270]	cytoplasm [GO:0005737]	Nuclear Localization										dihydrolipoyl dehydrogenase activity [GO:0004148]	dihydrolipoyl dehydrogenase activity [GO:0004148]	dihydrolipoyl dehydrogenase activity [GO:0004148]	3
TR59356|c0_g1_i1	-4.04876	8.51566e-11	1.39707e-07	Down Regulated	1824	Endosymbiont Buchnera NCBI	O05385	NC_002528.1	K03089 _RNA polymerase sigma-32 factor	RNA polymerase sigma factor RpoH (RNA polymerase sigma-32 factor)	response to heat [GO:0009408]; transcription initiation from bacterial-type RNA polymerase promoter [GO:0001123]	DNA binding [GO:0003677]; sigma factor activity [GO:0016987]; transcription factor activity, sequence-specific DNA binding [GO:0003700]; zinc ion binding [GO:0008270]	cytoplasm [GO:0005737]	NA										dihydrolipoyl dehydrogenase activity [GO:0004148]	dihydrolipoyl dehydrogenase activity [GO:0004148]	dihydrolipoyl dehydrogenase activity [GO:0004148]	3
TR41867|c0_g1_i1	-3.49185	1.35607e-08	6.97966e-06	Down Regulated	1468	Endosymbiont Buchnera NCBI	O05385	NC_002528.1	K03089 _RNA polymerase sigma-32 factor	RNA polymerase sigma factor RpoH (RNA polymerase sigma-32 factor)	response to heat [GO:0009408]; transcription initiation from bacterial-type RNA polymerase promoter [GO:0001123]	DNA binding [GO:0003677]; sigma factor activity [GO:0016987]; transcription factor activity, sequence-specific DNA binding [GO:0003700]; zinc ion binding [GO:0008270]	cytoplasm [GO:0005737]	Transmembrane										deaminase activity [GO:0019239]	deaminase activity [GO:0019239]	deaminase activity [GO:0019239]	1
TR21190|c0_g2_i1	-2.79481	6.95929e-06	0.00120979	Down Regulated	2703	Endosymbiont Buchnera NCBI	O05385	NC_002528.1	K03089 _RNA polymerase sigma-32 factor	RNA polymerase sigma factor RpoH (RNA polymerase sigma-32 factor)	response to heat [GO:0009408]; transcription initiation from bacterial-type RNA polymerase promoter [GO:0001123]	DNA binding [GO:0003677]; sigma factor activity [GO:0016987]; transcription factor activity, sequence-specific DNA binding [GO:0003700]; zinc ion binding [GO:0008270]	cytoplasm [GO:0005737]	NA										cytochrome-c oxidase activity [GO:0004129]	cytochrome-c oxidase activity [GO:0004129]	cytochrome-c oxidase activity [GO:0004129]	3
TR36169|c0_g1_i1	-4.7866	8.39406e-11	1.39707e-07	Down Regulated	1181	Endosymbiont Buchnera NCBI	O05385	NC_002528.1	K03089 _RNA polymerase sigma-32 factor	RNA polymerase sigma factor RpoH (RNA polymerase sigma-32 factor)	response to heat [GO:0009408]; transcription initiation from bacterial-type RNA polymerase promoter [GO:0001123]	DNA binding [GO:0003677]; sigma factor activity [GO:0016987]; transcription factor activity, sequence-specific DNA binding [GO:0003700]; zinc ion binding [GO:0008270]	cytoplasm [GO:0005737]	Nuclear localization, SignalIP										cytochrome-c oxidase activity [GO:0004129]	cytochrome-c oxidase activity [GO:0004129]	cytochrome-c oxidase activity [GO:0004129]	3
TR53630|c0_g1_i1	-4.40125	2.47518e-09	1.83021e-06	Down Regulated	547	Endosymbiont Buchnera NCBI	O05385	NC_002528.1	K03089 _RNA polymerase sigma-32 factor	RNA polymerase sigma factor RpoH (RNA polymerase sigma-32 factor)	response to heat [GO:0009408]; transcription initiation from bacterial-type RNA polymerase promoter [GO:0001123]	DNA binding [GO:0003677]; sigma factor activity [GO:0016987]; transcription factor activity, sequence-specific DNA binding [GO:0003700]; zinc ion binding [GO:0008270]	cytoplasm [GO:0005737]	NA										cytochrome-b5 reductase activity, acting on NAD(P)H [GO:0004128]	cytochrome-b5 reductase activity, acting on NAD(P)H [GO:0004128]	cytochrome-b5 reductase activity, acting on NAD(P)H [GO:0004128]	1
TR21186|c0_g1_i1	-4.10769	3.08876e-08	1.43501e-05	Down Regulated	1536	Endosymbiont Buchnera NCBI	O05385	NC_002528.1	K03089 _RNA polymerase sigma-32 factor	RNA polymerase sigma factor RpoH (RNA polymerase sigma-32 factor)	response to heat [GO:0009408]; transcription initiation from bacterial-type RNA polymerase promoter [GO:0001123]	DNA binding [GO:0003677]; sigma factor activity [GO:0016987]; transcription factor activity, sequence-specific DNA binding [GO:0003700]; zinc ion binding [GO:0008270]	cytoplasm [GO:0005737]	NA										cysteine-type peptidase activity [GO:0008234]	cysteine-type peptidase activity [GO:0008234]	cysteine-type peptidase activity [GO:0008234]	4
TR21190|c0_g1_i1	-2.6746	8.84819e-05	0.00994691	Down Regulated	1675	Endosymbiont Buchnera NCBI	O05385	NC_002528.1	K03089 _RNA polymerase sigma-32 factor	RNA polymerase sigma factor RpoH (RNA polymerase sigma-32 factor)	response to heat [GO:0009408]; transcription initiation from bacterial-type RNA polymerase promoter [GO:0001123]	DNA binding [GO:0003677]; sigma factor activity [GO:0016987]; transcription factor activity, sequence-specific DNA binding [GO:0003700]; zinc ion binding [GO:0008270]	cytoplasm [GO:0005737]	Nuclear Localization										cysteine-type peptidase activity [GO:0008234]	cysteine-type peptidase activity [GO:0008234]	cysteine-type peptidase activity [GO:0008234]	4
TR56569|c0_g1_i1	-3.16591	1.21896e-05	0.00192203	Down Regulated	1207	Endosymbiont Buchnera NCBI	O05385	NC_002528.1	K03089 _RNA polymerase sigma-32 factor	RNA polymerase sigma factor RpoH (RNA polymerase sigma-32 factor)	response to heat [GO:0009408]; transcription initiation from bacterial-type RNA polymerase promoter [GO:0001123]	DNA binding [GO:0003677]; sigma factor activity [GO:0016987]; transcription factor activity, sequence-specific DNA binding [GO:0003700]; zinc ion binding [GO:0008270]	cytoplasm [GO:0005737]	Nuclear Localization										cysteine-type peptidase activity [GO:0008234]	cysteine-type peptidase activity [GO:0008234]	cysteine-type peptidase activity [GO:0008234]	4
TR36169|c0_g2_i1	-5.01224	9.39538e-10	9.13422e-07	Down Regulated	753	Endosymbiont Buchnera NCBI	O05385	NC_002528.1	K03089 _RNA polymerase sigma-32 factor	RNA polymerase sigma factor RpoH (RNA polymerase sigma-32 factor)	response to heat [GO:0009408]; transcription initiation from bacterial-type RNA polymerase promoter [GO:0001123]	DNA binding [GO:0003677]; sigma factor activity [GO:0016987]; transcription factor activity, sequence-specific DNA binding [GO:0003700]; zinc ion binding [GO:0008270]	cytoplasm [GO:0005737]	NA										cysteine-type endopeptidase inhibitor activity [GO:0004869]	cysteine-type endopeptidase inhibitor activity [GO:0004869]	cysteine-type endopeptidase inhibitor activity [GO:0004869]	2
TR26766|c0_g1_i1	-4.35133	3.19061e-08	1.45656e-05	Down Regulated	1297	Endosymbiont Buchnera NCBI	O05385	NC_002528.1	K03089 _RNA polymerase sigma-32 factor	RNA polymerase sigma factor RpoH (RNA polymerase sigma-32 factor)	response to heat [GO:0009408]; transcription initiation from bacterial-type RNA polymerase promoter [GO:0001123]	DNA binding [GO:0003677]; sigma factor activity [GO:0016987]; transcription factor activity, sequence-specific DNA binding [GO:0003700]; zinc ion binding [GO:0008270]	cytoplasm [GO:0005737]	NA										cysteine-type endopeptidase inhibitor activity [GO:0004869]	cysteine-type endopeptidase inhibitor activity [GO:0004869]	cysteine-type endopeptidase inhibitor activity [GO:0004869]	2
TR6454|c0_g1_i1	-3.11548	2.59755e-05	0.0036338	Down Regulated	808	Endosymbiont Buchnera NCBI	O05385	NC_002528.1	K03089 _RNA polymerase sigma-32 factor	RNA polymerase sigma factor RpoH (RNA polymerase sigma-32 factor)	response to heat [GO:0009408]; transcription initiation from bacterial-type RNA polymerase promoter [GO:0001123]	DNA binding [GO:0003677]; sigma factor activity [GO:0016987]; transcription factor activity, sequence-specific DNA binding [GO:0003700]; zinc ion binding [GO:0008270]	cytoplasm [GO:0005737]	NA										cysteine synthase activity [GO:0004124]	cysteine synthase activity [GO:0004124]	cysteine synthase activity [GO:0004124]	2
TR21909|c0_g1_i1	-4.16491	2.30582e-07	7.71041e-05	Down Regulated	1380	Endosymbiont Buchnera NCBI	O05385	NC_002528.1	K03089 _RNA polymerase sigma-32 factor	RNA polymerase sigma factor RpoH (RNA polymerase sigma-32 factor)	response to heat [GO:0009408]; transcription initiation from bacterial-type RNA polymerase promoter [GO:0001123]	DNA binding [GO:0003677]; sigma factor activity [GO:0016987]; transcription factor activity, sequence-specific DNA binding [GO:0003700]; zinc ion binding [GO:0008270]	cytoplasm [GO:0005737]	Nuclear localization, Transmembrane										cysteine synthase activity [GO:0004124]	cysteine synthase activity [GO:0004124]	cysteine synthase activity [GO:0004124]	2
TR17663|c0_g1_i1	-3.30581	1.79729e-05	0.00262829	Down Regulated	1780	Endosymbiont Buchnera NCBI	O05385	NC_002528.1	K03089 _RNA polymerase sigma-32 factor	RNA polymerase sigma factor RpoH (RNA polymerase sigma-32 factor)	response to heat [GO:0009408]; transcription initiation from bacterial-type RNA polymerase promoter [GO:0001123]	DNA binding [GO:0003677]; sigma factor activity [GO:0016987]; transcription factor activity, sequence-specific DNA binding [GO:0003700]; zinc ion binding [GO:0008270]	cytoplasm [GO:0005737]	NA										cysteine desulfurase activity [GO:0031071]	cysteine desulfurase activity [GO:0031071]	cysteine desulfurase activity [GO:0031071]	2
TR18628|c0_g3_i1	-4.01123	7.84e-07	0.000201761	Down Regulated	1336	Endosymbiont Buchnera NCBI	O05385	NC_002528.1	K03089 _RNA polymerase sigma-32 factor	RNA polymerase sigma factor RpoH (RNA polymerase sigma-32 factor)	response to heat [GO:0009408]; transcription initiation from bacterial-type RNA polymerase promoter [GO:0001123]	DNA binding [GO:0003677]; sigma factor activity [GO:0016987]; transcription factor activity, sequence-specific DNA binding [GO:0003700]; zinc ion binding [GO:0008270]	cytoplasm [GO:0005737]	Nuclear Localization										coproporphyrinogen oxidase activity [GO:0004109]	coproporphyrinogen oxidase activity [GO:0004109]	coproporphyrinogen oxidase activity [GO:0004109]	2
TR46933|c0_g1_i1	-3.77259	2.85178e-06	0.000592038	Down Regulated	459	Endosymbiont Buchnera NCBI	O05385	NC_002528.1	K03089 _RNA polymerase sigma-32 factor	RNA polymerase sigma factor RpoH (RNA polymerase sigma-32 factor)	response to heat [GO:0009408]; transcription initiation from bacterial-type RNA polymerase promoter [GO:0001123]	DNA binding [GO:0003677]; sigma factor activity [GO:0016987]; transcription factor activity, sequence-specific DNA binding [GO:0003700]; zinc ion binding [GO:0008270]	cytoplasm [GO:0005737]	NA										coproporphyrinogen oxidase activity [GO:0004109]	coproporphyrinogen oxidase activity [GO:0004109]	coproporphyrinogen oxidase activity [GO:0004109]	2
TR55148|c0_g1_i1	-3.31564	2.81053e-05	0.00381266	Down Regulated	1250	Endosymbiont Buchnera NCBI	O05385	NC_002528.1	K03089 _RNA polymerase sigma-32 factor	RNA polymerase sigma factor RpoH (RNA polymerase sigma-32 factor)	response to heat [GO:0009408]; transcription initiation from bacterial-type RNA polymerase promoter [GO:0001123]	DNA binding [GO:0003677]; sigma factor activity [GO:0016987]; transcription factor activity, sequence-specific DNA binding [GO:0003700]; zinc ion binding [GO:0008270]	cytoplasm [GO:0005737]	Transmembrane										copper ion transmembrane transporter activity [GO:0005375]	copper ion transmembrane transporter activity [GO:0005375]	copper ion transmembrane transporter activity [GO:0005375]	1
TR5423|c0_g2_i1	-3.63743	7.38582e-06	0.00127485	Down Regulated	1102	Endosymbiont Buchnera NCBI	O05385	NC_002528.1	K03089 _RNA polymerase sigma-32 factor	RNA polymerase sigma factor RpoH (RNA polymerase sigma-32 factor)	response to heat [GO:0009408]; transcription initiation from bacterial-type RNA polymerase promoter [GO:0001123]	DNA binding [GO:0003677]; sigma factor activity [GO:0016987]; transcription factor activity, sequence-specific DNA binding [GO:0003700]; zinc ion binding [GO:0008270]	cytoplasm [GO:0005737]	Nuclear Localization										copper ion binding [GO:0005507]	copper ion binding [GO:0005507]	copper ion binding [GO:0005507]	1
TR974|c0_g1_i1	-3.2076	7.19212e-05	0.00833508	Down Regulated	1603	Endosymbiont Buchnera NCBI	O05385	NC_002528.1	K03089 _RNA polymerase sigma-32 factor	RNA polymerase sigma factor RpoH (RNA polymerase sigma-32 factor)	response to heat [GO:0009408]; transcription initiation from bacterial-type RNA polymerase promoter [GO:0001123]	DNA binding [GO:0003677]; sigma factor activity [GO:0016987]; transcription factor activity, sequence-specific DNA binding [GO:0003700]; zinc ion binding [GO:0008270]	cytoplasm [GO:0005737]	NA										chromatin binding [GO:0003682]	chromatin binding [GO:0003682]	chromatin binding [GO:0003682]	1
TR55235|c0_g1_i1	-3.61891	1.95398e-05	0.0028416	Down Regulated	1806	Endosymbiont Buchnera NCBI	O05385	NC_002528.1	K03089 _RNA polymerase sigma-32 factor	RNA polymerase sigma factor RpoH (RNA polymerase sigma-32 factor)	response to heat [GO:0009408]; transcription initiation from bacterial-type RNA polymerase promoter [GO:0001123]	DNA binding [GO:0003677]; sigma factor activity [GO:0016987]; transcription factor activity, sequence-specific DNA binding [GO:0003700]; zinc ion binding [GO:0008270]	cytoplasm [GO:0005737]	Nuclear Localization										chlorophyll binding [GO:0016168]	chlorophyll binding [GO:0016168]	chlorophyll binding [GO:0016168]	1
TR59477|c0_g1_i1	-3.21205	0.000173528	0.017621	Down Regulated	1619	Endosymbiont Buchnera NCBI	O05385	NC_002528.1	K03089 _RNA polymerase sigma-32 factor	RNA polymerase sigma factor RpoH (RNA polymerase sigma-32 factor)	response to heat [GO:0009408]; transcription initiation from bacterial-type RNA polymerase promoter [GO:0001123]	DNA binding [GO:0003677]; sigma factor activity [GO:0016987]; transcription factor activity, sequence-specific DNA binding [GO:0003700]; zinc ion binding [GO:0008270]	cytoplasm [GO:0005737]	Nuclear localization, Transmembrane										catalytic activity [GO:0003824]	catalytic activity [GO:0003824]	catalytic activity [GO:0003824]	10
TR22995|c0_g1_i1	-3.92811	1.34737e-05	0.00209277	Down Regulated	880	Endosymbiont Buchnera NCBI	O05385	NC_002528.1	K03089 _RNA polymerase sigma-32 factor	RNA polymerase sigma factor RpoH (RNA polymerase sigma-32 factor)	response to heat [GO:0009408]; transcription initiation from bacterial-type RNA polymerase promoter [GO:0001123]	DNA binding [GO:0003677]; sigma factor activity [GO:0016987]; transcription factor activity, sequence-specific DNA binding [GO:0003700]; zinc ion binding [GO:0008270]	cytoplasm [GO:0005737]	NA										catalytic activity [GO:0003824]	catalytic activity [GO:0003824]	catalytic activity [GO:0003824]	10
TR60368|c0_g1_i1	-3.18057	0.000206128	0.0200399	Down Regulated	433	Endosymbiont Buchnera NCBI	O05385	NC_002528.1	K03089 _RNA polymerase sigma-32 factor	RNA polymerase sigma factor RpoH (RNA polymerase sigma-32 factor)	response to heat [GO:0009408]; transcription initiation from bacterial-type RNA polymerase promoter [GO:0001123]	DNA binding [GO:0003677]; sigma factor activity [GO:0016987]; transcription factor activity, sequence-specific DNA binding [GO:0003700]; zinc ion binding [GO:0008270]	cytoplasm [GO:0005737]	Nuclear Localization										catalytic activity [GO:0003824]	catalytic activity [GO:0003824]	catalytic activity [GO:0003824]	10
TR5423|c0_g1_i1	-4.12928	1.86148e-05	0.00271461	Down Regulated	767	Endosymbiont Buchnera NCBI	O05385	NC_002528.1	K03089 _RNA polymerase sigma-32 factor	RNA polymerase sigma factor RpoH (RNA polymerase sigma-32 factor)	response to heat [GO:0009408]; transcription initiation from bacterial-type RNA polymerase promoter [GO:0001123]	DNA binding [GO:0003677]; sigma factor activity [GO:0016987]; transcription factor activity, sequence-specific DNA binding [GO:0003700]; zinc ion binding [GO:0008270]	cytoplasm [GO:0005737]	Transmembrane										catalytic activity [GO:0003824]	catalytic activity [GO:0003824]	catalytic activity [GO:0003824]	10
TR22259|c0_g1_i1	-3.80735	6.44427e-05	0.00761977	Down Regulated	544	Endosymbiont Buchnera NCBI	O05385	NC_002528.1	K03089 _RNA polymerase sigma-32 factor	RNA polymerase sigma factor RpoH (RNA polymerase sigma-32 factor)	response to heat [GO:0009408]; transcription initiation from bacterial-type RNA polymerase promoter [GO:0001123]	DNA binding [GO:0003677]; sigma factor activity [GO:0016987]; transcription factor activity, sequence-specific DNA binding [GO:0003700]; zinc ion binding [GO:0008270]	cytoplasm [GO:0005737]	NA										carbohydrate binding [GO:0030246]	carbohydrate binding [GO:0030246]	carbohydrate binding [GO:0030246]	1
TR36891|c0_g2_i1	-3.33787	0.000341567	0.0299865	Down Regulated	470	Endosymbiont Buchnera NCBI	O05385	NC_002528.1	K03089 _RNA polymerase sigma-32 factor	RNA polymerase sigma factor RpoH (RNA polymerase sigma-32 factor)	response to heat [GO:0009408]; transcription initiation from bacterial-type RNA polymerase promoter [GO:0001123]	DNA binding [GO:0003677]; sigma factor activity [GO:0016987]; transcription factor activity, sequence-specific DNA binding [GO:0003700]; zinc ion binding [GO:0008270]	cytoplasm [GO:0005737]	NA										calcium-dependent phospholipid binding [GO:0005544]	calcium-dependent phospholipid binding [GO:0005544]	calcium-dependent phospholipid binding [GO:0005544]	2
TR36603|c0_g1_i1	-3.47573	0.000235128	0.0224029	Down Regulated	600	Endosymbiont Buchnera NCBI	O05385	NC_002528.1	K03089 _RNA polymerase sigma-32 factor	RNA polymerase sigma factor RpoH (RNA polymerase sigma-32 factor)	response to heat [GO:0009408]; transcription initiation from bacterial-type RNA polymerase promoter [GO:0001123]	DNA binding [GO:0003677]; sigma factor activity [GO:0016987]; transcription factor activity, sequence-specific DNA binding [GO:0003700]; zinc ion binding [GO:0008270]	cytoplasm [GO:0005737]	Nuclear Localization										calcium ion binding [GO:0005509]	calcium ion binding [GO:0005509]	calcium ion binding [GO:0005509]	31
TR12353|c0_g1_i1	-3.8413	8.49384e-05	0.0096103	Down Regulated	471	Endosymbiont Buchnera NCBI	O05385	NC_002528.1	K03089 _RNA polymerase sigma-32 factor	RNA polymerase sigma factor RpoH (RNA polymerase sigma-32 factor)	response to heat [GO:0009408]; transcription initiation from bacterial-type RNA polymerase promoter [GO:0001123]	DNA binding [GO:0003677]; sigma factor activity [GO:0016987]; transcription factor activity, sequence-specific DNA binding [GO:0003700]; zinc ion binding [GO:0008270]	cytoplasm [GO:0005737]	Signal IP										calcium ion binding [GO:0005509]	calcium ion binding [GO:0005509]	calcium ion binding [GO:0005509]	31
TR37923|c0_g1_i1	-4.08746	4.26096e-05	0.00548275	Down Regulated	387	Endosymbiont Buchnera NCBI	O05385	NC_002528.1	K03089 _RNA polymerase sigma-32 factor	RNA polymerase sigma factor RpoH (RNA polymerase sigma-32 factor)	response to heat [GO:0009408]; transcription initiation from bacterial-type RNA polymerase promoter [GO:0001123]	DNA binding [GO:0003677]; sigma factor activity [GO:0016987]; transcription factor activity, sequence-specific DNA binding [GO:0003700]; zinc ion binding [GO:0008270]	cytoplasm [GO:0005737]	NA										calcium ion binding [GO:0005509]	calcium ion binding [GO:0005509]	calcium ion binding [GO:0005509]	31
TR1675|c0_g1_i1	-5.12928	6.18698e-06	0.00110282	Down Regulated	413	Endosymbiont Buchnera NCBI	O05385	NC_002528.1	K03089 _RNA polymerase sigma-32 factor	RNA polymerase sigma factor RpoH (RNA polymerase sigma-32 factor)	response to heat [GO:0009408]; transcription initiation from bacterial-type RNA polymerase promoter [GO:0001123]	DNA binding [GO:0003677]; sigma factor activity [GO:0016987]; transcription factor activity, sequence-specific DNA binding [GO:0003700]; zinc ion binding [GO:0008270]	cytoplasm [GO:0005737]	NA										calcium ion binding [GO:0005509]	calcium ion binding [GO:0005509]	calcium ion binding [GO:0005509]	31
TR38114|c0_g1_i1	-4.85798	2.57496e-05	0.00361451	Down Regulated	1014	Endosymbiont Buchnera NCBI	O05385	NC_002528.1	K03089 _RNA polymerase sigma-32 factor	RNA polymerase sigma factor RpoH (RNA polymerase sigma-32 factor)	response to heat [GO:0009408]; transcription initiation from bacterial-type RNA polymerase promoter [GO:0001123]	DNA binding [GO:0003677]; sigma factor activity [GO:0016987]; transcription factor activity, sequence-specific DNA binding [GO:0003700]; zinc ion binding [GO:0008270]	cytoplasm [GO:0005737]	Nuclear Localization										calcium ion binding [GO:0005509]	calcium ion binding [GO:0005509]	calcium ion binding [GO:0005509]	31
TR42448|c0_g1_i1	-5.85798	4.19486e-06	0.000818685	Down Regulated	584	Endosymbiont Buchnera NCBI	O05385	NC_002528.1	K03089 _RNA polymerase sigma-32 factor	RNA polymerase sigma factor RpoH (RNA polymerase sigma-32 factor)	response to heat [GO:0009408]; transcription initiation from bacterial-type RNA polymerase promoter [GO:0001123]	DNA binding [GO:0003677]; sigma factor activity [GO:0016987]; transcription factor activity, sequence-specific DNA binding [GO:0003700]; zinc ion binding [GO:0008270]	cytoplasm [GO:0005737]	NA										calcium ion binding [GO:0005509]	calcium ion binding [GO:0005509]	calcium ion binding [GO:0005509]	31
TR55360|c0_g1_i1	-4.72792	5.02204e-05	0.0063226	Down Regulated	665	Endosymbiont Buchnera NCBI	O05385	NC_002528.1	K03089 _RNA polymerase sigma-32 factor	RNA polymerase sigma factor RpoH (RNA polymerase sigma-32 factor)	response to heat [GO:0009408]; transcription initiation from bacterial-type RNA polymerase promoter [GO:0001123]	DNA binding [GO:0003677]; sigma factor activity [GO:0016987]; transcription factor activity, sequence-specific DNA binding [GO:0003700]; zinc ion binding [GO:0008270]	cytoplasm [GO:0005737]	NA										calcium ion binding [GO:0005509]	calcium ion binding [GO:0005509]	calcium ion binding [GO:0005509]	31
TR761|c0_g2_i1	-4.64386	7.7003e-05	0.00882659	Down Regulated	823	Endosymbiont Buchnera NCBI	O05385	NC_002528.1	K03089 _RNA polymerase sigma-32 factor	RNA polymerase sigma factor RpoH (RNA polymerase sigma-32 factor)	response to heat [GO:0009408]; transcription initiation from bacterial-type RNA polymerase promoter [GO:0001123]	DNA binding [GO:0003677]; sigma factor activity [GO:0016987]; transcription factor activity, sequence-specific DNA binding [GO:0003700]; zinc ion binding [GO:0008270]	cytoplasm [GO:0005737]	Nuclear Localization										calcium ion binding [GO:0005509]	calcium ion binding [GO:0005509]	calcium ion binding [GO:0005509]	31
TR11320|c0_g2_i1	-3.96963	0.00039857	0.0335184	Down Regulated	585	Endosymbiont Buchnera NCBI	O05385	NC_002528.1	K03089 _RNA polymerase sigma-32 factor	RNA polymerase sigma factor RpoH (RNA polymerase sigma-32 factor)	response to heat [GO:0009408]; transcription initiation from bacterial-type RNA polymerase promoter [GO:0001123]	DNA binding [GO:0003677]; sigma factor activity [GO:0016987]; transcription factor activity, sequence-specific DNA binding [GO:0003700]; zinc ion binding [GO:0008270]	cytoplasm [GO:0005737]	NA										calcium ion binding [GO:0005509]	calcium ion binding [GO:0005509]	calcium ion binding [GO:0005509]	31
TR47765|c0_g1_i1	-3.87447	0.000617775	0.0473831	Down Regulated	703	Endosymbiont Buchnera NCBI	O05385	NC_002528.1	K03089 _RNA polymerase sigma-32 factor	RNA polymerase sigma factor RpoH (RNA polymerase sigma-32 factor)	response to heat [GO:0009408]; transcription initiation from bacterial-type RNA polymerase promoter [GO:0001123]	DNA binding [GO:0003677]; sigma factor activity [GO:0016987]; transcription factor activity, sequence-specific DNA binding [GO:0003700]; zinc ion binding [GO:0008270]	cytoplasm [GO:0005737]	Nuclear Localization										calcium ion binding [GO:0005509]	calcium ion binding [GO:0005509]	calcium ion binding [GO:0005509]	31
TR6134|c0_g1_i1	-4.35755	0.000316632	0.0281593	Down Regulated	413	Endosymbiont Buchnera NCBI	O05385	NC_002528.1	K03089 _RNA polymerase sigma-32 factor	RNA polymerase sigma factor RpoH (RNA polymerase sigma-32 factor)	response to heat [GO:0009408]; transcription initiation from bacterial-type RNA polymerase promoter [GO:0001123]	DNA binding [GO:0003677]; sigma factor activity [GO:0016987]; transcription factor activity, sequence-specific DNA binding [GO:0003700]; zinc ion binding [GO:0008270]	cytoplasm [GO:0005737]	Nuclear Localization										calcium ion binding [GO:0005509]	calcium ion binding [GO:0005509]	calcium ion binding [GO:0005509]	31
TR69780|c0_g1_i1	-5.32193	7.62425e-05	0.00875854	Down Regulated	459	Endosymbiont Buchnera NCBI	O05385	NC_002528.1	K03089 _RNA polymerase sigma-32 factor	RNA polymerase sigma factor RpoH (RNA polymerase sigma-32 factor)	response to heat [GO:0009408]; transcription initiation from bacterial-type RNA polymerase promoter [GO:0001123]	DNA binding [GO:0003677]; sigma factor activity [GO:0016987]; transcription factor activity, sequence-specific DNA binding [GO:0003700]; zinc ion binding [GO:0008270]	cytoplasm [GO:0005737]	NA										calcium ion binding [GO:0005509]	calcium ion binding [GO:0005509]	calcium ion binding [GO:0005509]	31
TR18979|c0_g2_i1	-4.9542	0.000458757	0.03734	Down Regulated	489	Endosymbiont Buchnera NCBI	O05385	NC_002528.1	K03089 _RNA polymerase sigma-32 factor	RNA polymerase sigma factor RpoH (RNA polymerase sigma-32 factor)	response to heat [GO:0009408]; transcription initiation from bacterial-type RNA polymerase promoter [GO:0001123]	DNA binding [GO:0003677]; sigma factor activity [GO:0016987]; transcription factor activity, sequence-specific DNA binding [GO:0003700]; zinc ion binding [GO:0008270]	cytoplasm [GO:0005737]	Nuclear Localization										ATPase activity, coupled to transmembrane movement of substances [GO:0042626]	ATPase activity, coupled to transmembrane movement of substances [GO:0042626]	ATPase activity, coupled to transmembrane movement of substances [GO:0042626]	2
TR69664|c0_g1_i1	-4.90689	0.000568509	0.0440209	Down Regulated	502	Endosymbiont Buchnera NCBI	O05385	NC_002528.1	K03089 _RNA polymerase sigma-32 factor	RNA polymerase sigma factor RpoH (RNA polymerase sigma-32 factor)	response to heat [GO:0009408]; transcription initiation from bacterial-type RNA polymerase promoter [GO:0001123]	DNA binding [GO:0003677]; sigma factor activity [GO:0016987]; transcription factor activity, sequence-specific DNA binding [GO:0003700]; zinc ion binding [GO:0008270]	cytoplasm [GO:0005737]	Nuclear Localization										ATPase activity [GO:0016887]	ATPase activity [GO:0016887]	ATPase activity [GO:0016887]	8
TR66402|c0_g1_i1	-5.76818	1.49207e-07	5.47778e-05	Down Regulated	970	Insects swissprot	A0A0A9WHL3	tr|A0A0A9WHL3|A0A0A9WHL3_LYGHE	#N/A	Ribulose-phosphate 3-epimerase (EC 5.1.3.1)	carbohydrate metabolic process [GO:0005975]; pentose-phosphate shunt [GO:0006098]	metal ion binding [GO:0046872]; ribulose-phosphate 3-epimerase activity [GO:0004750]	#N/A	Nuclear Localization										ATP binding [GO:0005524]	ATP binding [GO:0005524]	ATP binding [GO:0005524]	109
TR58808|c0_g2_i1	-4.64386	1.45323e-05	0.0022308	Down Regulated	579	Insects swissprot	U4UNE6	tr|U4UNE6|U4UNE6_DENPD	#N/A	Queuine tRNA-ribosyltransferase (EC 2.4.2.29)	queuosine biosynthetic process [GO:0008616]; tRNA modification [GO:0006400]	queuine tRNA-ribosyltransferase activity [GO:0008479]	#N/A	Nuclear Localization										ATP binding [GO:0005524]	ATP binding [GO:0005524]	ATP binding [GO:0005524]	109
TR58808|c0_g1_i1	-4.08746	0.00022901	0.0219394	Down Regulated	455	Insects swissprot	U4UNE6	tr|U4UNE6|U4UNE6_DENPD	#N/A	Queuine tRNA-ribosyltransferase (EC 2.4.2.29)	queuosine biosynthetic process [GO:0008616]; tRNA modification [GO:0006400]	queuine tRNA-ribosyltransferase activity [GO:0008479]	#N/A	NA										ATP binding [GO:0005524]	ATP binding [GO:0005524]	ATP binding [GO:0005524]	109
TR5535|c0_g1_i1	-4.07039	6.63231e-07	0.000180465	Down Regulated	1092	Insects swissprot	D2A142	tr|D2A142|D2A142_TRICA	#N/A	Putative uncharacterized protein GLEAN_08324	histidyl-tRNA aminoacylation [GO:0006427]	ATP binding [GO:0005524]; histidine-tRNA ligase activity [GO:0004821]	cytoplasm [GO:0005737]	NA										ATP binding [GO:0005524]	ATP binding [GO:0005524]	ATP binding [GO:0005524]	109
TR32124|c0_g1_i1	-3.43105	6.09056e-05	0.00729788	Down Regulated	1924	Insects swissprot	E9IQ60	tr|E9IQ60|E9IQ60_SOLIN	#N/A	Putative uncharacterized protein (Fragment)	#N/A	#N/A	#N/A	NA										ATP binding [GO:0005524]	ATP binding [GO:0005524]	ATP binding [GO:0005524]	109
TR60109|c0_g1_i1	-3.76553	0.000203406	0.0198641	Down Regulated	541	Insects swissprot	D6WNM5	tr|D6WNM5|D6WNM5_TRICA	ko01100-Metabolic pathways ; ko00230-Purine metabolism ; ko00240-Pyrimidine metabolism ; ko00480-Glutathione metabolism ; ko04115-p53 signaling pathway	Putative uncharacterized protein	deoxyribonucleoside diphosphate metabolic process [GO:0009186]	oxidoreductase activity [GO:0016491]	#N/A	Nuclear Localization										ATP binding [GO:0005524]	ATP binding [GO:0005524]	ATP binding [GO:0005524]	109
TR9758|c0_g1_i1	-3.29768	0.000202302	0.0198641	Down Regulated	876	Insects swissprot	D6WEL0	tr|D6WEL0|D6WEL0_TRICA	ko00970-Aminoacyl-tRNA biosynthesis	Putative uncharacterized protein	leucyl-tRNA aminoacylation [GO:0006429]	aminoacyl-tRNA editing activity [GO:0002161]; ATP binding [GO:0005524]; leucine-tRNA ligase activity [GO:0004823]	#N/A	Nuclear localization, Transmembrane										ATP binding [GO:0005524]	ATP binding [GO:0005524]	ATP binding [GO:0005524]	109
TR16545|c0_g1_i1	-4.43741	4.16934e-05	0.00537804	Down Regulated	918	NRDB All Organisms	D7TJZ4	gi|225463388|ref|XP_002273366.1|	NA	Putative uncharacterized protein	NA	NA	integral component of membrane [GO:0016021]	Nuclear localization, Transmembrane										ATP binding [GO:0005524]	ATP binding [GO:0005524]	ATP binding [GO:0005524]	109
TR45599|c0_g1_i1	-4.72247	1.85289e-09	1.51992e-06	Down Regulated	988	Insects swissprot	B0WKA6	tr|B0WKA6|B0WKA6_CULQU	ko01100-Metabolic pathways ; ko01110-Biosynthesis of secondary metabolites ; ko01130-Biosynthesis of antibiotics ; ko01120-Microbial metabolism in diverse environments ; ko01200-Carbon metabolism ; ko00310-Lysine degradation ; ko00020-Citrate cycle (TCA cycle) ; ko00380-Tryptophan metabolism	Putative uncharacterized protein	tricarboxylic acid cycle [GO:0006099]	oxoglutarate dehydrogenase (succinyl-transferring) activity [GO:0004591]; thiamine pyrophosphate binding [GO:0030976]	#N/A	NA										ATP binding [GO:0005524]	ATP binding [GO:0005524]	ATP binding [GO:0005524]	109
TR27634|c0_g2_i1	-5.9542	4.15306e-08	1.84772e-05	Down Regulated	693	Insects swissprot	D6WSA2	tr|D6WSA2|D6WSA2_TRICA	#N/A	Putative uncharacterized protein	tricarboxylic acid cycle [GO:0006099]	oxoglutarate dehydrogenase (succinyl-transferring) activity [GO:0004591]; thiamine pyrophosphate binding [GO:0030976]	#N/A	NA										ATP binding [GO:0005524]	ATP binding [GO:0005524]	ATP binding [GO:0005524]	109
TR35875|c0_g1_i11	-3.0268	0.00023074	0.0220648	Down Regulated	1886	Insects swissprot	D6X2Q3	tr|D6X2Q3|D6X2Q3_TRICA	#N/A	Putative uncharacterized protein	#N/A	calcium ion binding [GO:0005509]; peptidase inhibitor activity [GO:0030414]	extracellular region [GO:0005576]	SignalIP, Transmembrane										ATP binding [GO:0005524]	ATP binding [GO:0005524]	ATP binding [GO:0005524]	109
TR3521|c0_g1_i2	-4	6.61376e-05	0.00780261	Down Regulated	429	Insects swissprot	D7GXS5	tr|D7GXS5|D7GXS5_TRICA	#N/A	Putative uncharacterized protein	#N/A	#N/A	#N/A	Nuclear Localization										ATP binding [GO:0005524]	ATP binding [GO:0005524]	ATP binding [GO:0005524]	109
TR28931|c0_g1_i1	-3.90689	0.000203319	0.0198641	Down Regulated	979	Insects swissprot	D6X3I5	tr|D6X3I5|D6X3I5_TRICA	#N/A	Putative uncharacterized protein	#N/A	transporter activity [GO:0005215]	integral component of membrane [GO:0016021]	Transmembrane										ATP binding [GO:0005524]	ATP binding [GO:0005524]	ATP binding [GO:0005524]	109
TR37692|c0_g1_i1	-3.74416	0.000224562	0.0216715	Down Regulated	432	Insects swissprot	U5EYY2	tr|U5EYY2|U5EYY2_9DIPT	#N/A	Putative trna delta2-isopentenylpyrophosphate transferase (Fragment)	tRNA processing [GO:0008033]	metal ion binding [GO:0046872]; transferase activity [GO:0016740]	#N/A	NA										ATP binding [GO:0005524]	ATP binding [GO:0005524]	ATP binding [GO:0005524]	109
TR49810|c0_g1_i1	-3.42236	1.03809e-06	0.000249995	Down Regulated	1415	Insects swissprot	Q5UEN6	tr|Q5UEN6|Q5UEN6_TOXCI	#N/A	Putative signal recognition particle protein	SRP-dependent cotranslational protein targeting to membrane [GO:0006614]	7S RNA binding [GO:0008312]; GTPase activity [GO:0003924]; GTP binding [GO:0005525]	signal recognition particle [GO:0048500]	NA										aspartic-type endopeptidase activity [GO:0004190]	aspartic-type endopeptidase activity [GO:0004190]	aspartic-type endopeptidase activity [GO:0004190]	7
TR60707|c0_g1_i1	-3.56131	3.63541e-07	0.000112932	Down Regulated	1838	Insects swissprot	R4FJQ6	tr|R4FJQ6|R4FJQ6_RHOPR	#N/A	Putative secreted asparaginyl peptidase	#N/A	peptidase activity [GO:0008233]	#N/A	Nuclear localization, Transmembrane										aspartic-type endopeptidase activity [GO:0004190]	aspartic-type endopeptidase activity [GO:0004190]	aspartic-type endopeptidase activity [GO:0004190]	7
TR54030|c0_g1_i1	-3.70044	0.00011111	0.0120443	Down Regulated	846	Insects swissprot	Q201V3	tr|Q201V3|Q201V3_ACYPI	ko01100-Metabolic pathways ; ko01110-Biosynthesis of secondary metabolites ; ko01130-Biosynthesis of antibiotics ; ko01120-Microbial metabolism in diverse environments ; ko01200-Carbon metabolism ; ko01230-Biosynthesis of amino acids ; ko04922-Glucagon signaling pathway ; ko00010-Glycolysis / Gluconeogenesis ; "ko00260-Glycine, serine and threonine metabolism" ; ko05230-Central carbon metabolism …	Putative phosphoglycerate mutase (Uncharacterized protein)	glycolytic process [GO:0006096]	phosphoglycerate mutase activity [GO:0004619]	#N/A	Nuclear Localization										aspartate kinase activity [GO:0004072]	aspartate kinase activity [GO:0004072]	aspartate kinase activity [GO:0004072]	1
TR15307|c0_g1_i1	-4.3505	5.05157e-07	0.000146521	Down Regulated	1230	Insects swissprot	A0A023F4H2	tr|A0A023F4H2|A0A023F4H2_TRIIF	#N/A	Putative phenylalanyl-trna synthetase (Fragment)	phenylalanyl-tRNA aminoacylation [GO:0006432]; tRNA processing [GO:0008033]	ATP binding [GO:0005524]; magnesium ion binding [GO:0000287]; phenylalanine-tRNA ligase activity [GO:0004826]; tRNA binding [GO:0000049]	cytoplasm [GO:0005737]	Nuclear Localization										asparagine-tRNA ligase activity [GO:0004816]	asparagine-tRNA ligase activity [GO:0004816]	asparagine-tRNA ligase activity [GO:0004816]	3
TR15307|c0_g2_i1	-4.98489	2.24637e-06	0.000483328	Down Regulated	697	Insects swissprot	A0A023F4H2	tr|A0A023F4H2|A0A023F4H2_TRIIF	#N/A	Putative phenylalanyl-trna synthetase (Fragment)	phenylalanyl-tRNA aminoacylation [GO:0006432]; tRNA processing [GO:0008033]	ATP binding [GO:0005524]; magnesium ion binding [GO:0000287]; phenylalanine-tRNA ligase activity [GO:0004826]; tRNA binding [GO:0000049]	cytoplasm [GO:0005737]	Nuclear Localization										asparagine-tRNA ligase activity [GO:0004816]	asparagine-tRNA ligase activity [GO:0004816]	asparagine-tRNA ligase activity [GO:0004816]	3
TR47303|c0_g1_i1	-5.14975	5.54333e-06	0.00101048	Down Regulated	322	Insects swissprot	A0A023EX83	tr|A0A023EX83|A0A023EX83_TRIIF	#N/A	Putative lon protease-like protein (Fragment)	#N/A	DNA binding [GO:0003677]; peptidase activity [GO:0008233]	#N/A	Nuclear Localization										asparagine-tRNA ligase activity [GO:0004816]	asparagine-tRNA ligase activity [GO:0004816]	asparagine-tRNA ligase activity [GO:0004816]	3
TR17152|c0_g1_i1	-3.55554	3.36731e-11	6.54742e-08	Down Regulated	2271	Insects swissprot	Q1W9N4	tr|Q1W9N4|Q1W9N4_ACYPI	#N/A	Putative heat shock protein hslU	#N/A	ATPase activity [GO:0016887]; ATP binding [GO:0005524]; peptidase activity, acting on L-amino acid peptides [GO:0070011]	HslUV protease complex [GO:0009376]	NA										argininosuccinate lyase activity [GO:0004056]	argininosuccinate lyase activity [GO:0004056]	argininosuccinate lyase activity [GO:0004056]	2
TR48529|c0_g1_i1	-4.29068	3.70632e-06	0.000737037	Down Regulated	1163	Insects swissprot	Q0PWT6	tr|Q0PWT6|Q0PWT6_DIACI	#N/A	Putative glutamyl-tRNA synthetase (Fragment)	glutamyl-tRNA aminoacylation [GO:0006424]	ATP binding [GO:0005524]; glutamate-tRNA ligase activity [GO:0004818]; tRNA binding [GO:0000049]	cytoplasm [GO:0005737]	Nuclear Localization										anthranilate synthase activity [GO:0004049]	anthranilate synthase activity [GO:0004049]	anthranilate synthase activity [GO:0004049]	1
TR54404|c0_g1_i1	-4.36169	1.72054e-10	2.38043e-07	Down Regulated	1585	Insects swissprot	Q5XUC2	tr|Q5XUC2|Q5XUC2_TOXCI	#N/A	Putative flagellum-specific ATP synthase	biosynthetic process [GO:0009058]; protein secretion by the type III secretion system [GO:0030254]	ATPase activity [GO:0016887]; ATP binding [GO:0005524]	cytoplasm [GO:0005737]; type III protein secretion system complex [GO:0030257]	NA										aminopeptidase activity [GO:0004177]	aminopeptidase activity [GO:0004177]	aminopeptidase activity [GO:0004177]	2
TR65950|c0_g1_i1	-3.83484	1.872e-10	2.39703e-07	Down Regulated	2168	Insects swissprot	S4NSV5	tr|S4NSV5|S4NSV5_9NEOP	#N/A	Putative ATP-dependent RNA helicase DDX17 (Fragment)	#N/A	ATP binding [GO:0005524]; helicase activity [GO:0004386]; nucleic acid binding [GO:0003676]	#N/A	NA										aminoacyl-tRNA editing activity [GO:0002161]	aminoacyl-tRNA editing activity [GO:0002161]	aminoacyl-tRNA editing activity [GO:0002161]	6
TR68519|c0_g1_i1	-3.77259	1.58376e-07	5.73418e-05	Down Regulated	473	Insects swissprot	A0A026W8X4	tr|A0A026W8X4|A0A026W8X4_CERBI	#N/A	Putative asparaginyl-tRNA synthetase, mitochondrial	asparaginyl-tRNA aminoacylation [GO:0006421]	asparagine-tRNA ligase activity [GO:0004816]; ATP binding [GO:0005524]; nucleic acid binding [GO:0003676]	cytoplasm [GO:0005737]	Nuclear Localization										aminoacyl-tRNA editing activity [GO:0002161]	aminoacyl-tRNA editing activity [GO:0002161]	aminoacyl-tRNA editing activity [GO:0002161]	6
TR27716|c0_g1_i1	-4.52356	0.000141	0.0146291	Down Regulated	914	Insects swissprot	W8BB83	tr|W8BB83|W8BB83_CERCA	#N/A	Proton-coupled amino acid transporter 1	#N/A	#N/A	integral component of membrane [GO:0016021]	Transmembrane										amino acid binding [GO:0016597]	amino acid binding [GO:0016597]	amino acid binding [GO:0016597]	3
TR24301|c0_g1_i1	-3.66297	1.17163e-05	0.00185829	Down Regulated	1484	Insects swissprot	E2C0P3	tr|E2C0P3|E2C0P3_HARSA	#N/A	Protein translocase subunit secA	protein import [GO:0017038]; protein targeting [GO:0006605]	ATP binding [GO:0005524]	intracellular [GO:0005622]; membrane [GO:0016020]	Nuclear Localization										alanine-tRNA ligase activity [GO:0004813]	alanine-tRNA ligase activity [GO:0004813]	alanine-tRNA ligase activity [GO:0004813]	4
TR32809|c0_g1_i2	-5.20945	0.000135009	0.0141192	Down Regulated	393	NRDB All Organisms	UPI0003D74DD7	gi|568868417|ref|XP_006487496.1|	NA	PREDICTED: universal stress protein A-like protein isoform X2 [Citrus sinensis]	NA	NA	NA	Nuclear Localization										adenosylhomocysteinase activity [GO:0004013]	adenosylhomocysteinase activity [GO:0004013]	adenosylhomocysteinase activity [GO:0004013]	1
TR32591|c0_g1_i1	-3.60486	3.52407e-05	0.00461373	Down Regulated	793	NRDB All Organisms	UPI00052EF434	gi|719964068|ref|XP_010251568.1|	NA	PREDICTED: uncharacterized protein LOC104593432 [Nelumbo nucifera]	NA	NA	NA	Nuclear Localization										acetyl-CoA carboxylase activity [GO:0003989]	acetyl-CoA carboxylase activity [GO:0003989]	acetyl-CoA carboxylase activity [GO:0003989]	2
TR31801|c0_g1_i1	-3.36257	0.000539768	0.0424211	Down Regulated	981	NRDB All Organisms	UPI00052E9964	gi|720002751|ref|XP_010256783.1|	NA	PREDICTED: transcription factor ILR3-like [Nelumbo nucifera]	NA	NA	NA	Nuclear Localization										5-methyltetrahydropteroyltriglutamate-homocysteine S-methyltransferase activity [GO:0003871]	5-methyltetrahydropteroyltriglutamate-homocysteine S-methyltransferase activity [GO:0003871]	5-methyltetrahydropteroyltriglutamate-homocysteine S-methyltransferase activity [GO:0003871]	2
TR38175|c0_g1_i1	-4.90689	0.000568509	0.0440209	Down Regulated	700	NRDB All Organisms	UPI00052E761B	gi|720055508|ref|XP_010273406.1|	NA	PREDICTED: protodermal factor 1 [Nelumbo nucifera]	NA	NA	NA	NA										4-hydroxy-tetrahydrodipicolinate reductase [GO:0008839]	4-hydroxy-tetrahydrodipicolinate reductase [GO:0008839]	4-hydroxy-tetrahydrodipicolinate reductase [GO:0008839]	2
TR34526|c0_g1_i1	-6.15987	8.71218e-09	4.86575e-06	Down Regulated	568	NRDB All Organisms	UPI0004E55123	gi|672157683|ref|XP_008798559.1|	NA	PREDICTED: non-specific lipid-transfer protein 1-like [Phoenix dactylifera]	NA	NA	NA	Signal IP										3'-5'-exoribonuclease activity [GO:0000175]	3'-5'-exoribonuclease activity [GO:0000175]	3'-5'-exoribonuclease activity [GO:0000175]	2
TR34526|c0_g1_i3	-5.49185	8.20129e-07	0.000209383	Down Regulated	466	NRDB All Organisms	UPI0004E55123	gi|672157683|ref|XP_008798559.1|	NA	PREDICTED: non-specific lipid-transfer protein 1-like [Phoenix dactylifera]	NA	NA	NA	Signal IP										3-isopropylmalate dehydrogenase activity [GO:0003862]	3-isopropylmalate dehydrogenase activity [GO:0003862]	3-isopropylmalate dehydrogenase activity [GO:0003862]	2
TR26368|c0_g1_i1	-5.16993	4.97235e-06	0.00093564	Down Regulated	1085	NRDB All Organisms	UPI00052E7897	gi|720008615|ref|XP_010258675.1|	NA	PREDICTED: NAC domain-containing protein 21/22 [Nelumbo nucifera]	NA	NA	NA	Nuclear Localization										2-C-methyl-D-erythritol 4-phosphate cytidylyltransferase activity [GO:0050518]	2-C-methyl-D-erythritol 4-phosphate cytidylyltransferase activity [GO:0050518]	2-C-methyl-D-erythritol 4-phosphate cytidylyltransferase activity [GO:0050518]	1
TR25047|c0_g1_i1	-3.70044	1.06347e-07	4.04573e-05	Down Regulated	765	NRDB All Organisms	UPI00052EF403	gi|720051174|ref|XP_010272006.1|	NA	PREDICTED: MLP-like protein 423 [Nelumbo nucifera]	NA	NA	NA	Transmembrane										2 iron, 2 sulfur cluster binding [GO:0051537]	2 iron, 2 sulfur cluster binding [GO:0051537]	2 iron, 2 sulfur cluster binding [GO:0051537]	2
TR32400|c0_g1_i1	-4.08746	0.00022901	0.0219394	Down Regulated	967	NRDB All Organisms	UPI0003510D7F	gi|514773926|ref|XP_004967859.1|	NA	PREDICTED: MFS18 protein-like [Setaria italica]	NA	NA	NA	SignalIP, Transmembrane										2 iron, 2 sulfur cluster binding [GO:0051537]	2 iron, 2 sulfur cluster binding [GO:0051537]	2 iron, 2 sulfur cluster binding [GO:0051537]	2
TR30432|c0_g1_i1	-3.80735	0.000321965	0.028456	Down Regulated	829	NRDB All Organisms	UPI00052E7579	gi|720045074|ref|XP_010270093.1|	NA	PREDICTED: mavicyanin-like [Nelumbo nucifera]	NA	NA	NA	SignalIP, Transmembrane										1-deoxy-D-xylulose-5-phosphate reductoisomerase activity [GO:0030604]	1-deoxy-D-xylulose-5-phosphate reductoisomerase activity [GO:0030604]	1-deoxy-D-xylulose-5-phosphate reductoisomerase activity [GO:0030604]	1
TR33573|c0_g1_i1	-3.90689	3.78758e-05	0.00492189	Down Regulated	1148	NRDB All Organisms	UPI00015C90AA	gi|225428432|ref|XP_002283921.1|	NA	PREDICTED: isoflavone reductase homolog [Vitis vinifera]	NA	NA	NA	NA										zinc ion binding [GO:0008270]	zinc ion binding [GO:0008270]	zinc ion binding [GO:0008270]	117
TR20094|c0_g1_i1	-3.48829	0.000163875	0.0167379	Down Regulated	709	NRDB All Organisms	UPI00057A216D	gi|743854551|ref|XP_010940938.1|	NA	PREDICTED: histone H1-like [Elaeis guineensis]	NA	NA	NA	Nuclear localization, SignalIP										zinc ion binding [GO:0008270]	zinc ion binding [GO:0008270]	zinc ion binding [GO:0008270]	117
TR64013|c0_g1_i1	-4.90689	0.000568509	0.0440209	Down Regulated	557	NRDB All Organisms	UPI00032AD245	gi|502110996|ref|XP_004493930.1|	NA	PREDICTED: glutathione S-transferase L3 [Cicer arietinum]	NA	NA	NA	Nuclear localization, SignalIP										zinc ion binding [GO:0008270]	zinc ion binding [GO:0008270]	zinc ion binding [GO:0008270]	117
TR35812|c0_g2_i1	-4.35755	2.23198e-05	0.00315841	Down Regulated	694	NRDB All Organisms	UPI000511D29B	gi|695007176|ref|XP_009390125.1|	NA	PREDICTED: GDSL esterase/lipase At1g29670-like [Musa acuminata subsp. malaccensis]	NA	NA	NA	Signal IP										zinc ion binding [GO:0008270]	zinc ion binding [GO:0008270]	zinc ion binding [GO:0008270]	117
TR47576|c0_g1_i1	-3.58496	0.000287716	0.0261782	Down Regulated	1069	NRDB All Organisms	UPI00057A7E79	gi|743828534|ref|XP_010933891.1|	NA	PREDICTED: arogenate dehydratase 3, chloroplastic-like [Elaeis guineensis]	NA	NA	NA	Nuclear Localization										zinc ion binding [GO:0008270]	zinc ion binding [GO:0008270]	zinc ion binding [GO:0008270]	117
TR25849|c0_g1_i1	-4.52901	5.7492e-10	6.15974e-07	Down Regulated	613	NRDB All Organisms	F2EJN8	gi|326520603|dbj|BAK07560.1|	NA	Predicted protein	lipid transport [GO:0006869]	lipid binding [GO:0008289]	NA	Signal IP										zinc ion binding [GO:0008270]	zinc ion binding [GO:0008270]	zinc ion binding [GO:0008270]	117
TR35882|c0_g1_i3	-5.8009	9.84644e-10	9.23087e-07	Down Regulated	1165	Insects swissprot	A0A022T4N4	tr|A0A022T4N4|A0A022T4N4_9HYME	#N/A	Pop2-like protein	#N/A	nucleic acid binding [GO:0003676]	nucleus [GO:0005634]	SignalIP, Transmembrane										zinc ion binding [GO:0008270]	zinc ion binding [GO:0008270]	zinc ion binding [GO:0008270]	117
TR35882|c0_g1_i1	-6.27612	3.48234e-09	2.34384e-06	Down Regulated	879	Insects swissprot	A0A022T4N4	tr|A0A022T4N4|A0A022T4N4_9HYME	#N/A	Pop2-like protein	#N/A	nucleic acid binding [GO:0003676]	nucleus [GO:0005634]	SignalIP, Transmembrane										zinc ion binding [GO:0008270]	zinc ion binding [GO:0008270]	zinc ion binding [GO:0008270]	117
TR2410|c0_g1_i1	-4.22882	5.43466e-07	0.00015591	Down Regulated	1292	Insects swissprot	A0A0A9VR83	tr|A0A0A9VR83|A0A0A9VR83_LYGHE	#N/A	Polyribonucleotide nucleotidyltransferase 1, mitochondrial	mRNA catabolic process [GO:0006402]; RNA processing [GO:0006396]	3'-5'-exoribonuclease activity [GO:0000175]; polyribonucleotide nucleotidyltransferase activity [GO:0004654]; RNA binding [GO:0003723]	#N/A	NA										zinc ion binding [GO:0008270]	zinc ion binding [GO:0008270]	zinc ion binding [GO:0008270]	117
TR3542|c0_g1_i7	-3.29391	2.20647e-05	0.00313075	Down Regulated	1900	Insects swissprot	A0A0C9RIZ9	tr|A0A0C9RIZ9|A0A0C9RIZ9_9HYME	#N/A	PLEC_2 protein (Fragment)	#N/A	#N/A	cytoskeleton [GO:0005856]	NA										zinc ion binding [GO:0008270]	zinc ion binding [GO:0008270]	zinc ion binding [GO:0008270]	117
TR17248|c0_g1_i2	-5.44294	1.08933e-06	0.00025995	Down Regulated	682	Insects swissprot	E0VS59	tr|E0VS59|E0VS59_PEDHC	ko01100-Metabolic pathways ; ko00785-Lipoic acid metabolism	PIRNR:PIRNR016262}.	cellular protein modification process [GO:0006464]; lipoate biosynthetic process [GO:0009107]	ligase activity [GO:0016874]; lipoyl(octanoyl) transferase activity [GO:0033819]; octanoyltransferase activity [GO:0016415]	mitochondrion [GO:0005739]	NA										zinc ion binding [GO:0008270]	zinc ion binding [GO:0008270]	zinc ion binding [GO:0008270]	117
TR35143|c0_g1_i2	-3.59128	8.37157e-06	0.00141774	Down Regulated	1986	Insects swissprot	B4M7A4	tr|B4M7A4|B4M7A4_DROVI	ko01100-Metabolic pathways ; ko00270-Cysteine and methionine metabolism ; ko00330-Arginine and proline metabolism	PIRNR:PIRNR001355}.	S-adenosylmethioninamine biosynthetic process [GO:0006557]; spermidine biosynthetic process [GO:0008295]; spermine biosynthetic process [GO:0006597]	adenosylmethionine decarboxylase activity [GO:0004014]	#N/A	NA										zinc ion binding [GO:0008270]	zinc ion binding [GO:0008270]	zinc ion binding [GO:0008270]	117
TR5262|c0_g1_i1	-2.70895	0.000293273	0.0265916	Down Regulated	778	Insects swissprot	U4UUH8	tr|U4UUH8|U4UUH8_DENPD	#N/A	PIRNR:PIRNR000109, ECO:0000256	pentose-phosphate shunt [GO:0006098]	NADP binding [GO:0050661]; phosphogluconate dehydrogenase (decarboxylating) activity [GO:0004616]	#N/A	Nuclear Localization										zinc ion binding [GO:0008270]	zinc ion binding [GO:0008270]	zinc ion binding [GO:0008270]	117
TR59936|c0_g1_i1	-3.94753	3.02575e-05	0.00407304	Down Regulated	784	Insects swissprot	U4UUH8	tr|U4UUH8|U4UUH8_DENPD	#N/A	PIRNR:PIRNR000109, ECO:0000256	pentose-phosphate shunt [GO:0006098]	NADP binding [GO:0050661]; phosphogluconate dehydrogenase (decarboxylating) activity [GO:0004616]	#N/A	NA										zinc ion binding [GO:0008270]	zinc ion binding [GO:0008270]	zinc ion binding [GO:0008270]	117
TR2276|c0_g1_i1	-4.64386	4.67706e-06	0.000888444	Down Regulated	587	Insects swissprot	G6D4M7	tr|G6D4M7|G6D4M7_DANPL	#N/A	Phenylalanyl-tRNA synthetase beta subunit	phenylalanyl-tRNA aminoacylation [GO:0006432]	ATP binding [GO:0005524]; magnesium ion binding [GO:0000287]; phenylalanine-tRNA ligase activity [GO:0004826]; RNA binding [GO:0003723]	cytoplasm [GO:0005737]	Nuclear Localization										zinc ion binding [GO:0008270]	zinc ion binding [GO:0008270]	zinc ion binding [GO:0008270]	117
TR32797|c0_g1_i1	-4.16547	1.24234e-07	4.69219e-05	Down Regulated	820	Insects swissprot	D3TMT7	tr|D3TMT7|D3TMT7_GLOMM	#N/A	Peptidyl-prolyl cis-trans isomerase (EC 5.2.1.8)	protein folding [GO:0006457]	peptidyl-prolyl cis-trans isomerase activity [GO:0003755]	#N/A	NA										zinc ion binding [GO:0008270]	zinc ion binding [GO:0008270]	zinc ion binding [GO:0008270]	117
TR33343|c0_g1_i1	-3.43741	0.000556905	0.0435074	Down Regulated	769	Insects swissprot	R4V0S5	tr|R4V0S5|R4V0S5_COPFO	#N/A	Peptidyl-prolyl cis-trans isomerase (EC 5.2.1.8)	protein folding [GO:0006457]	peptidyl-prolyl cis-trans isomerase activity [GO:0003755]	#N/A	NA										zinc ion binding [GO:0008270]	zinc ion binding [GO:0008270]	zinc ion binding [GO:0008270]	117
TR7274|c0_g2_i1	-3.005	5.59178e-05	0.00679543	Down Regulated	1478	Insects swissprot	B4K5N5	tr|B4K5N5|B4K5N5_DROMO	#N/A	Peptidyl-prolyl cis-trans isomerase	protein folding [GO:0006457]	peptidyl-prolyl cis-trans isomerase activity [GO:0003755]	#N/A	NA										zinc ion binding [GO:0008270]	zinc ion binding [GO:0008270]	zinc ion binding [GO:0008270]	117
TR7274|c0_g1_i1	-3.30378	8.6663e-05	0.00978434	Down Regulated	956	Insects swissprot	B4K5N5	tr|B4K5N5|B4K5N5_DROMO	#N/A	Peptidyl-prolyl cis-trans isomerase	protein folding [GO:0006457]	peptidyl-prolyl cis-trans isomerase activity [GO:0003755]	#N/A	NA										zinc ion binding [GO:0008270]	zinc ion binding [GO:0008270]	zinc ion binding [GO:0008270]	117
TR43941|c0_g1_i1	-3.42146	0.000415209	0.0346625	Down Regulated	934	Insects swissprot	A0A0A9XRF4	tr|A0A0A9XRF4|A0A0A9XRF4_LYGHE	#N/A	Peptide chain release factor 1	#N/A	translation release factor activity, codon specific [GO:0016149]	cytoplasm [GO:0005737]	NA										zinc ion binding [GO:0008270]	zinc ion binding [GO:0008270]	zinc ion binding [GO:0008270]	117
TR40899|c0_g1_i1	-5.42626	4.41859e-05	0.00563038	Down Regulated	412	Insects swissprot	U4TV22	tr|U4TV22|U4TV22_DENPD	#N/A	Obg-like ATPase 1	#N/A	ATPase activity [GO:0016887]; ATP binding [GO:0005524]; GTP binding [GO:0005525]; ribosomal large subunit binding [GO:0043023]; ribosome binding [GO:0043022]	cytoplasm [GO:0005737]	Nuclear Localization										zinc ion binding [GO:0008270]	zinc ion binding [GO:0008270]	zinc ion binding [GO:0008270]	117
TR4704|c0_g1_i1	-5.20945	4.01392e-06	0.000795196	Down Regulated	733	NRDB All Organisms	B6SIF2	gi|226510339|ref|NP_001147136.1|	NA	Nonspecific lipid-transfer protein (Putative lipid-transfer protein 3) (Uncharacterized protein)	lipid transport [GO:0006869]	lipid binding [GO:0008289]	NA	NA										zinc ion binding [GO:0008270]	zinc ion binding [GO:0008270]	zinc ion binding [GO:0008270]	117
TR10505|c0_g1_i1	-4.00749	2.65956e-06	0.000558496	Down Regulated	833	Insects swissprot	I4DPQ9	tr|I4DPQ9|I4DPQ9_PAPXU	#N/A	NIF3-like protein 1 (Fragment)	#N/A	#N/A	#N/A	Nuclear Localization										zinc ion binding [GO:0008270]	zinc ion binding [GO:0008270]	zinc ion binding [GO:0008270]	117
TR10505|c0_g2_i1	-3.76081	3.71792e-05	0.00484336	Down Regulated	625	Insects swissprot	I4DPQ9	tr|I4DPQ9|I4DPQ9_PAPXU	#N/A	NIF3-like protein 1 (Fragment)	#N/A	#N/A	#N/A	NA										zinc ion binding [GO:0008270]	zinc ion binding [GO:0008270]	zinc ion binding [GO:0008270]	117
TR34264|c0_g1_i3	-2.45704	1.12567e-08	6.03026e-06	Down Regulated	10146	Insects swissprot	O15943	sp|O15943|CADN_DROME	#N/A	Neural-cadherin (Cadherin-N) (dN-cadherin)	axonal fasciculation [GO:0007413]; axon extension [GO:0048675]; axon extension involved in axon guidance [GO:0048846]; axon guidance [GO:0007411]; axon target recognition [GO:0007412]; calcium-dependent cell-cell adhesion via plasma membrane cell adhesion molecules [GO:0016339]; cell-cell adhesion mediated by cadherin [GO:0044331]; homophilic cell adhesion via plasma membrane adhesion molecules […	beta-catenin binding [GO:0008013]; cadherin binding [GO:0045296]; calcium ion binding [GO:0005509]; cell adhesion molecule binding [GO:0050839]; protein homodimerization activity [GO:0042803]; receptor activity [GO:0004872]	axon [GO:0030424]; cell-cell junction [GO:0005911]; dendrite [GO:0030425]; integral component of membrane [GO:0016021]; integral component of plasma membrane [GO:0005887]; plasma membrane [GO:0005886]	SignalIP, Transmembrane										zinc ion binding [GO:0008270]	zinc ion binding [GO:0008270]	zinc ion binding [GO:0008270]	117
TR36031|c0_g1_i2	-3.65662	6.47414e-06	0.0011444	Down Regulated	2068	Insects swissprot	E2BJI7	tr|E2BJI7|E2BJI7_HARSA	#N/A	Nesprin-1	cytoskeletal anchoring at nuclear membrane [GO:0090286]	#N/A	LINC complex [GO:0034993]	NA										zinc ion binding [GO:0008270]	zinc ion binding [GO:0008270]	zinc ion binding [GO:0008270]	117
TR26728|c0_g1_i1	-3.10434	0.000149576	0.0154578	Down Regulated	1522	Insects swissprot	A0A0C9S054	tr|A0A0C9S054|A0A0C9S054_9HYME	#N/A	ND75 protein	ATP synthesis coupled electron transport [GO:0042773]	electron carrier activity [GO:0009055]; iron-sulfur cluster binding [GO:0051536]; NADH dehydrogenase (ubiquinone) activity [GO:0008137]	membrane [GO:0016020]	Nuclear Localization										zinc ion binding [GO:0008270]	zinc ion binding [GO:0008270]	zinc ion binding [GO:0008270]	117
TR39658|c0_g1_i1	-3.88264	0.000227593	0.0219237	Down Regulated	624	Insects swissprot	A0A0A9Y9H5	tr|A0A0A9Y9H5|A0A0A9Y9H5_LYGHE	#N/A	NADP-dependent alcohol dehydrogenase C	#N/A	oxidoreductase activity [GO:0016491]; zinc ion binding [GO:0008270]	#N/A	NA										zinc ion binding [GO:0008270]	zinc ion binding [GO:0008270]	zinc ion binding [GO:0008270]	117
TR25872|c0_g1_i2	-3.85244	2.27267e-07	7.64827e-05	Down Regulated	2742	Insects swissprot	I4DNK1	tr|I4DNK1|I4DNK1_PAPXU	#N/A	NADH-ubiquinone oxidoreductase fe-s protein 2	#N/A	NAD binding [GO:0051287]; oxidoreductase activity, acting on NAD(P)H [GO:0016651]; quinone binding [GO:0048038]	#N/A	NA										zinc ion binding [GO:0008270]	zinc ion binding [GO:0008270]	zinc ion binding [GO:0008270]	117
TR35159|c0_g1_i1	-2.24322	0.000381357	0.0323081	Down Regulated	931	NA	NA	NA	NA	NA	NA	NA	NA	Signal IP										zinc ion binding [GO:0008270]	zinc ion binding [GO:0008270]	zinc ion binding [GO:0008270]	117
TR3104|c0_g1_i2	-2.66649	0.000299094	0.0270726	Down Regulated	398	NA	NA	NA	NA	NA	NA	NA	NA	NA										zinc ion binding [GO:0008270]	zinc ion binding [GO:0008270]	zinc ion binding [GO:0008270]	117
TR3591|c0_g1_i1	-2.79518	0.000244174	0.0231388	Down Regulated	2129	NA	NA	NA	NA	NA	NA	NA	NA	Nuclear Localization										zinc ion binding [GO:0008270]	zinc ion binding [GO:0008270]	zinc ion binding [GO:0008270]	117
TR33257|c0_g1_i1	-4.10434	2.85311e-06	0.000592038	Down Regulated	2065	NA	NA	NA	NA	NA	NA	NA	NA	Nuclear Localization										zinc ion binding [GO:0008270]	zinc ion binding [GO:0008270]	zinc ion binding [GO:0008270]	117
TR9833|c0_g2_i1	-3.3322	0.000107539	0.0117131	Down Regulated	786	NA	NA	NA	NA	NA	NA	NA	NA	NA										zinc ion binding [GO:0008270]	zinc ion binding [GO:0008270]	zinc ion binding [GO:0008270]	117
TR32804|c0_g1_i1	-4.06301	1.55583e-05	0.00235602	Down Regulated	1410	NA	NA	NA	NA	NA	NA	NA	NA	Nuclear Localization										zinc ion binding [GO:0008270]	zinc ion binding [GO:0008270]	zinc ion binding [GO:0008270]	117
TR19697|c0_g2_i1	-4.83289	1.49519e-06	0.000345797	Down Regulated	1311	NA	NA	NA	NA	NA	NA	NA	NA	Nuclear Localization										zinc ion binding [GO:0008270]	zinc ion binding [GO:0008270]	zinc ion binding [GO:0008270]	117
TR25201|c0_g1_i1	-4.10434	3.9086e-05	0.00506661	Down Regulated	787	NA	NA	NA	NA	NA	NA	NA	NA	Transmembrane										zinc ion binding [GO:0008270]	zinc ion binding [GO:0008270]	zinc ion binding [GO:0008270]	117
TR28432|c0_g1_i1	-3.80735	0.000100443	0.0110317	Down Regulated	815	NA	NA	NA	NA	NA	NA	NA	NA	NA										zinc ion binding [GO:0008270]	zinc ion binding [GO:0008270]	zinc ion binding [GO:0008270]	117
TR44079|c0_g1_i1	-6.26679	4.20457e-07	0.000125029	Down Regulated	959	NA	NA	NA	NA	NA	NA	NA	NA	Nuclear Localization										zinc ion binding [GO:0008270]	zinc ion binding [GO:0008270]	zinc ion binding [GO:0008270]	117
TR26869|c0_g1_i1	-3.7866	0.000184413	0.0185469	Down Regulated	750	NA	NA	NA	NA	NA	NA	NA	NA	Transmembrane										zinc ion binding [GO:0008270]	zinc ion binding [GO:0008270]	zinc ion binding [GO:0008270]	117
TR34939|c0_g2_i1	-4.5025	3.00444e-05	0.0040652	Down Regulated	391	NA	NA	NA	NA	NA	NA	NA	NA	Transmembrane										zinc ion binding [GO:0008270]	zinc ion binding [GO:0008270]	zinc ion binding [GO:0008270]	117
TR30078|c0_g1_i1	-4.9542	1.56174e-05	0.00235602	Down Regulated	383	NA	NA	NA	NA	NA	NA	NA	NA	NA										zinc ion binding [GO:0008270]	zinc ion binding [GO:0008270]	zinc ion binding [GO:0008270]	117
TR3694|c0_g1_i1	-4.9542	1.56174e-05	0.00235602	Down Regulated	522	NA	NA	NA	NA	NA	NA	NA	NA	Nuclear Localization										zinc ion binding [GO:0008270]	zinc ion binding [GO:0008270]	zinc ion binding [GO:0008270]	117
TR16951|c0_g1_i1	-3.60881	0.000415298	0.0346625	Down Regulated	583	NA	NA	NA	NA	NA	NA	NA	NA	NA										zinc ion binding [GO:0008270]	zinc ion binding [GO:0008270]	zinc ion binding [GO:0008270]	117
TR17459|c0_g1_i1	-4.90689	1.99836e-05	0.00289812	Down Regulated	603	NA	NA	NA	NA	NA	NA	NA	NA	Nuclear Localization										zinc ion binding [GO:0008270]	zinc ion binding [GO:0008270]	zinc ion binding [GO:0008270]	117
TR4697|c0_g1_i1	-5.67243	1.16524e-05	0.00185375	Down Regulated	421	NA	NA	NA	NA	NA	NA	NA	NA	NA										zinc ion binding [GO:0008270]	zinc ion binding [GO:0008270]	zinc ion binding [GO:0008270]	117
TR10126|c0_g1_i1	-4.05889	0.000262168	0.0244468	Down Regulated	747	NA	NA	NA	NA	NA	NA	NA	NA	Nuclear Localization										zinc ion binding [GO:0008270]	zinc ion binding [GO:0008270]	zinc ion binding [GO:0008270]	117
TR19716|c0_g2_i1	-5.61471	1.59911e-05	0.00239178	Down Regulated	485	NA	NA	NA	NA	NA	NA	NA	NA	NA										uroporphyrinogen decarboxylase activity [GO:0004853]	uroporphyrinogen decarboxylase activity [GO:0004853]	uroporphyrinogen decarboxylase activity [GO:0004853]	1
TR35143|c0_g4_i1	-5.61471	1.59911e-05	0.00239178	Down Regulated	463	NA	NA	NA	NA	NA	NA	NA	NA	NA										uroporphyrin-III C-methyltransferase activity [GO:0004851]	uroporphyrin-III C-methyltransferase activity [GO:0004851]	uroporphyrin-III C-methyltransferase activity [GO:0004851]	1
TR19749|c0_g3_i1	-4.55459	0.000120773	0.0127574	Down Regulated	906	NA	NA	NA	NA	NA	NA	NA	NA	NA										uracil DNA N-glycosylase activity [GO:0004844]	uracil DNA N-glycosylase activity [GO:0004844]	uracil DNA N-glycosylase activity [GO:0004844]	1
TR10691|c0_g1_i1	-5.52356	2.626e-05	0.0036338	Down Regulated	434	NA	NA	NA	NA	NA	NA	NA	NA	NA										UDP-N-acetylmuramoylalanine-D-glutamate ligase activity [GO:0008764]	UDP-N-acetylmuramoylalanine-D-glutamate ligase activity [GO:0008764]	UDP-N-acetylmuramoylalanine-D-glutamate ligase activity [GO:0008764]	2
TR50569|c0_g1_i1	-3.90689	0.000532753	0.0419325	Down Regulated	503	NA	NA	NA	NA	NA	NA	NA	NA	Nuclear Localization										UDP-N-acetylglucosamine diphosphorylase activity [GO:0003977]	UDP-N-acetylglucosamine diphosphorylase activity [GO:0003977]	UDP-N-acetylglucosamine diphosphorylase activity [GO:0003977]	1
TR29135|c0_g2_i1	-4.32193	0.000374874	0.0320009	Down Regulated	674	NA	NA	NA	NA	NA	NA	NA	NA	NA										tRNA binding [GO:0000049]	tRNA binding [GO:0000049]	tRNA binding [GO:0000049]	7
TR7568|c0_g1_i1	-4.24793	0.000529239	0.0417185	Down Regulated	427	NA	NA	NA	NA	NA	NA	NA	NA	NA										transporter activity [GO:0005215]	transporter activity [GO:0005215]	transporter activity [GO:0005215]	8
TR52948|c0_g1_i1	-4.20945	0.000631095	0.0475349	Down Regulated	582	NA	NA	NA	NA	NA	NA	NA	NA	Nuclear Localization										translation initiation factor activity [GO:0003743]	translation initiation factor activity [GO:0003743]	translation initiation factor activity [GO:0003743]	8
TR36031|c0_g1_i3	-3.48866	1.5031e-10	2.19197e-07	Down Regulated	14688	Insects swissprot	D6X2J9	tr|D6X2J9|D6X2J9_TRICA	#N/A	Muscle-specific protein 300	cytoskeletal anchoring at nuclear membrane [GO:0090286]	#N/A	integral component of membrane [GO:0016021]; LINC complex [GO:0034993]	Nuclear Localization										structural constituent of ribosome [GO:0003735]	structural constituent of ribosome [GO:0003735]	structural constituent of ribosome [GO:0003735]	72
TR14610|c0_g1_i1	-3.76081	7.95969e-09	4.54213e-06	Down Regulated	1078	Insects swissprot	E0VN08	tr|E0VN08|E0VN08_PEDHC	ko03010-Ribosome	Mitochondrial 39S ribosomal protein L12, putative	translation [GO:0006412]	structural constituent of ribosome [GO:0003735]	ribosome [GO:0005840]	NA										structural constituent of ribosome [GO:0003735]	structural constituent of ribosome [GO:0003735]	structural constituent of ribosome [GO:0003735]	72
TR10668|c0_g1_i1	-3.15704	6.03991e-05	0.00725604	Down Regulated	1297	Insects swissprot	Q7Q3G2	tr|Q7Q3G2|Q7Q3G2_ANOGA	ko00970-Aminoacyl-tRNA biosynthesis	Lysine--tRNA ligase (EC 6.1.1.6) (Lysyl-tRNA synthetase) (Fragment)	lysyl-tRNA aminoacylation [GO:0006430]	ATP binding [GO:0005524]; lysine-tRNA ligase activity [GO:0004824]; nucleic acid binding [GO:0003676]	cytoplasm [GO:0005737]	Nuclear Localization										structural constituent of ribosome [GO:0003735]	structural constituent of ribosome [GO:0003735]	structural constituent of ribosome [GO:0003735]	72
TR5013|c0_g1_i1	-3.75899	2.13976e-09	1.66002e-06	Down Regulated	1932	Insects swissprot	T1PPM5	tr|T1PPM5|T1PPM5_MUSDO	#N/A	Lon protease homolog (EC 3.4.21.-) (Fragment)	misfolded or incompletely synthesized protein catabolic process [GO:0006515]	ATP binding [GO:0005524]; ATP-dependent peptidase activity [GO:0004176]; serine-type endopeptidase activity [GO:0004252]	#N/A	NA										structural constituent of ribosome [GO:0003735]	structural constituent of ribosome [GO:0003735]	structural constituent of ribosome [GO:0003735]	72
TR9032|c0_g1_i1	-3.03342	0.00038312	0.0323367	Down Regulated	847	Insects swissprot	A0A026W4C4	tr|A0A026W4C4|A0A026W4C4_CERBI	#N/A	Lipoyl synthase, mitochondrial	#N/A	4 iron, 4 sulfur cluster binding [GO:0051539]; lipoate synthase activity [GO:0016992]; metal ion binding [GO:0046872]	mitochondrion [GO:0005739]	NA										structural constituent of ribosome [GO:0003735]	structural constituent of ribosome [GO:0003735]	structural constituent of ribosome [GO:0003735]	72
TR71065|c0_g1_i1	-3.77259	0.000119011	0.0126399	Down Regulated	1524	NRDB All Organisms	B8A363	gi|219888475|gb|ACL54612.1|	NA	Lipoxygenase (EC 1.13.11.-)	oxylipin biosynthetic process [GO:0031408]	metal ion binding [GO:0046872]; oxidoreductase activity, acting on single donors with incorporation of molecular oxygen, incorporation of two atoms of oxygen [GO:0016702]	NA	NA										structural constituent of cytoskeleton [GO:0005200]	structural constituent of cytoskeleton [GO:0005200]	structural constituent of cytoskeleton [GO:0005200]	1
TR3519|c0_g2_i1	-3.92057	3.51374e-05	0.0046117	Down Regulated	1221	NRDB All Organisms	Q5D7Y2	gi|658309936|ref|NP_001281043.1|	NA	Leucoanthocyanidin reductase 1 (Putative leucoanthocyanidin reductase)	NA	NA	NA	NA										sigma factor activity [GO:0016987]	sigma factor activity [GO:0016987]	sigma factor activity [GO:0016987]	86
TR1223|c0_g1_i1	-3.20945	0.000320482	0.0284206	Down Regulated	524	Insects swissprot	S4NJ55	tr|S4NJ55|S4NJ55_9NEOP	#N/A	L-xylulose reductase	#N/A	oxidoreductase activity [GO:0016491]	#N/A	Nuclear Localization										sigma factor activity [GO:0016987]	sigma factor activity [GO:0016987]	sigma factor activity [GO:0016987]	86
TR28548|c0_g1_i1	-4.18763	2.51104e-06	0.00053156	Down Regulated	876	Insects swissprot	E2BKJ2	tr|E2BKJ2|E2BKJ2_HARSA	ko00970-Aminoacyl-tRNA biosynthesis	Isoleucyl-tRNA synthetase, mitochondrial	isoleucyl-tRNA aminoacylation [GO:0006428]	aminoacyl-tRNA editing activity [GO:0002161]; ATP binding [GO:0005524]; isoleucine-tRNA ligase activity [GO:0004822]	cytoplasm [GO:0005737]	Nuclear Localization										sigma factor activity [GO:0016987]	sigma factor activity [GO:0016987]	sigma factor activity [GO:0016987]	86
TR31199|c0_g1_i1	-3.41394	1.41023e-06	0.00032759	Down Regulated	3031	Insects swissprot	I4DNF6	tr|I4DNF6|I4DNF6_PAPXU	#N/A	Isocitrate dehydrogenase [NAD] subunit, mitochondrial (EC 1.1.1.41) (Fragment)	tricarboxylic acid cycle [GO:0006099]	isocitrate dehydrogenase (NAD+) activity [GO:0004449]; magnesium ion binding [GO:0000287]; NAD binding [GO:0051287]	mitochondrion [GO:0005739]	Transmembrane										sigma factor activity [GO:0016987]	sigma factor activity [GO:0016987]	sigma factor activity [GO:0016987]	86
TR57570|c0_g1_i1	-2.77007	0.000436039	0.0359366	Down Regulated	821	Endosymbiont Buchnera NCBI	Q1LSJ0	NC_007984.1	bci00230_Purine metabolism,bci01100_MetabolicMetabolic pathways,bci01110_BiosynthesisBiosynthesis of secondary metabolites	Inosine-5'-monophosphate dehydrogenase (EC 1.1.1.205)	GMP biosynthetic process [GO:0006177]	IMP dehydrogenase activity [GO:0003938]; metal ion binding [GO:0046872]	NA	NA										sigma factor activity [GO:0016987]	sigma factor activity [GO:0016987]	sigma factor activity [GO:0016987]	86
TR35834|c2_g3_i2	-5.04439	0.00030148	0.0271482	Down Regulated	376	Insects swissprot	A0A0C9QVG5	tr|A0A0C9QVG5|A0A0C9QVG5_9HYME	#N/A	Histone H3 (Fragment)	#N/A	DNA binding [GO:0003677]	nucleosome [GO:0000786]; nucleus [GO:0005634]	NA										sigma factor activity [GO:0016987]	sigma factor activity [GO:0016987]	sigma factor activity [GO:0016987]	86
TR37957|c0_g1_i1	-3.82443	9.00327e-06	0.00150052	Down Regulated	1407	Insects swissprot	E2B9C9	tr|E2B9C9|E2B9C9_HARSA	ko03018-RNA degradation ; ko04212-Longevity regulating pathway - worm ; ko05152-Tuberculosis	Heat shock 70 kDa protein cognate 5	protein folding [GO:0006457]	ATP binding [GO:0005524]	#N/A	Nuclear Localization										sigma factor activity [GO:0016987]	sigma factor activity [GO:0016987]	sigma factor activity [GO:0016987]	86
TR12426|c0_g1_i1	-3.18322	1.58502e-05	0.0023843	Down Regulated	1429	Insects swissprot	V5GLY8	tr|V5GLY8|V5GLY8_ANOGL	#N/A	HAMAP-Rule:MF_03184, ECO:0000256	fructose 6-phosphate metabolic process [GO:0006002]	6-phosphofructokinase activity [GO:0003872]; ATP binding [GO:0005524]; metal ion binding [GO:0046872]	cytoplasm [GO:0005737]	NA										sigma factor activity [GO:0016987]	sigma factor activity [GO:0016987]	sigma factor activity [GO:0016987]	86
TR66520|c0_g1_i1	-3.74723	8.78112e-05	0.0098927	Down Regulated	426	Insects swissprot	U5EZP0	tr|U5EZP0|U5EZP0_9DIPT	#N/A	GrpE protein homolog	protein folding [GO:0006457]	adenyl-nucleotide exchange factor activity [GO:0000774]	mitochondrial matrix [GO:0005759]	Nuclear Localization										sigma factor activity [GO:0016987]	sigma factor activity [GO:0016987]	sigma factor activity [GO:0016987]	86
TR29312|c0_g1_i1	-3.848	0.000138149	0.0143903	Down Regulated	856	Insects swissprot	A0A0A7BYH3	tr|A0A0A7BYH3|A0A0A7BYH3_OSTFU	#N/A	Glutathione-S transferase (Fragment)	#N/A	transferase activity [GO:0016740]	#N/A	NA										sigma factor activity [GO:0016987]	sigma factor activity [GO:0016987]	sigma factor activity [GO:0016987]	86
TR40505|c0_g1_i1	-4.32193	0.000374874	0.0320009	Down Regulated	272	Insects swissprot	Q9UAT0	tr|Q9UAT0|Q9UAT0_CERCA	#N/A	Glucose-6-phosphate 1-dehydrogenase (Fragment)	glucose metabolic process [GO:0006006]	glucose-6-phosphate dehydrogenase activity [GO:0004345]; NADP binding [GO:0050661]	#N/A	NA										sigma factor activity [GO:0016987]	sigma factor activity [GO:0016987]	sigma factor activity [GO:0016987]	86
TR59980|c0_g1_i1	-4.9542	0.000458757	0.03734	Down Regulated	709	Insects swissprot	B4NPD5	tr|B4NPD5|B4NPD5_DROWI	#N/A	GK17690	#N/A	#N/A	#N/A	Nuclear Localization										sigma factor activity [GO:0016987]	sigma factor activity [GO:0016987]	sigma factor activity [GO:0016987]	86
TR39805|c0_g1_i1	-5.97728	2.16435e-06	0.000467599	Down Regulated	424	Insects swissprot	B4NL22	tr|B4NL22|B4NL22_DROWI	#N/A	GK14021	protein import [GO:0017038]	ATP binding [GO:0005524]	membrane [GO:0016020]	Nuclear Localization										sigma factor activity [GO:0016987]	sigma factor activity [GO:0016987]	sigma factor activity [GO:0016987]	86
TR4923|c0_g1_i1	-4.93074	1.76513e-05	0.00259573	Down Regulated	572	Insects swissprot	B4KSE1	tr|B4KSE1|B4KSE1_DROMO	ko01100-Metabolic pathways ; ko00230-Purine metabolism ; ko00240-Pyrimidine metabolism ; ko00480-Glutathione metabolism ; ko04115-p53 signaling pathway	GI19586	deoxyribonucleoside diphosphate metabolic process [GO:0009186]	oxidoreductase activity [GO:0016491]	#N/A	NA										sigma factor activity [GO:0016987]	sigma factor activity [GO:0016987]	sigma factor activity [GO:0016987]	86
TR11376|c0_g1_i1	-4.52838	3.15673e-08	1.45373e-05	Down Regulated	988	Insects swissprot	B4L1V5	tr|B4L1V5|B4L1V5_DROMO	ko01100-Metabolic pathways ; ko00240-Pyrimidine metabolism ; "ko00250-Alanine, aspartate and glutamate metabolism"	GI15230	'de novo' pyrimidine nucleobase biosynthetic process [GO:0006207]; glutamine metabolic process [GO:0006541]	amino acid binding [GO:0016597]; aspartate carbamoyltransferase activity [GO:0004070]; ATP binding [GO:0005524]; carbamoyl-phosphate synthase (glutamine-hydrolyzing) activity [GO:0004088]; hydrolase activity, acting on carbon-nitrogen (but not peptide) bonds, in cyclic amides [GO:0016812]; metal ion binding [GO:0046872]	#N/A	NA										sigma factor activity [GO:0016987]	sigma factor activity [GO:0016987]	sigma factor activity [GO:0016987]	86
TR2410|c1_g1_i1	-4.13516	1.0037e-05	0.00164666	Down Regulated	881	Insects swissprot	B4JRX5	tr|B4JRX5|B4JRX5_DROGR	ko00230-Purine metabolism ; ko00240-Pyrimidine metabolism ; ko03018-RNA degradation	GH21615	mRNA catabolic process [GO:0006402]; RNA processing [GO:0006396]	3'-5'-exoribonuclease activity [GO:0000175]; polyribonucleotide nucleotidyltransferase activity [GO:0004654]; RNA binding [GO:0003723]	#N/A	NA										sigma factor activity [GO:0016987]	sigma factor activity [GO:0016987]	sigma factor activity [GO:0016987]	86
TR29302|c0_g1_i1	-4.35755	0.000316632	0.0281593	Down Regulated	1159	Insects swissprot	B4P283	tr|B4P283|B4P283_DROYA	#N/A	GE23345	carbohydrate transport [GO:0008643]	#N/A	integral component of membrane [GO:0016021]; plasma membrane [GO:0005886]	Transmembrane										sigma factor activity [GO:0016987]	sigma factor activity [GO:0016987]	sigma factor activity [GO:0016987]	86
TR61391|c0_g1_i1	-4.70044	1.18048e-06	0.000279163	Down Regulated	643	Insects swissprot	B4NRZ9	tr|B4NRZ9|B4NRZ9_DROSI	ko00970-Aminoacyl-tRNA biosynthesis	GD12030	tRNA aminoacylation for protein translation [GO:0006418]	aminoacyl-tRNA ligase activity [GO:0004812]; ATP binding [GO:0005524]	cytoplasm [GO:0005737]	Nuclear Localization										sigma factor activity [GO:0016987]	sigma factor activity [GO:0016987]	sigma factor activity [GO:0016987]	86
TR35875|c0_g1_i7	-2.7305	6.7877e-07	0.000180465	Down Regulated	11177	Insects swissprot	B5DJ80	tr|B5DJ80|B5DJ80_DROPS	#N/A	GA26108	#N/A	calcium ion binding [GO:0005509]; peptidase inhibitor activity [GO:0030414]	extracellular region [GO:0005576]	Transmembrane										sigma factor activity [GO:0016987]	sigma factor activity [GO:0016987]	sigma factor activity [GO:0016987]	86
TR35875|c0_g1_i4	-2.70571	9.16217e-07	0.000227734	Down Regulated	10961	Insects swissprot	B5DJ80	tr|B5DJ80|B5DJ80_DROPS	#N/A	GA26108	#N/A	calcium ion binding [GO:0005509]; peptidase inhibitor activity [GO:0030414]	extracellular region [GO:0005576]	Transmembrane										sigma factor activity [GO:0016987]	sigma factor activity [GO:0016987]	sigma factor activity [GO:0016987]	86
TR15350|c0_g2_i1	-3.96963	7.52792e-08	3.13657e-05	Down Regulated	2368	Insects swissprot	W8AGR0	tr|W8AGR0|W8AGR0_CERCA	#N/A	Fructose-bisphosphate aldolase (Fragment)	glycolytic process [GO:0006096]	fructose-bisphosphate aldolase activity [GO:0004332]; zinc ion binding [GO:0008270]	#N/A	NA										sigma factor activity [GO:0016987]	sigma factor activity [GO:0016987]	sigma factor activity [GO:0016987]	86
TR27229|c0_g1_i1	-3.56986	0.000148582	0.0153854	Down Regulated	1230	Insects swissprot	N6TWL5	tr|N6TWL5|N6TWL5_DENPD	#N/A	Eyes absent homolog (EC 3.1.3.48) (Fragment)	multicellular organismal development [GO:0007275]; regulation of transcription, DNA-templated [GO:0006355]	metal ion binding [GO:0046872]; protein tyrosine phosphatase activity [GO:0004725]	#N/A	Nuclear Localization										sigma factor activity [GO:0016987]	sigma factor activity [GO:0016987]	sigma factor activity [GO:0016987]	86
TR65081|c0_g1_i1	-4.33832	1.8137e-10	2.38043e-07	Down Regulated	2073	Insects swissprot	E0VBF4	tr|E0VBF4|E0VBF4_PEDHC	ko03018-RNA degradation	Exosome complex exonuclease RRP44, putative (EC 3.1.13.1)	#N/A	exoribonuclease II activity [GO:0008859]	#N/A	NA										sigma factor activity [GO:0016987]	sigma factor activity [GO:0016987]	sigma factor activity [GO:0016987]	86
TR12260|c0_g1_i1	-4.91648	4.76138e-09	2.97581e-06	Down Regulated	1290	Insects swissprot	E0VBF4	tr|E0VBF4|E0VBF4_PEDHC	ko03018-RNA degradation	Exosome complex exonuclease RRP44, putative (EC 3.1.13.1)	#N/A	exoribonuclease II activity [GO:0008859]	#N/A	Nuclear Localization										shikimate 3-dehydrogenase (NADP+) activity [GO:0004764]	shikimate 3-dehydrogenase (NADP+) activity [GO:0004764]	shikimate 3-dehydrogenase (NADP+) activity [GO:0004764]	1
TR668|c0_g1_i1	-4.56478	2.18743e-05	0.00311214	Down Regulated	664	Insects swissprot	A0A034W6J3	tr|A0A034W6J3|A0A034W6J3_BACDO	#N/A	Exosome complex exonuclease RRP44	#N/A	exonuclease activity [GO:0004527]	#N/A	NA										serine-type endopeptidase activity [GO:0004252]	serine-type endopeptidase activity [GO:0004252]	serine-type endopeptidase activity [GO:0004252]	5
TR40621|c0_g1_i1	-3.81967	4.55613e-07	0.000133627	Down Regulated	1075	Insects swissprot	B0W237	tr|B0W237|B0W237_CULQU	#N/A	Erythrocyte band 7 integral membrane protein	#N/A	#N/A	membrane [GO:0016020]	Nuclear localization, Transmembrane										RNA-DNA hybrid ribonuclease activity [GO:0004523]	RNA-DNA hybrid ribonuclease activity [GO:0004523]	RNA-DNA hybrid ribonuclease activity [GO:0004523]	3
TR9888|c0_g1_i1	-3.38606	2.59091e-08	1.21447e-05	Down Regulated	2867	Insects swissprot	U4US72	tr|U4US72|U4US72_DENPD	#N/A	Elongation factor Tu (Fragment)	#N/A	GTPase activity [GO:0003924]; GTP binding [GO:0005525]; translation elongation factor activity [GO:0003746]	intracellular [GO:0005622]	NA										RNA-DNA hybrid ribonuclease activity [GO:0004523]	RNA-DNA hybrid ribonuclease activity [GO:0004523]	RNA-DNA hybrid ribonuclease activity [GO:0004523]	3
TR54193|c0_g1_i1	-2.05666	0.000417637	0.03479	Down Regulated	1275	Insects swissprot	U4US72	tr|U4US72|U4US72_DENPD	#N/A	Elongation factor Tu (Fragment)	#N/A	GTPase activity [GO:0003924]; GTP binding [GO:0005525]; translation elongation factor activity [GO:0003746]	intracellular [GO:0005622]	Nuclear Localization										RNA-dependent ATPase activity [GO:0008186]	RNA-dependent ATPase activity [GO:0008186]	RNA-dependent ATPase activity [GO:0008186]	1
TR12476|c0_g1_i1	-4.03562	4.5114e-06	0.00086125	Down Regulated	865	Insects swissprot	E0VMR4	tr|E0VMR4|E0VMR4_PEDHC	#N/A	Elongation factor G 2, putative	#N/A	GTPase activity [GO:0003924]; GTP binding [GO:0005525]; translation elongation factor activity [GO:0003746]	#N/A	NA										RNA methyltransferase activity [GO:0008173]	RNA methyltransferase activity [GO:0008173]	RNA methyltransferase activity [GO:0008173]	1
TR35875|c0_g1_i1	-2.72521	7.02095e-07	0.000185222	Down Regulated	11106	Insects swissprot	M9PEI7	tr|M9PEI7|M9PEI7_DROME	#N/A	Dumpy, isoform Z	apposition of dorsal and ventral imaginal disc-derived wing surfaces [GO:0007475]; chitin-based cuticle attachment to epithelium [GO:0040005]; chitin-based embryonic cuticle biosynthetic process [GO:0008362]; epithelial cell development [GO:0002064]; lateral inhibition [GO:0046331]; open tracheal system development [GO:0007424]	calcium ion binding [GO:0005509]; extracellular matrix structural constituent [GO:0005201]	extracellular matrix [GO:0031012]	Transmembrane										RNA binding [GO:0003723]	RNA binding [GO:0003723]	RNA binding [GO:0003723]	26
TR35875|c0_g1_i5	-2.70394	9.11308e-07	0.000227734	Down Regulated	10890	Insects swissprot	M9PEI7	tr|M9PEI7|M9PEI7_DROME	#N/A	Dumpy, isoform Z	apposition of dorsal and ventral imaginal disc-derived wing surfaces [GO:0007475]; chitin-based cuticle attachment to epithelium [GO:0040005]; chitin-based embryonic cuticle biosynthetic process [GO:0008362]; epithelial cell development [GO:0002064]; lateral inhibition [GO:0046331]; open tracheal system development [GO:0007424]	calcium ion binding [GO:0005509]; extracellular matrix structural constituent [GO:0005201]	extracellular matrix [GO:0031012]	Transmembrane										RNA binding [GO:0003723]	RNA binding [GO:0003723]	RNA binding [GO:0003723]	26
TR35875|c0_g1_i8	-2.651	4.23805e-06	0.000821223	Down Regulated	8348	Insects swissprot	M9PC41	tr|M9PC41|M9PC41_DROME	#N/A	Dumpy, isoform O	apposition of dorsal and ventral imaginal disc-derived wing surfaces [GO:0007475]; chitin-based cuticle attachment to epithelium [GO:0040005]; chitin-based embryonic cuticle biosynthetic process [GO:0008362]; epithelial cell development [GO:0002064]; lateral inhibition [GO:0046331]; open tracheal system development [GO:0007424]	4 iron, 4 sulfur cluster binding [GO:0051539]; calcium ion binding [GO:0005509]; extracellular matrix structural constituent [GO:0005201]	extracellular matrix [GO:0031012]	Transmembrane										RNA binding [GO:0003723]	RNA binding [GO:0003723]	RNA binding [GO:0003723]	26
TR42576|c0_g1_i1	-3.42717	2.03063e-06	0.000442349	Down Regulated	994	Insects swissprot	C9K2Z9	tr|C9K2Z9|C9K2Z9_MONAT	#N/A	DNA-directed RNA polymerase sigma 32 subunit, RpoH subfamily (Fragment)	DNA-templated transcription, initiation [GO:0006352]	DNA binding [GO:0003677]; DNA-directed RNA polymerase activity [GO:0003899]; sigma factor activity [GO:0016987]; transcription factor activity, sequence-specific DNA binding [GO:0003700]	#N/A	NA										RNA binding [GO:0003723]	RNA binding [GO:0003723]	RNA binding [GO:0003723]	26
TR19554|c0_g1_i1	-4.05908	8.91415e-15	5.8498e-11	Down Regulated	7666	Insects swissprot	Q84HF1	tr|Q84HF1|Q84HF1_9GAMM	#N/A	DNA-directed RNA polymerase (EC 2.7.7.6) (Fragment)	transcription, DNA-templated [GO:0006351]	DNA binding [GO:0003677]; DNA-directed RNA polymerase activity [GO:0003899]	#N/A	Transmembrane										RNA binding [GO:0003723]	RNA binding [GO:0003723]	RNA binding [GO:0003723]	26
TR37806|c0_g1_i1	-6.58496	2.6974e-10	3.29327e-07	Down Regulated	1169	Insects swissprot	B0WRP3	tr|B0WRP3|B0WRP3_CULQU	#N/A	DNA topoisomerase 2 (EC 5.99.1.3)	DNA topological change [GO:0006265]	ATP binding [GO:0005524]; DNA binding [GO:0003677]; DNA topoisomerase type II (ATP-hydrolyzing) activity [GO:0003918]	#N/A	Nuclear Localization										ribulose-phosphate 3-epimerase activity [GO:0004750]	ribulose-phosphate 3-epimerase activity [GO:0004750]	ribulose-phosphate 3-epimerase activity [GO:0004750]	1
TR8247|c0_g1_i1	-4.41785	8.63246e-07	0.00021822	Down Regulated	1140	Insects swissprot	X1X0Z2	tr|X1X0Z2|X1X0Z2_ACYPI	#N/A	DNA topoisomerase 2 (EC 5.99.1.3)	DNA topological change [GO:0006265]	ATP binding [GO:0005524]; DNA binding [GO:0003677]; DNA topoisomerase type II (ATP-hydrolyzing) activity [GO:0003918]	chromosome [GO:0005694]	Nuclear Localization										ribosome binding [GO:0043022]	ribosome binding [GO:0043022]	ribosome binding [GO:0043022]	5
TR5615|c0_g1_i1	-3.36923	0.000136906	0.0142891	Down Regulated	978	Insects swissprot	X1X0Z2	tr|X1X0Z2|X1X0Z2_ACYPI	#N/A	DNA topoisomerase 2 (EC 5.99.1.3)	DNA topological change [GO:0006265]	ATP binding [GO:0005524]; DNA binding [GO:0003677]; DNA topoisomerase type II (ATP-hydrolyzing) activity [GO:0003918]	chromosome [GO:0005694]	NA										ribosome binding [GO:0043022]	ribosome binding [GO:0043022]	ribosome binding [GO:0043022]	5
TR48018|c0_g1_i1	-3.89947	1.81296e-07	6.26176e-05	Down Regulated	1365	Insects swissprot	X1WUB7	tr|X1WUB7|X1WUB7_ACYPI	#N/A	DNA topoisomerase (EC 5.99.1.2)	DNA topological change [GO:0006265]	DNA binding [GO:0003677]; DNA topoisomerase type I activity [GO:0003917]	#N/A	Nuclear Localization										ribose phosphate diphosphokinase activity [GO:0004749]	ribose phosphate diphosphokinase activity [GO:0004749]	ribose phosphate diphosphokinase activity [GO:0004749]	1
TR1158|c0_g1_i1	-3.33628	0.00026759	0.0245826	Down Regulated	638	Insects swissprot	X1WUB7	tr|X1WUB7|X1WUB7_ACYPI	#N/A	DNA topoisomerase (EC 5.99.1.2)	DNA topological change [GO:0006265]	DNA binding [GO:0003677]; DNA topoisomerase type I activity [GO:0003917]	#N/A	NA										ribonucleoside-diphosphate reductase activity, thioredoxin disulfide as acceptor [GO:0004748]	ribonucleoside-diphosphate reductase activity, thioredoxin disulfide as acceptor [GO:0004748]	ribonucleoside-diphosphate reductase activity, thioredoxin disulfide as acceptor [GO:0004748]	1
TR7157|c0_g1_i1	-4.53916	8.44526e-06	0.00142105	Down Regulated	1084	Insects swissprot	A0A034VVY2	tr|A0A034VVY2|A0A034VVY2_BACDO	#N/A	DNA mismatch repair protein spellchecker 1	mismatch repair [GO:0006298]	ATP binding [GO:0005524]; mismatched DNA binding [GO:0030983]	#N/A	Transmembrane										receptor activity [GO:0004872]	receptor activity [GO:0004872]	receptor activity [GO:0004872]	1
TR49822|c0_g1_i1	-3.35252	9.58326e-05	0.0105696	Down Regulated	610	Insects swissprot	W5JPA5	tr|W5JPA5|W5JPA5_ANODA	#N/A	DNA mismatch repair protein mlh1 (Uncharacterized protein)	mismatch repair [GO:0006298]	ATP binding [GO:0005524]; mismatched DNA binding [GO:0030983]	#N/A	NA										quinone binding [GO:0048038]	quinone binding [GO:0048038]	quinone binding [GO:0048038]	2
TR29995|c0_g1_i1	-4.04439	6.06493e-07	0.000168467	Down Regulated	925	Insects swissprot	U4TPK0	tr|U4TPK0|U4TPK0_DENPD	#N/A	Dihydrolipoyl dehydrogenase (EC 1.8.1.4)	cell redox homeostasis [GO:0045454]	dihydrolipoyl dehydrogenase activity [GO:0004148]; flavin adenine dinucleotide binding [GO:0050660]	cell [GO:0005623]	Nuclear localization, SignalIP										pyruvate kinase activity [GO:0004743]	pyruvate kinase activity [GO:0004743]	pyruvate kinase activity [GO:0004743]	1
TR50542|c0_g1_i1	-4.42931	1.76537e-07	6.13776e-05	Down Regulated	676	Insects swissprot	U4TPK0	tr|U4TPK0|U4TPK0_DENPD	#N/A	Dihydrolipoyl dehydrogenase (EC 1.8.1.4)	cell redox homeostasis [GO:0045454]	dihydrolipoyl dehydrogenase activity [GO:0004148]; flavin adenine dinucleotide binding [GO:0050660]	cell [GO:0005623]	Nuclear Localization										pyridoxal phosphate binding [GO:0030170]	pyridoxal phosphate binding [GO:0030170]	pyridoxal phosphate binding [GO:0030170]	12
TR34094|c0_g1_i1	-5.14975	5.54333e-06	0.00101048	Down Regulated	354	Insects swissprot	U4TPK0	tr|U4TPK0|U4TPK0_DENPD	#N/A	Dihydrolipoyl dehydrogenase (EC 1.8.1.4)	cell redox homeostasis [GO:0045454]	dihydrolipoyl dehydrogenase activity [GO:0004148]; flavin adenine dinucleotide binding [GO:0050660]	cell [GO:0005623]	Transmembrane										pyridoxal phosphate binding [GO:0030170]	pyridoxal phosphate binding [GO:0030170]	pyridoxal phosphate binding [GO:0030170]	12
TR58452|c0_g1_i1	-5.67243	1.16524e-05	0.00185375	Down Regulated	380	Insects swissprot	E2B135	tr|E2B135|E2B135_CAMFO	#N/A	Dehydrodolichyl diphosphate synthase	#N/A	transferase activity, transferring alkyl or aryl (other than methyl) groups [GO:0016765]	#N/A	NA										pyridoxal phosphate binding [GO:0030170]	pyridoxal phosphate binding [GO:0030170]	pyridoxal phosphate binding [GO:0030170]	12
TR4842|c0_g1_i3	-3.60881	0.000415298	0.0346625	Down Regulated	429	NRDB All Organisms	G7ZX16	gi|357517381|ref|XP_003628979.1|	NA	Defensin (Defensin MtDef4.4) (Uncharacterized protein)	defense response to fungus [GO:0050832]; killing of cells of other organism [GO:0031640]	NA	NA	NA										pyridoxal phosphate binding [GO:0030170]	pyridoxal phosphate binding [GO:0030170]	pyridoxal phosphate binding [GO:0030170]	12
TR48119|c0_g1_i1	-3.44931	6.84667e-05	0.00804124	Down Regulated	1025	Insects swissprot	S5NFD1	tr|S5NFD1|S5NFD1_9HEMI	#N/A	D-alanine--d-alanine ligase	#N/A	ATP binding [GO:0005524]; D-alanine-D-alanine ligase activity [GO:0008716]; metal ion binding [GO:0046872]	cytoplasm [GO:0005737]	Nuclear Localization										pyridoxal phosphate binding [GO:0030170]	pyridoxal phosphate binding [GO:0030170]	pyridoxal phosphate binding [GO:0030170]	12
TR26143|c1_g2_i1	-3.87629	1.95916e-09	1.58237e-06	Down Regulated	2750	Insects swissprot	S5NG00	tr|S5NG00|S5NG00_9HEMI	#N/A	Cysteine synthase (EC 2.5.1.47)	cysteine biosynthetic process from serine [GO:0006535]	cysteine synthase activity [GO:0004124]; transferase activity [GO:0016740]	#N/A	NA										pseudouridine synthase activity [GO:0009982]	pseudouridine synthase activity [GO:0009982]	pseudouridine synthase activity [GO:0009982]	5
TR33920|c0_g1_i1	-5.45943	9.90404e-07	0.000240719	Down Regulated	1125	Insects swissprot	A0A0C9RBS7	tr|A0A0C9RBS7|A0A0C9RBS7_9HYME	#N/A	CNOT7_0 protein (CNOT7_1 protein)	#N/A	nucleic acid binding [GO:0003676]	nucleus [GO:0005634]	NA										proton-transporting ATPase activity, rotational mechanism [GO:0046961]	proton-transporting ATPase activity, rotational mechanism [GO:0046961]	proton-transporting ATPase activity, rotational mechanism [GO:0046961]	4
TR33802|c0_g1_i2	-4.24793	0.000106043	0.0115982	Down Regulated	1124	NRDB All Organisms	A0A061DWF6	gi|590681860|ref|XP_007041194.1|	tcc01110:Biosynthesis of secondary metabolites - Theobroma cacao (cacao)##tcc00073:Cutin, suberine and wax biosynthesis - Theobroma cacao (cacao)	CER1 protein	fatty acid biosynthetic process [GO:0006633]	iron ion binding [GO:0005506]; oxidoreductase activity [GO:0016491]	integral component of membrane [GO:0016021]	NA										proton-transporting ATP synthase activity, rotational mechanism [GO:0046933]	proton-transporting ATP synthase activity, rotational mechanism [GO:0046933]	proton-transporting ATP synthase activity, rotational mechanism [GO:0046933]	4
TR3487|c1_g1_i1	-3.24793	7.23188e-09	4.21852e-06	Down Regulated	2643	Insects swissprot	W5JQT4	tr|W5JQT4|W5JQT4_ANODA	#N/A	Cell division protease ftsH (Uncharacterized protein)	cell division [GO:0051301]	ATP binding [GO:0005524]; metalloendopeptidase activity [GO:0004222]	membrane [GO:0016020]	SignalIP, Transmembrane										proton-transporting ATP synthase activity, rotational mechanism [GO:0046933]	proton-transporting ATP synthase activity, rotational mechanism [GO:0046933]	proton-transporting ATP synthase activity, rotational mechanism [GO:0046933]	4
TR38131|c0_g1_i1	-3.95545	1.16919e-08	6.11216e-06	Down Regulated	1084	Insects swissprot	T1PDH4	tr|T1PDH4|T1PDH4_MUSDO	#N/A	CAP-Gly domain protein	#N/A	#N/A	#N/A	Transmembrane										protein tyrosine phosphatase activity [GO:0004725]	protein tyrosine phosphatase activity [GO:0004725]	protein tyrosine phosphatase activity [GO:0004725]	1
TR3542|c0_g1_i2	-3.19265	3.44271e-05	0.0045298	Down Regulated	1880	Insects swissprot	E2AVR2	tr|E2AVR2|E2AVR2_CAMFO	#N/A	Bullous pemphigoid antigen 1, isoforms 6/9/10	cell cycle arrest [GO:0007050]	calcium ion binding [GO:0005509]	cytoskeleton [GO:0005856]	Nuclear Localization										protein kinase activity [GO:0004672]	protein kinase activity [GO:0004672]	protein kinase activity [GO:0004672]	3
TR12781|c0_g1_i1	-3.07325	0.000624254	0.0473831	Down Regulated	1135	Insects swissprot	S5NFX8	tr|S5NFX8|S5NFX8_9HEMI	#N/A	Biotin synthase	biotin biosynthetic process [GO:0009102]	2 iron, 2 sulfur cluster binding [GO:0051537]; 4 iron, 4 sulfur cluster binding [GO:0051539]; biotin synthase activity [GO:0004076]; metal ion binding [GO:0046872]	#N/A	NA										protein homodimerization activity [GO:0042803]	protein homodimerization activity [GO:0042803]	protein homodimerization activity [GO:0042803]	1
TR47919|c0_g1_i1	-4.20579	4.72264e-12	1.12697e-08	Down Regulated	1468	Insects swissprot	U4UR98	tr|U4UR98|U4UR98_DENPD	#N/A	ATP synthase subunit beta (EC 3.6.3.14)	ATP hydrolysis coupled proton transport [GO:0015991]; ATP synthesis coupled proton transport [GO:0015986]	ATP binding [GO:0005524]; proton-transporting ATPase activity, rotational mechanism [GO:0046961]; proton-transporting ATP synthase activity, rotational mechanism [GO:0046933]	proton-transporting ATP synthase complex, catalytic core F(1) [GO:0045261]	Nuclear Localization										phosphoribosylaminoimidazolecarboxamide formyltransferase activity [GO:0004643]	phosphoribosylaminoimidazolecarboxamide formyltransferase activity [GO:0004643]	phosphoribosylaminoimidazolecarboxamide formyltransferase activity [GO:0004643]	2
TR47571|c0_g1_i1	-3.96172	4.7784e-11	8.65039e-08	Down Regulated	2747	Insects swissprot	U4UR98	tr|U4UR98|U4UR98_DENPD	#N/A	ATP synthase subunit beta (EC 3.6.3.14)	ATP hydrolysis coupled proton transport [GO:0015991]; ATP synthesis coupled proton transport [GO:0015986]	ATP binding [GO:0005524]; proton-transporting ATPase activity, rotational mechanism [GO:0046961]; proton-transporting ATP synthase activity, rotational mechanism [GO:0046933]	proton-transporting ATP synthase complex, catalytic core F(1) [GO:0045261]	Nuclear Localization										phosphoribosyl-ATP diphosphatase activity [GO:0004636]	phosphoribosyl-ATP diphosphatase activity [GO:0004636]	phosphoribosyl-ATP diphosphatase activity [GO:0004636]	2
TR12602|c0_g2_i1	-3.4975	1.6458e-06	0.000375657	Down Regulated	1769	Insects swissprot	B8Q9C4	tr|B8Q9C4|B8Q9C4_BOMHP	#N/A	ATP synthase subunit a	ATP synthesis coupled proton transport [GO:0015986]	hydrogen ion transmembrane transporter activity [GO:0015078]	mitochondrial inner membrane [GO:0005743]	Transmembrane										phosphoribosyl-ATP diphosphatase activity [GO:0004636]	phosphoribosyl-ATP diphosphatase activity [GO:0004636]	phosphoribosyl-ATP diphosphatase activity [GO:0004636]	2
TR33702|c0_g1_i1	-3.01123	0.00043003	0.035553	Down Regulated	1625	Insects swissprot	S5NFZ5	tr|S5NFZ5|S5NFZ5_9HEMI	#N/A	Aspartate aminotransferase (EC 2.6.1.1)	biosynthetic process [GO:0009058]; cellular amino acid metabolic process [GO:0006520]	L-aspartate:2-oxoglutarate aminotransferase activity [GO:0004069]; L-phenylalanine:2-oxoglutarate aminotransferase activity [GO:0080130]; pyridoxal phosphate binding [GO:0030170]	#N/A	Nuclear Localization										phosphoribosyl-AMP cyclohydrolase activity [GO:0004635]	phosphoribosyl-AMP cyclohydrolase activity [GO:0004635]	phosphoribosyl-AMP cyclohydrolase activity [GO:0004635]	2
TR22074|c0_g1_i1	-5.02237	4.21533e-07	0.000125029	Down Regulated	952	Insects swissprot	O46196	tr|O46196|O46196_AEDAE	#N/A	Asparagine synthetase	asparagine biosynthetic process [GO:0006529]	asparagine synthase (glutamine-hydrolyzing) activity [GO:0004066]	#N/A	NA										phosphoribosyl-AMP cyclohydrolase activity [GO:0004635]	phosphoribosyl-AMP cyclohydrolase activity [GO:0004635]	phosphoribosyl-AMP cyclohydrolase activity [GO:0004635]	2
TR34042|c0_g1_i1	-3.66649	9.80229e-08	3.7839e-05	Down Regulated	1151	Insects swissprot	V5GT55	tr|V5GT55|V5GT55_ANOGL	#N/A	Annexin	#N/A	calcium-dependent phospholipid binding [GO:0005544]; calcium ion binding [GO:0005509]	#N/A	Nuclear Localization										phosphogluconate dehydrogenase (decarboxylating) activity [GO:0004616]	phosphogluconate dehydrogenase (decarboxylating) activity [GO:0004616]	phosphogluconate dehydrogenase (decarboxylating) activity [GO:0004616]	2
TR11377|c0_g2_i1	-4.29462	2.01636e-06	0.000441689	Down Regulated	1217	Insects swissprot	A0A026VWZ6	tr|A0A026VWZ6|A0A026VWZ6_CERBI	#N/A	Alanyl-tRNA synthetase, cytoplasmic	alanyl-tRNA aminoacylation [GO:0006419]	alanine-tRNA ligase activity [GO:0004813]; ATP binding [GO:0005524]; metal ion binding [GO:0046872]; tRNA binding [GO:0000049]	cytoplasm [GO:0005737]	NA										phenylalanine-tRNA ligase activity [GO:0004826]	phenylalanine-tRNA ligase activity [GO:0004826]	phenylalanine-tRNA ligase activity [GO:0004826]	4
TR50870|c0_g1_i1	-4.80735	3.343e-05	0.00443192	Down Regulated	405	Insects swissprot	A0A067QNU3	tr|A0A067QNU3|A0A067QNU3_ZOONE	#N/A	Alanyl-tRNA synthetase, cytoplasmic	alanyl-tRNA aminoacylation [GO:0006419]	alanine-tRNA ligase activity [GO:0004813]; ATP binding [GO:0005524]; metal ion binding [GO:0046872]; tRNA binding [GO:0000049]	cytoplasm [GO:0005737]	Nuclear Localization										peroxidase activity [GO:0004601]	peroxidase activity [GO:0004601]	peroxidase activity [GO:0004601]	1
TR11377|c0_g1_i1	-3.71425	7.06504e-05	0.00826563	Down Regulated	852	Insects swissprot	I4DNB2	tr|I4DNB2|I4DNB2_PAPXU	#N/A	Alanyl-tRNA synthetase	alanyl-tRNA aminoacylation [GO:0006419]	alanine-tRNA ligase activity [GO:0004813]; ATP binding [GO:0005524]; nucleic acid binding [GO:0003676]	cytoplasm [GO:0005737]	NA										peptidase inhibitor activity [GO:0030414]	peptidase inhibitor activity [GO:0030414]	peptidase inhibitor activity [GO:0030414]	3
TR36311|c0_g1_i1	-5.08746	0.000245514	0.0231405	Down Regulated	359	Insects swissprot	A0NAD9	tr|A0NAD9|A0NAD9_ANOGA	#N/A	AGAP012601-PA (Fragment)	#N/A	deaminase activity [GO:0019239]	#N/A	NA										peptidase inhibitor activity [GO:0030414]	peptidase inhibitor activity [GO:0030414]	peptidase inhibitor activity [GO:0030414]	3
TR28548|c0_g2_i1	-3.60334	2.74093e-05	0.00373756	Down Regulated	1103	Insects swissprot	A0A084WA17	tr|A0A084WA17|A0A084WA17_9DIPT	#N/A	AGAP003156-PA-like protein	isoleucyl-tRNA aminoacylation [GO:0006428]	aminoacyl-tRNA editing activity [GO:0002161]; ATP binding [GO:0005524]; isoleucine-tRNA ligase activity [GO:0004822]	cytoplasm [GO:0005737]	NA										penicillin binding [GO:0008658]	penicillin binding [GO:0008658]	penicillin binding [GO:0008658]	3
TR28548|c0_g3_i1	-3.76553	0.000203406	0.0198641	Down Regulated	457	Insects swissprot	A0A084WA17	tr|A0A084WA17|A0A084WA17_9DIPT	#N/A	AGAP003156-PA-like protein	isoleucyl-tRNA aminoacylation [GO:0006428]	aminoacyl-tRNA editing activity [GO:0002161]; ATP binding [GO:0005524]; isoleucine-tRNA ligase activity [GO:0004822]	cytoplasm [GO:0005737]	NA										penicillin binding [GO:0008658]	penicillin binding [GO:0008658]	penicillin binding [GO:0008658]	3
TR35887|c0_g1_i1	-2.20696	0.000268976	0.024601	Down Regulated	2670	Insects swissprot	Q7PX63	tr|Q7PX63|Q7PX63_ANOGA	ko01100-Metabolic pathways ; ko00510-N-Glycan biosynthesis ; ko00513-Various types of N-glycan biosynthesis	AGAP001232-PA	#N/A	#N/A	#N/A	NA										oxo-acid-lyase activity [GO:0016833]	oxo-acid-lyase activity [GO:0016833]	oxo-acid-lyase activity [GO:0016833]	2
TR15329|c0_g1_i1	-3.36457	3.14555e-05	0.00419132	Down Regulated	1077	Insects swissprot	Q177P8	tr|Q177P8|Q177P8_AEDAE	#N/A	AAEL006065-PA	#N/A	methyltransferase activity [GO:0008168]	#N/A	NA										oxidoreductase activity [GO:0016491]	oxidoreductase activity [GO:0016491]	oxidoreductase activity [GO:0016491]	18
TR30438|c0_g1_i1	-3.49923	5.1158e-05	0.00642523	Down Regulated	1040	Insects swissprot	Q1HRT6	tr|Q1HRT6|Q1HRT6_AEDAE	ko03010-Ribosome	AAEL002534-PA (Ribosomal protein L10)	translation [GO:0006412]	structural constituent of ribosome [GO:0003735]	ribosome [GO:0005840]	Nuclear Localization										nucleotide binding [GO:0000166]	nucleotide binding [GO:0000166]	nucleotide binding [GO:0000166]	6
TR4782|c0_g1_i1	-3.40939	0.000321504	0.028456	Down Regulated	678	Insects swissprot	A0A067QXQ3	tr|A0A067QXQ3|A0A067QXQ3_ZOONE	#N/A	60S ribosomal protein L27	translation [GO:0006412]	structural constituent of ribosome [GO:0003735]	ribosome [GO:0005840]	NA										nucleic acid binding [GO:0003676]	nucleic acid binding [GO:0003676]	nucleic acid binding [GO:0003676]	44
TR48186|c0_g1_i1	-4.02237	0.000117935	0.0126356	Down Regulated	629	Insects swissprot	A0A0A9WZB7	tr|A0A0A9WZB7|A0A0A9WZB7_LYGHE	#N/A	30S ribosomal protein S16	translation [GO:0006412]	structural constituent of ribosome [GO:0003735]	ribosome [GO:0005840]	NA										NADP binding [GO:0050661]	NADP binding [GO:0050661]	NADP binding [GO:0050661]	10
TR64203|c0_g1_i1	-3.47249	0.000133278	0.0140219	Down Regulated	312	Insects swissprot	A0A023EY98	tr|A0A023EY98|A0A023EY98_TRIIF	#N/A	30S ribosomal protein S15 (Fragment)	translation [GO:0006412]	structural constituent of ribosome [GO:0003735]	ribosome [GO:0005840]	Nuclear Localization										NADP binding [GO:0050661]	NADP binding [GO:0050661]	NADP binding [GO:0050661]	10
TR27634|c2_g1_i1	-4.34792	3.30783e-07	0.000106538	Down Regulated	881	Insects swissprot	V9IK01	tr|V9IK01|V9IK01_APICE	#N/A	2-oxoglutarate dehydrogenase	tricarboxylic acid cycle [GO:0006099]	oxoglutarate dehydrogenase (succinyl-transferring) activity [GO:0004591]; thiamine pyrophosphate binding [GO:0030976]	#N/A	Transmembrane										NAD binding [GO:0051287]	NAD binding [GO:0051287]	NAD binding [GO:0051287]	8
TR18583|c0_g1_i1	-4.45943	0.000193515	0.0193143	Down Regulated	858	Insects swissprot	V5GKR1	tr|V5GKR1|V5GKR1_ANOGL	#N/A	1-aminocyclopropane-1-carboxylate oxidase (Fragment)	#N/A	oxidoreductase activity [GO:0016491]	#N/A	Nuclear Localization										NAD binding [GO:0051287]	NAD binding [GO:0051287]	NAD binding [GO:0051287]	8
																								N(6)-L-threonylcarbamoyladenine synthase [GO:0061711]	N(6)-L-threonylcarbamoyladenine synthase [GO:0061711]	N(6)-L-threonylcarbamoyladenine synthase [GO:0061711]	1
																								N,N-dimethylaniline monooxygenase activity [GO:0004499]	N,N-dimethylaniline monooxygenase activity [GO:0004499]	N,N-dimethylaniline monooxygenase activity [GO:0004499]	1
																								N-acetyltransferase activity [GO:0008080]	N-acetyltransferase activity [GO:0008080]	N-acetyltransferase activity [GO:0008080]	1
																								N-acetylmuramoyl-L-alanine amidase activity [GO:0008745]	N-acetylmuramoyl-L-alanine amidase activity [GO:0008745]	N-acetylmuramoyl-L-alanine amidase activity [GO:0008745]	1
																								motor activity [GO:0003774]	motor activity [GO:0003774]	motor activity [GO:0003774]	3
																								monooxygenase activity [GO:0004497]	monooxygenase activity [GO:0004497]	monooxygenase activity [GO:0004497]	2
																								monooxygenase activity [GO:0004497]	monooxygenase activity [GO:0004497]	monooxygenase activity [GO:0004497]	2
																								molybdenum ion binding [GO:0030151]	molybdenum ion binding [GO:0030151]	molybdenum ion binding [GO:0030151]	2
																								molybdenum ion binding [GO:0030151]	molybdenum ion binding [GO:0030151]	molybdenum ion binding [GO:0030151]	2
																								mismatched DNA binding [GO:0030983]	mismatched DNA binding [GO:0030983]	mismatched DNA binding [GO:0030983]	4
																								mismatched DNA binding [GO:0030983]	mismatched DNA binding [GO:0030983]	mismatched DNA binding [GO:0030983]	4
																								mismatched DNA binding [GO:0030983]	mismatched DNA binding [GO:0030983]	mismatched DNA binding [GO:0030983]	4
																								mismatched DNA binding [GO:0030983]	mismatched DNA binding [GO:0030983]	mismatched DNA binding [GO:0030983]	4
																								methyltransferase activity [GO:0008168]	methyltransferase activity [GO:0008168]	methyltransferase activity [GO:0008168]	4
																								methyltransferase activity [GO:0008168]	methyltransferase activity [GO:0008168]	methyltransferase activity [GO:0008168]	4
																								methionine adenosyltransferase activity [GO:0004478]	methionine adenosyltransferase activity [GO:0004478]	methionine adenosyltransferase activity [GO:0004478]	3
																								methionine adenosyltransferase activity [GO:0004478]	methionine adenosyltransferase activity [GO:0004478]	methionine adenosyltransferase activity [GO:0004478]	3
																								methionine adenosyltransferase activity [GO:0004478]	methionine adenosyltransferase activity [GO:0004478]	methionine adenosyltransferase activity [GO:0004478]	3
																								metalloexopeptidase activity [GO:0008235]	metalloexopeptidase activity [GO:0008235]	metalloexopeptidase activity [GO:0008235]	2
																								metalloexopeptidase activity [GO:0008235]	metalloexopeptidase activity [GO:0008235]	metalloexopeptidase activity [GO:0008235]	2
																								metalloendopeptidase activity [GO:0004222]	metalloendopeptidase activity [GO:0004222]	metalloendopeptidase activity [GO:0004222]	5
																								metal ion binding [GO:0046872]	metal ion binding [GO:0046872]	metal ion binding [GO:0046872]	39
																								metal ion binding [GO:0046872]	metal ion binding [GO:0046872]	metal ion binding [GO:0046872]	39
																								metal ion binding [GO:0046872]	metal ion binding [GO:0046872]	metal ion binding [GO:0046872]	39
																								metal ion binding [GO:0046872]	metal ion binding [GO:0046872]	metal ion binding [GO:0046872]	39
																								metal ion binding [GO:0046872]	metal ion binding [GO:0046872]	metal ion binding [GO:0046872]	39
																								metal ion binding [GO:0046872]	metal ion binding [GO:0046872]	metal ion binding [GO:0046872]	39
																								metal ion binding [GO:0046872]	metal ion binding [GO:0046872]	metal ion binding [GO:0046872]	39
																								metal ion binding [GO:0046872]	metal ion binding [GO:0046872]	metal ion binding [GO:0046872]	39
																								metal ion binding [GO:0046872]	metal ion binding [GO:0046872]	metal ion binding [GO:0046872]	39
																								metal ion binding [GO:0046872]	metal ion binding [GO:0046872]	metal ion binding [GO:0046872]	39
																								metal ion binding [GO:0046872]	metal ion binding [GO:0046872]	metal ion binding [GO:0046872]	39
																								metal ion binding [GO:0046872]	metal ion binding [GO:0046872]	metal ion binding [GO:0046872]	39
																								metal ion binding [GO:0046872]	metal ion binding [GO:0046872]	metal ion binding [GO:0046872]	39
																								metal ion binding [GO:0046872]	metal ion binding [GO:0046872]	metal ion binding [GO:0046872]	39
																								metal ion binding [GO:0046872]	metal ion binding [GO:0046872]	metal ion binding [GO:0046872]	39
																								metal ion binding [GO:0046872]	metal ion binding [GO:0046872]	metal ion binding [GO:0046872]	39
																								metal ion binding [GO:0046872]	metal ion binding [GO:0046872]	metal ion binding [GO:0046872]	39
																								metal ion binding [GO:0046872]	metal ion binding [GO:0046872]	metal ion binding [GO:0046872]	39
																								metal ion binding [GO:0046872]	metal ion binding [GO:0046872]	metal ion binding [GO:0046872]	39
																								metal ion binding [GO:0046872]	metal ion binding [GO:0046872]	metal ion binding [GO:0046872]	39
																								metal ion binding [GO:0046872]	metal ion binding [GO:0046872]	metal ion binding [GO:0046872]	39
																								metal ion binding [GO:0046872]	metal ion binding [GO:0046872]	metal ion binding [GO:0046872]	39
																								metal ion binding [GO:0046872]	metal ion binding [GO:0046872]	metal ion binding [GO:0046872]	39
																								metal ion binding [GO:0046872]	metal ion binding [GO:0046872]	metal ion binding [GO:0046872]	39
																								metal ion binding [GO:0046872]	metal ion binding [GO:0046872]	metal ion binding [GO:0046872]	39
																								metal ion binding [GO:0046872]	metal ion binding [GO:0046872]	metal ion binding [GO:0046872]	39
																								metal ion binding [GO:0046872]	metal ion binding [GO:0046872]	metal ion binding [GO:0046872]	39
																								metal ion binding [GO:0046872]	metal ion binding [GO:0046872]	metal ion binding [GO:0046872]	39
																								manganese ion binding [GO:0030145]	manganese ion binding [GO:0030145]	manganese ion binding [GO:0030145]	1
																								magnesium ion binding [GO:0000287]	magnesium ion binding [GO:0000287]	magnesium ion binding [GO:0000287]	14
																								magnesium ion binding [GO:0000287]	magnesium ion binding [GO:0000287]	magnesium ion binding [GO:0000287]	14
																								magnesium ion binding [GO:0000287]	magnesium ion binding [GO:0000287]	magnesium ion binding [GO:0000287]	14
																								magnesium ion binding [GO:0000287]	magnesium ion binding [GO:0000287]	magnesium ion binding [GO:0000287]	14
																								magnesium ion binding [GO:0000287]	magnesium ion binding [GO:0000287]	magnesium ion binding [GO:0000287]	14
																								magnesium ion binding [GO:0000287]	magnesium ion binding [GO:0000287]	magnesium ion binding [GO:0000287]	14
																								magnesium ion binding [GO:0000287]	magnesium ion binding [GO:0000287]	magnesium ion binding [GO:0000287]	14
																								magnesium ion binding [GO:0000287]	magnesium ion binding [GO:0000287]	magnesium ion binding [GO:0000287]	14
																								magnesium ion binding [GO:0000287]	magnesium ion binding [GO:0000287]	magnesium ion binding [GO:0000287]	14
																								magnesium ion binding [GO:0000287]	magnesium ion binding [GO:0000287]	magnesium ion binding [GO:0000287]	14
																								magnesium ion binding [GO:0000287]	magnesium ion binding [GO:0000287]	magnesium ion binding [GO:0000287]	14
																								magnesium ion binding [GO:0000287]	magnesium ion binding [GO:0000287]	magnesium ion binding [GO:0000287]	14
																								lysine-tRNA ligase activity [GO:0004824]	lysine-tRNA ligase activity [GO:0004824]	lysine-tRNA ligase activity [GO:0004824]	2
																								lysine-tRNA ligase activity [GO:0004824]	lysine-tRNA ligase activity [GO:0004824]	lysine-tRNA ligase activity [GO:0004824]	2
																								lipoyl(octanoyl) transferase activity [GO:0033819]	lipoyl(octanoyl) transferase activity [GO:0033819]	lipoyl(octanoyl) transferase activity [GO:0033819]	1
																								lipoate synthase activity [GO:0016992]	lipoate synthase activity [GO:0016992]	lipoate synthase activity [GO:0016992]	1
																								lipid binding [GO:0008289]	lipid binding [GO:0008289]	lipid binding [GO:0008289]	5
																								lipid binding [GO:0008289]	lipid binding [GO:0008289]	lipid binding [GO:0008289]	5
																								ligase activity [GO:0016874]	ligase activity [GO:0016874]	ligase activity [GO:0016874]	6
																								ligase activity [GO:0016874]	ligase activity [GO:0016874]	ligase activity [GO:0016874]	6
																								ligase activity [GO:0016874]	ligase activity [GO:0016874]	ligase activity [GO:0016874]	6
																								ligase activity [GO:0016874]	ligase activity [GO:0016874]	ligase activity [GO:0016874]	6
																								leucine-tRNA ligase activity [GO:0004823]	leucine-tRNA ligase activity [GO:0004823]	leucine-tRNA ligase activity [GO:0004823]	2
																								leucine-tRNA ligase activity [GO:0004823]	leucine-tRNA ligase activity [GO:0004823]	leucine-tRNA ligase activity [GO:0004823]	2
																								L-phenylalanine:2-oxoglutarate aminotransferase activity [GO:0080130]	L-phenylalanine:2-oxoglutarate aminotransferase activity [GO:0080130]	L-phenylalanine:2-oxoglutarate aminotransferase activity [GO:0080130]	1
																								isoleucine-tRNA ligase activity [GO:0004822]	isoleucine-tRNA ligase activity [GO:0004822]	isoleucine-tRNA ligase activity [GO:0004822]	3
																								isoleucine-tRNA ligase activity [GO:0004822]	isoleucine-tRNA ligase activity [GO:0004822]	isoleucine-tRNA ligase activity [GO:0004822]	3
																								isoleucine-tRNA ligase activity [GO:0004822]	isoleucine-tRNA ligase activity [GO:0004822]	isoleucine-tRNA ligase activity [GO:0004822]	3
																								iron-sulfur cluster binding [GO:0051536]	iron-sulfur cluster binding [GO:0051536]	iron-sulfur cluster binding [GO:0051536]	5
																								iron-sulfur cluster binding [GO:0051536]	iron-sulfur cluster binding [GO:0051536]	iron-sulfur cluster binding [GO:0051536]	5
																								iron-sulfur cluster binding [GO:0051536]	iron-sulfur cluster binding [GO:0051536]	iron-sulfur cluster binding [GO:0051536]	5
																								iron-sulfur cluster binding [GO:0051536]	iron-sulfur cluster binding [GO:0051536]	iron-sulfur cluster binding [GO:0051536]	5
																								iron-sulfur cluster binding [GO:0051536]	iron-sulfur cluster binding [GO:0051536]	iron-sulfur cluster binding [GO:0051536]	5
																								iron ion binding [GO:0005506]	iron ion binding [GO:0005506]	iron ion binding [GO:0005506]	8
																								iron ion binding [GO:0005506]	iron ion binding [GO:0005506]	iron ion binding [GO:0005506]	8
																								iron ion binding [GO:0005506]	iron ion binding [GO:0005506]	iron ion binding [GO:0005506]	8
																								iron ion binding [GO:0005506]	iron ion binding [GO:0005506]	iron ion binding [GO:0005506]	8
																								iron ion binding [GO:0005506]	iron ion binding [GO:0005506]	iron ion binding [GO:0005506]	8
																								iron ion binding [GO:0005506]	iron ion binding [GO:0005506]	iron ion binding [GO:0005506]	8
																								iron ion binding [GO:0005506]	iron ion binding [GO:0005506]	iron ion binding [GO:0005506]	8
																								intramolecular oxidoreductase activity, interconverting aldoses and ketoses [GO:0016861]	intramolecular oxidoreductase activity, interconverting aldoses and ketoses [GO:0016861]	intramolecular oxidoreductase activity, interconverting aldoses and ketoses [GO:0016861]	1
																								inorganic diphosphatase activity [GO:0004427]	inorganic diphosphatase activity [GO:0004427]	inorganic diphosphatase activity [GO:0004427]	1
																								hydrolase activity, acting on ester bonds [GO:0016788]	hydrolase activity, acting on ester bonds [GO:0016788]	hydrolase activity, acting on ester bonds [GO:0016788]	2
																								hydrolase activity, acting on carbon-nitrogen (but not peptide) bonds, in cyclic amides [GO:0016812]	hydrolase activity, acting on carbon-nitrogen (but not peptide) bonds, in cyclic amides [GO:0016812]	hydrolase activity, acting on carbon-nitrogen (but not peptide) bonds, in cyclic amides [GO:0016812]	1
																								homoserine kinase activity [GO:0004413]	homoserine kinase activity [GO:0004413]	homoserine kinase activity [GO:0004413]	2
																								homoserine kinase activity [GO:0004413]	homoserine kinase activity [GO:0004413]	homoserine kinase activity [GO:0004413]	2
																								homoserine dehydrogenase activity [GO:0004412]	homoserine dehydrogenase activity [GO:0004412]	homoserine dehydrogenase activity [GO:0004412]	1
																								histidine-tRNA ligase activity [GO:0004821]	histidine-tRNA ligase activity [GO:0004821]	histidine-tRNA ligase activity [GO:0004821]	1
																								heme binding [GO:0020037]	heme binding [GO:0020037]	heme binding [GO:0020037]	5
																								heme binding [GO:0020037]	heme binding [GO:0020037]	heme binding [GO:0020037]	5
																								helicase activity [GO:0004386]	helicase activity [GO:0004386]	helicase activity [GO:0004386]	2
																								helicase activity [GO:0004386]	helicase activity [GO:0004386]	helicase activity [GO:0004386]	2
																								GTPase activity [GO:0003924]	GTPase activity [GO:0003924]	GTPase activity [GO:0003924]	17
																								GTPase activity [GO:0003924]	GTPase activity [GO:0003924]	GTPase activity [GO:0003924]	17
																								GTP binding [GO:0005525]	GTP binding [GO:0005525]	GTP binding [GO:0005525]	28
																								GTP binding [GO:0005525]	GTP binding [GO:0005525]	GTP binding [GO:0005525]	28
																								GTP binding [GO:0005525]	GTP binding [GO:0005525]	GTP binding [GO:0005525]	28
																								GTP binding [GO:0005525]	GTP binding [GO:0005525]	GTP binding [GO:0005525]	28
																								GTP binding [GO:0005525]	GTP binding [GO:0005525]	GTP binding [GO:0005525]	28
																								GTP binding [GO:0005525]	GTP binding [GO:0005525]	GTP binding [GO:0005525]	28
																								GTP binding [GO:0005525]	GTP binding [GO:0005525]	GTP binding [GO:0005525]	28
																								GTP binding [GO:0005525]	GTP binding [GO:0005525]	GTP binding [GO:0005525]	28
																								GTP binding [GO:0005525]	GTP binding [GO:0005525]	GTP binding [GO:0005525]	28
																								GTP binding [GO:0005525]	GTP binding [GO:0005525]	GTP binding [GO:0005525]	28
																								GTP binding [GO:0005525]	GTP binding [GO:0005525]	GTP binding [GO:0005525]	28
																								GTP binding [GO:0005525]	GTP binding [GO:0005525]	GTP binding [GO:0005525]	28
																								GTP binding [GO:0005525]	GTP binding [GO:0005525]	GTP binding [GO:0005525]	28
																								GTP binding [GO:0005525]	GTP binding [GO:0005525]	GTP binding [GO:0005525]	28
																								GTP binding [GO:0005525]	GTP binding [GO:0005525]	GTP binding [GO:0005525]	28
																								GTP binding [GO:0005525]	GTP binding [GO:0005525]	GTP binding [GO:0005525]	28
																								GTP binding [GO:0005525]	GTP binding [GO:0005525]	GTP binding [GO:0005525]	28
																								GTP binding [GO:0005525]	GTP binding [GO:0005525]	GTP binding [GO:0005525]	28
																								GTP binding [GO:0005525]	GTP binding [GO:0005525]	GTP binding [GO:0005525]	28
																								GTP binding [GO:0005525]	GTP binding [GO:0005525]	GTP binding [GO:0005525]	28
																								GTP binding [GO:0005525]	GTP binding [GO:0005525]	GTP binding [GO:0005525]	28
																								glycine-tRNA ligase activity [GO:0004820]	glycine-tRNA ligase activity [GO:0004820]	glycine-tRNA ligase activity [GO:0004820]	1
																								glutamine-tRNA ligase activity [GO:0004819]	glutamine-tRNA ligase activity [GO:0004819]	glutamine-tRNA ligase activity [GO:0004819]	1
																								glutamine-fructose-6-phosphate transaminase (isomerizing) activity [GO:0004360]	glutamine-fructose-6-phosphate transaminase (isomerizing) activity [GO:0004360]	glutamine-fructose-6-phosphate transaminase (isomerizing) activity [GO:0004360]	1
																								glutamate-tRNA ligase activity [GO:0004818]	glutamate-tRNA ligase activity [GO:0004818]	glutamate-tRNA ligase activity [GO:0004818]	1
																								glutamate synthase (NADH) activity [GO:0016040]	glutamate synthase (NADH) activity [GO:0016040]	glutamate synthase (NADH) activity [GO:0016040]	2
																								glutamate synthase (NADH) activity [GO:0016040]	glutamate synthase (NADH) activity [GO:0016040]	glutamate synthase (NADH) activity [GO:0016040]	2
																								gluconate transmembrane transporter activity [GO:0015128]	gluconate transmembrane transporter activity [GO:0015128]	gluconate transmembrane transporter activity [GO:0015128]	1
																								GABA-A receptor activity [GO:0004890]	GABA-A receptor activity [GO:0004890]	GABA-A receptor activity [GO:0004890]	1
																								FMN binding [GO:0010181]	FMN binding [GO:0010181]	FMN binding [GO:0010181]	5
																								FMN binding [GO:0010181]	FMN binding [GO:0010181]	FMN binding [GO:0010181]	5
																								FMN binding [GO:0010181]	FMN binding [GO:0010181]	FMN binding [GO:0010181]	5
																								flavin adenine dinucleotide binding [GO:0050660]	flavin adenine dinucleotide binding [GO:0050660]	flavin adenine dinucleotide binding [GO:0050660]	7
																								flavin adenine dinucleotide binding [GO:0050660]	flavin adenine dinucleotide binding [GO:0050660]	flavin adenine dinucleotide binding [GO:0050660]	7
																								flavin adenine dinucleotide binding [GO:0050660]	flavin adenine dinucleotide binding [GO:0050660]	flavin adenine dinucleotide binding [GO:0050660]	7
																								fatty acid transporter activity [GO:0015245]	fatty acid transporter activity [GO:0015245]	fatty acid transporter activity [GO:0015245]	1
																								extracellular matrix structural constituent [GO:0005201]	extracellular matrix structural constituent [GO:0005201]	extracellular matrix structural constituent [GO:0005201]	3
																								extracellular matrix structural constituent [GO:0005201]	extracellular matrix structural constituent [GO:0005201]	extracellular matrix structural constituent [GO:0005201]	3
																								extracellular matrix structural constituent [GO:0005201]	extracellular matrix structural constituent [GO:0005201]	extracellular matrix structural constituent [GO:0005201]	3
																								electron carrier activity [GO:0009055]	electron carrier activity [GO:0009055]	electron carrier activity [GO:0009055]	6
																								electron carrier activity [GO:0009055]	electron carrier activity [GO:0009055]	electron carrier activity [GO:0009055]	6
																								DNA-directed RNA polymerase activity [GO:0003899]	DNA-directed RNA polymerase activity [GO:0003899]	DNA-directed RNA polymerase activity [GO:0003899]	3
																								DNA-directed RNA polymerase activity [GO:0003899]	DNA-directed RNA polymerase activity [GO:0003899]	DNA-directed RNA polymerase activity [GO:0003899]	3
																								DNA-directed RNA polymerase activity [GO:0003899]	DNA-directed RNA polymerase activity [GO:0003899]	DNA-directed RNA polymerase activity [GO:0003899]	3
																								DNA-directed DNA polymerase activity [GO:0003887]	DNA-directed DNA polymerase activity [GO:0003887]	DNA-directed DNA polymerase activity [GO:0003887]	3
																								DNA-directed DNA polymerase activity [GO:0003887]	DNA-directed DNA polymerase activity [GO:0003887]	DNA-directed DNA polymerase activity [GO:0003887]	3
																								DNA-directed DNA polymerase activity [GO:0003887]	DNA-directed DNA polymerase activity [GO:0003887]	DNA-directed DNA polymerase activity [GO:0003887]	3
																								DNA topoisomerase type II (ATP-hydrolyzing) activity [GO:0003918]	DNA topoisomerase type II (ATP-hydrolyzing) activity [GO:0003918]	DNA topoisomerase type II (ATP-hydrolyzing) activity [GO:0003918]	4
																								DNA topoisomerase type II (ATP-hydrolyzing) activity [GO:0003918]	DNA topoisomerase type II (ATP-hydrolyzing) activity [GO:0003918]	DNA topoisomerase type II (ATP-hydrolyzing) activity [GO:0003918]	4
																								DNA topoisomerase type II (ATP-hydrolyzing) activity [GO:0003918]	DNA topoisomerase type II (ATP-hydrolyzing) activity [GO:0003918]	DNA topoisomerase type II (ATP-hydrolyzing) activity [GO:0003918]	4
																								DNA topoisomerase type II (ATP-hydrolyzing) activity [GO:0003918]	DNA topoisomerase type II (ATP-hydrolyzing) activity [GO:0003918]	DNA topoisomerase type II (ATP-hydrolyzing) activity [GO:0003918]	4
																								DNA topoisomerase type I activity [GO:0003917]	DNA topoisomerase type I activity [GO:0003917]	DNA topoisomerase type I activity [GO:0003917]	2
																								DNA topoisomerase type I activity [GO:0003917]	DNA topoisomerase type I activity [GO:0003917]	DNA topoisomerase type I activity [GO:0003917]	2
																								DNA polymerase processivity factor activity [GO:0030337]	DNA polymerase processivity factor activity [GO:0030337]	DNA polymerase processivity factor activity [GO:0030337]	1
																								DNA helicase activity [GO:0003678]	DNA helicase activity [GO:0003678]	DNA helicase activity [GO:0003678]	3
																								DNA helicase activity [GO:0003678]	DNA helicase activity [GO:0003678]	DNA helicase activity [GO:0003678]	3
																								DNA binding [GO:0003677]	DNA binding [GO:0003677]	DNA binding [GO:0003677]	147
																								DNA binding [GO:0003677]	DNA binding [GO:0003677]	DNA binding [GO:0003677]	147
																								DNA binding [GO:0003677]	DNA binding [GO:0003677]	DNA binding [GO:0003677]	147
																								DNA binding [GO:0003677]	DNA binding [GO:0003677]	DNA binding [GO:0003677]	147
																								DNA binding [GO:0003677]	DNA binding [GO:0003677]	DNA binding [GO:0003677]	147
																								DNA binding [GO:0003677]	DNA binding [GO:0003677]	DNA binding [GO:0003677]	147
																								DNA binding [GO:0003677]	DNA binding [GO:0003677]	DNA binding [GO:0003677]	147
																								DNA (cytosine-5-)-methyltransferase activity [GO:0003886]	DNA (cytosine-5-)-methyltransferase activity [GO:0003886]	DNA (cytosine-5-)-methyltransferase activity [GO:0003886]	1
																								diaminohydroxyphosphoribosylaminopyrimidine deaminase activity [GO:0008835]	diaminohydroxyphosphoribosylaminopyrimidine deaminase activity [GO:0008835]	diaminohydroxyphosphoribosylaminopyrimidine deaminase activity [GO:0008835]	1
																								dethiobiotin synthase activity [GO:0004141]	dethiobiotin synthase activity [GO:0004141]	dethiobiotin synthase activity [GO:0004141]	1
																								D-alanine-D-alanine ligase activity [GO:0008716]	D-alanine-D-alanine ligase activity [GO:0008716]	D-alanine-D-alanine ligase activity [GO:0008716]	1
																								cytochrome-c oxidase activity [GO:0004129]	cytochrome-c oxidase activity [GO:0004129]	cytochrome-c oxidase activity [GO:0004129]	3
																								cytidylate kinase activity [GO:0004127]	cytidylate kinase activity [GO:0004127]	cytidylate kinase activity [GO:0004127]	1
																								cysteine-type peptidase activity [GO:0008234]	cysteine-type peptidase activity [GO:0008234]	cysteine-type peptidase activity [GO:0008234]	4
																								coenzyme binding [GO:0050662]	coenzyme binding [GO:0050662]	coenzyme binding [GO:0050662]	3
																								coenzyme binding [GO:0050662]	coenzyme binding [GO:0050662]	coenzyme binding [GO:0050662]	3
																								cell adhesion molecule binding [GO:0050839]	cell adhesion molecule binding [GO:0050839]	cell adhesion molecule binding [GO:0050839]	1
																								catalytic activity [GO:0003824]	catalytic activity [GO:0003824]	catalytic activity [GO:0003824]	10
																								carbamoyl-phosphate synthase (glutamine-hydrolyzing) activity [GO:0004088]	carbamoyl-phosphate synthase (glutamine-hydrolyzing) activity [GO:0004088]	carbamoyl-phosphate synthase (glutamine-hydrolyzing) activity [GO:0004088]	2
																								carbamoyl-phosphate synthase (glutamine-hydrolyzing) activity [GO:0004088]	carbamoyl-phosphate synthase (glutamine-hydrolyzing) activity [GO:0004088]	carbamoyl-phosphate synthase (glutamine-hydrolyzing) activity [GO:0004088]	2
																								calcium ion binding [GO:0005509]	calcium ion binding [GO:0005509]	calcium ion binding [GO:0005509]	31
																								calcium ion binding [GO:0005509]	calcium ion binding [GO:0005509]	calcium ion binding [GO:0005509]	31
																								calcium ion binding [GO:0005509]	calcium ion binding [GO:0005509]	calcium ion binding [GO:0005509]	31
																								calcium ion binding [GO:0005509]	calcium ion binding [GO:0005509]	calcium ion binding [GO:0005509]	31
																								cadherin binding [GO:0045296]	cadherin binding [GO:0045296]	cadherin binding [GO:0045296]	1
																								biotin synthase activity [GO:0004076]	biotin synthase activity [GO:0004076]	biotin synthase activity [GO:0004076]	1
																								biotin carboxylase activity [GO:0004075]	biotin carboxylase activity [GO:0004075]	biotin carboxylase activity [GO:0004075]	2
																								biotin carboxylase activity [GO:0004075]	biotin carboxylase activity [GO:0004075]	biotin carboxylase activity [GO:0004075]	2
																								ATP-dependent peptidase activity [GO:0004176]	ATP-dependent peptidase activity [GO:0004176]	ATP-dependent peptidase activity [GO:0004176]	1
																								ATP-dependent DNA helicase activity [GO:0004003]	ATP-dependent DNA helicase activity [GO:0004003]	ATP-dependent DNA helicase activity [GO:0004003]	1
																								ATP binding [GO:0005524]	ATP binding [GO:0005524]	ATP binding [GO:0005524]	109
																								ATP binding [GO:0005524]	ATP binding [GO:0005524]	ATP binding [GO:0005524]	109
																								ATP binding [GO:0005524]	ATP binding [GO:0005524]	ATP binding [GO:0005524]	109
																								ATP binding [GO:0005524]	ATP binding [GO:0005524]	ATP binding [GO:0005524]	109
																								ATP binding [GO:0005524]	ATP binding [GO:0005524]	ATP binding [GO:0005524]	109
																								ATP binding [GO:0005524]	ATP binding [GO:0005524]	ATP binding [GO:0005524]	109
																								ATP binding [GO:0005524]	ATP binding [GO:0005524]	ATP binding [GO:0005524]	109
																								ATP binding [GO:0005524]	ATP binding [GO:0005524]	ATP binding [GO:0005524]	109
																								ATP binding [GO:0005524]	ATP binding [GO:0005524]	ATP binding [GO:0005524]	109
																								ATP binding [GO:0005524]	ATP binding [GO:0005524]	ATP binding [GO:0005524]	109
																								ATP binding [GO:0005524]	ATP binding [GO:0005524]	ATP binding [GO:0005524]	109
																								ATP binding [GO:0005524]	ATP binding [GO:0005524]	ATP binding [GO:0005524]	109
																								ATP binding [GO:0005524]	ATP binding [GO:0005524]	ATP binding [GO:0005524]	109
																								ATP binding [GO:0005524]	ATP binding [GO:0005524]	ATP binding [GO:0005524]	109
																								ATP binding [GO:0005524]	ATP binding [GO:0005524]	ATP binding [GO:0005524]	109
																								ATP binding [GO:0005524]	ATP binding [GO:0005524]	ATP binding [GO:0005524]	109
																								ATP binding [GO:0005524]	ATP binding [GO:0005524]	ATP binding [GO:0005524]	109
																								ATP binding [GO:0005524]	ATP binding [GO:0005524]	ATP binding [GO:0005524]	109
																								ATP binding [GO:0005524]	ATP binding [GO:0005524]	ATP binding [GO:0005524]	109
																								ATP binding [GO:0005524]	ATP binding [GO:0005524]	ATP binding [GO:0005524]	109
																								ATP binding [GO:0005524]	ATP binding [GO:0005524]	ATP binding [GO:0005524]	109
																								ATP binding [GO:0005524]	ATP binding [GO:0005524]	ATP binding [GO:0005524]	109
																								ATP binding [GO:0005524]	ATP binding [GO:0005524]	ATP binding [GO:0005524]	109
																								ATP binding [GO:0005524]	ATP binding [GO:0005524]	ATP binding [GO:0005524]	109
																								ATP binding [GO:0005524]	ATP binding [GO:0005524]	ATP binding [GO:0005524]	109
																								ATP binding [GO:0005524]	ATP binding [GO:0005524]	ATP binding [GO:0005524]	109
																								ATP binding [GO:0005524]	ATP binding [GO:0005524]	ATP binding [GO:0005524]	109
																								ATP binding [GO:0005524]	ATP binding [GO:0005524]	ATP binding [GO:0005524]	109
																								ATP binding [GO:0005524]	ATP binding [GO:0005524]	ATP binding [GO:0005524]	109
																								ATP binding [GO:0005524]	ATP binding [GO:0005524]	ATP binding [GO:0005524]	109
																								ATP binding [GO:0005524]	ATP binding [GO:0005524]	ATP binding [GO:0005524]	109
																								ATP binding [GO:0005524]	ATP binding [GO:0005524]	ATP binding [GO:0005524]	109
																								ATP binding [GO:0005524]	ATP binding [GO:0005524]	ATP binding [GO:0005524]	109
																								ATP binding [GO:0005524]	ATP binding [GO:0005524]	ATP binding [GO:0005524]	109
																								ATP binding [GO:0005524]	ATP binding [GO:0005524]	ATP binding [GO:0005524]	109
																								ATP binding [GO:0005524]	ATP binding [GO:0005524]	ATP binding [GO:0005524]	109
																								ATP binding [GO:0005524]	ATP binding [GO:0005524]	ATP binding [GO:0005524]	109
																								ATP binding [GO:0005524]	ATP binding [GO:0005524]	ATP binding [GO:0005524]	109
																								aspartate carbamoyltransferase activity [GO:0004070]	aspartate carbamoyltransferase activity [GO:0004070]	aspartate carbamoyltransferase activity [GO:0004070]	3
																								aspartate carbamoyltransferase activity [GO:0004070]	aspartate carbamoyltransferase activity [GO:0004070]	aspartate carbamoyltransferase activity [GO:0004070]	3
																								aspartate carbamoyltransferase activity [GO:0004070]	aspartate carbamoyltransferase activity [GO:0004070]	aspartate carbamoyltransferase activity [GO:0004070]	3
																								argininosuccinate synthase activity [GO:0004055]	argininosuccinate synthase activity [GO:0004055]	argininosuccinate synthase activity [GO:0004055]	2
																								argininosuccinate synthase activity [GO:0004055]	argininosuccinate synthase activity [GO:0004055]	argininosuccinate synthase activity [GO:0004055]	2
																								4 iron, 4 sulfur cluster binding [GO:0051539]	4 iron, 4 sulfur cluster binding [GO:0051539]	4 iron, 4 sulfur cluster binding [GO:0051539]	9
