# Supplementary material for: De Novo Transcriptome Profiling of Mustard Aphid (Lipaphis erysimi) and Differential Expression of Transcripts Associated with Feeding and Non-Feeding Conditions and Developmental Stages
Source: Insects. 2024 Sep 9;15(9):682. doi: 10.3390/insects15090682 (PMC11432475; doi:10.3390/insects15090682)
Supplement: Supplementary file 1 [file insects-15-00682-s001.zip › Table S5.xlsx]

## Sheet: Sheet1
Table S5
Transcript_ID	padj_Feed_Vs_Starved	Expression_Type_Feed_Vs_Adult_Starved	Transcript_Length	Blast Database	Uniprot_ID	Blast_Hit_ID	KEGG Pathway	Organism	Gene ontology (biological process)	Gene ontology (molecular function)	Gene ontology (cellular component)	Protein Name	Protein prediction
TR31835|c0_g1_i1	9.86492e-07	Feed Specific	1534	Insects swissprot	J9K350	tr|J9K350|J9K350_ACYPI	#N/A	Acyrthosiphon pisum (Pea aphid)	#N/A	substrate-specific transmembrane transporter activity [GO:0022891]	integral component of membrane [GO:0016021]	Uncharacterized protein	NA
TR25089|c0_g1_i1	0.000160564	Feed Specific	611	Insects swissprot	K7J6J0	tr|K7J6J0|K7J6J0_NASVI	#N/A	Nasonia vitripennis (Parasitic wasp)	#N/A	copper ion binding [GO:0005507]; oxidoreductase activity [GO:0016491]	#N/A	Uncharacterized protein	NA
TR31716|c0_g1_i2	0.0305643	Feed Specific	799	Insects swissprot	J3JV25	tr|J3JV25|J3JV25_DENPD	#N/A	Dendroctonus ponderosae (Mountain pine beetle)	#N/A	hydrolase activity [GO:0016787]	#N/A	Uncharacterized protein	NA
TR21477|c0_g1_i1	0.0376012	Feed Specific	285	Insects swissprot	K7JTM0	tr|K7JTM0|K7JTM0_NASVI	#N/A	Nasonia vitripennis (Parasitic wasp)	#N/A	#N/A	#N/A	Uncharacterized protein	NA
TR8703|c0_g1_i1	0.00086125	Feed Specific	668	Insects swissprot	V5IAQ9	tr|V5IAQ9|V5IAQ9_ANOGL	#N/A	Anoplophora glabripennis (Asian longhorn beetle) (Anoplophora nobilis)	#N/A	transaminase activity [GO:0008483]	#N/A	Serine--pyruvate aminotransferase, mitochondrial (Fragment)	NA
TR32111|c0_g1_i1	0.00206672	Feed Specific	861	Insects swissprot	A0A088A573	tr|A0A088A573|A0A088A573_APIME	ko01100-Metabolic pathways ; ko01110-Biosynthesis of secondary metabolites ; ko01130-Biosynthesis of antibiotics ; ko01120-Microbial metabolism in diverse environments ; ko01200-Carbon metabolism ; ko04146-Peroxisome ; ko00630-Glyoxylate and dicarboxylate metabolism ; "ko00260-Glycine, serine and threonine metabolism" ; "ko00250-Alanine, aspartate and glutamate metabolism" ; ko00680-Methane metab…	Apis mellifera (Honeybee)	#N/A	alanine-glyoxylate transaminase activity [GO:0008453]; serine-pyruvate transaminase activity [GO:0004760]	#N/A	Serine--pyruvate aminotransferase (EC 2.6.1.44) (EC 2.6.1.51) (Alanine--glyoxylate aminotransferase)	NA
TR59563|c0_g1_i1	7.24559e-08	Feed Specific	632	Insects swissprot	A0A0A1XTB3	tr|A0A0A1XTB3|A0A0A1XTB3_BACCU	#N/A	Bactrocera cucurbitae (Melon fruit fly) (Dacus cucurbitae)	#N/A	#N/A	#N/A	Ripening-related protein 3	Transmembrane
TR44275|c0_g1_i1	0.000233755	Feed Specific	997	Insects swissprot	D2A6H8	tr|D2A6H8|D2A6H8_TRICA	#N/A	Tribolium castaneum (Red flour beetle)	#N/A	fatty-acyl-CoA reductase (alcohol-forming) activity [GO:0080019]	#N/A	Putative uncharacterized protein GLEAN_14982	Nuclear Localization
TR31862|c0_g1_i1	0.0473831	Feed Specific	524	Insects swissprot	E0VB02	tr|E0VB02|E0VB02_PEDHC	#N/A	Pediculus humanus subsp. corporis (Body louse)	#N/A	#N/A	#N/A	Putative uncharacterized protein	NA
TR3707|c0_g1_i1	0.00300511	Feed Specific	764	Insects swissprot	T1DJF1	tr|T1DJF1|T1DJF1_ANOAQ	#N/A	Anopheles aquasalis (Malaria mosquito)	#N/A	transporter activity [GO:0005215]	integral component of membrane [GO:0016021]	Putative aquaporin aqpan.g (Fragment)	SignalIP, Transmembrane
TR8769|c0_g1_i1	0.0305643	Feed Specific	533	Insects swissprot	B4MQJ3	tr|B4MQJ3|B4MQJ3_DROWI	#N/A	Drosophila willistoni (Fruit fly)	#N/A	transporter activity [GO:0005215]	integral component of membrane [GO:0016021]	GK21884	Transmembrane
TR42465|c0_g1_i1	0.00673642	Feed Specific	753	Insects swissprot	B4R2K9	tr|B4R2K9|B4R2K9_DROSI	#N/A	Drosophila simulans (Fruit fly)	#N/A	oxidoreductase activity [GO:0016491]	#N/A	GD16445	NA
TR13148|c0_g1_i1	0.0376012	Feed Specific	553	Insects swissprot	V5I896	tr|V5I896|V5I896_ANOGL	#N/A	Anoplophora glabripennis (Asian longhorn beetle) (Anoplophora nobilis)	#N/A	heme binding [GO:0020037]; iron ion binding [GO:0005506]; monooxygenase activity [GO:0004497]; oxidoreductase activity, acting on paired donors, with incorporation or reduction of molecular oxygen [GO:0016705]	#N/A	Cytochrome P450 6a9	NA
TR35485|c1_g1_i1	7.95966e-06	Feed Specific	653	Insects swissprot	J9HSC0	tr|J9HSC0|J9HSC0_AEDAE	#N/A	Aedes aegypti (Yellowfever mosquito) (Culex aegypti)	#N/A	2 iron, 2 sulfur cluster binding [GO:0051537]; metal ion binding [GO:0046872]; ubiquinol-cytochrome-c reductase activity [GO:0008121]	mitochondrial inner membrane [GO:0005743]; respiratory chain [GO:0070469]	Cytochrome b-c1 complex subunit Rieske, mitochondrial (EC 1.10.2.2)	Nuclear localization, Transmembrane
TR34487|c0_g3_i3	4.22409e-06	Feed Specific	569	Insects swissprot	B6A8G9	tr|B6A8G9|B6A8G9_HELAM	#N/A	Helicoverpa armigera (Cotton bollworm) (Heliothis armigera)	#N/A	#N/A	#N/A	CHK1 checkpoint-like protein (Fragment)	NA
TR4822|c0_g1_i1	3.41718e-07	Feed Specific	971	Insects swissprot	A0A084VWY8	tr|A0A084VWY8|A0A084VWY8_9DIPT	#N/A	Anopheles sinensis (Mosquito)	regulation of transcription, DNA-templated [GO:0006355]; transcription, DNA-templated [GO:0006351]	DNA binding [GO:0003677]	nucleus [GO:0005634]	SD04091p	NA
TR36027|c2_g1_i2	4.60476e-06	Feed Specific	789	Insects swissprot	V5GQ97	tr|V5GQ97|V5GQ97_ANOGL	#N/A	Anoplophora glabripennis (Asian longhorn beetle) (Anoplophora nobilis)	protein folding [GO:0006457]; response to stress [GO:0006950]	ATP binding [GO:0005524]	#N/A	Heat shock protein (Fragment)	Nuclear Localization
TR36027|c2_g1_i3	0.000441689	Feed Specific	500	Insects swissprot	V5GQ97	tr|V5GQ97|V5GQ97_ANOGL	#N/A	Anoplophora glabripennis (Asian longhorn beetle) (Anoplophora nobilis)	protein folding [GO:0006457]; response to stress [GO:0006950]	ATP binding [GO:0005524]	#N/A	Heat shock protein (Fragment)	Nuclear Localization
TR11422|c0_g1_i1	0.0376012	Feed Specific	516	NRDB All Organisms	A0A061F0N1	gi|590639559|ref|XP_007029705.1|	NA	Theobroma cacao (Cacao) (Cocoa)	pollen germination [GO:0009846]; pollen tube growth [GO:0009860]	transferase activity [GO:0016740]	cytosol [GO:0005829]	Nucleotide-diphospho-sugar transferases superfamily protein	NA
TR32079|c0_g1_i1	0.00119542	Feed Specific	353	NRDB All Organisms	A0A0L9VKF1	gi|920715433|gb|KOM55521.1|	NA	Phaseolus angularis (Azuki bean) (Vigna angularis)	photosynthesis, light harvesting [GO:0009765]; protein-chromophore linkage [GO:0018298]	chlorophyll binding [GO:0016168]; metal ion binding [GO:0046872]	chloroplast [GO:0009507]; integral component of membrane [GO:0016021]; photosystem I [GO:0009522]; photosystem II [GO:0009523]	Uncharacterized protein	Nuclear Localization
TR20491|c0_g2_i1	0.00171515	Feed Specific	255	NRDB All Organisms	B6V6T6	gi|209778997|gb|ACI87809.1|	NA	Cupressus sempervirens	photosynthesis, light harvesting [GO:0009765]; protein-chromophore linkage [GO:0018298]	chlorophyll binding [GO:0016168]	chloroplast [GO:0009507]; integral component of membrane [GO:0016021]; photosystem II [GO:0009523]	Putative chloroplast chlorophyll a/b-binding protein (Fragment)	Nuclear Localization
TR33980|c0_g1_i3	0.0198641	Feed Specific	237	NRDB All Organisms	B6T1H1	gi|195618248|gb|ACG30954.1|	NA	Zea mays (Maize)	photosynthesis, light harvesting [GO:0009765]; protein-chromophore linkage [GO:0018298]	chlorophyll binding [GO:0016168]; metal ion binding [GO:0046872]	chloroplast [GO:0009507]; integral component of membrane [GO:0016021]; photosystem I [GO:0009522]; photosystem II [GO:0009523]	Chlorophyll a-b binding protein	NA
TR35299|c0_g1_i2	3.21155e-06	Feed Specific	672	NRDB All Organisms	C6SWM3	gi|351721030|ref|NP_001236684.1|	gmx01100:Metabolic pathways - Glycine max (soybean)	Glycine max (Soybean) (Glycine hispida)	photosynthesis [GO:0015979]	NA	chloroplast [GO:0009507]; integral component of membrane [GO:0016021]; photosystem II [GO:0009523]	Uncharacterized protein	Transmembrane
TR33640|c0_g1_i1	1.06792e-05	Feed Specific	861	NRDB All Organisms	A0A0D2R862	gi|763799647|gb|KJB66602.1|	NA	Gossypium raimondii (New World cotton)	photosynthesis [GO:0015979]	calcium ion binding [GO:0005509]	extrinsic component of membrane [GO:0019898]; photosystem II oxygen evolving complex [GO:0009654]	Uncharacterized protein	NA
TR4283|c0_g1_i1	0.00206672	Feed Specific	562	NRDB All Organisms	A0A067JR52	gi|643713771|gb|KDP26436.1|	jcu01100:Metabolic pathways - Jatropha curcas##jcu00195:Photosynthesis - Jatropha curcas	Jatropha curcas (Barbados nut)	photosynthesis [GO:0015979]	NA	photosystem I reaction center [GO:0009538]	Uncharacterized protein	NA
TR36008|c0_g2_i1	0.00300511	Feed Specific	527	NRDB All Organisms	M0U3M2	gi|695061172|ref|XP_009419010.1|	mus00195:Photosynthesis - Musa acuminata (wild Malaysian banana)	Musa acuminata subsp. malaccensis (Wild banana) (Musa malaccensis)	photosynthesis [GO:0015979]	calcium ion binding [GO:0005509]	extrinsic component of membrane [GO:0019898]; photosystem II oxygen evolving complex [GO:0009654]	Uncharacterized protein	NA
TR25822|c0_g2_i1	0.0126399	Feed Specific	772	Insects swissprot	A0A0A9Z765	tr|A0A0A9Z765|A0A0A9Z765_LYGHE	#N/A	Lygus hesperus (Western plant bug)	oxidation-reduction process [GO:0055114]	#N/A	integral component of membrane [GO:0016021]	Cytochrome b reductase 1 (Fragment)	Transmembrane
TR3333|c0_g1_i1	0.000375657	Feed Specific	913	Insects swissprot	B1B557	sp|B1B557|NOSL_BOMMO	ko01100-Metabolic pathways ; ko01110-Biosynthesis of secondary metabolites ; ko01130-Biosynthesis of antibiotics ; ko00330-Arginine and proline metabolism ; ko00220-Arginine biosynthesis	Bombyx mori (Silk moth)	nitric oxide biosynthetic process [GO:0006809]	flavin adenine dinucleotide binding [GO:0050660]; FMN binding [GO:0010181]; heme binding [GO:0020037]; iron ion binding [GO:0005506]; NADP binding [GO:0050661]; nitric-oxide synthase activity [GO:0004517]	#N/A	Nitric oxide synthase-like protein (EC 1.14.13.39)	NA
TR21733|c0_g1_i1	0.00826563	Feed Specific	522	NRDB All Organisms	V7ART7	gi|593266302|ref|XP_007135329.1|	NA	Phaseolus vulgaris (Kidney bean) (French bean)	NA	NA	integral component of membrane [GO:0016021]	Uncharacterized protein	Transmembrane
TR33711|c0_g1_i2	0.00101048	Feed Specific	593	NRDB All Organisms	K4AXB4	gi|460366948|ref|XP_004229337.1|	NA	Solanum lycopersicum (Tomato) (Lycopersicon esculentum)	NA	NA	integral component of membrane [GO:0016021]	Uncharacterized protein	Signal IP
TR31824|c0_g1_i1	0.0245826	Feed Specific	822	NRDB All Organisms	U5CR10	gi|586760154|ref|XP_006854164.1|	NA	Amborella trichopoda	NA	NA	integral component of membrane [GO:0016021]	Uncharacterized protein	Nuclear localization, Transmembrane
TR44640|c0_g1_i1	0.00673642	Feed Specific	671	NRDB All Organisms	U5D7A6	gi|586767836|ref|XP_006855835.1|	NA	Amborella trichopoda	NA	NA	integral component of membrane [GO:0016021]	Uncharacterized protein	Nuclear localization, SignalIP, Transmembrane
TR54059|c0_g1_i1	0.0102098	Feed Specific	303	NRDB All Organisms	I3S711	gi|388495974|gb|AFK36053.1|	NA	Lotus japonicus (Lotus corniculatus var. japonicus)	NA	hydrolase activity, acting on ester bonds [GO:0016788]	NA	Uncharacterized protein	Nuclear localization, SignalIP
TR50339|c0_g1_i1	4.01325e-05	Feed Specific	1111	NRDB All Organisms	J3LG85	gi|573920306|ref|XP_006647756.1|	obr00906:Carotenoid biosynthesis - Oryza brachyantha (malo sina)##obr01100:Metabolic pathways - Oryza brachyantha (malo sina)	Oryza brachyantha	NA	NA	NA	Uncharacterized protein	NA
TR12262|c0_g1_i1	9.59671e-05	Feed Specific	1050	NRDB All Organisms	A0A067J931	gi|643699548|gb|KDP20256.1|	NA	Jatropha curcas (Barbados nut)	NA	hydrolase activity, acting on ester bonds [GO:0016788]	NA	Uncharacterized protein	NA
TR7011|c0_g2_i1	0.00300511	Feed Specific	816	NRDB All Organisms	U5DF05	gi|586775596|ref|XP_006857531.1|	NA	Amborella trichopoda	NA	NA	extracellular space [GO:0005615]	Uncharacterized protein	NA
TR3773|c0_g1_i2	0.000322279	Feed Specific	608	NRDB All Organisms	E3WHD7	gi|312837049|dbj|BAJ34930.1|	NA	Vitis hybrid cultivar	NA	NA	NA	Putative uncharacterized protein Tam-RVIP2	Nuclear Localization
TR35627|c1_g1_i1	5.73556e-05	Feed Specific	755	Endosymbiont Buchnera NCBI	W0HYX2	NZ_CP006570.1	NA	Sodalis praecaptivus	NA	NA	NA	Putative T3SS effector protein	Nuclear Localization
TR35641|c0_g1_i1	5.24454e-09	Feed Specific	975	NRDB All Organisms	G4WMV2	gi|351066161|gb|AEQ39055.1|	NA	Wolffia arrhiza (Rootless water meal)	NA	manganese ion binding [GO:0030145]; nutrient reservoir activity [GO:0045735]	extracellular region [GO:0005576]	Putative germin-like protein	Nuclear localization, SignalIP
TR1099|c0_g2_i1	0.0473831	Feed Specific	642	NRDB All Organisms	UPI0004E57AD2	gi|672152206|ref|XP_008797478.1|	NA	Phoenix dactylifera (Date palm)	NA	NA	NA	PREDICTED: uncharacterized protein LOC103712673 [Phoenix dactylifera]	NA
TR3283|c0_g1_i1	0.0376012	Feed Specific	488	NRDB All Organisms	UPI00057ADF96	gi|743867371|ref|XP_010905298.1|	NA	Elaeis guineensis var. tenera (Oil palm)	NA	NA	NA	PREDICTED: scarecrow-like protein 21 [Elaeis guineensis]	NA
TR36835|c0_g1_i1	0.0473831	Feed Specific	428	NRDB All Organisms	UPI00058167F1	gi|747087418|ref|XP_011091252.1|	NA	Sesamum indicum (Oriental sesame) (Sesamum orientale)	NA	NA	NA	PREDICTED: protein PROTON GRADIENT REGULATION 5, chloroplastic [Sesamum indicum]	Nuclear Localization
TR28463|c0_g1_i1	0.0305643	Feed Specific	530	NRDB All Organisms	UPI00063AC11D	gi|823173230|ref|XP_012485381.1|	NA	Gossypium raimondii (New World cotton)	NA	NA	NA	PREDICTED: photosystem II 5 kDa protein, chloroplastic [Gossypium raimondii]	Transmembrane
TR34181|c0_g1_i1	2.75645e-06	Feed Specific	647	NRDB All Organisms	UPI0005D398D4	gi|769799662|ref|XP_006854748.2|	NA	Amborella trichopoda	NA	NA	NA	PREDICTED: photosystem I subunit O [Amborella trichopoda]	Transmembrane
TR35254|c0_g1_i1	1.51389e-07	Feed Specific	638	NRDB All Organisms	UPI00057A7CB0	gi|743757119|ref|XP_010920369.1|	NA	Elaeis guineensis var. tenera (Oil palm)	NA	NA	NA	PREDICTED: photosystem I reaction center subunit VI, chloroplastic-like [Elaeis guineensis]	NA
TR3980|c0_g1_i2	0.000160564	Feed Specific	582	NRDB All Organisms	UPI00052E9C26	gi|719990254|ref|XP_010252903.1|	NA	Nelumbo nucifera (Sacred lotus)	NA	NA	NA	PREDICTED: photosystem I reaction center subunit V, chloroplastic [Nelumbo nucifera]	Transmembrane
TR3980|c0_g1_i1	0.00206672	Feed Specific	384	NRDB All Organisms	UPI00052E9C26	gi|719990254|ref|XP_010252903.1|	NA	Nelumbo nucifera (Sacred lotus)	NA	NA	NA	PREDICTED: photosystem I reaction center subunit V, chloroplastic [Nelumbo nucifera]	Transmembrane
TR4784|c0_g1_i1	3.60115e-05	Feed Specific	665	NRDB All Organisms	UPI00052EB341	gi|720046035|ref|XP_010270375.1|	NA	Nelumbo nucifera (Sacred lotus)	NA	NA	NA	PREDICTED: photosystem I reaction center subunit N, chloroplastic-like [Nelumbo nucifera]	Transmembrane
TR33242|c0_g1_i1	1.35935e-06	Feed Specific	655	NRDB All Organisms	UPI00052F23C5	gi|719990881|ref|XP_010253094.1|	NA	Nelumbo nucifera (Sacred lotus)	NA	NA	NA	PREDICTED: non-specific lipid-transfer protein 1-like [Nelumbo nucifera]	Signal IP
TR27595|c0_g1_i1	0.0159354	Feed Specific	799	NRDB All Organisms	UPI00052E7733	gi|720056988|ref|XP_010273845.1|	NA	Nelumbo nucifera (Sacred lotus)	NA	NA	NA	PREDICTED: linoleate 13S-lipoxygenase 3-1, chloroplastic-like [Nelumbo nucifera]	NA
TR3230|c0_g1_i1	0.00012232	Feed Specific	1010	NRDB All Organisms	UPI00052ED047	gi|719999929|ref|XP_010255872.1|	NA	Nelumbo nucifera (Sacred lotus)	NA	NA	NA	PREDICTED: EID1-like F-box protein 3 [Nelumbo nucifera]	NA
TR28364|c0_g1_i1	0.00101048	Feed Specific	763	NRDB All Organisms	UPI00057AEA34	gi|743760166|ref|XP_010935694.1|	NA	Elaeis guineensis var. tenera (Oil palm)	NA	NA	NA	PREDICTED: early light-induced protein 1, chloroplastic-like isoform X1 [Elaeis guineensis]	Transmembrane
TR35718|c0_g2_i2	0.0245826	Feed Specific	370	NRDB All Organisms	UPI00052EED7D	gi|720086034|ref|XP_010243713.1|	NA	Nelumbo nucifera (Sacred lotus)	NA	NA	NA	PREDICTED: chlorophyll a-b binding protein of LHCII type 1-like [Nelumbo nucifera]	Nuclear Localization
TR35718|c0_g2_i12	0.0245826	Feed Specific	414	NRDB All Organisms	UPI00052EED7D	gi|720086034|ref|XP_010243713.1|	NA	Nelumbo nucifera (Sacred lotus)	NA	NA	NA	PREDICTED: chlorophyll a-b binding protein of LHCII type 1-like [Nelumbo nucifera]	NA
TR34965|c0_g1_i1	4.97426e-06	Feed Specific	474	NRDB All Organisms	UPI00046DCF42	gi|645247262|ref|XP_008229753.1|	NA	Prunus mume (Japanese apricot) (Armeniaca mume)	NA	NA	NA	PREDICTED: chlorophyll a-b binding protein 8, chloroplastic [Prunus mume]	NA
TR34965|c0_g2_i1	0.00142727	Feed Specific	314	NRDB All Organisms	UPI0002C2EE8F	gi|470136258|ref|XP_004303913.1|	NA	Fragaria vesca subsp. vesca	NA	NA	NA	PREDICTED: chlorophyll a-b binding protein 8, chloroplastic [Fragaria vesca subsp. vesca]	NA
TR35627|c2_g1_i1	9.0553e-09	Feed Specific	1058	NRDB All Organisms	UPI000579B940	gi|743866927|ref|XP_010905185.1|	NA	Elaeis guineensis var. tenera (Oil palm)	NA	NA	NA	PREDICTED: chlorophyll a-b binding protein 7, chloroplastic-like [Elaeis guineensis]	NA
TR35668|c0_g1_i3	0.00101048	Feed Specific	263	NRDB All Organisms	UPI00057AC57C	gi|743872226|ref|XP_010906487.1|	NA	Elaeis guineensis var. tenera (Oil palm)	NA	NA	NA	PREDICTED: chlorophyll a-b binding protein 6, chloroplastic [Elaeis guineensis]	NA
TR38195|c0_g1_i1	0.000180465	Feed Specific	775	NRDB All Organisms	UPI00057A5860	gi|743873679|ref|XP_011034458.1|	NA	Populus euphratica (Euphrates poplar)	NA	NA	NA	PREDICTED: chalcone synthase 1-like [Populus euphratica]	NA
TR27578|c0_g1_i1	0.0159354	Feed Specific	744	NRDB All Organisms	UPI00057ADBC1	gi|743812967|ref|XP_010929584.1|	NA	Elaeis guineensis var. tenera (Oil palm)	NA	NA	NA	PREDICTED: calponin homology domain-containing protein DDB_G0272472-like [Elaeis guineensis]	NA
TR8203|c0_g1_i1	0.00826563	Feed Specific	538	NRDB All Organisms	UPI00052EC961	gi|720064930|ref|XP_010276111.1|	NA	Nelumbo nucifera (Sacred lotus)	NA	NA	NA	PREDICTED: ATP synthase gamma chain, chloroplastic [Nelumbo nucifera]	NA
TR34611|c0_g1_i1	0.00673642	Feed Specific	794	NRDB All Organisms	UPI0005D446A0	gi|769813488|ref|XP_006843150.2|	NA	Amborella trichopoda	NA	NA	NA	PREDICTED: 17.1 kDa class II heat shock protein [Amborella trichopoda]	NA
TR36106|c0_g1_i4	0.000108418	Feed Specific	240	NRDB All Organisms	UPI000511F4D4	gi|695017476|ref|XP_009395678.1|	NA	Musa acuminata subsp. malaccensis (Wild banana) (Musa malaccensis)	NA	NA	NA	PREDICTED: (-)-alpha-terpineol synthase-like [Musa acuminata subsp. malaccensis]	Nuclear Localization
TR30370|c0_g1_i1	0.0473831	Feed Specific	701	NRDB All Organisms	B9RW38	gi|255553833|ref|XP_002517957.1|	NA	Ricinus communis (Castor bean)	NA	(iso)eugenol O-methyltransferase activity [GO:0050630]	NA	O-methyltransferase, putative (EC 2.1.1.146)	NA
TR34939|c0_g2_i3	8.75699e-07	Feed Specific	463	NA	NA	NA	NA	NA	NA	NA	NA	NA	SignalIP, Transmembrane
TR34939|c0_g2_i6	0.00012232	Feed Specific	486	NA	NA	NA	NA	NA	NA	NA	NA	NA	SignalIP, Transmembrane
TR53918|c0_g1_i1	0.00086125	Feed Specific	603	NA	NA	NA	NA	NA	NA	NA	NA	NA	Signal IP
TR42510|c0_g1_i1	0.0126399	Feed Specific	358	NA	NA	NA	NA	NA	NA	NA	NA	NA	Nuclear Localization
TR69204|c0_g1_i1	0.0159354	Feed Specific	436	NA	NA	NA	NA	NA	NA	NA	NA	NA	Nuclear Localization
TR35392|c0_g1_i5	1.15639e-06	Feed Specific	2016	NA	NA	NA	NA	NA	NA	NA	NA	NA	NA
TR34939|c0_g3_i2	2.00787e-06	Feed Specific	521	NA	NA	NA	NA	NA	NA	NA	NA	NA	NA
TR3555|c0_g1_i1	0.000613591	Feed Specific	422	NA	NA	NA	NA	NA	NA	NA	NA	NA	NA
TR16892|c0_g2_i1	0.0055241	Feed Specific	288	NA	NA	NA	NA	NA	NA	NA	NA	NA	NA
TR35415|c1_g3_i1	0.0102098	Feed Specific	234	NA	NA	NA	NA	NA	NA	NA	NA	NA	NA
TR69163|c0_g1_i1	6.3489e-07	Feed Specific	728	NRDB All Organisms	Q6JTD2	gi|34558674|gb|AAQ75079.1|	NA	Zantedeschia aethiopica (White calla lily) (Calla aethiopica)	NA	carbohydrate binding [GO:0030246]	NA	Mannose-binding lectin (Mannose-binding lectin ZAA)	Nuclear Localization
TR4491|c0_g1_i1	6.38571e-05	Feed Specific	434	NRDB All Organisms	A5JUZ7	gi|148278095|gb|ABQ53930.1|	NA	Sesamum indicum (Oriental sesame) (Sesamum orientale)	NA	NA	NA	Lipid transfer protein	Transmembrane
TR29115|c0_g1_i1	0.00673642	Feed Specific	344	NRDB All Organisms	B1PYP2	gi|170181039|gb|ACB11496.1|	NA	Pinus sylvestris (Scots pine)	hydrogen peroxide catabolic process [GO:0042744]; response to oxidative stress [GO:0006979]	catalase activity [GO:0004096]; heme binding [GO:0020037]; metal ion binding [GO:0046872]	NA	Catalase (EC 1.11.1.6)	NA
TR35971|c0_g1_i1	7.37296e-11	Feed Specific	1601	Insects swissprot	H8YU84	tr|H8YU84|H8YU84_LOCMI	#N/A	Locusta migratoria (Migratory locust)	glucose metabolic process [GO:0006006]; glycolytic process [GO:0006096]	glyceraldehyde-3-phosphate dehydrogenase (NAD+) (phosphorylating) activity [GO:0004365]; NAD binding [GO:0051287]; NADP binding [GO:0050661]	#N/A	RuleBase:RU361160}.	Transmembrane
TR35202|c0_g1_i1	4.64012e-07	Feed Specific	693	NRDB All Organisms	Q43748	gi|2497734|sp|Q43748.1|NLTP_BETVU	NA	Beta vulgaris (Sugar beet)	defense response to fungus [GO:0050832]; killing of cells of other organism [GO:0031640]; lipid transport [GO:0006869]	lipid binding [GO:0008289]	NA	Non-specific lipid-transfer protein (LTP)	Signal IP
TR3630|c0_g1_i1	0.00363577	Feed Specific	664	Insects swissprot	D6W6C4	tr|D6W6C4|D6W6C4_TRICA	#N/A	Tribolium castaneum (Red flour beetle)	CTP salvage [GO:0044211]; UMP salvage [GO:0044206]	ATP binding [GO:0005524]; uridine kinase activity [GO:0004849]	#N/A	RuleBase:RU003825}.; PATHWAY: Pyrimidine metabolism; UMP biosynthesis via salvage pathway; UMP from uridine: step 1/1. {ECO:0000256	NA
TR31543|c0_g1_i1	0.000613591	Feed Specific	767	Insects swissprot	D6WSF8	tr|D6WSF8|D6WSF8_TRICA	ko01100-Metabolic pathways ; ko01110-Biosynthesis of secondary metabolites ; ko01130-Biosynthesis of antibiotics ; ko04152-AMPK signaling pathway ; ko00900-Terpenoid backbone biosynthesis ; ko04976-Bile secretion	Tribolium castaneum (Red flour beetle)	coenzyme A metabolic process [GO:0015936]; isoprenoid biosynthetic process [GO:0008299]	hydroxymethylglutaryl-CoA reductase (NADPH) activity [GO:0004420]; NADP binding [GO:0050661]	endoplasmic reticulum membrane [GO:0005789]; integral component of membrane [GO:0016021]	RuleBase:RU361219}.	NA
TR34473|c0_g1_i1	3.60115e-05	Feed Specific	960	NRDB All Organisms	S8DPD9	gi|527195742|gb|EPS64868.1|	NA	Genlisea aurea	chlorophyll biosynthetic process [GO:0015995]	magnesium chelatase activity [GO:0016851]	NA	Uncharacterized protein	NA
TR23970|c0_g1_i1	0.00012232	Feed Specific	941	NRDB All Organisms	W1PGT1	gi|586702115|ref|XP_006845176.1|	atr01100:Metabolic pathways##atr00730:Thiamine metabolism	Amborella trichopoda	cellular response to DNA damage stimulus [GO:0006974]; defense response to bacterium [GO:0042742]; maltose metabolic process [GO:0000023]; oxazole or thiazole biosynthetic process [GO:0018131]; positive regulation of catalytic activity [GO:0043085]; protein autophosphorylation [GO:0046777]; regulation of proton transport [GO:0010155]; response to blue light [GO:0009637]; starch biosynthetic proce…	oxidoreductase activity [GO:0016491]; zinc ion binding [GO:0008270]	chloroplast envelope [GO:0009941]; stromule [GO:0010319]; thylakoid [GO:0009579]	Uncharacterized protein	Transmembrane
TR34548|c0_g1_i1	7.52165e-07	Feed Specific	589	NRDB All Organisms	W1PBN9	gi|586694912|ref|XP_006843678.1|	atr01100:Metabolic pathways##atr00195:Photosynthesis	Amborella trichopoda	cellular cation homeostasis [GO:0030003]; cysteine biosynthetic process [GO:0019344]; divalent metal ion transport [GO:0070838]; photosynthesis [GO:0015979]	chlorophyll binding [GO:0016168]	chloroplast thylakoid [GO:0009534]; photosystem I [GO:0009522]	Uncharacterized protein	NA
TR34548|c0_g1_i2	1.06792e-05	Feed Specific	458	NRDB All Organisms	W1PBN9	gi|586694912|ref|XP_006843678.1|	atr01100:Metabolic pathways##atr00195:Photosynthesis	Amborella trichopoda	cellular cation homeostasis [GO:0030003]; cysteine biosynthetic process [GO:0019344]; divalent metal ion transport [GO:0070838]; photosynthesis [GO:0015979]	chlorophyll binding [GO:0016168]	chloroplast thylakoid [GO:0009534]; photosystem I [GO:0009522]	Uncharacterized protein	NA
TR15148|c0_g1_i1	0.0198641	Feed Specific	390	NRDB All Organisms	W1PBU6	gi|586704239|ref|XP_006845717.1|	NA	Amborella trichopoda	cell wall biogenesis [GO:0042546]; cell wall organization [GO:0071555]; xyloglucan metabolic process [GO:0010411]	hydrolase activity, hydrolyzing O-glycosyl compounds [GO:0004553]; xyloglucan:xyloglucosyl transferase activity [GO:0016762]	apoplast [GO:0048046]; cell wall [GO:0005618]	Xyloglucan endotransglucosylase/hydrolase (EC 2.4.1.207)	Nuclear localization, SignalIP
TR36530|c0_g1_i1	0.0126399	Feed Specific	560	Insects swissprot	A0A026W073	tr|A0A026W073|A0A026W073_CERBI	#N/A	Cerapachys biroi (Ant)	cell redox homeostasis [GO:0045454]; glycerol ether metabolic process [GO:0006662]	protein disulfide oxidoreductase activity [GO:0015035]	cell [GO:0005623]	Thioredoxin	NA
TR66637|c0_g1_i1	8.7651e-06	Feed Specific	772	Insects swissprot	V5G2S8	tr|V5G2S8|V5G2S8_ANOGL	#N/A	Anoplophora glabripennis (Asian longhorn beetle) (Anoplophora nobilis)	carbohydrate metabolic process [GO:0005975]; cell wall macromolecule catabolic process [GO:0016998]; chitin catabolic process [GO:0006032]	chitinase activity [GO:0004568]; chitin binding [GO:0008061]	#N/A	Chitinase 4	NA
TR60717|c0_g2_i1	0.00101048	Feed Specific	296	NRDB All Organisms	A0A0L9UPN2	gi|920701302|gb|KOM44527.1|	NA	Phaseolus angularis (Azuki bean) (Vigna angularis)	carbohydrate metabolic process [GO:0005975]	ATP binding [GO:0005524]; hydrolase activity, hydrolyzing O-glycosyl compounds [GO:0004553]; protein kinase activity [GO:0004672]	integral component of membrane [GO:0016021]	Uncharacterized protein	Nuclear Localization
TR43178|c0_g2_i1	0.00171515	Feed Specific	1063	Insects swissprot	A0A026X2Y4	tr|A0A026X2Y4|A0A026X2Y4_CERBI	#N/A	Cerapachys biroi (Ant)	carbohydrate metabolic process [GO:0005975]	fructose 1,6-bisphosphate 1-phosphatase activity [GO:0042132]	#N/A	Fructose-1,6-bisphosphatase	Nuclear Localization
TR43178|c0_g1_i1	0.00673642	Feed Specific	810	Insects swissprot	A0A026X2Y4	tr|A0A026X2Y4|A0A026X2Y4_CERBI	#N/A	Cerapachys biroi (Ant)	carbohydrate metabolic process [GO:0005975]	fructose 1,6-bisphosphate 1-phosphatase activity [GO:0042132]	#N/A	Fructose-1,6-bisphosphatase	Nuclear Localization
