# Supplementary material for: De Novo Transcriptome Profiling of Mustard Aphid (Lipaphis erysimi) and Differential Expression of Transcripts Associated with Feeding and Non-Feeding Conditions and Developmental Stages
Source: Insects. 2024 Sep 9;15(9):682. doi: 10.3390/insects15090682 (PMC11432475; doi:10.3390/insects15090682)
Supplement: Supplementary file 1 [file insects-15-00682-s001.zip › Table S6.xlsx]

## Sheet: Sheet1
TableS6
Transcript_ID	padj_Feed_Vs_Starved	Expression_Type_Feed_Vs_Adult	Transcript_Length	Blast Database	Uniprot_ID	Blast_Hit_ID	KEGG Pathway	Organism	Gene ontology (biological process)	Gene ontology (molecular function)	Gene ontology (cellular component)	Protein Name	Protein prediction
TR43898|c0_g1_i1	9.7567e-06	Starved Specific	578	Insects swissprot	T1H9L4	tr|T1H9L4|T1H9L4_RHOPR	#N/A	Rhodnius prolixus (Triatomid bug)	#N/A	ATPase activity [GO:0016887]; ATP binding [GO:0005524]; penicillin binding [GO:0008658]	#N/A	Uncharacterized protein (Fragment)	NA
TR35224|c0_g3_i4	0.00086125	Starved Specific	535	Insects swissprot	V5I9A2	tr|V5I9A2|V5I9A2_ANOGL	#N/A	Anoplophora glabripennis (Asian longhorn beetle) (Anoplophora nobilis)	#N/A	#N/A	#N/A	Uncharacterized protein (Fragment)	Nuclear Localization
TR37966|c1_g1_i1	0.000180465	Starved Specific	417	Insects swissprot	X1X6E5	tr|X1X6E5|X1X6E5_ACYPI	#N/A	Acyrthosiphon pisum (Pea aphid)	cytoskeletal anchoring at nuclear membrane [GO:0090286]	#N/A	LINC complex [GO:0034993]	Uncharacterized protein	Nuclear Localization
TR42649|c0_g1_i1	0.000108418	Starved Specific	989	NRDB All Organisms	A0A067H3E9	gi|641867700|gb|KDO86384.1|	NA	Citrus sinensis (Sweet orange) (Citrus aurantium var. sinensis)	NA	hydrolase activity, acting on ester bonds [GO:0016788]	integral component of membrane [GO:0016021]	Uncharacterized protein	NA
TR35882|c0_g1_i5	0.000733627	Starved Specific	395	NRDB All Organisms	J3MXG2	gi|573956799|ref|XP_006660627.1|	obr03018:RNA degradation - Oryza brachyantha (malo sina)	Oryza brachyantha	NA	nucleic acid binding [GO:0003676]	nucleus [GO:0005634]	Uncharacterized protein	Transmembrane
TR38509|c0_g1_i1	0.0376012	Starved Specific	323	NRDB All Organisms	A0A067L7Z9	gi|643737196|gb|KDP43358.1|	NA	Jatropha curcas (Barbados nut)	NA	NA	NA	Uncharacterized protein	Nuclear localization, Transmembrane
TR29365|c0_g1_i1	0.0473831	Starved Specific	573	NRDB All Organisms	M5X721	gi|596050204|ref|XP_007220545.1|	NA	Prunus persica (Peach) (Amygdalus persica)	NA	ATP binding [GO:0005524]; polysaccharide binding [GO:0030247]; protein serine/threonine kinase activity [GO:0004674]	NA	Uncharacterized protein	Transmembrane
TR875|c0_g1_i1	0.0102098	Starved Specific	273	Insects swissprot	X1WU95	tr|X1WU95|X1WU95_ACYPI	#N/A	Acyrthosiphon pisum (Pea aphid)	pseudouridine synthesis [GO:0001522]; RNA processing [GO:0006396]	GTPase activity [GO:0003924]; GTP binding [GO:0005525]; pseudouridine synthase activity [GO:0009982]; RNA binding [GO:0003723]	#N/A	Uncharacterized protein	NA
TR46128|c0_g1_i1	0.0126399	Starved Specific	339	Insects swissprot	X1XBA3	tr|X1XBA3|X1XBA3_ACYPI	#N/A	Acyrthosiphon pisum (Pea aphid)	SRP-dependent cotranslational protein targeting to membrane [GO:0006614]	GTP binding [GO:0005525]	intracellular [GO:0005622]	Uncharacterized protein	Nuclear Localization
TR55948|c0_g1_i1	0.0198641	Starved Specific	361	Insects swissprot	J9M7X8	tr|J9M7X8|J9M7X8_ACYPI	#N/A	Acyrthosiphon pisum (Pea aphid)	transposition, DNA-mediated [GO:0006313]	DNA binding [GO:0003677]; protein disulfide oxidoreductase activity [GO:0015035]; transposase activity [GO:0004803]	#N/A	Uncharacterized protein	Nuclear Localization
TR34953|c0_g7_i1	0.000733627	Starved Specific	246	Insects swissprot	X1WUV3	tr|X1WUV3|X1WUV3_ACYPI	#N/A	Acyrthosiphon pisum (Pea aphid)	#N/A	#N/A	#N/A	Uncharacterized protein	NA
TR34953|c0_g2_i2	0.00247093	Starved Specific	254	Insects swissprot	X1WUV3	tr|X1WUV3|X1WUV3_ACYPI	#N/A	Acyrthosiphon pisum (Pea aphid)	#N/A	#N/A	#N/A	Uncharacterized protein	NA
TR42891|c0_g1_i1	0.0198641	Starved Specific	541	Insects swissprot	X1WJ66	tr|X1WJ66|X1WJ66_ACYPI	#N/A	Acyrthosiphon pisum (Pea aphid)	#N/A	#N/A	#N/A	Uncharacterized protein	NA
TR7571|c1_g1_i1	0.0305643	Starved Specific	304	Insects swissprot	T1HQC4	tr|T1HQC4|T1HQC4_RHOPR	#N/A	Rhodnius prolixus (Triatomid bug)	#N/A	#N/A	#N/A	Uncharacterized protein	NA
TR23253|c0_g1_i1	0.0245826	Starved Specific	722	Insects swissprot	H9JMK3	tr|H9JMK3|H9JMK3_BOMMO	#N/A	Bombyx mori (Silk moth)	#N/A	DNA binding [GO:0003677]	#N/A	Uncharacterized protein	NA
TR18258|c0_g1_i1	0.000108418	Starved Specific	636	Insects swissprot	A0A0A9XWK2	tr|A0A0A9XWK2|A0A0A9XWK2_LYGHE	#N/A	Lygus hesperus (Western plant bug)	S-adenosylmethionine biosynthetic process [GO:0006556]	ATP binding [GO:0005524]; methionine adenosyltransferase activity [GO:0004478]	#N/A	S-adenosylmethionine synthase	NA
TR59082|c0_g1_i1	0.0198641	Starved Specific	338	Insects swissprot	T1HWU9	tr|T1HWU9|T1HWU9_RHOPR	#N/A	Rhodnius prolixus (Triatomid bug)	#N/A	rRNA (adenine-N6,N6-)-dimethyltransferase activity [GO:0000179]	#N/A	rRNA adenine N(6)-methyltransferase (EC 2.1.1.-)	Nuclear localization, Transmembrane
TR1675|c0_g2_i1	0.000375657	Starved Specific	397	Endosymbiont Buchnera NCBI	O05385	NC_002528.1	K03089 _RNA polymerase sigma-32 factor	Buchnera aphidicola subsp. Acyrthosiphon pisum (strain APS) (Acyrthosiphon pisum symbiotic bacterium)	response to heat [GO:0009408]; transcription initiation from bacterial-type RNA polymerase promoter [GO:0001123]	DNA binding [GO:0003677]; sigma factor activity [GO:0016987]; transcription factor activity, sequence-specific DNA binding [GO:0003700]; zinc ion binding [GO:0008270]	cytoplasm [GO:0005737]	RNA polymerase sigma factor RpoH (RNA polymerase sigma-32 factor)	NA
TR46471|c0_g1_i1	0.0376012	Starved Specific	289	Endosymbiont Buchnera NCBI	O05385	NC_002528.1	K03089 _RNA polymerase sigma-32 factor	Buchnera aphidicola subsp. Acyrthosiphon pisum (strain APS) (Acyrthosiphon pisum symbiotic bacterium)	response to heat [GO:0009408]; transcription initiation from bacterial-type RNA polymerase promoter [GO:0001123]	DNA binding [GO:0003677]; sigma factor activity [GO:0016987]; transcription factor activity, sequence-specific DNA binding [GO:0003700]; zinc ion binding [GO:0008270]	cytoplasm [GO:0005737]	RNA polymerase sigma factor RpoH (RNA polymerase sigma-32 factor)	NA
TR65685|c0_g1_i1	0.0473831	Starved Specific	607	Endosymbiont Buchnera NCBI	O05385	NC_002528.1	K03089 _RNA polymerase sigma-32 factor	Buchnera aphidicola subsp. Acyrthosiphon pisum (strain APS) (Acyrthosiphon pisum symbiotic bacterium)	response to heat [GO:0009408]; transcription initiation from bacterial-type RNA polymerase promoter [GO:0001123]	DNA binding [GO:0003677]; sigma factor activity [GO:0016987]; transcription factor activity, sequence-specific DNA binding [GO:0003700]; zinc ion binding [GO:0008270]	cytoplasm [GO:0005737]	RNA polymerase sigma factor RpoH (RNA polymerase sigma-32 factor)	Nuclear localization, Transmembrane
TR46874|c0_g1_i1	0.0473831	Starved Specific	278	Endosymbiont Buchnera NCBI	O05385	NC_002528.1	K03089 _RNA polymerase sigma-32 factor	Buchnera aphidicola subsp. Acyrthosiphon pisum (strain APS) (Acyrthosiphon pisum symbiotic bacterium)	response to heat [GO:0009408]; transcription initiation from bacterial-type RNA polymerase promoter [GO:0001123]	DNA binding [GO:0003677]; sigma factor activity [GO:0016987]; transcription factor activity, sequence-specific DNA binding [GO:0003700]; zinc ion binding [GO:0008270]	cytoplasm [GO:0005737]	RNA polymerase sigma factor RpoH (RNA polymerase sigma-32 factor)	NA
TR39597|c0_g1_i1	0.00300511	Starved Specific	615	Insects swissprot	A0A0A9ZCV0	tr|A0A0A9ZCV0|A0A0A9ZCV0_LYGHE	#N/A	Lygus hesperus (Western plant bug)	rRNA processing [GO:0006364]	iron-sulfur cluster binding [GO:0051536]; RNA methyltransferase activity [GO:0008173]	cytoplasm [GO:0005737]	Ribosomal RNA large subunit methyltransferase N (Fragment)	Nuclear Localization
TR57483|c0_g1_i1	0.00363577	Starved Specific	812	NRDB All Organisms	D7SL25	gi|225435395|ref|XP_002285368.1|	NA	Vitis vinifera (Grape)	NA	catalytic activity [GO:0003824]; coenzyme binding [GO:0050662]	NA	Putative uncharacterized protein	Nuclear Localization
TR58224|c0_g1_i1	0.0159354	Starved Specific	502	Insects swissprot	A0A023F915	tr|A0A023F915|A0A023F915_TRIIF	#N/A	Triatoma infestans (Assassin bug)	RNA processing [GO:0006396]	nucleotidyltransferase activity [GO:0016779]; RNA binding [GO:0003723]	#N/A	Putative trna nucleotidyltransferase/polya polymerase (Fragment)	Nuclear Localization
TR38364|c0_g1_i1	0.00171515	Starved Specific	781	NRDB All Organisms	UPI00057A0566	gi|743769218|ref|XP_010914889.1|	NA	Elaeis guineensis var. tenera (Oil palm)	NA	NA	NA	PREDICTED: uncharacterized protein LOC105040176 [Elaeis guineensis]	SignalIP, Transmembrane
TR65102|c0_g1_i1	0.0305643	Starved Specific	810	NRDB All Organisms	UPI0005273D06	gi|702477824|ref|XP_010032401.1|	NA	Eucalyptus grandis (Flooded gum)	NA	NA	NA	PREDICTED: uncharacterized protein LOC104421933 [Eucalyptus grandis]	NA
TR54736|c0_g1_i1	0.0305643	Starved Specific	518	NRDB All Organisms	UPI0005816AAA	gi|747043932|ref|XP_011086411.1|	NA	Sesamum indicum (Oriental sesame) (Sesamum orientale)	NA	NA	NA	PREDICTED: non-specific phospholipase C4-like [Sesamum indicum]	NA
TR35972|c0_g1_i1	0.0102098	Starved Specific	563	NRDB All Organisms	UPI0001982A02	gi|225425969|ref|XP_002269266.1|	NA	Vitis vinifera (Grape)	NA	NA	NA	PREDICTED: lignin-forming anionic peroxidase-like [Vitis vinifera]	Nuclear Localization
TR35972|c0_g1_i2	0.000322279	Starved Specific	913	NRDB All Organisms	W1PP55	gi|586717231|ref|XP_006848008.1|	atr01100:Metabolic pathways##atr01110:Biosynthesis of secondary metabolites##atr00940:Phenylpropanoid biosynthesis	Amborella trichopoda	hydrogen peroxide catabolic process [GO:0042744]; response to oxidative stress [GO:0006979]	heme binding [GO:0020037]; metal ion binding [GO:0046872]; peroxidase activity [GO:0004601]	extracellular region [GO:0005576]	Peroxidase (EC 1.11.1.7)	NA
TR6448|c0_g1_i1	0.0376012	Starved Specific	523	NRDB All Organisms	Q7XYR7	gi|32351452|gb|AAP76387.1|	NA	Gossypium hirsutum (Upland cotton) (Gossypium mexicanum)	hydrogen peroxide catabolic process [GO:0042744]; response to oxidative stress [GO:0006979]	heme binding [GO:0020037]; metal ion binding [GO:0046872]; peroxidase activity [GO:0004601]	extracellular region [GO:0005576]	Peroxidase (EC 1.11.1.7)	NA
TR36631|c0_g1_i1	5.73556e-05	Starved Specific	553	NRDB All Organisms	B6T2T4	gi|226494107|ref|NP_001148419.1|	NA	Zea mays (Maize)	NA	NA	NA	Nonspecific lipid-transfer protein	Nuclear localization, SignalIP
TR31864|c0_g1_i1	0.00363577	Starved Specific	614	Insects swissprot	A0A0A9Y7Y6	tr|A0A0A9Y7Y6|A0A0A9Y7Y6_LYGHE	#N/A	Lygus hesperus (Western plant bug)	#N/A	oxidoreductase activity [GO:0016491]; zinc ion binding [GO:0008270]	#N/A	NADP-dependent alcohol dehydrogenase C 2	Nuclear Localization
TR37532|c0_g1_i1	0.00363577	Starved Specific	636	Insects swissprot	A0A0A7DCK0	tr|A0A0A7DCK0|A0A0A7DCK0_9MARC	#N/A	Nardia insecta	#N/A	NADH dehydrogenase (ubiquinone) activity [GO:0008137]	integral component of membrane [GO:0016021]; mitochondrion [GO:0005739]; plasma membrane [GO:0005886]	NADH-ubiquinone oxidoreductase chain 1 (EC 1.6.5.3) (Fragment)	Nuclear localization, Transmembrane
TR24863|c0_g1_i1	0.000233755	Starved Specific	569	NA	NA	NA	NA	NA	NA	NA	NA	NA	Nuclear Localization
TR20030|c0_g1_i1	0.00673642	Starved Specific	341	NA	NA	NA	NA	NA	NA	NA	NA	NA	NA
TR46198|c0_g1_i1	0.00826563	Starved Specific	308	NA	NA	NA	NA	NA	NA	NA	NA	NA	NA
TR17315|c0_g2_i1	0.00826563	Starved Specific	354	NA	NA	NA	NA	NA	NA	NA	NA	NA	Nuclear Localization
TR50299|c0_g1_i1	0.0102098	Starved Specific	408	NA	NA	NA	NA	NA	NA	NA	NA	NA	NA
TR19987|c0_g2_i1	0.0305643	Starved Specific	498	NA	NA	NA	NA	NA	NA	NA	NA	NA	Nuclear Localization
TR67779|c0_g1_i1	0.0305643	Starved Specific	362	NA	NA	NA	NA	NA	NA	NA	NA	NA	Nuclear Localization
TR17315|c0_g3_i1	0.0473831	Starved Specific	283	NA	NA	NA	NA	NA	NA	NA	NA	NA	NA
TR19716|c0_g1_i1	0.0473831	Starved Specific	254	NA	NA	NA	NA	NA	NA	NA	NA	NA	NA
TR59567|c0_g1_i1	0.0473831	Starved Specific	288	NA	NA	NA	NA	NA	NA	NA	NA	NA	NA
TR4312|c0_g1_i1	3.93502e-07	Starved Specific	618	NA	NA	NA	NA	NA	NA	NA	NA	NA	NA
TR2085|c0_g1_i1	0.000180465	Starved Specific	599	NA	NA	NA	NA	NA	NA	NA	NA	NA	NA
TR25154|c0_g2_i1	0.000322279	Starved Specific	295	NA	NA	NA	NA	NA	NA	NA	NA	NA	Nuclear Localization
TR5029|c0_g1_i1	0.00673642	Starved Specific	313	NA	NA	NA	NA	NA	NA	NA	NA	NA	NA
TR47183|c0_g1_i1	0.0245826	Starved Specific	476	NA	NA	NA	NA	NA	NA	NA	NA	NA	Nuclear Localization
TR34526|c0_g2_i1	0.0245826	Starved Specific	254	NA	NA	NA	NA	NA	NA	NA	NA	NA	NA
TR18476|c0_g1_i1	0.0305643	Starved Specific	282	NA	NA	NA	NA	NA	NA	NA	NA	NA	Nuclear Localization
TR56848|c0_g1_i1	0.0376012	Starved Specific	591	NA	NA	NA	NA	NA	NA	NA	NA	NA	Nuclear Localization
TR20249|c0_g2_i1	0.0376012	Starved Specific	649	NA	NA	NA	NA	NA	NA	NA	NA	NA	NA
TR4762|c0_g3_i1	0.0376012	Starved Specific	634	NA	NA	NA	NA	NA	NA	NA	NA	NA	NA
TR46922|c0_g1_i1	0.00446994	Starved Specific	346	Insects swissprot	X1X0A0	tr|X1X0A0|X1X0A0_ACYPI	#N/A	Acyrthosiphon pisum (Pea aphid)	#N/A	serine-type peptidase activity [GO:0008236]	integral component of membrane [GO:0016021]; mitochondrial inner membrane [GO:0005743]	Mitochondrial inner membrane protease subunit 2 (EC 3.4.21.-) (IMP2-like protein)	Nuclear Localization
TR7885|c0_g1_i1	0.00012232	Starved Specific	905	NRDB All Organisms	W1PRT8	gi|586722567|ref|XP_006849162.1|	NA	Amborella trichopoda	microtubule-based movement [GO:0007018]	ATP binding [GO:0005524]; microtubule motor activity [GO:0003777]	kinesin complex [GO:0005871]; microtubule [GO:0005874]	Kinesin-like protein	NA
TR54406|c0_g1_i1	0.00119542	Starved Specific	232	NRDB All Organisms	UPI0005C70242	gi|763155458|ref|WP_044035116.1|	NA	Buchnera aphidicola	NA	NA	NA	hypothetical protein [Buchnera aphidicola]	Nuclear Localization
TR30547|c0_g1_i1	2.75645e-06	Starved Specific	867	Insects swissprot	A0A0A9XIX0	tr|A0A0A9XIX0|A0A0A9XIX0_LYGHE	#N/A	Lygus hesperus (Western plant bug)	regulation of transcription, DNA-templated [GO:0006355]	sequence-specific DNA binding [GO:0043565]	nucleus [GO:0005634]	Homeobox protein goosecoid (Fragment)	NA
TR26755|c0_g2_i1	0.0305643	Starved Specific	564	Insects swissprot	I6SME4	tr|I6SME4|I6SME4_9NEOP	#N/A	Bicyclus anynana (Squinting bush brown butterfly)	carbohydrate metabolic process [GO:0005975]	glycogen phosphorylase activity [GO:0008184]	#N/A	Glycogen phosphorylase (Fragment)	Transmembrane
TR47957|c0_g1_i1	0.00119542	Starved Specific	846	Insects swissprot	V5G2S8	tr|V5G2S8|V5G2S8_ANOGL	#N/A	Anoplophora glabripennis (Asian longhorn beetle) (Anoplophora nobilis)	carbohydrate metabolic process [GO:0005975]; cell wall macromolecule catabolic process [GO:0016998]; chitin catabolic process [GO:0006032]	chitinase activity [GO:0004568]; chitin binding [GO:0008061]	#N/A	Chitinase 4	Signal IP
TR54687|c0_g1_i1	0.0473831	Starved Specific	490	Insects swissprot	V5GMA3	tr|V5GMA3|V5GMA3_ANOGL	#N/A	Anoplophora glabripennis (Asian longhorn beetle) (Anoplophora nobilis)	carbohydrate metabolic process [GO:0005975]	hydrolase activity, hydrolyzing O-glycosyl compounds [GO:0004553]	#N/A	Alpha-N-acetylgalactosaminidase (Fragment)	Nuclear Localization
TR15706|c0_g1_i1	0.0055241	Starved Specific	487	Insects swissprot	V5GKR1	tr|V5GKR1|V5GKR1_ANOGL	#N/A	Anoplophora glabripennis (Asian longhorn beetle) (Anoplophora nobilis)	#N/A	oxidoreductase activity [GO:0016491]	#N/A	1-aminocyclopropane-1-carboxylate oxidase (Fragment)	NA
