# Supplementary material for: De Novo Transcriptome Profiling of Mustard Aphid (Lipaphis erysimi) and Differential Expression of Transcripts Associated with Feeding and Non-Feeding Conditions and Developmental Stages
Source: Insects. 2024 Sep 9;15(9):682. doi: 10.3390/insects15090682 (PMC11432475; doi:10.3390/insects15090682)
Supplement: Supplementary file 1 [file insects-15-00682-s001.zip › Table S7.xlsx]

## Sheet: Sheet1
			Table S7
	protein folding
Transcript_ID	log2FoldChange_Feed_Vs_Starved	pval_Feed_Vs_Starved	padj_Feed_Vs_Starved	Expression_Type_Feed_Vs_Adult	Transcript_Length	Blast Database	Uniprot_ID	Blast_Hit_ID	KEGG Pathway	Organism	Protein Name	Gene ontology (biological process)	Gene ontology (molecular function)	Gene ontology (cellular component)	Protein prediction
TR35436|c0_g1_i3	2.87774	0.000511613	0.0405115	Up Regulated	1876	Insects swissprot	A0A026WDT9	tr|A0A026WDT9|A0A026WDT9_CERBI	#N/A	Cerapachys biroi (Ant)	Calnexin	protein folding [GO:0006457]	calcium ion binding [GO:0005509]	endoplasmic reticulum [GO:0005783]	Transmembrane
TR35872|c1_g1_i1	5.57289	1.44286e-09	1.26248e-06	Up Regulated	1661	Insects swissprot	F4WV25	tr|F4WV25|F4WV25_ACREC	ko04141-Protein processing in endoplasmic reticulum ; ko05200-Pathways in cancer ; ko04151-PI3K-Akt signaling pathway ; ko04914-Progesterone-mediated oocyte maturation ; ko04915-Estrogen signaling pathway ; ko05215-Prostate cancer ; ko04612-Antigen processing and presentation ; ko04621-NOD-like receptor signaling pathway ; ko04626-Plant-pathogen interaction	Acromyrmex echinatior (Panamanian leafcutter ant) (Acromyrmex octospinosus echinatior)	Heat shock protein 83	protein folding [GO:0006457]; response to stress [GO:0006950]	ATP binding [GO:0005524]	#N/A	Transmembrane
	Stress related
Transcript_ID	log2FoldChange_Feed_Vs_Starved	pval_Feed_Vs_Starved	padj_Feed_Vs_Starved	Expression_Type_Feed_Vs_Adult	Transcript_Length	Blast Database	Uniprot_ID	Blast_Hit_ID	KEGG Pathway	Organism	Protein Name	Gene ontology (biological process)	Gene ontology (molecular function)	Gene ontology (cellular component)	Protein prediction						Gene ontology (biological process)				up	actin filament organization [GO:0007015]	1			down	DNA binding [GO:0003677]	147
TR35286|c0_g1_i1	3.80735	6.44427e-05	0.00761977	Up Regulated	1341	Insects swissprot	V5FYU6	tr|V5FYU6|V5FYU6_ANOGL	#N/A	Anoplophora glabripennis (Asian longhorn beetle) (Anoplophora nobilis)	Catalase (Fragment)	response to oxidative stress [GO:0006979]	catalase activity [GO:0004096]; heme binding [GO:0020037]	#N/A	NA						response to heat [GO:0009408]	response to heat [GO:0009408]	13								methionyl-tRNA formyltransferase activity [GO:0004479]	3
TR35636|c0_g1_i1	4.60486	1.77953e-05	0.0026096	Up Regulated	1036	Insects swissprot	A0A0A9W785	tr|A0A0A9W785|A0A0A9W785_LYGHE	#N/A	Lygus hesperus (Western plant bug)	Cytochrome c peroxidase, mitochondrial	response to oxidative stress [GO:0006979]	heme binding [GO:0020037]; peroxidase activity [GO:0004601]	#N/A	NA						photosynthesis [GO:0015979]	photosynthesis [GO:0015979]	11								peptidase activity [GO:0008233]	2
	Carbohydrate-Metabolism
Transcript_ID	log2FoldChange_Feed_Vs_Starved	pval_Feed_Vs_Starved	padj_Feed_Vs_Starved	Expression_Type_Feed_Vs_Adult	Transcript_Length	Blast Database	Uniprot_ID	Blast_Hit_ID	KEGG Pathway	Organism	Protein Name	Gene ontology (biological process)	Gene ontology (molecular function)	Gene ontology (cellular component)	Protein prediction						Gene ontology (biological process)				up	actin filament organization [GO:0007015]	1			down	DNA binding [GO:0003677]	147
TR34011|c0_g1_i1	3.94	0	0.04	Up Regulated	1041	Insects swissprot	R4UKF4	tr|R4UKF4|R4UKF4_COPFO	#N/A	Coptotermes formosanus (Formosan subterranean termite)	Glycosyl hydrolase family 18 (GH18) domain containing protein (Fragment)	carbohydrate metabolic process [GO:0005975]	hydrolase activity, hydrolyzing O-glycosyl compounds [GO:0004553]	#N/A	Signal IP																phosphoribosyl-ATP diphosphatase activity [GO:0004636]	2
TR60717|c0_g1_i1	6.1	0	0	Up Regulated	803	Insects swissprot	R4UKF4	tr|R4UKF4|R4UKF4_COPFO	#N/A	Coptotermes formosanus (Formosan subterranean termite)	Glycosyl hydrolase family 18 (GH18) domain containing protein (Fragment)	carbohydrate metabolic process [GO:0005975]	hydrolase activity, hydrolyzing O-glycosyl compounds [GO:0004553]	#N/A	NA																4-hydroxy-tetrahydrodipicolinate synthase [GO:0008840]	1
TR35507|c0_g1_i1	5.83	0	0	Up Regulated	1169	Insects swissprot	R4UKF4	tr|R4UKF4|R4UKF4_COPFO	#N/A	Coptotermes formosanus (Formosan subterranean termite)	Glycosyl hydrolase family 18 (GH18) domain containing protein (Fragment)	carbohydrate metabolic process [GO:0005975]	hydrolase activity, hydrolyzing O-glycosyl compounds [GO:0004553]	#N/A	Signal IP																5-amino-6-(5-phosphoribosylamino)uracil reductase activity [GO:0008703]	1
TR66402|c0_g1_i1	-5.76818	1.49207e-07	5.47778e-05	Down Regulated	970	Insects swissprot	A0A0A9WHL3	tr|A0A0A9WHL3|A0A0A9WHL3_LYGHE	#N/A	Ribulose-phosphate 3-epimerase (EC 5.1.3.1)	Lygus hesperus (Western plant bug)	carbohydrate metabolic process [GO:0005975]; pentose-phosphate shunt [GO:0006098]	metal ion binding [GO:0046872]; ribulose-phosphate 3-epimerase activity [GO:0004750]	#N/A	Nuclear Localization										structural constituent of ribosome [GO:0003735]		structural constituent of ribosome [GO:0003735]	7		copper chaperone activity [GO:0016531]	1
