# Supplementary material for: De Novo Transcriptome Profiling of Mustard Aphid (Lipaphis erysimi) and Differential Expression of Transcripts Associated with Feeding and Non-Feeding Conditions and Developmental Stages
Source: Insects. 2024 Sep 9;15(9):682. doi: 10.3390/insects15090682 (PMC11432475; doi:10.3390/insects15090682)
Supplement: Supplementary file 1 [file insects-15-00682-s001.zip › Table S8.xlsx]

## Sheet: Sheet1
			Table S8
	Laccase
Transcript_ID	log2FoldChange_Feed_Vs_Starved	pval_Feed_Vs_Starved	padj_Feed_Vs_Starved	Expression_Type_Feed_Vs_Adult	Transcript_Length	Blast Database	Uniprot_ID	Blast_Hit_ID	KEGG Pathway	Organism	Gene ontology (biological process)	Gene ontology (molecular function)	Gene ontology (cellular component)	Protein Name	Protein prediction
TR35389|c0_g1_i1	3.21	0	0.02	Up Regulated	1919	Insects swissprot	A0A0A1XTF2	tr|A0A0A1XTF2|A0A0A1XTF2_BACCU	#N/A	Bactrocera cucurbitae (Melon fruit fly) (Dacus cucurbitae)	#N/A	copper ion binding [GO:0005507]; oxidoreductase activity [GO:0016491]	#N/A	Laccase-5	SignalIP, Transmembrane
TR35148|c1_g1_i1	5.25	0	0.01	Up Regulated	959	Insects swissprot	E9RH12	tr|E9RH12|E9RH12_9HEMI	#N/A	Nysius plebeius	#N/A	copper ion binding [GO:0005507]; oxidoreductase activity [GO:0016491]	#N/A	Laccase 2 (Fragment)	NA
	Detoxification
Transcript_ID	log2FoldChange_Feed_Vs_Starved	pval_Feed_Vs_Starved	padj_Feed_Vs_Starved	Expression_Type_Feed_Vs_Adult	Transcript_Length	Blast Database	Uniprot_ID	Blast_Hit_ID	KEGG Pathway	Organism	Gene ontology (biological process)	Gene ontology (molecular function)	Gene ontology (cellular component)	Protein Name	Protein prediction
TR34267|c0_g1_i1	4.52	0	0.01	Up Regulated	667	Insects swissprot	E0VCY6	tr|E0VCY6|E0VCY6_PEDHC	#N/A	Pediculus humanus subsp. corporis (Body louse)	#N/A	FMN binding [GO:0010181]; iron ion binding [GO:0005506]; NADPH-hemoprotein reductase activity [GO:0003958]	endoplasmic reticulum membrane [GO:0005789]	NADPH--cytochrome P450 reductase (EC 1.6.2.4)	Transmembrane
TR13148|c0_g1_i1	NA	0	0.04	Feed Specific	553	Insects swissprot	V5I896	tr|V5I896|V5I896_ANOGL	#N/A	Anoplophora glabripennis (Asian longhorn beetle) (Anoplophora nobilis)	#N/A	heme binding [GO:0020037]; iron ion binding [GO:0005506]; monooxygenase activity [GO:0004497]; oxidoreductase activity, acting on paired donors, with incorporation or reduction of molecular oxygen [GO:0016705]	#N/A	Cytochrome P450 6a9	NA
TR29312|c0_g1_i1	-3.85	0	0.01	Down Regulated	856	Insects swissprot	A0A0A7BYH3	tr|A0A0A7BYH3|A0A0A7BYH3_OSTFU	#N/A	Ostrinia furnacalis (Asian corn borer)	#N/A	transferase activity [GO:0016740]	#N/A	Glutathione-S transferase (Fragment)	NA
