# Supplementary material for: De Novo Transcriptome Profiling of Mustard Aphid (Lipaphis erysimi) and Differential Expression of Transcripts Associated with Feeding and Non-Feeding Conditions and Developmental Stages
Source: Insects. 2024 Sep 9;15(9):682. doi: 10.3390/insects15090682 (PMC11432475; doi:10.3390/insects15090682)
Supplement: Supplementary file 1 [file insects-15-00682-s001.zip › Table S9.xlsx]

## Sheet: Sheet1
		TableS9
Transcript_ID	log2FoldChange[NYMPH_Vs_Feed]	pval_Nymph_Vs_Feed	padj_Nymph_Vs_Feed	Expression_Type_Nymph_Vs_Feed	Transcript_Length	Blast Database	Uniprot_ID	Blast_Hit_ID	KEGG Pathway	Organism	Gene ontology (biological process)	Gene ontology (molecular function)	Gene ontology (cellular component)	Protein Name	Protein prediction
TR35875|c0_g1_i1	3.2598	8.14267e-07	0.000199503	Up Regulated	11106	Insects swissprot	M9PEI7	tr|M9PEI7|M9PEI7_DROME	#N/A	Drosophila melanogaster (Fruit fly)	apposition of dorsal and ventral imaginal disc-derived wing surfaces [GO:0007475]; chitin-based cuticle attachment to epithelium [GO:0040005]; chitin-based embryonic cuticle biosynthetic process [GO:0008362]; epithelial cell development [GO:0002064]; lateral inhibition [GO:0046331]; open tracheal system development [GO:0007424]	calcium ion binding [GO:0005509]; extracellular matrix structural constituent [GO:0005201]	extracellular matrix [GO:0031012]	Dumpy, isoform Z	Transmembrane
TR35875|c0_g1_i5	3.2538	8.78004e-07	0.000209039	Up Regulated	10890	Insects swissprot	M9PEI7	tr|M9PEI7|M9PEI7_DROME	#N/A	Drosophila melanogaster (Fruit fly)	apposition of dorsal and ventral imaginal disc-derived wing surfaces [GO:0007475]; chitin-based cuticle attachment to epithelium [GO:0040005]; chitin-based embryonic cuticle biosynthetic process [GO:0008362]; epithelial cell development [GO:0002064]; lateral inhibition [GO:0046331]; open tracheal system development [GO:0007424]	calcium ion binding [GO:0005509]; extracellular matrix structural constituent [GO:0005201]	extracellular matrix [GO:0031012]	Dumpy, isoform Z	Transmembrane
TR35875|c0_g1_i8	3.27688	1.67632e-06	0.000355841	Up Regulated	8348	Insects swissprot	M9PC41	tr|M9PC41|M9PC41_DROME	#N/A	Drosophila melanogaster (Fruit fly)	apposition of dorsal and ventral imaginal disc-derived wing surfaces [GO:0007475]; chitin-based cuticle attachment to epithelium [GO:0040005]; chitin-based embryonic cuticle biosynthetic process [GO:0008362]; epithelial cell development [GO:0002064]; lateral inhibition [GO:0046331]; open tracheal system development [GO:0007424]	4 iron, 4 sulfur cluster binding [GO:0051539]; calcium ion binding [GO:0005509]; extracellular matrix structural constituent [GO:0005201]	extracellular matrix [GO:0031012]	Dumpy, isoform O	Transmembrane
TR29809|c0_g2_i1	3.02693	0.000514957	0.0347941	Up Regulated	630	Insects swissprot	J9K5E2	tr|J9K5E2|J9K5E2_ACYPI	#N/A	Acyrthosiphon pisum (Pea aphid)	biosynthetic process [GO:0009058]	[acyl-carrier-protein] S-acetyltransferase activity [GO:0004313]; [acyl-carrier-protein] S-malonyltransferase activity [GO:0004314]; 3-hydroxypalmitoyl-[acyl-carrier-protein] dehydratase activity [GO:0004317]; 3-oxoacyl-[acyl-carrier-protein] reductase (NADPH) activity [GO:0004316]; 3-oxoacyl-[acyl-carrier-protein] synthase activity [GO:0004315]; enoyl-[acyl-carrier-protein] reductase (NADPH, B-s…	#N/A	Uncharacterized protein	Transmembrane
TR3542|c0_g1_i2	3.536	0.000101579	0.00989963	Up Regulated	1880	Insects swissprot	E2AVR2	tr|E2AVR2|E2AVR2_CAMFO	#N/A	Camponotus floridanus (Florida carpenter ant)	cell cycle arrest [GO:0007050]	calcium ion binding [GO:0005509]	cytoskeleton [GO:0005856]	Bullous pemphigoid antigen 1, isoforms 6/9/10	Nuclear Localization
TR3542|c0_g1_i5	3.57205	0.000228799	0.0181214	Up Regulated	1123	Insects swissprot	K7JAA9	tr|K7JAA9|K7JAA9_NASVI	#N/A	Nasonia vitripennis (Parasitic wasp)	cell cycle arrest [GO:0007050]	calcium ion binding [GO:0005509]	cytoskeleton [GO:0005856]	Uncharacterized protein	NA
TR1176|c0_g1_i1	3.10503	6.5787e-08	2.53628e-05	Up Regulated	1774	Insects swissprot	J9JLE5	tr|J9JLE5|J9JLE5_ACYPI	#N/A	Acyrthosiphon pisum (Pea aphid)	chitin metabolic process [GO:0006030]	chitin binding [GO:0008061]	extracellular region [GO:0005576]	Uncharacterized protein	Signal IP
TR35933|c0_g1_i2	3.93857	2.74996e-07	8.04671e-05	Up Regulated	5041	Insects swissprot	J9KBM0	tr|J9KBM0|J9KBM0_ACYPI	#N/A	Acyrthosiphon pisum (Pea aphid)	DNA integration [GO:0015074]	nucleic acid binding [GO:0003676]	#N/A	Uncharacterized protein	Nuclear Localization
TR36079|c0_g1_i1	3.06305	0.000676899	0.0429675	Up Regulated	3022	Insects swissprot	J9KGC3	tr|J9KGC3|J9KGC3_ACYPI	#N/A	Acyrthosiphon pisum (Pea aphid)	DNA integration [GO:0015074]	aspartic-type endopeptidase activity [GO:0004190]; nucleic acid binding [GO:0003676]; zinc ion binding [GO:0008270]	#N/A	Uncharacterized protein	NA
TR36079|c0_g1_i6	3.75866	0.000337832	0.0254866	Up Regulated	1551	Insects swissprot	J9KGC3	tr|J9KGC3|J9KGC3_ACYPI	#N/A	Acyrthosiphon pisum (Pea aphid)	DNA integration [GO:0015074]	aspartic-type endopeptidase activity [GO:0004190]; nucleic acid binding [GO:0003676]; zinc ion binding [GO:0008270]	#N/A	Uncharacterized protein	NA
TR36079|c0_g1_i4	4.70169	0.000723471	0.0457576	Up Regulated	1253	Insects swissprot	J9KGC3	tr|J9KGC3|J9KGC3_ACYPI	#N/A	Acyrthosiphon pisum (Pea aphid)	DNA integration [GO:0015074]	aspartic-type endopeptidase activity [GO:0004190]; nucleic acid binding [GO:0003676]; zinc ion binding [GO:0008270]	#N/A	Uncharacterized protein	NA
TR27570|c0_g2_i1	2.56496	0.00013299	0.012298	Up Regulated	1575	Insects swissprot	J9K743	tr|J9K743|J9K743_ACYPI	#N/A	Acyrthosiphon pisum (Pea aphid)	lipid catabolic process [GO:0016042]	hydrolase activity, acting on ester bonds [GO:0016788]	#N/A	Lipase	Signal IP
TR35274|c1_g1_i2	3.56019	0.00019068	0.01592	Up Regulated	3725	Insects swissprot	J9JJC0	tr|J9JJC0|J9JJC0_ACYPI	#N/A	Acyrthosiphon pisum (Pea aphid)	microtubule cytoskeleton organization [GO:0000226]	#N/A	microtubule [GO:0005874]	Uncharacterized protein	NA
TR2903|c0_g1_i1	3.80488	0.000155971	0.0138843	Up Regulated	1619	NA	NA	NA	NA	NA	NA	NA	NA	NA	Nuclear Localization
TR27751|c0_g1_i1	3.61601	0.000210369	0.0172865	Up Regulated	834	NA	NA	NA	NA	NA	NA	NA	NA	NA	NA
TR4404|c0_g1_i5	3.69337	1.6458e-06	0.000350782	Up Regulated	1771	Insects swissprot	J9JNQ8	tr|J9JNQ8|J9JNQ8_ACYPI	#N/A	Acyrthosiphon pisum (Pea aphid)	transmembrane transport [GO:0055085]	#N/A	integral component of membrane [GO:0016021]	Uncharacterized protein	NA
TR41788|c0_g3_i1	2.04643	9.60156e-05	0.00937485	Up Regulated	1219	Insects swissprot	J9JW96	tr|J9JW96|J9JW96_ACYPI	#N/A	Acyrthosiphon pisum (Pea aphid)	#N/A	structural constituent of cuticle [GO:0042302]	#N/A	Uncharacterized protein	Nuclear localization, SignalIP
TR1591|c0_g1_i1	2.13245	4.28249e-05	0.0047673	Up Regulated	709	Insects swissprot	J9JZ75	tr|J9JZ75|J9JZ75_ACYPI	#N/A	Acyrthosiphon pisum (Pea aphid)	#N/A	#N/A	#N/A	Uncharacterized protein	Signal IP
TR41948|c0_g1_i1	2.05454	0.000181709	0.0152927	Up Regulated	7383	Insects swissprot	J9JWD4	tr|J9JWD4|J9JWD4_ACYPI	ko05016-Huntington's disease ; ko05010-Alzheimer's disease ; ko05205-Proteoglycans in cancer ; ko04114-Oocyte meiosis ; ko04022-cGMP-PKG signaling pathway ; ko04921-Oxytocin signaling pathway ; ko04611-Platelet activation ; ko04915-Estrogen signaling pathway ; ko04020-Calcium signaling pathway ; ko04070-Phosphatidylinositol signaling system ; ko04728-Dopaminergic synapse ; ko04912-GnRH signaling …	Acyrthosiphon pisum (Pea aphid)	#N/A	calcium channel activity [GO:0005262]	integral component of membrane [GO:0016021]	Uncharacterized protein	NA
TR36063|c0_g1_i2	3.12883	1.04223e-06	0.000239677	Up Regulated	785	Insects swissprot	X1X328	tr|X1X328|X1X328_ACYPI	#N/A	Acyrthosiphon pisum (Pea aphid)	#N/A	#N/A	#N/A	Uncharacterized protein	Transmembrane
TR9991|c0_g1_i1	2.50225	2.98697e-05	0.00355131	Up Regulated	553	Insects swissprot	J9K8B2	tr|J9K8B2|J9K8B2_ACYPI	#N/A	Acyrthosiphon pisum (Pea aphid)	#N/A	structural constituent of cuticle [GO:0042302]	#N/A	Uncharacterized protein	Signal IP
TR31830|c0_g1_i1	3.07755	6.54682e-07	0.000163459	Up Regulated	1548	Insects swissprot	J9JQS2	tr|J9JQS2|J9JQS2_ACYPI	#N/A	Acyrthosiphon pisum (Pea aphid)	#N/A	#N/A	#N/A	Uncharacterized protein	Signal IP
TR4854|c0_g1_i2	2.86582	1.00371e-05	0.00150641	Up Regulated	6257	Insects swissprot	J9JLG9	tr|J9JLG9|J9JLG9_ACYPI	#N/A	Acyrthosiphon pisum (Pea aphid)	#N/A	zinc ion binding [GO:0008270]	#N/A	Uncharacterized protein	NA
TR36063|c0_g1_i1	3.14655	1.20876e-05	0.00172221	Up Regulated	1350	Insects swissprot	X1X328	tr|X1X328|X1X328_ACYPI	#N/A	Acyrthosiphon pisum (Pea aphid)	#N/A	#N/A	#N/A	Uncharacterized protein	Nuclear localization, Transmembrane
TR33190|c0_g1_i1	3.17132	1.15374e-06	0.000261874	Up Regulated	3319	Insects swissprot	J9K7Q6	tr|J9K7Q6|J9K7Q6_ACYPI	#N/A	Acyrthosiphon pisum (Pea aphid)	#N/A	#N/A	#N/A	Uncharacterized protein	Transmembrane
TR31013|c0_g1_i1	2.2904	0.000366362	0.0264588	Up Regulated	3954	Insects swissprot	J9K9T4	tr|J9K9T4|J9K9T4_ACYPI	#N/A	Acyrthosiphon pisum (Pea aphid)	#N/A	nucleic acid binding [GO:0003676]; nucleotide binding [GO:0000166]	#N/A	Uncharacterized protein	Transmembrane
TR35875|c0_g1_i7	3.26008	8.29158e-07	0.000202207	Up Regulated	11177	Insects swissprot	B5DJ80	tr|B5DJ80|B5DJ80_DROPS	#N/A	Drosophila pseudoobscura pseudoobscura (Fruit fly)	#N/A	calcium ion binding [GO:0005509]; peptidase inhibitor activity [GO:0030414]	extracellular region [GO:0005576]	GA26108	Transmembrane
TR35875|c0_g1_i4	3.25036	9.2487e-07	0.000218436	Up Regulated	10961	Insects swissprot	B5DJ80	tr|B5DJ80|B5DJ80_DROPS	#N/A	Drosophila pseudoobscura pseudoobscura (Fruit fly)	#N/A	calcium ion binding [GO:0005509]; peptidase inhibitor activity [GO:0030414]	extracellular region [GO:0005576]	GA26108	Transmembrane
TR31942|c0_g1_i1	2.27053	0.000280116	0.0213785	Up Regulated	7547	Insects swissprot	J9JT25	tr|J9JT25|J9JT25_ACYPI	#N/A	Acyrthosiphon pisum (Pea aphid)	#N/A	#N/A	#N/A	Uncharacterized protein	SignalIP, Transmembrane
TR34980|c1_g1_i1	3.05312	1.10312e-05	0.00162468	Up Regulated	2791	Insects swissprot	J9K9B1	tr|J9K9B1|J9K9B1_ACYPI	ko04340-Hedgehog signaling pathway ; ko04918-Thyroid hormone synthesis	Acyrthosiphon pisum (Pea aphid)	#N/A	calcium ion binding [GO:0005509]	integral component of membrane [GO:0016021]	Uncharacterized protein	SignalIP, Transmembrane
TR1591|c0_g2_i1	2.18258	3.56758e-05	0.00410209	Up Regulated	482	Insects swissprot	J9JZ75	tr|J9JZ75|J9JZ75_ACYPI	#N/A	Acyrthosiphon pisum (Pea aphid)	#N/A	#N/A	#N/A	Uncharacterized protein	NA
TR19326|c0_g1_i1	2.20468	0.000537232	0.0360668	Up Regulated	2063	Insects swissprot	J9K022	tr|J9K022|J9K022_ACYPI	#N/A	Acyrthosiphon pisum (Pea aphid)	#N/A	#N/A	#N/A	Uncharacterized protein	NA
TR19326|c0_g1_i2	2.25447	0.000390701	0.0279853	Up Regulated	2424	Insects swissprot	J9K022	tr|J9K022|J9K022_ACYPI	#N/A	Acyrthosiphon pisum (Pea aphid)	#N/A	#N/A	#N/A	Uncharacterized protein	NA
TR4754|c1_g1_i5	2.59218	0.00013013	0.0120761	Up Regulated	1583	Insects swissprot	J9JTI4	tr|J9JTI4|J9JTI4_ACYPI	#N/A	Acyrthosiphon pisum (Pea aphid)	#N/A	#N/A	#N/A	Uncharacterized protein	Nuclear Localization
TR35406|c1_g1_i1	2.95298	0.000283665	0.0215553	Up Regulated	5235	Insects swissprot	J9JYG5	tr|J9JYG5|J9JYG5_ACYPI	#N/A	Acyrthosiphon pisum (Pea aphid)	#N/A	#N/A	#N/A	Uncharacterized protein	Transmembrane
TR35234|c2_g5_i2	3.5645	0.000132564	0.0122802	Up Regulated	9437	Insects swissprot	X1WJ66	tr|X1WJ66|X1WJ66_ACYPI	#N/A	Acyrthosiphon pisum (Pea aphid)	#N/A	#N/A	#N/A	Uncharacterized protein	NA
TR35234|c1_g1_i1	2.45519	0.000468387	0.0319356	Up Regulated	764	Insects swissprot	J9K5P9	tr|J9K5P9|J9K5P9_ACYPI	#N/A	Acyrthosiphon pisum (Pea aphid)	#N/A	#N/A	#N/A	Uncharacterized protein	NA
TR4754|c1_g1_i6	2.52044	0.000376991	0.0270402	Up Regulated	1241	Insects swissprot	J9JTI4	tr|J9JTI4|J9JTI4_ACYPI	#N/A	Acyrthosiphon pisum (Pea aphid)	#N/A	#N/A	#N/A	Uncharacterized protein	Nuclear Localization
TR32632|c0_g1_i1	2.45152	0.000801938	0.0491206	Up Regulated	2016	Insects swissprot	J9JKY8	tr|J9JKY8|J9JKY8_ACYPI	#N/A	Acyrthosiphon pisum (Pea aphid)	#N/A	zinc ion binding [GO:0008270]	#N/A	Uncharacterized protein	NA
TR32632|c0_g1_i2	2.54217	0.000617971	0.0395139	Up Regulated	1931	Insects swissprot	J9JKY8	tr|J9JKY8|J9JKY8_ACYPI	#N/A	Acyrthosiphon pisum (Pea aphid)	#N/A	zinc ion binding [GO:0008270]	#N/A	Uncharacterized protein	NA
TR34942|c0_g1_i2	2.54486	2.48731e-05	0.00306858	Up Regulated	1448	Insects swissprot	X1WZD8	tr|X1WZD8|X1WZD8_ACYPI	#N/A	Acyrthosiphon pisum (Pea aphid)	#N/A	#N/A	#N/A	Uncharacterized protein	Signal IP
TR36542|c0_g1_i1	2.29628	0.000188062	0.0157264	Up Regulated	271	Insects swissprot	J9JJF8	tr|J9JJF8|J9JJF8_ACYPI	#N/A	Acyrthosiphon pisum (Pea aphid)	#N/A	structural constituent of cuticle [GO:0042302]	#N/A	Uncharacterized protein	Nuclear Localization
TR35456|c0_g1_i3	2.74472	0.000397647	0.028444	Up Regulated	4514	Insects swissprot	X1WKG7	tr|X1WKG7|X1WKG7_ACYPI	#N/A	Acyrthosiphon pisum (Pea aphid)	#N/A	#N/A	#N/A	Uncharacterized protein	NA
TR34942|c0_g1_i1	2.4807	4.51832e-05	0.00500855	Up Regulated	1116	Insects swissprot	X1WZD8	tr|X1WZD8|X1WZD8_ACYPI	#N/A	Acyrthosiphon pisum (Pea aphid)	#N/A	#N/A	#N/A	Uncharacterized protein	Nuclear Localization
TR30631|c0_g1_i3	2.49478	0.000232801	0.0184106	Up Regulated	6815	Insects swissprot	J9K2D2	tr|J9K2D2|J9K2D2_ACYPI	ko03008-Ribosome biogenesis in eukaryotes	Acyrthosiphon pisum (Pea aphid)	#N/A	ATPase activity [GO:0016887]; ATP binding [GO:0005524]	#N/A	Uncharacterized protein	NA
TR4754|c0_g1_i1	3.51522	3.80454e-06	0.000685496	Up Regulated	2424	Insects swissprot	J9JTI4	tr|J9JTI4|J9JTI4_ACYPI	#N/A	Acyrthosiphon pisum (Pea aphid)	#N/A	#N/A	#N/A	Uncharacterized protein	Signal IP
TR4754|c1_g1_i1	2.70881	0.000355687	0.0257944	Up Regulated	748	Insects swissprot	J9JTI4	tr|J9JTI4|J9JTI4_ACYPI	#N/A	Acyrthosiphon pisum (Pea aphid)	#N/A	#N/A	#N/A	Uncharacterized protein	Nuclear Localization
TR60847|c0_g1_i1	2.24203	0.000166718	0.0146664	Up Regulated	843	Insects swissprot	C4WUG3	tr|C4WUG3|C4WUG3_ACYPI	#N/A	Acyrthosiphon pisum (Pea aphid)	#N/A	#N/A	#N/A	ACYPI001253 protein (Uncharacterized protein)	Transmembrane
TR35875|c0_g4_i1	3.47883	2.06066e-05	0.002681	Up Regulated	7654	Insects swissprot	X1WKQ4	tr|X1WKQ4|X1WKQ4_ACYPI	#N/A	Acyrthosiphon pisum (Pea aphid)	#N/A	calcium ion binding [GO:0005509]	#N/A	Uncharacterized protein	Signal IP
TR4691|c0_g1_i1	2.57842	0.000256847	0.0201904	Up Regulated	4248	Insects swissprot	J9JMF7	tr|J9JMF7|J9JMF7_ACYPI	#N/A	Acyrthosiphon pisum (Pea aphid)	#N/A	#N/A	#N/A	Uncharacterized protein	NA
TR47834|c0_g1_i1	2.01536	0.000581243	0.037302	Up Regulated	1119	Insects swissprot	C4WUG3	tr|C4WUG3|C4WUG3_ACYPI	#N/A	Acyrthosiphon pisum (Pea aphid)	#N/A	#N/A	#N/A	ACYPI001253 protein (Uncharacterized protein)	Nuclear localization, Transmembrane
TR60694|c0_g2_i4	2.65632	2.28863e-05	0.00286993	Up Regulated	1430	Insects swissprot	J9K0W1	tr|J9K0W1|J9K0W1_ACYPI	#N/A	Acyrthosiphon pisum (Pea aphid)	#N/A	flavin adenine dinucleotide binding [GO:0050660]; oxidoreductase activity, acting on CH-OH group of donors [GO:0016614]	#N/A	Uncharacterized protein	Nuclear localization, SignalIP
TR29693|c0_g1_i1	3.48245	1.36386e-05	0.00192538	Up Regulated	4292	Insects swissprot	J9K2T1	tr|J9K2T1|J9K2T1_ACYPI	#N/A	Acyrthosiphon pisum (Pea aphid)	#N/A	ATP binding [GO:0005524]; protein kinase activity [GO:0004672]	#N/A	Uncharacterized protein	NA
TR34395|c0_g1_i1	4.45731	1.5342e-07	5.09123e-05	Up Regulated	5823	Insects swissprot	J9K2T1	tr|J9K2T1|J9K2T1_ACYPI	#N/A	Acyrthosiphon pisum (Pea aphid)	#N/A	ATP binding [GO:0005524]; protein kinase activity [GO:0004672]	#N/A	Uncharacterized protein	NA
TR59862|c0_g1_i1	2.46624	0.000415488	0.0295188	Up Regulated	1467	Insects swissprot	J9L419	tr|J9L419|J9L419_ACYPI	#N/A	Acyrthosiphon pisum (Pea aphid)	#N/A	#N/A	#N/A	Uncharacterized protein	Nuclear localization, SignalIP
TR34343|c0_g1_i1	3.33004	0.000185395	0.0155282	Up Regulated	1844	Insects swissprot	X1WP48	tr|X1WP48|X1WP48_ACYPI	#N/A	Acyrthosiphon pisum (Pea aphid)	#N/A	#N/A	#N/A	Uncharacterized protein	NA
TR3542|c0_g1_i7	3.54296	0.00011995	0.0112631	Up Regulated	1900	Insects swissprot	A0A0C9RIZ9	tr|A0A0C9RIZ9|A0A0C9RIZ9_9HYME	#N/A	Fopius arisanus	#N/A	#N/A	cytoskeleton [GO:0005856]	PLEC_2 protein (Fragment)	NA
TR35603|c0_g1_i3	4.04753	0.000115737	0.0108947	Up Regulated	1592	Insects swissprot	X1WP48	tr|X1WP48|X1WP48_ACYPI	#N/A	Acyrthosiphon pisum (Pea aphid)	#N/A	#N/A	#N/A	Uncharacterized protein	Nuclear localization, Transmembrane
TR32839|c0_g1_i1	4.39791	5.94979e-05	0.00623919	Up Regulated	1837	Insects swissprot	X1WP48	tr|X1WP48|X1WP48_ACYPI	#N/A	Acyrthosiphon pisum (Pea aphid)	#N/A	#N/A	#N/A	Uncharacterized protein	SignalIP, Transmembrane
TR35875|c0_g1_i11	3.63441	0.000148432	0.0132582	Up Regulated	1886	Insects swissprot	D6X2Q3	tr|D6X2Q3|D6X2Q3_TRICA	#N/A	Tribolium castaneum (Red flour beetle)	#N/A	calcium ion binding [GO:0005509]; peptidase inhibitor activity [GO:0030414]	extracellular region [GO:0005576]	Putative uncharacterized protein	SignalIP, Transmembrane
TR35777|c0_g2_i1	3.18665	0.000282305	0.0214973	Up Regulated	1471	Insects swissprot	X1XM89	tr|X1XM89|X1XM89_ACYPI	#N/A	Acyrthosiphon pisum (Pea aphid)	#N/A	#N/A	#N/A	Uncharacterized protein	NA
TR19117|c0_g1_i1	3.33128	0.000762188	0.04685	Up Regulated	1263	Insects swissprot	X1WP48	tr|X1WP48|X1WP48_ACYPI	#N/A	Acyrthosiphon pisum (Pea aphid)	#N/A	#N/A	#N/A	Uncharacterized protein	Nuclear Localization
TR36032|c0_g1_i1	3.28544	0.000319623	0.0242174	Up Regulated	964	Insects swissprot	X1WP48	tr|X1WP48|X1WP48_ACYPI	#N/A	Acyrthosiphon pisum (Pea aphid)	#N/A	#N/A	#N/A	Uncharacterized protein	Nuclear Localization
TR4404|c0_g1_i3	4.18973	6.16401e-09	3.63136e-06	Up Regulated	3240	Insects swissprot	J9JJZ6	tr|J9JJZ6|J9JJZ6_ACYPI	#N/A	Acyrthosiphon pisum (Pea aphid)	#N/A	#N/A	#N/A	Uncharacterized protein	NA
TR47811|c0_g1_i1	4.27387	2.90032e-05	0.003464	Up Regulated	956	Insects swissprot	X1WKQ4	tr|X1WKQ4|X1WKQ4_ACYPI	#N/A	Acyrthosiphon pisum (Pea aphid)	#N/A	calcium ion binding [GO:0005509]	#N/A	Uncharacterized protein	NA
TR16339|c0_g1_i1	4.91519	1.39116e-05	0.00192538	Up Regulated	1106	Insects swissprot	X1WKQ4	tr|X1WKQ4|X1WKQ4_ACYPI	#N/A	Acyrthosiphon pisum (Pea aphid)	#N/A	calcium ion binding [GO:0005509]	#N/A	Uncharacterized protein	NA
TR20077|c0_g1_i1	3.99617	0.000191458	0.0159595	Up Regulated	1354	Insects swissprot	X1WKQ4	tr|X1WKQ4|X1WKQ4_ACYPI	#N/A	Acyrthosiphon pisum (Pea aphid)	#N/A	calcium ion binding [GO:0005509]	#N/A	Uncharacterized protein	Nuclear Localization
TR3303|c0_g1_i1	5.13262	1.04439e-05	0.00154252	Up Regulated	1518	Insects swissprot	X1WKQ4	tr|X1WKQ4|X1WKQ4_ACYPI	#N/A	Acyrthosiphon pisum (Pea aphid)	#N/A	calcium ion binding [GO:0005509]	#N/A	Uncharacterized protein	Transmembrane
TR2322|c0_g1_i1	4.78162	5.82767e-05	0.00623919	Up Regulated	743	Insects swissprot	E2C0F0	tr|E2C0F0|E2C0F0_HARSA	#N/A	Harpegnathos saltator (Jerdon's jumping ant)	#N/A	#N/A	#N/A	Plectin-1	NA
TR68398|c0_g1_i1	6.13938	3.06612e-05	0.00362895	Up Regulated	587	Insects swissprot	X1WKQ4	tr|X1WKQ4|X1WKQ4_ACYPI	#N/A	Acyrthosiphon pisum (Pea aphid)	#N/A	calcium ion binding [GO:0005509]	#N/A	Uncharacterized protein	Nuclear Localization
TR12837|c0_g1_i1	4.73776	0.000634948	0.0405007	Up Regulated	757	Insects swissprot	X1WKQ4	tr|X1WKQ4|X1WKQ4_ACYPI	#N/A	Acyrthosiphon pisum (Pea aphid)	#N/A	calcium ion binding [GO:0005509]	#N/A	Uncharacterized protein	Nuclear Localization
TR28690|c2_g1_i1	4.56784	0.000372687	0.0268417	Up Regulated	868	Insects swissprot	J9M4Z4	tr|J9M4Z4|J9M4Z4_ACYPI	#N/A	Acyrthosiphon pisum (Pea aphid)	#N/A	#N/A	#N/A	Uncharacterized protein	NA
TR4404|c0_g1_i1	5.51135	2.41821e-10	2.53661e-07	Up Regulated	1869	Insects swissprot	J9JJZ6	tr|J9JJZ6|J9JJZ6_ACYPI	#N/A	Acyrthosiphon pisum (Pea aphid)	#N/A	#N/A	#N/A	Uncharacterized protein	NA
TR33712|c0_g1_i1	3.34099	0.00053873	0.0360779	Up Regulated	1722	Insects swissprot	J9KDE5	tr|J9KDE5|J9KDE5_ACYPI	#N/A	Acyrthosiphon pisum (Pea aphid)	#N/A	nucleic acid binding [GO:0003676]	#N/A	Uncharacterized protein	NA
TR33793|c0_g1_i3	4.52307	1.02556e-05	0.00151899	Up Regulated	904	Insects swissprot	J9JZJ7	tr|J9JZJ7|J9JZJ7_ACYPI	#N/A	Acyrthosiphon pisum (Pea aphid)	#N/A	#N/A	troponin complex [GO:0005861]	Uncharacterized protein	Nuclear localization, SignalIP
TR33793|c0_g1_i1	4.54766	8.93415e-06	0.00138182	Up Regulated	934	Insects swissprot	J9JZJ7	tr|J9JZJ7|J9JZJ7_ACYPI	#N/A	Acyrthosiphon pisum (Pea aphid)	#N/A	#N/A	troponin complex [GO:0005861]	Uncharacterized protein	Nuclear localization, SignalIP
TR20351|c0_g1_i1	4.77874	0.000159901	0.014186	Up Regulated	281	Insects swissprot	K7IRT4	tr|K7IRT4|K7IRT4_NASVI	#N/A	Nasonia vitripennis (Parasitic wasp)	#N/A	ATP binding [GO:0005524]; motor activity [GO:0003774]	myosin complex [GO:0016459]	Uncharacterized protein	Nuclear Localization
