# Supplementary material for: De Novo Transcriptome Profiling of Mustard Aphid (Lipaphis erysimi) and Differential Expression of Transcripts Associated with Feeding and Non-Feeding Conditions and Developmental Stages
Source: Insects. 2024 Sep 9;15(9):682. doi: 10.3390/insects15090682 (PMC11432475; doi:10.3390/insects15090682)
Supplement: Supplementary file 1 [file insects-15-00682-s001.zip › Table S10.xlsx]

## Sheet: Sheet1
	TableS10
Transcript_ID	log2FoldChange[NYMPH_Vs_Feed]	pval_Nymph_Vs_Feed	padj_Nymph_Vs_Feed	Expression_Type_Nymph_Vs_Feed	Transcript_Length	Blast Database	Uniprot_ID	Blast_Hit_ID	KEGG Pathway	Organism	Gene ontology (biological process)	Gene ontology (molecular function)	Gene ontology (cellular component)	Protein Name	Protein prediction
TR1902|c0_g1_i1	-3.97964	1.95694e-08	8.84539e-06	Down Regulated	331	Insects swissprot	A0A0A9Y738	tr|A0A0A9Y738|A0A0A9Y738_LYGHE	#N/A	Lygus hesperus (Western plant bug)	#N/A	#N/A	#N/A	60 kDa chaperonin (Fragment)	NA
TR71120|c1_g1_i1	-3.2538	1.05818e-09	8.60168e-07	Down Regulated	399	Insects swissprot	C4WV58	tr|C4WV58|C4WV58_ACYPI	#N/A	Acyrthosiphon pisum (Pea aphid)	#N/A	#N/A	#N/A	ACYPI002011 protein (Uncharacterized protein)	NA
TR36309|c0_g1_i1	-2.38504	3.89463e-06	0.000699325	Down Regulated	1658	Insects swissprot	C4WUB6	tr|C4WUB6|C4WUB6_ACYPI	#N/A	Acyrthosiphon pisum (Pea aphid)	#N/A	#N/A	#N/A	ACYPI003450 protein (Uncharacterized protein)	SignalIP, Transmembrane
TR25099|c0_g1_i1	-2.5025	1.47236e-06	0.000319003	Down Regulated	837	Insects swissprot	C4WVB8	tr|C4WVB8|C4WVB8_ACYPI	#N/A	Acyrthosiphon pisum (Pea aphid)	#N/A	#N/A	#N/A	ACYPI005203 protein (Uncharacterized protein)	Signal IP
TR34888|c0_g1_i1	-5.07277	2.00297e-18	1.50028e-14	Down Regulated	1681	Insects swissprot	C4WVY7	tr|C4WVY7|C4WVY7_ACYPI	#N/A	Acyrthosiphon pisum (Pea aphid)	#N/A	#N/A	#N/A	ACYPI005591 protein	Nuclear Localization
TR33354|c0_g1_i2	-2.7845	0.000498031	0.0336939	Down Regulated	1428	Insects swissprot	C4WV45	tr|C4WV45|C4WV45_ACYPI	ko05202-Transcriptional misregulation in cancer	Acyrthosiphon pisum (Pea aphid)	#N/A	oxidoreductase activity [GO:0016491]	#N/A	ACYPI007317 protein	Nuclear Localization
TR21110|c0_g2_i1	-5.93332	3.08169e-22	3.23158e-18	Down Regulated	1007	Insects swissprot	C4WRP1	tr|C4WRP1|C4WRP1_ACYPI	#N/A	Acyrthosiphon pisum (Pea aphid)	#N/A	#N/A	#N/A	ACYPI007459 protein (Uncharacterized protein)	NA
TR21110|c1_g1_i1	-5.91891	7.91909e-23	1.03803e-18	Down Regulated	646	Insects swissprot	C4WRP1	tr|C4WRP1|C4WRP1_ACYPI	#N/A	Acyrthosiphon pisum (Pea aphid)	#N/A	#N/A	#N/A	ACYPI007459 protein (Uncharacterized protein)	Signal IP
TR29170|c0_g1_i2	-5.50113	6.31071e-15	2.75736e-11	Down Regulated	1208	Insects swissprot	C4WVV4	tr|C4WVV4|C4WVV4_ACYPI	#N/A	Acyrthosiphon pisum (Pea aphid)	#N/A	#N/A	#N/A	ACYPI27259 protein	NA
TR29170|c0_g1_i1	-5.46469	4.95165e-12	1.23898e-08	Down Regulated	1109	Insects swissprot	C4WVV4	tr|C4WVV4|C4WVV4_ACYPI	#N/A	Acyrthosiphon pisum (Pea aphid)	#N/A	#N/A	#N/A	ACYPI27259 protein	NA
TR14844|c0_g1_i1	-3.32557	0.000282492	0.0214973	Down Regulated	446	Insects swissprot	G0Y6R4	tr|G0Y6R4|G0Y6R4_ACYPI	#N/A	Acyrthosiphon pisum (Pea aphid)	#N/A	#N/A	integral component of membrane [GO:0016021]	Amino acid transporter	NA
TR32117|c0_g1_i1	-2.42664	0.000241887	0.0191003	Down Regulated	2591	Insects swissprot	G9FJC1	tr|G9FJC1|G9FJC1_APHGL	#N/A	Aphis glycines (Soybean aphid)	#N/A	aminopeptidase activity [GO:0004177]; metallopeptidase activity [GO:0008237]; zinc ion binding [GO:0008270]	#N/A	Aminopeptidase N 3	Signal IP
TR35955|c0_g1_i2	-8.16433	1.47534e-09	1.08951e-06	Down Regulated	1235	Insects swissprot	I7HAA5	tr|I7HAA5|I7HAA5_9MUSC	#N/A	Phormia regina (black blowfly)	#N/A	transporter activity [GO:0005215]	integral component of membrane [GO:0016021]	Aquaporin	Transmembrane
TR41763|c0_g2_i1	-2.05598	0.000370439	0.0267164	Down Regulated	4489	Insects swissprot	A7UL73	tr|A7UL73|A7UL73_9HEMI	#N/A	Lipaphis erysimi (mustard aphid)	#N/A	#N/A	#N/A	Chemosensory protein	Signal IP
TR41763|c0_g1_i1	-2.05528	0.00012948	0.012037	Down Regulated	2305	Insects swissprot	A7UL73	tr|A7UL73|A7UL73_9HEMI	#N/A	Lipaphis erysimi (mustard aphid)	#N/A	#N/A	#N/A	Chemosensory protein	Nuclear localization, SignalIP
TR34487|c0_g3_i2	-7.18705	6.25598e-07	0.000156944	Down Regulated	431	Insects swissprot	B6A8G9	tr|B6A8G9|B6A8G9_HELAM	#N/A	Helicoverpa armigera (Cotton bollworm) (Heliothis armigera)	#N/A	#N/A	#N/A	CHK1 checkpoint-like protein (Fragment)	NA
TR35865|c0_g1_i3	-6.24594	2.35026e-06	0.000468551	Down Regulated	986	NRDB All Organisms	P04778	gi|15220615|ref|NP_174286.1|	ath01100:Metabolic pathways##ath00196:Photosynthesis - antenna proteins	Arabidopsis thaliana (Mouse-ear cress)	photosynthesis, light harvesting in photosystem I [GO:0009768]; protein-chromophore linkage [GO:0018298]; response to light stimulus [GO:0009416]	chlorophyll binding [GO:0016168]; metal ion binding [GO:0046872]; pigment binding [GO:0031409]	chloroplast [GO:0009507]; chloroplast envelope [GO:0009941]; chloroplast thylakoid [GO:0009534]; chloroplast thylakoid membrane [GO:0009535]; integral component of membrane [GO:0016021]; photosystem I [GO:0009522]; photosystem II [GO:0009523]; plastoglobule [GO:0010287]; thylakoid [GO:0009579]	Chlorophyll a-b binding protein 1, chloroplastic (Chlorophyll a-b protein 140) (CAB-140) (LHCII type I CAB-1)	NA
TR36030|c7_g7_i9	-2.79845	2.63564e-06	0.000513725	Down Regulated	2384	Insects swissprot	A0A0C9QBI6	tr|A0A0C9QBI6|A0A0C9QBI6_9HYME	#N/A	Fopius arisanus	#N/A	#N/A	#N/A	FSIP2 protein (Fragment)	Nuclear Localization
TR36030|c7_g7_i3	-2.14774	0.000723102	0.0457576	Down Regulated	1726	Insects swissprot	A0A0C9QBI6	tr|A0A0C9QBI6|A0A0C9QBI6_9HYME	#N/A	Fopius arisanus	#N/A	#N/A	#N/A	FSIP2 protein (Fragment)	Nuclear Localization
TR36030|c7_g7_i15	-3.04841	1.68341e-06	0.000355906	Down Regulated	2384	Insects swissprot	A0A0C9QBI6	tr|A0A0C9QBI6|A0A0C9QBI6_9HYME	#N/A	Fopius arisanus	#N/A	#N/A	#N/A	FSIP2 protein (Fragment)	Nuclear Localization
TR3537|c2_g2_i1	-3.51744	2.54707e-05	0.00312759	Down Regulated	472	Insects swissprot	A0A0C9QBI6	tr|A0A0C9QBI6|A0A0C9QBI6_9HYME	#N/A	Fopius arisanus	#N/A	#N/A	#N/A	FSIP2 protein (Fragment)	NA
TR41728|c0_g1_i1	-2.19772	0.00080354	0.0491613	Down Regulated	581	Insects swissprot	J9JPJ7	tr|J9JPJ7|J9JPJ7_ACYPI	ko05203-Viral carcinogenesis ; ko05034-Alcoholism ; ko05322-Systemic lupus erythematosus	Acyrthosiphon pisum (Pea aphid)	#N/A	DNA binding [GO:0003677]	nucleosome [GO:0000786]; nucleus [GO:0005634]	Histone H2B	Nuclear Localization
TR1048|c0_g1_i1	-2.21629	6.52722e-05	0.00681743	Down Regulated	1942	Insects swissprot	A0A0C9QRI8	tr|A0A0C9QRI8|A0A0C9QRI8_9HYME	#N/A	Fopius arisanus	#N/A	#N/A	#N/A	IleS_1 protein (Fragment)	NA
TR34888|c0_g3_i1	-4.31763	4.77454e-11	7.15254e-08	Down Regulated	353	NA	NA	NA	NA	NA	NA	NA	NA	NA	Signal IP
TR38311|c0_g1_i1	-3.48329	2.49974e-06	0.000496463	Down Regulated	272	NA	NA	NA	NA	NA	NA	NA	NA	NA	NA
TR27813|c1_g3_i1	-3.19708	6.88917e-06	0.00113233	Down Regulated	419	NA	NA	NA	NA	NA	NA	NA	NA	NA	Transmembrane
TR31396|c0_g1_i1	-5.19205	7.14352e-09	4.16166e-06	Down Regulated	1457	NA	NA	NA	NA	NA	NA	NA	NA	NA	NA
TR21670|c0_g1_i1	-4.4328	5.24713e-07	0.000134862	Down Regulated	593	NA	NA	NA	NA	NA	NA	NA	NA	NA	Nuclear Localization
TR67778|c0_g1_i1	-3.92401	0.000210524	0.0172865	Down Regulated	423	NA	NA	NA	NA	NA	NA	NA	NA	NA	Nuclear Localization
TR60638|c2_g1_i1	-3.28658	0.000813574	0.0497171	Down Regulated	562	NA	NA	NA	NA	NA	NA	NA	NA	NA	Nuclear Localization
TR11186|c0_g1_i1	-3.64648	0.000155697	0.0138835	Down Regulated	311	NA	NA	NA	NA	NA	NA	NA	NA	NA	NA
TR30362|c0_g2_i1	-4.21352	0.000176617	0.0148881	Down Regulated	351	NA	NA	NA	NA	NA	NA	NA	NA	NA	NA
TR30982|c0_g2_i1	-4.66818	0.000254794	0.0200591	Down Regulated	271	NA	NA	NA	NA	NA	NA	NA	NA	NA	Nuclear Localization
TR33203|c0_g1_i1	-5.12565	9.42854e-05	0.00922308	Down Regulated	710	NA	NA	NA	NA	NA	NA	NA	NA	NA	NA
TR40058|c0_g1_i1	-4.94786	0.00019441	0.0161799	Down Regulated	300	NA	NA	NA	NA	NA	NA	NA	NA	NA	NA
TR3054|c0_g2_i1	-4.57937	0.000360224	0.0260514	Down Regulated	494	NA	NA	NA	NA	NA	NA	NA	NA	NA	NA
TR60009|c0_g1_i1	-3.35697	0.000462004	0.0315414	Down Regulated	277	NA	NA	NA	NA	NA	NA	NA	NA	NA	Nuclear Localization
TR33203|c0_g1_i2	-4.74504	0.000427563	0.0302945	Down Regulated	561	NA	NA	NA	NA	NA	NA	NA	NA	NA	NA
TR51160|c0_g1_i1	-4.95964	0.000684069	0.0433701	Down Regulated	279	NA	NA	NA	NA	NA	NA	NA	NA	NA	Nuclear Localization
TR2047|c0_g1_i1	-5.06152	0.000459948	0.031442	Down Regulated	876	NA	NA	NA	NA	NA	NA	NA	NA	NA	NA
TR65745|c0_g1_i1	-3.51132	0.000120081	0.0112631	Down Regulated	233	NA	NA	NA	NA	NA	NA	NA	NA	NA	Nuclear Localization
TR35831|c0_g2_i2	-8.83571	8.4103e-12	1.76388e-08	Down Regulated	955	NRDB All Organisms	UPI0004E559A3	gi|672165487|ref|XP_008802648.1|	NA	Phoenix dactylifera (Date palm)	NA	NA	NA	PREDICTED: endo-1,3;1,4-beta-D-glucanase-like [Phoenix dactylifera]	Transmembrane
TR33886|c0_g1_i1	-5.09394	0.000405052	0.0288556	Down Regulated	242	Insects swissprot	T1DH78	tr|T1DH78|T1DH78_ANOAQ	#N/A	Anopheles aquasalis (Malaria mosquito)	#N/A	#N/A	#N/A	Putative bacterial contaminant of aquasalis	NA
TR7722|c3_g1_i1	-2.11205	0.000335553	0.0253512	Down Regulated	3312	Insects swissprot	T1DKC0	tr|T1DKC0|T1DKC0_ANOAQ	#N/A	Anopheles aquasalis (Malaria mosquito)	#N/A	#N/A	#N/A	Putative bacterial contaminant of aquasalis (Fragment)	NA
TR3213|c3_g4_i1	-5.12565	0.000357567	0.0258949	Down Regulated	365	Insects swissprot	T1DQS5	tr|T1DQS5|T1DQS5_ANOAQ	#N/A	Anopheles aquasalis (Malaria mosquito)	#N/A	#N/A	#N/A	Putative bacterial contaminant of aquasalis (Fragment)	Nuclear Localization
TR33924|c1_g7_i1	-4.37738	2.93223e-05	0.00349415	Down Regulated	321	Insects swissprot	U5EEK8	tr|U5EEK8|U5EEK8_9DIPT	#N/A	Corethrella appendiculata	#N/A	hydrolase activity [GO:0016787]	#N/A	Putative cell wall-associated hydrolase sp. e14 cell wall-associated hydrolase	Nuclear Localization
TR35611|c6_g1_i1	-4.23629	7.32339e-05	0.00737006	Down Regulated	232	Insects swissprot	U5ES40	tr|U5ES40|U5ES40_9DIPT	#N/A	Corethrella appendiculata	#N/A	hydrolase activity [GO:0016787]	#N/A	Putative cell wall-associated hydrolase sp. e14 cell wall-associated hydrolase (Fragment)	NA
TR20568|c0_g1_i1	-4.48961	3.58029e-05	0.0041077	Down Regulated	236	Insects swissprot	Q66UA2	tr|Q66UA2|Q66UA2_CULSO	#N/A	Culicoides sonorensis (Biting midge)	#N/A	#N/A	#N/A	Putative salivary protein (Fragment)	NA
TR60741|c0_g1_i1	-4.71061	0.000215191	0.0172865	Down Regulated	347	Insects swissprot	T1EAZ7	tr|T1EAZ7|T1EAZ7_ANOAQ	#N/A	Anopheles aquasalis (Malaria mosquito)	#N/A	#N/A	#N/A	Putative secreted protein (Fragment)	Nuclear Localization
TR34255|c0_g2_i1	-4.71061	2.37086e-05	0.00293181	Down Regulated	538	Insects swissprot	E0VKV0	tr|E0VKV0|E0VKV0_PEDHC	#N/A	Pediculus humanus subsp. corporis (Body louse)	#N/A	#N/A	#N/A	Putative uncharacterized protein	Nuclear Localization
TR31382|c0_g1_i1	-7.65737	3.84977e-08	1.56274e-05	Down Regulated	263	Insects swissprot	E0VHC5	tr|E0VHC5|E0VHC5_PEDHC	#N/A	Pediculus humanus subsp. corporis (Body louse)	#N/A	#N/A	#N/A	Putative uncharacterized protein	NA
TR43061|c0_g1_i1	-3.83913	1.04988e-06	0.00024038	Down Regulated	365	Endosymbiont Buchnera NCBI	O05385	NC_002528.1	K03089 _RNA polymerase sigma-32 factor	Buchnera aphidicola subsp. Acyrthosiphon pisum (strain APS) (Acyrthosiphon pisum symbiotic bacterium)	response to heat [GO:0009408]; transcription initiation from bacterial-type RNA polymerase promoter [GO:0001123]	DNA binding [GO:0003677]; sigma factor activity [GO:0016987]; transcription factor activity, sequence-specific DNA binding [GO:0003700]; zinc ion binding [GO:0008270]	cytoplasm [GO:0005737]	RNA polymerase sigma factor RpoH (RNA polymerase sigma-32 factor)	NA
TR48373|c0_g1_i1	-3.68955	6.42396e-05	0.00672297	Down Regulated	373	Endosymbiont Buchnera NCBI	O05385	NC_002528.1	K03089 _RNA polymerase sigma-32 factor	Buchnera aphidicola subsp. Acyrthosiphon pisum (strain APS) (Acyrthosiphon pisum symbiotic bacterium)	response to heat [GO:0009408]; transcription initiation from bacterial-type RNA polymerase promoter [GO:0001123]	DNA binding [GO:0003677]; sigma factor activity [GO:0016987]; transcription factor activity, sequence-specific DNA binding [GO:0003700]; zinc ion binding [GO:0008270]	cytoplasm [GO:0005737]	RNA polymerase sigma factor RpoH (RNA polymerase sigma-32 factor)	Nuclear Localization
TR35747|c1_g7_i10	-4.34625	0.000493594	0.0334801	Down Regulated	488	Endosymbiont Buchnera NCBI	O05385	NC_007292.1	K03089 _RNA polymerase sigma-32 factor	Buchnera aphidicola subsp. Acyrthosiphon pisum (strain APS) (Acyrthosiphon pisum symbiotic bacterium)	response to heat [GO:0009408]; transcription initiation from bacterial-type RNA polymerase promoter [GO:0001123]	DNA binding [GO:0003677]; sigma factor activity [GO:0016987]; transcription factor activity, sequence-specific DNA binding [GO:0003700]; zinc ion binding [GO:0008270]	cytoplasm [GO:0005737]	RNA polymerase sigma factor RpoH (RNA polymerase sigma-32 factor)	NA
TR29321|c1_g3_i1	-6.33001	3.8026e-05	0.0043343	Down Regulated	350	Endosymbiont Buchnera NCBI	O05385	NC_004344.2	K03089 _RNA polymerase sigma-32 factor	Buchnera aphidicola subsp. Acyrthosiphon pisum (strain APS) (Acyrthosiphon pisum symbiotic bacterium)	response to heat [GO:0009408]; transcription initiation from bacterial-type RNA polymerase promoter [GO:0001123]	DNA binding [GO:0003677]; sigma factor activity [GO:0016987]; transcription factor activity, sequence-specific DNA binding [GO:0003700]; zinc ion binding [GO:0008270]	cytoplasm [GO:0005737]	RNA polymerase sigma factor RpoH (RNA polymerase sigma-32 factor)	NA
TR35747|c1_g7_i7	-3.85001	0.000646673	0.0411985	Down Regulated	679	Endosymbiont Buchnera NCBI	O05385	NC_007712.1	K03089 _RNA polymerase sigma-32 factor	Buchnera aphidicola subsp. Acyrthosiphon pisum (strain APS) (Acyrthosiphon pisum symbiotic bacterium)	response to heat [GO:0009408]; transcription initiation from bacterial-type RNA polymerase promoter [GO:0001123]	DNA binding [GO:0003677]; sigma factor activity [GO:0016987]; transcription factor activity, sequence-specific DNA binding [GO:0003700]; zinc ion binding [GO:0008270]	cytoplasm [GO:0005737]	RNA polymerase sigma factor RpoH (RNA polymerase sigma-32 factor)	Nuclear Localization
TR8790|c0_g1_i1	-5.88749	0.000250732	0.019769	Down Regulated	327	Endosymbiont Buchnera NCBI	O05385	NZ_CP006569.1	K03089 _RNA polymerase sigma-32 factor	Buchnera aphidicola subsp. Acyrthosiphon pisum (strain APS) (Acyrthosiphon pisum symbiotic bacterium)	response to heat [GO:0009408]; transcription initiation from bacterial-type RNA polymerase promoter [GO:0001123]	DNA binding [GO:0003677]; sigma factor activity [GO:0016987]; transcription factor activity, sequence-specific DNA binding [GO:0003700]; zinc ion binding [GO:0008270]	cytoplasm [GO:0005737]	RNA polymerase sigma factor RpoH (RNA polymerase sigma-32 factor)	NA
TR33577|c0_g1_i2	-4.9944	0.000597652	0.0383081	Down Regulated	742	Endosymbiont Buchnera NCBI	O05385	NC_007292.1	K03089 _RNA polymerase sigma-32 factor	Buchnera aphidicola subsp. Acyrthosiphon pisum (strain APS) (Acyrthosiphon pisum symbiotic bacterium)	response to heat [GO:0009408]; transcription initiation from bacterial-type RNA polymerase promoter [GO:0001123]	DNA binding [GO:0003677]; sigma factor activity [GO:0016987]; transcription factor activity, sequence-specific DNA binding [GO:0003700]; zinc ion binding [GO:0008270]	cytoplasm [GO:0005737]	RNA polymerase sigma factor RpoH (RNA polymerase sigma-32 factor)	Nuclear Localization
TR4225|c0_g1_i1	-5.54069	1.43045e-05	0.00197373	Down Regulated	394	Endosymbiont Buchnera NCBI	O05385	NZ_CP006568.1	K03089 _RNA polymerase sigma-32 factor	Buchnera aphidicola subsp. Acyrthosiphon pisum (strain APS) (Acyrthosiphon pisum symbiotic bacterium)	response to heat [GO:0009408]; transcription initiation from bacterial-type RNA polymerase promoter [GO:0001123]	DNA binding [GO:0003677]; sigma factor activity [GO:0016987]; transcription factor activity, sequence-specific DNA binding [GO:0003700]; zinc ion binding [GO:0008270]	cytoplasm [GO:0005737]	RNA polymerase sigma factor RpoH (RNA polymerase sigma-32 factor)	NA
TR29754|c1_g1_i2	-7.12565	8.81095e-07	0.000209039	Down Regulated	382	Endosymbiont Buchnera NCBI	O05385	NZ_CP006569.1	K03089 _RNA polymerase sigma-32 factor	Buchnera aphidicola subsp. Acyrthosiphon pisum (strain APS) (Acyrthosiphon pisum symbiotic bacterium)	response to heat [GO:0009408]; transcription initiation from bacterial-type RNA polymerase promoter [GO:0001123]	DNA binding [GO:0003677]; sigma factor activity [GO:0016987]; transcription factor activity, sequence-specific DNA binding [GO:0003700]; zinc ion binding [GO:0008270]	cytoplasm [GO:0005737]	RNA polymerase sigma factor RpoH (RNA polymerase sigma-32 factor)	Nuclear Localization
TR29589|c1_g1_i1	-5.95964	0.000184752	0.015499	Down Regulated	230	Endosymbiont Buchnera NCBI	O05385	NZ_CP006568.1	K03089 _RNA polymerase sigma-32 factor	Buchnera aphidicola subsp. Acyrthosiphon pisum (strain APS) (Acyrthosiphon pisum symbiotic bacterium)	response to heat [GO:0009408]; transcription initiation from bacterial-type RNA polymerase promoter [GO:0001123]	DNA binding [GO:0003677]; sigma factor activity [GO:0016987]; transcription factor activity, sequence-specific DNA binding [GO:0003700]; zinc ion binding [GO:0008270]	cytoplasm [GO:0005737]	RNA polymerase sigma factor RpoH (RNA polymerase sigma-32 factor)	NA
TR34710|c0_g1_i1	-7.42226	1.58439e-07	5.15979e-05	Down Regulated	598	NRDB All Organisms	I3T520	gi|388519101|gb|AFK47612.1|	NA	Medicago truncatula (Barrel medic) (Medicago tribuloides)	NA	NA	NA	Uncharacterized protein	NA
TR34487|c0_g1_i1	-5.9944	0.000159444	0.0141695	Down Regulated	344	NRDB All Organisms	A0A0R0GR39	gi|947068875|gb|KRH17766.1|	NA	Glycine max (Soybean) (Glycine hispida)	NA	NA	NA	Uncharacterized protein	Nuclear Localization
TR28610|c0_g1_i1	-3.57297	8.77709e-08	3.19959e-05	Down Regulated	1322	Insects swissprot	X1WJP4	tr|X1WJP4|X1WJP4_ACYPI	#N/A	Acyrthosiphon pisum (Pea aphid)	proteolysis [GO:0006508]	#N/A	#N/A	Uncharacterized protein	Nuclear localization, Transmembrane
TR35283|c0_g1_i1	-3.99308	9.8267e-08	3.50499e-05	Down Regulated	3183	Insects swissprot	J9JQZ0	tr|J9JQZ0|J9JQZ0_ACYPI	#N/A	Acyrthosiphon pisum (Pea aphid)	signal transduction [GO:0007165]	#N/A	#N/A	Uncharacterized protein	NA
TR35283|c0_g1_i2	-4.1022	7.97923e-08	2.99857e-05	Down Regulated	3107	Insects swissprot	J9JQZ0	tr|J9JQZ0|J9JQZ0_ACYPI	#N/A	Acyrthosiphon pisum (Pea aphid)	signal transduction [GO:0007165]	#N/A	#N/A	Uncharacterized protein	Nuclear Localization
TR35283|c0_g1_i3	-3.58223	2.03677e-05	0.00265652	Down Regulated	2030	Insects swissprot	J9JQZ0	tr|J9JQZ0|J9JQZ0_ACYPI	#N/A	Acyrthosiphon pisum (Pea aphid)	signal transduction [GO:0007165]	#N/A	#N/A	Uncharacterized protein	NA
TR24004|c1_g1_i1	-2.80669	7.45996e-05	0.00749311	Down Regulated	3705	Insects swissprot	J9KMB0	tr|J9KMB0|J9KMB0_ACYPI	#N/A	Acyrthosiphon pisum (Pea aphid)	#N/A	#N/A	#N/A	Uncharacterized protein	NA
TR30551|c0_g1_i1	-2.392	9.26624e-06	0.00142477	Down Regulated	1978	Insects swissprot	J9JRA8	tr|J9JRA8|J9JRA8_ACYPI	#N/A	Acyrthosiphon pisum (Pea aphid)	#N/A	#N/A	#N/A	Uncharacterized protein	Signal IP
TR31605|c0_g2_i1	-2.3926	7.06817e-06	0.00115812	Down Regulated	2236	Insects swissprot	J9KAQ3	tr|J9KAQ3|J9KAQ3_ACYPI	#N/A	Acyrthosiphon pisum (Pea aphid)	#N/A	#N/A	#N/A	Uncharacterized protein	SignalIP, Transmembrane
TR71120|c0_g1_i1	-3.77042	8.06965e-12	1.76295e-08	Down Regulated	369	Insects swissprot	J9L3U3	tr|J9L3U3|J9L3U3_ACYPI	#N/A	Acyrthosiphon pisum (Pea aphid)	#N/A	#N/A	#N/A	Uncharacterized protein	Nuclear Localization
TR3388|c0_g1_i1	-4.61423	5.38338e-16	2.56601e-12	Down Regulated	1177	Insects swissprot	J9JYS6	tr|J9JYS6|J9JYS6_ACYPI	#N/A	Acyrthosiphon pisum (Pea aphid)	#N/A	structural constituent of cuticle [GO:0042302]	#N/A	Uncharacterized protein	NA
TR30680|c1_g1_i1	-2.10621	3.78223e-05	0.00432047	Down Regulated	1280	Insects swissprot	J9KAQ6	tr|J9KAQ6|J9KAQ6_ACYPI	#N/A	Acyrthosiphon pisum (Pea aphid)	#N/A	#N/A	#N/A	Uncharacterized protein	NA
TR3725|c0_g2_i1	-3.45317	2.41895e-10	2.53661e-07	Down Regulated	670	Insects swissprot	J9L5P0	tr|J9L5P0|J9L5P0_ACYPI	#N/A	Acyrthosiphon pisum (Pea aphid)	#N/A	#N/A	#N/A	Uncharacterized protein	NA
TR47769|c0_g1_i1	-3.16987	3.74555e-09	2.42453e-06	Down Regulated	1403	Insects swissprot	J9JJL1	tr|J9JJL1|J9JJL1_ACYPI	#N/A	Acyrthosiphon pisum (Pea aphid)	#N/A	#N/A	#N/A	Uncharacterized protein	Transmembrane
TR3725|c0_g1_i2	-3.33799	9.53248e-10	7.93345e-07	Down Regulated	748	Insects swissprot	J9L5P0	tr|J9L5P0|J9L5P0_ACYPI	#N/A	Acyrthosiphon pisum (Pea aphid)	#N/A	#N/A	#N/A	Uncharacterized protein	Nuclear Localization
TR35348|c3_g1_i1	-2.15128	2.61481e-05	0.00320327	Down Regulated	540	Insects swissprot	X1WKK8	tr|X1WKK8|X1WKK8_ACYPI	#N/A	Acyrthosiphon pisum (Pea aphid)	#N/A	#N/A	#N/A	Uncharacterized protein	NA
TR35348|c4_g1_i2	-2.44543	2.60023e-06	0.000508713	Down Regulated	394	Insects swissprot	X1WLW3	tr|X1WLW3|X1WLW3_ACYPI	#N/A	Acyrthosiphon pisum (Pea aphid)	#N/A	#N/A	#N/A	Uncharacterized protein	Nuclear localization, Transmembrane
TR3984|c0_g1_i1	-2.68511	1.1639e-06	0.000263041	Down Regulated	2192	Insects swissprot	J9K2C0	tr|J9K2C0|J9K2C0_ACYPI	ko05146-Amoebiasis	Acyrthosiphon pisum (Pea aphid)	#N/A	#N/A	extracellular space [GO:0005615]	Uncharacterized protein	Transmembrane
TR36364|c0_g1_i1	-2.60341	2.75951e-06	0.000535877	Down Regulated	945	Insects swissprot	J9K9A2	tr|J9K9A2|J9K9A2_ACYPI	#N/A	Acyrthosiphon pisum (Pea aphid)	#N/A	#N/A	#N/A	Uncharacterized protein	Nuclear localization, SignalIP
TR3725|c0_g1_i1	-3.21796	2.15806e-07	6.65597e-05	Down Regulated	420	Insects swissprot	J9L5P0	tr|J9L5P0|J9L5P0_ACYPI	#N/A	Acyrthosiphon pisum (Pea aphid)	#N/A	#N/A	#N/A	Uncharacterized protein	NA
TR12085|c0_g1_i1	-3.76499	1.68331e-08	8.02355e-06	Down Regulated	1632	Insects swissprot	J9K7R8	tr|J9K7R8|J9K7R8_ACYPI	#N/A	Acyrthosiphon pisum (Pea aphid)	#N/A	#N/A	integral component of membrane [GO:0016021]	Uncharacterized protein	NA
TR3155|c0_g8_i1	-2.26334	0.000201888	0.0166962	Down Regulated	1116	Insects swissprot	J9K5V6	tr|J9K5V6|J9K5V6_ACYPI	#N/A	Acyrthosiphon pisum (Pea aphid)	#N/A	DNA binding [GO:0003677]	#N/A	Uncharacterized protein	SignalIP, Transmembrane
TR17397|c0_g1_i1	-2.97029	1.26851e-05	0.00180245	Down Regulated	1216	Insects swissprot	J9K7M2	tr|J9K7M2|J9K7M2_ACYPI	#N/A	Acyrthosiphon pisum (Pea aphid)	#N/A	#N/A	#N/A	Uncharacterized protein	Signal IP
TR35500|c2_g1_i10	-2.13875	0.000125843	0.0117615	Down Regulated	2632	Insects swissprot	J9JU30	tr|J9JU30|J9JU30_ACYPI	#N/A	Acyrthosiphon pisum (Pea aphid)	#N/A	heme binding [GO:0020037]; iron ion binding [GO:0005506]; monooxygenase activity [GO:0004497]; oxidoreductase activity, acting on paired donors, with incorporation or reduction of molecular oxygen [GO:0016705]	#N/A	Uncharacterized protein	Transmembrane
TR35500|c2_g1_i14	-2.10549	0.000173538	0.0146757	Down Regulated	2165	Insects swissprot	J9JPA0	tr|J9JPA0|J9JPA0_ACYPI	#N/A	Acyrthosiphon pisum (Pea aphid)	#N/A	heme binding [GO:0020037]; iron ion binding [GO:0005506]; monooxygenase activity [GO:0004497]; oxidoreductase activity, acting on paired donors, with incorporation or reduction of molecular oxygen [GO:0016705]	#N/A	Uncharacterized protein	Transmembrane
TR34285|c1_g2_i1	-2.77043	8.99813e-06	0.00138762	Down Regulated	347	Insects swissprot	J9K9A2	tr|J9K9A2|J9K9A2_ACYPI	#N/A	Acyrthosiphon pisum (Pea aphid)	#N/A	#N/A	#N/A	Uncharacterized protein	NA
TR32580|c0_g1_i1	-2.13664	0.00016046	0.0142116	Down Regulated	540	Insects swissprot	X1WLW3	tr|X1WLW3|X1WLW3_ACYPI	#N/A	Acyrthosiphon pisum (Pea aphid)	#N/A	#N/A	#N/A	Uncharacterized protein	Nuclear Localization
TR35500|c2_g1_i11	-2.34791	9.27973e-05	0.00909449	Down Regulated	1183	Insects swissprot	J9K4T9	tr|J9K4T9|J9K4T9_ACYPI	#N/A	Acyrthosiphon pisum (Pea aphid)	#N/A	heme binding [GO:0020037]; iron ion binding [GO:0005506]; monooxygenase activity [GO:0004497]; oxidoreductase activity, acting on paired donors, with incorporation or reduction of molecular oxygen [GO:0016705]	#N/A	Uncharacterized protein	Nuclear Localization
TR3532|c0_g1_i3	-3.76733	1.29911e-08	6.58978e-06	Down Regulated	2817	Insects swissprot	J9K477	tr|J9K477|J9K477_ACYPI	#N/A	Acyrthosiphon pisum (Pea aphid)	#N/A	heme binding [GO:0020037]; iron ion binding [GO:0005506]; monooxygenase activity [GO:0004497]; oxidoreductase activity, acting on paired donors, with incorporation or reduction of molecular oxygen [GO:0016705]	#N/A	Uncharacterized protein	Transmembrane
TR3532|c0_g1_i2	-3.76359	1.70827e-08	8.05663e-06	Down Regulated	2897	Insects swissprot	J9K477	tr|J9K477|J9K477_ACYPI	#N/A	Acyrthosiphon pisum (Pea aphid)	#N/A	heme binding [GO:0020037]; iron ion binding [GO:0005506]; monooxygenase activity [GO:0004497]; oxidoreductase activity, acting on paired donors, with incorporation or reduction of molecular oxygen [GO:0016705]	#N/A	Uncharacterized protein	Transmembrane
TR1581|c0_g1_i1	-2.50898	0.00017487	0.0147645	Down Regulated	279	Insects swissprot	X1XRM1	tr|X1XRM1|X1XRM1_ACYPI	#N/A	Acyrthosiphon pisum (Pea aphid)	#N/A	#N/A	#N/A	Uncharacterized protein	NA
TR30236|c2_g1_i1	-2.45231	2.54275e-05	0.00312759	Down Regulated	719	Insects swissprot	X1X731	tr|X1X731|X1X731_ACYPI	#N/A	Acyrthosiphon pisum (Pea aphid)	#N/A	#N/A	#N/A	Uncharacterized protein	Nuclear Localization
TR30340|c0_g1_i1	-2.90571	3.11855e-05	0.0036827	Down Regulated	1524	Insects swissprot	J9LH26	tr|J9LH26|J9LH26_ACYPI	#N/A	Acyrthosiphon pisum (Pea aphid)	#N/A	#N/A	#N/A	Uncharacterized protein	Nuclear Localization
TR29258|c0_g1_i1	-4.65093	1.3207e-08	6.58978e-06	Down Regulated	1403	Insects swissprot	X1X3C1	tr|X1X3C1|X1X3C1_ACYPI	#N/A	Acyrthosiphon pisum (Pea aphid)	#N/A	#N/A	#N/A	Uncharacterized protein	NA
TR20270|c0_g1_i1	-2.98711	0.000332301	0.0251417	Down Regulated	301	Insects swissprot	X1X5S3	tr|X1X5S3|X1X5S3_ACYPI	#N/A	Acyrthosiphon pisum (Pea aphid)	#N/A	#N/A	#N/A	Uncharacterized protein	NA
TR35348|c4_g7_i1	-2.56588	0.000129381	0.012037	Down Regulated	224	Insects swissprot	X1WLW3	tr|X1WLW3|X1WLW3_ACYPI	#N/A	Acyrthosiphon pisum (Pea aphid)	#N/A	#N/A	#N/A	Uncharacterized protein	NA
TR29258|c0_g1_i2	-4.50705	4.46532e-08	1.77368e-05	Down Regulated	1470	Insects swissprot	X1X3C1	tr|X1X3C1|X1X3C1_ACYPI	#N/A	Acyrthosiphon pisum (Pea aphid)	#N/A	#N/A	#N/A	Uncharacterized protein	NA
TR54703|c0_g1_i1	-4.3195	4.17864e-06	0.000742924	Down Regulated	652	Insects swissprot	J9JWA9	tr|J9JWA9|J9JWA9_ACYPI	#N/A	Acyrthosiphon pisum (Pea aphid)	#N/A	serine-type endopeptidase activity [GO:0004252]	#N/A	Uncharacterized protein	Nuclear Localization
TR35022|c2_g1_i1	-5.87057	2.82796e-09	1.85344e-06	Down Regulated	1047	Insects swissprot	A0A0A1XP58	tr|A0A0A1XP58|A0A0A1XP58_BACCU	#N/A	Bactrocera cucurbitae (Melon fruit fly) (Dacus cucurbitae)	#N/A	#N/A	#N/A	Uncharacterized protein	Nuclear Localization
TR35642|c0_g1_i5	-3.21247	0.000126775	0.0118275	Down Regulated	666	Insects swissprot	J9K9K3	tr|J9K9K3|J9K9K3_ACYPI	#N/A	Acyrthosiphon pisum (Pea aphid)	#N/A	RNA binding [GO:0003723]	#N/A	Uncharacterized protein	NA
TR33169|c0_g2_i1	-3.93837	0.000446083	0.0307958	Down Regulated	1217	Insects swissprot	J9M671	tr|J9M671|J9M671_ACYPI	#N/A	Acyrthosiphon pisum (Pea aphid)	#N/A	#N/A	#N/A	Uncharacterized protein	NA
TR35354|c1_g2_i3	-5.46007	6.37712e-06	0.00106914	Down Regulated	674	Insects swissprot	X1X592	tr|X1X592|X1X592_ACYPI	#N/A	Acyrthosiphon pisum (Pea aphid)	#N/A	#N/A	#N/A	Uncharacterized protein	NA
TR9197|c0_g1_i1	-5.75183	2.13126e-07	6.61219e-05	Down Regulated	345	Insects swissprot	X1X3C1	tr|X1X3C1|X1X3C1_ACYPI	#N/A	Acyrthosiphon pisum (Pea aphid)	#N/A	#N/A	#N/A	Uncharacterized protein	Nuclear Localization
TR35022|c2_g1_i5	-3.78042	0.000200359	0.0165959	Down Regulated	568	Insects swissprot	X1WLL8	tr|X1WLL8|X1WLL8_ACYPI	#N/A	Acyrthosiphon pisum (Pea aphid)	#N/A	#N/A	#N/A	Uncharacterized protein	Nuclear Localization
TR31195|c0_g1_i1	-4.8751	0.000258943	0.0203247	Down Regulated	1019	Insects swissprot	J9M366	tr|J9M366|J9M366_ACYPI	#N/A	Acyrthosiphon pisum (Pea aphid)	#N/A	#N/A	#N/A	Uncharacterized protein	Signal IP
TR35415|c2_g1_i3	-7.35697	2.32912e-07	6.97831e-05	Down Regulated	465	Insects swissprot	J9KXX3	tr|J9KXX3|J9KXX3_ACYPI	#N/A	Acyrthosiphon pisum (Pea aphid)	#N/A	#N/A	#N/A	Uncharacterized protein	Transmembrane
TR26024|c0_g1_i1	-5.02835	0.000523605	0.0353329	Down Regulated	901	Insects swissprot	J9LGY7	tr|J9LGY7|J9LGY7_ACYPI	#N/A	Acyrthosiphon pisum (Pea aphid)	#N/A	ionotropic glutamate receptor activity [GO:0004970]	membrane [GO:0016020]	Uncharacterized protein	NA
TR428|c0_g1_i2	-4.68955	0.000527639	0.0355137	Down Regulated	1352	Insects swissprot	J9LXR1	tr|J9LXR1|J9LXR1_ACYPI	#N/A	Acyrthosiphon pisum (Pea aphid)	#N/A	#N/A	#N/A	Uncharacterized protein	Nuclear localization, SignalIP
TR32612|c0_g2_i1	-4.18705	7.49279e-05	0.0075117	Down Regulated	307	Insects swissprot	X1WNK0	tr|X1WNK0|X1WNK0_ACYPI	#N/A	Acyrthosiphon pisum (Pea aphid)	#N/A	#N/A	#N/A	Uncharacterized protein	NA
TR34255|c0_g6_i1	-3.1326	0.000656087	0.0417475	Down Regulated	541	Insects swissprot	A0A067QRU3	tr|A0A067QRU3|A0A067QRU3_ZOONE	#N/A	Zootermopsis nevadensis (Dampwood termite)	#N/A	#N/A	#N/A	Uncharacterized protein (Fragment)	NA
TR35233|c2_g5_i1	-2.76384	0.000526305	0.0354694	Down Regulated	435	Insects swissprot	U5EL12	tr|U5EL12|U5EL12_9DIPT	#N/A	Corethrella appendiculata	#N/A	#N/A	#N/A	Uncharacterized protein (Fragment)	Nuclear Localization
TR34877|c0_g10_i1	-4.53282	5.64929e-05	0.00609472	Down Regulated	279	Insects swissprot	U5ECY4	tr|U5ECY4|U5ECY4_9DIPT	#N/A	Corethrella appendiculata	#N/A	#N/A	#N/A	Uncharacterized protein (Fragment)	NA
TR34295|c0_g1_i1	-4.28391	0.000398439	0.0284618	Down Regulated	487	Insects swissprot	U5ECY4	tr|U5ECY4|U5ECY4_9DIPT	#N/A	Corethrella appendiculata	#N/A	#N/A	#N/A	Uncharacterized protein (Fragment)	NA
TR25352|c0_g1_i1	-5.27451	0.000197988	0.0164255	Down Regulated	253	Insects swissprot	U5EL12	tr|U5EL12|U5EL12_9DIPT	#N/A	Corethrella appendiculata	#N/A	#N/A	#N/A	Uncharacterized protein (Fragment)	NA
TR32499|c0_g1_i1	-6.38345	3.01687e-05	0.00357875	Down Regulated	227	Insects swissprot	T1E940	tr|T1E940|T1E940_ANOAQ	#N/A	Anopheles aquasalis (Malaria mosquito)	#N/A	#N/A	#N/A	Uncharacterized protein (Fragment)	NA
TR35415|c2_g1_i2	-5.28391	4.77694e-05	0.00526301	Down Regulated	692	Insects swissprot	U5EN29	tr|U5EN29|U5EN29_9DIPT	#N/A	Corethrella appendiculata	#N/A	#N/A	#N/A	Uncharacterized protein (Fragment)	Nuclear Localization
TR32803|c0_g1_i2	-5.77201	0.000408416	0.0290557	Down Regulated	384	Insects swissprot	U5EL12	tr|U5EL12|U5EL12_9DIPT	#N/A	Corethrella appendiculata	#N/A	#N/A	#N/A	Uncharacterized protein (Fragment)	Nuclear Localization
TR34494|c0_g1_i1	-2.64114	0.000182218	0.015311	Down Regulated	4177	Insects swissprot	E2ABU8	tr|E2ABU8|E2ABU8_CAMFO	#N/A	Camponotus floridanus (Florida carpenter ant)	#N/A	DNA binding [GO:0003677]; transcription factor activity, sequence-specific DNA binding [GO:0003700]	#N/A	Uncharacterized protein C11orf9-like protein	Transmembrane
