# Supplementary material for: De Novo Transcriptome Profiling of Mustard Aphid (Lipaphis erysimi) and Differential Expression of Transcripts Associated with Feeding and Non-Feeding Conditions and Developmental Stages
Source: Insects. 2024 Sep 9;15(9):682. doi: 10.3390/insects15090682 (PMC11432475; doi:10.3390/insects15090682)
Supplement: Supplementary file 1 [file insects-15-00682-s001.zip › Table S11.xlsx]

## Sheet: Sheet1
			TableS11
Transcript_ID	pval_Nymph_Vs_Feed	padj_Nymph_Vs_Feed	Expression_Type_Nymph_Vs_Feed	Transcript_Length	Blast Database	Uniprot_ID	Blast_Hit_ID	KEGG Pathway	Organism	Gene ontology (biological process)	Gene ontology (molecular function)	Gene ontology (cellular component)	Protein Name	Protein prediction
TR20713|c0_g1_i1	7.9756e-07	0.000196327	NYMPH Specific	239	Insects swissprot	K7IRT4	tr|K7IRT4|K7IRT4_NASVI	#N/A	Nasonia vitripennis (Parasitic wasp)	#N/A	ATP binding [GO:0005524]; motor activity [GO:0003774]	myosin complex [GO:0016459]	Uncharacterized protein	NA
TR19827|c0_g1_i1	0.000796221	0.0488274	NYMPH Specific	254	NA	NA	NA	NA	NA	NA	NA	NA	NA	Nuclear Localization
TR43617|c0_g1_i1	1.70025e-05	0.00227999	NYMPH Specific	687	NA	NA	NA	NA	NA	NA	NA	NA	NA	NA
TR56728|c0_g1_i1	3.45245e-08	1.41421e-05	NYMPH Specific	492	NA	NA	NA	NA	NA	NA	NA	NA	NA	Nuclear Localization
TR23259|c0_g1_i1	4.37404e-08	1.75068e-05	NYMPH Specific	671	Insects swissprot	X1X592	tr|X1X592|X1X592_ACYPI	#N/A	Acyrthosiphon pisum (Pea aphid)	#N/A	#N/A	#N/A	Uncharacterized protein	NA
TR48083|c0_g1_i1	1.95853e-06	0.000406413	NYMPH Specific	1210	Insects swissprot	A0A0A1XP58	tr|A0A0A1XP58|A0A0A1XP58_BACCU	#N/A	Bactrocera cucurbitae (Melon fruit fly) (Dacus cucurbitae)	#N/A	#N/A	#N/A	Uncharacterized protein	NA
TR43404|c0_g1_i1	2.36676e-05	0.00293181	NYMPH Specific	504	Insects swissprot	A0A067QEL9	tr|A0A067QEL9|A0A067QEL9_ZOONE	#N/A	Zootermopsis nevadensis (Dampwood termite)	#N/A	#N/A	#N/A	Uncharacterized protein (Fragment)	Nuclear Localization
TR48625|c0_g1_i1	3.67067e-05	0.0042022	NYMPH Specific	255	Insects swissprot	T1E940	tr|T1E940|T1E940_ANOAQ	#N/A	Anopheles aquasalis (Malaria mosquito)	#N/A	#N/A	#N/A	Uncharacterized protein (Fragment)	Nuclear Localization
TR27566|c0_g1_i1	4.4146e-05	0.00490394	NYMPH Specific	376	Insects swissprot	U5EL12	tr|U5EL12|U5EL12_9DIPT	#N/A	Corethrella appendiculata	#N/A	#N/A	#N/A	Uncharacterized protein (Fragment)	Nuclear Localization
TR16586|c0_g1_i1	0.000122169	0.0114385	NYMPH Specific	436	Insects swissprot	J9LIE8	tr|J9LIE8|J9LIE8_ACYPI	#N/A	Acyrthosiphon pisum (Pea aphid)	#N/A	#N/A	#N/A	Uncharacterized protein	NA
