# Supplementary material for: De Novo Transcriptome Profiling of Mustard Aphid (Lipaphis erysimi) and Differential Expression of Transcripts Associated with Feeding and Non-Feeding Conditions and Developmental Stages
Source: Insects. 2024 Sep 9;15(9):682. doi: 10.3390/insects15090682 (PMC11432475; doi:10.3390/insects15090682)
Supplement: Supplementary file 1 [file insects-15-00682-s001.zip › Table S12.xlsx]

## Sheet: Sheet1
	TableS12
Transcript_ID	pval_Nymph_Vs_Feed	padj_Nymph_Vs_Feed	Expression_Type_Nymph_Vs_Feed	Transcript_Length	Blast Database	Uniprot_ID	Blast_Hit_ID	KEGG Pathway	Organism	Gene ontology (biological process)	Gene ontology (molecular function)	Gene ontology (cellular component)	Protein Name	Protein prediction
TR35679|c0_g1_i1	2.79314e-07	8.04671e-05	Feed Specific	1214	NRDB All Organisms	W1Q0R6	gi|586753648|ref|XP_006852609.1|	NA	Amborella trichopoda	abscisic acid-activated signaling pathway [GO:0009738]; defense response to fungus [GO:0050832]; endoplasmic reticulum unfolded protein response [GO:0030968]; jasmonic acid mediated signaling pathway [GO:0009867]; MAPK cascade [GO:0000165]; negative regulation of defense response [GO:0031348]; negative regulation of programmed cell death [GO:0043069]; N-terminal protein myristoylation [GO:0006499…	NA	intracellular [GO:0005622]	Uncharacterized protein	Transmembrane
TR35646|c0_g1_i1	2.23451e-06	0.000447176	Feed Specific	1813	Insects swissprot	A0A0G3YKZ0	tr|A0A0G3YKZ0|A0A0G3YKZ0_APHGO	#N/A	Aphis gossypii (Cotton aphid)	acetyl-CoA biosynthetic process [GO:0006085]; citrate metabolic process [GO:0006101]	ATP binding [GO:0005524]; ATP citrate synthase activity [GO:0003878]; cofactor binding [GO:0048037]; lyase activity [GO:0016829]	#N/A	ATP-citrate synthase (EC 2.3.3.8) (ATP-citrate (pro-S-)-lyase) (Citrate cleavage enzyme)	NA
TR30889|c0_g1_i1	0.000351229	0.0255418	Feed Specific	960	Insects swissprot	E0VFR1	tr|E0VFR1|E0VFR1_PEDHC	ko04810-Regulation of actin cytoskeleton ; ko04360-Axon guidance ; ko04666-Fc gamma R-mediated phagocytosis ; ko05133-Pertussis	Pediculus humanus subsp. corporis (Body louse)	actin filament depolymerization [GO:0030042]	#N/A	actin cytoskeleton [GO:0015629]	Putative uncharacterized protein	NA
TR23580|c0_g1_i1	0.000351229	0.0255418	Feed Specific	781	Insects swissprot	D6WFR9	tr|D6WFR9|D6WFR9_TRICA	ko04810-Regulation of actin cytoskeleton ; ko04360-Axon guidance ; ko04666-Fc gamma R-mediated phagocytosis ; ko05133-Pertussis	Tribolium castaneum (Red flour beetle)	actin filament depolymerization [GO:0030042]	#N/A	actin cytoskeleton [GO:0015629]	Putative uncharacterized protein	Signal IP
TR35693|c0_g1_i2	3.08592e-07	8.65246e-05	Feed Specific	914	Insects swissprot	B3M055	tr|B3M055|B3M055_DROAN	ko01100-Metabolic pathways ; ko01120-Microbial metabolism in diverse environments ; ko00350-Tyrosine metabolism ; ko00643-Styrene degradation	Drosophila ananassae (Fruit fly)	aromatic amino acid family metabolic process [GO:0009072]	catalytic activity [GO:0003824]	cytoplasm [GO:0005737]	GF17763	NA
TR34954|c0_g1_i1	8.97231e-05	0.00880967	Feed Specific	1067	Insects swissprot	B4IAK0	tr|B4IAK0|B4IAK0_DROSE	ko01100-Metabolic pathways ; ko01110-Biosynthesis of secondary metabolites ; "ko00250-Alanine, aspartate and glutamate metabolism"	Drosophila sechellia (Fruit fly)	asparagine biosynthetic process [GO:0006529]	asparagine synthase (glutamine-hydrolyzing) activity [GO:0004066]	#N/A	GM22343	NA
TR23519|c0_g1_i1	0.00075231	0.0462971	Feed Specific	828	Insects swissprot	T1I8I7	tr|T1I8I7|T1I8I7_RHOPR	#N/A	Rhodnius prolixus (Triatomid bug)	aspartate family amino acid biosynthetic process [GO:0009067]	aspartate kinase activity [GO:0004072]; homoserine dehydrogenase activity [GO:0004412]; NADP binding [GO:0050661]	#N/A	Uncharacterized protein	NA
TR28675|c0_g1_i1	0.000111116	0.0104785	Feed Specific	958	Insects swissprot	D6X4W4	tr|D6X4W4|D6X4W4_TRICA	ko01100-Metabolic pathways ; ko00190-Oxidative phosphorylation ; ko04142-Lysosome ; ko04145-Phagosome ; ko05152-Tuberculosis ; ko04721-Synaptic vesicle cycle ; ko05120-Epithelial cell signaling in Helicobacter pylori infection ; ko05110-Vibrio cholerae infection ; ko05323-Rheumatoid arthritis ; ko04966-Collecting duct acid secretion	Tribolium castaneum (Red flour beetle)	ATP hydrolysis coupled proton transport [GO:0015991]	hydrogen ion transmembrane transporter activity [GO:0015078]	integral component of membrane [GO:0016021]; proton-transporting V-type ATPase, V0 domain [GO:0033179]	Putative uncharacterized protein	Transmembrane
TR4848|c0_g1_i1	0.000173148	0.0146664	Feed Specific	1064	Insects swissprot	A0A0C9R6B2	tr|A0A0C9R6B2|A0A0C9R6B2_9HYME	#N/A	Fopius arisanus	ATP synthesis coupled proton transport [GO:0015986]	proton-transporting ATP synthase activity, rotational mechanism [GO:0046933]	#N/A	Oscp_1 protein (Fragment)	NA
TR60592|c1_g1_i1	8.97231e-05	0.00880967	Feed Specific	702	Insects swissprot	R4G4K0	tr|R4G4K0|R4G4K0_RHOPR	#N/A	Rhodnius prolixus (Triatomid bug)	ATP synthesis coupled proton transport [GO:0015986]	proton-transporting ATP synthase activity, rotational mechanism [GO:0046933]	#N/A	Putative atp synthase oligomycin sensitivity conferral protein (Uncharacterized protein)	Nuclear Localization
TR35728|c1_g1_i1	0.000111116	0.0104785	Feed Specific	991	NRDB All Organisms	W1PPK3	gi|586740761|ref|XP_006850381.1|	atr04075:Plant hormone signal transduction	Amborella trichopoda	auxin-activated signaling pathway [GO:0009734]; regulation of transcription, DNA-templated [GO:0006355]; transcription, DNA-templated [GO:0006351]	NA	nucleus [GO:0005634]	Auxin-responsive protein	Nuclear Localization
TR4528|c0_g1_i1	9.82904e-07	0.000227029	Feed Specific	1082	NRDB All Organisms	M0RGJ5	gi|695064261|ref|XP_009420668.1|	mus04075:Plant hormone signal transduction - Musa acuminata (wild Malaysian banana)	Musa acuminata subsp. malaccensis (Wild banana) (Musa malaccensis)	auxin-activated signaling pathway [GO:0009734]; regulation of transcription, DNA-templated [GO:0006355]; transcription, DNA-templated [GO:0006351]	NA	nucleus [GO:0005634]	Auxin-responsive protein	Signal IP
TR4810|c0_g1_i1	8.97231e-05	0.00880967	Feed Specific	1047	NRDB All Organisms	W1P0H3	gi|586677239|ref|XP_006838869.1|	atr04075:Plant hormone signal transduction	Amborella trichopoda	auxin-activated signaling pathway [GO:0009734]; regulation of transcription, DNA-templated [GO:0006355]; transcription, DNA-templated [GO:0006351]	NA	nucleus [GO:0005634]	Auxin-responsive protein	NA
TR35585|c0_g1_i1	2.95325e-08	1.23876e-05	Feed Specific	1494	NRDB All Organisms	G3G7Y8	gi|347466180|gb|AEO96985.1|	NA	Gossypium hirsutum (Upland cotton) (Gossypium mexicanum)	biosynthetic process [GO:0009058]	transferase activity, transferring acyl groups other than amino-acyl groups [GO:0016747]	NA	Chalcone synthase	Transmembrane
TR33974|c0_g2_i2	0.000138334	0.0123985	Feed Specific	1748	Insects swissprot	R4WQ57	tr|R4WQ57|R4WQ57_9HEMI	#N/A	Riptortus pedestris	biosynthetic process [GO:0009058]	pyridoxal phosphate binding [GO:0030170]; transaminase activity [GO:0008483]	#N/A	Alanine aminotransferase	Nuclear Localization
TR35585|c0_g1_i2	0.000351229	0.0255418	Feed Specific	522	NRDB All Organisms	B0KZ30	gi|86753210|gb|ABD14735.1|	NA	Euptelea pleiosperma	biosynthetic process [GO:0009058]	transferase activity, transferring acyl groups [GO:0016746]	NA	CHS7 (Fragment)	Signal IP
TR10176|c0_g1_i1	0.000449909	0.0307958	Feed Specific	933	Insects swissprot	E0VVX2	tr|E0VVX2|E0VVX2_PEDHC	ko01100-Metabolic pathways ; ko01120-Microbial metabolism in diverse environments ; ko01200-Carbon metabolism ; ko01230-Biosynthesis of amino acids ; "ko00250-Alanine, aspartate and glutamate metabolism" ; ko00710-Carbon fixation in photosynthetic organisms ; ko01210-2-Oxocarboxylic acid metabolism ; ko00220-Arginine biosynthesis	Pediculus humanus subsp. corporis (Body louse)	biosynthetic process [GO:0009058]	L-alanine:2-oxoglutarate aminotransferase activity [GO:0004021]; pyridoxal phosphate binding [GO:0030170]	#N/A	Alanine aminotransferase, putative (EC 2.6.1.2)	NA
TR3497|c0_g1_i1	8.97231e-05	0.00880967	Feed Specific	836	Insects swissprot	E0VVS1	tr|E0VVS1|E0VVS1_PEDHC	ko01100-Metabolic pathways ; ko01120-Microbial metabolism in diverse environments ; ko01200-Carbon metabolism ; ko01230-Biosynthesis of amino acids ; "ko00250-Alanine, aspartate and glutamate metabolism" ; ko00710-Carbon fixation in photosynthetic organisms ; ko01210-2-Oxocarboxylic acid metabolism ; ko00220-Arginine biosynthesis	Pediculus humanus subsp. corporis (Body louse)	biosynthetic process [GO:0009058]	L-alanine:2-oxoglutarate aminotransferase activity [GO:0004021]; pyridoxal phosphate binding [GO:0030170]	#N/A	Alanine aminotransferase, putative (EC 2.6.1.2)	NA
TR35903|c0_g1_i1	1.3448e-08	6.58978e-06	Feed Specific	1926	Insects swissprot	X1XPK5	tr|X1XPK5|X1XPK5_ACYPI	#N/A	Acyrthosiphon pisum (Pea aphid)	branched-chain amino acid biosynthetic process [GO:0009082]	ketol-acid reductoisomerase activity [GO:0004455]	#N/A	Uncharacterized protein	NA
TR35151|c0_g1_i1	1.47544e-10	1.79907e-07	Feed Specific	2065	Insects swissprot	X1X623	tr|X1X623|X1X623_ACYPI	#N/A	Acyrthosiphon pisum (Pea aphid)	carbohydrate metabolic process [GO:0005975]	catalytic activity [GO:0003824]; cation binding [GO:0043169]	#N/A	Uncharacterized protein	NA
TR29763|c0_g1_i1	2.76111e-05	0.00330526	Feed Specific	1206	Insects swissprot	K7IN84	tr|K7IN84|K7IN84_NASVI	ko01100-Metabolic pathways ; ko01110-Biosynthesis of secondary metabolites ; ko01130-Biosynthesis of antibiotics ; ko00230-Purine metabolism ; ko01120-Microbial metabolism in diverse environments ; ko00520-Amino sugar and nucleotide sugar metabolism ; ko00010-Glycolysis / Gluconeogenesis ; ko00030-Pentose phosphate pathway ; ko00052-Galactose metabolism ; ko00500-Starch and sucrose metabolism ; k…	Nasonia vitripennis (Parasitic wasp)	carbohydrate metabolic process [GO:0005975]	intramolecular transferase activity, phosphotransferases [GO:0016868]; magnesium ion binding [GO:0000287]	#N/A	Uncharacterized protein	Transmembrane
TR34011|c0_g1_i1	7.50148e-06	0.00119187	Feed Specific	1041	Insects swissprot	R4UKF4	tr|R4UKF4|R4UKF4_COPFO	#N/A	Coptotermes formosanus (Formosan subterranean termite)	carbohydrate metabolic process [GO:0005975]	hydrolase activity, hydrolyzing O-glycosyl compounds [GO:0004553]	#N/A	Glycosyl hydrolase family 18 (GH18) domain containing protein (Fragment)	Signal IP
TR60717|c0_g1_i1	1.39716e-09	1.04652e-06	Feed Specific	803	Insects swissprot	R4UKF4	tr|R4UKF4|R4UKF4_COPFO	#N/A	Coptotermes formosanus (Formosan subterranean termite)	carbohydrate metabolic process [GO:0005975]	hydrolase activity, hydrolyzing O-glycosyl compounds [GO:0004553]	#N/A	Glycosyl hydrolase family 18 (GH18) domain containing protein (Fragment)	NA
TR35507|c0_g1_i1	7.5856e-09	4.27665e-06	Feed Specific	1169	Insects swissprot	R4UKF4	tr|R4UKF4|R4UKF4_COPFO	#N/A	Coptotermes formosanus (Formosan subterranean termite)	carbohydrate metabolic process [GO:0005975]	hydrolase activity, hydrolyzing O-glycosyl compounds [GO:0004553]	#N/A	Glycosyl hydrolase family 18 (GH18) domain containing protein (Fragment)	Signal IP
TR60717|c0_g2_i1	2.30987e-05	0.00286993	Feed Specific	296	NRDB All Organisms	A0A0L9UPN2	gi|920701302|gb|KOM44527.1|	NA	Phaseolus angularis (Azuki bean) (Vigna angularis)	carbohydrate metabolic process [GO:0005975]	ATP binding [GO:0005524]; hydrolase activity, hydrolyzing O-glycosyl compounds [GO:0004553]; protein kinase activity [GO:0004672]	integral component of membrane [GO:0016021]	Uncharacterized protein	Nuclear Localization
TR43178|c0_g2_i1	4.00921e-05	0.00447257	Feed Specific	1063	Insects swissprot	A0A026X2Y4	tr|A0A026X2Y4|A0A026X2Y4_CERBI	#N/A	Cerapachys biroi (Ant)	carbohydrate metabolic process [GO:0005975]	fructose 1,6-bisphosphate 1-phosphatase activity [GO:0042132]	#N/A	Fructose-1,6-bisphosphatase	Nuclear Localization
TR43178|c0_g1_i1	0.000173148	0.0146664	Feed Specific	810	Insects swissprot	A0A026X2Y4	tr|A0A026X2Y4|A0A026X2Y4_CERBI	#N/A	Cerapachys biroi (Ant)	carbohydrate metabolic process [GO:0005975]	fructose 1,6-bisphosphate 1-phosphatase activity [GO:0042132]	#N/A	Fructose-1,6-bisphosphatase	Nuclear Localization
TR35474|c0_g1_i1	2.29321e-07	6.91021e-05	Feed Specific	1320	Insects swissprot	V5G2S8	tr|V5G2S8|V5G2S8_ANOGL	#N/A	Anoplophora glabripennis (Asian longhorn beetle) (Anoplophora nobilis)	carbohydrate metabolic process [GO:0005975]; cell wall macromolecule catabolic process [GO:0016998]; chitin catabolic process [GO:0006032]	chitinase activity [GO:0004568]; chitin binding [GO:0008061]	#N/A	Chitinase 4	Nuclear localization, Transmembrane
TR66637|c0_g1_i1	2.29321e-07	6.91021e-05	Feed Specific	772	Insects swissprot	V5G2S8	tr|V5G2S8|V5G2S8_ANOGL	#N/A	Anoplophora glabripennis (Asian longhorn beetle) (Anoplophora nobilis)	carbohydrate metabolic process [GO:0005975]; cell wall macromolecule catabolic process [GO:0016998]; chitin catabolic process [GO:0006032]	chitinase activity [GO:0004568]; chitin binding [GO:0008061]	#N/A	Chitinase 4	NA
TR4420|c0_g1_i1	4.00921e-05	0.00447257	Feed Specific	1314	Insects swissprot	B4PL86	tr|B4PL86|B4PL86_DROYA	ko01100-Metabolic pathways ; ko01110-Biosynthesis of secondary metabolites ; ko01130-Biosynthesis of antibiotics ; ko01120-Microbial metabolism in diverse environments ; ko01200-Carbon metabolism ; ko00270-Cysteine and methionine metabolism ; ko00020-Citrate cycle (TCA cycle) ; ko00630-Glyoxylate and dicarboxylate metabolism ; ko00620-Pyruvate metabolism ; ko00710-Carbon fixation in photosyntheti…	Drosophila yakuba (Fruit fly)	carbohydrate metabolic process [GO:0005975]; malate metabolic process [GO:0006108]	L-malate dehydrogenase activity [GO:0030060]	#N/A	GE25523	NA
TR33856|c0_g2_i1	0.000579915	0.0372624	Feed Specific	590	Insects swissprot	D3TLF9	tr|D3TLF9|D3TLF9_GLOMM	#N/A	Glossina morsitans morsitans (Savannah tsetse fly)	carbohydrate metabolic process [GO:0005975]; malate metabolic process [GO:0006108]	L-malate dehydrogenase activity [GO:0030060]	#N/A	NAD-dependent malate dehydrogenase	NA
TR33170|c0_g1_i1	2.30987e-05	0.00286993	Feed Specific	1221	Insects swissprot	A0A0A9WZE1	tr|A0A0A9WZE1|A0A0A9WZE1_LYGHE	#N/A	Lygus hesperus (Western plant bug)	carbohydrate metabolic process [GO:0005975]; malate metabolic process [GO:0006108]; tricarboxylic acid cycle [GO:0006099]	L-malate dehydrogenase activity [GO:0030060]	#N/A	Malate dehydrogenase (EC 1.1.1.37)	NA
TR33856|c0_g1_i1	3.31794e-05	0.00382344	Feed Specific	816	Insects swissprot	A0A069DYP3	tr|A0A069DYP3|A0A069DYP3_9HEMI	#N/A	Panstrongylus megistus	carbohydrate metabolic process [GO:0005975]; malate metabolic process [GO:0006108]; tricarboxylic acid cycle [GO:0006099]	L-malate dehydrogenase activity [GO:0030060]	#N/A	Malate dehydrogenase (EC 1.1.1.37)	NA
TR31029|c0_g1_i1	0.000111116	0.0104785	Feed Specific	1057	Insects swissprot	K7IT39	tr|K7IT39|K7IT39_NASVI	#N/A	Nasonia vitripennis (Parasitic wasp)	carbohydrate metabolic process [GO:0005975]; pentose-phosphate shunt [GO:0006098]	metal ion binding [GO:0046872]; ribulose-phosphate 3-epimerase activity [GO:0004750]	#N/A	Ribulose-phosphate 3-epimerase (EC 5.1.3.1)	NA
TR34576|c0_g1_i1	1.28557e-26	3.37024e-22	Feed Specific	888	NRDB All Organisms	I7DCG5	gi|397789258|gb|AFO67218.1|	NA	Aralia elata (Japanese angelica tree)	carbon fixation [GO:0015977]; photorespiration [GO:0009853]; photosynthesis [GO:0015979]	monooxygenase activity [GO:0004497]; ribulose-bisphosphate carboxylase activity [GO:0016984]	chloroplast [GO:0009507]	Ribulose bisphosphate carboxylase small chain (EC 4.1.1.39)	NA
TR35399|c0_g1_i3	3.65737e-18	2.39704e-14	Feed Specific	939	NRDB All Organisms	A0A0D2QTB3	gi|763742951|gb|KJB10450.1|	NA	Gossypium raimondii (New World cotton)	carbon fixation [GO:0015977]; photorespiration [GO:0009853]; photosynthesis [GO:0015979]	monooxygenase activity [GO:0004497]; ribulose-bisphosphate carboxylase activity [GO:0016984]	chloroplast [GO:0009507]	Ribulose bisphosphate carboxylase small chain (EC 4.1.1.39)	Transmembrane
TR35255|c0_g1_i2	1.2326e-06	0.000271544	Feed Specific	1799	Insects swissprot	B4IA86	tr|B4IA86|B4IA86_DROSE	#N/A	Drosophila sechellia (Fruit fly)	carboxylic acid metabolic process [GO:0019752]	carboxy-lyase activity [GO:0016831]; pyridoxal phosphate binding [GO:0030170]	#N/A	GM22279	Nuclear Localization
TR34733|c0_g1_i1	2.5313e-06	0.000497084	Feed Specific	1695	Insects swissprot	B4P8H4	tr|B4P8H4|B4P8H4_DROYA	ko01100-Metabolic pathways ; ko04071-Sphingolipid signaling pathway ; ko00600-Sphingolipid metabolism	Drosophila yakuba (Fruit fly)	carboxylic acid metabolic process [GO:0019752]	carboxy-lyase activity [GO:0016831]; pyridoxal phosphate binding [GO:0030170]	#N/A	GE14215	Signal IP
TR3543|c0_g1_i1	0.000275853	0.0210839	Feed Specific	988	Insects swissprot	A0A034VQH7	tr|A0A034VQH7|A0A034VQH7_BACDO	#N/A	Bactrocera dorsalis (Oriental fruit fly) (Dacus dorsalis)	cell redox homeostasis [GO:0045454]	protein disulfide isomerase activity [GO:0003756]	endoplasmic reticulum [GO:0005783]	Protein disulfide-isomerase (EC 5.3.4.1)	NA
TR31406|c0_g1_i1	0.000138334	0.0123985	Feed Specific	912	Insects swissprot	K7IP01	tr|K7IP01|K7IP01_NASVI	#N/A	Nasonia vitripennis (Parasitic wasp)	cell redox homeostasis [GO:0045454]	2 iron, 2 sulfur cluster binding [GO:0051537]; flavin adenine dinucleotide binding [GO:0050660]; metal ion binding [GO:0046872]; oxidoreductase activity [GO:0016491]	cell [GO:0005623]	Uncharacterized protein	NA
TR33071|c0_g1_i1	3.31794e-05	0.00382344	Feed Specific	645	Insects swissprot	C4WSP8	tr|C4WSP8|C4WSP8_ACYPI	#N/A	Acyrthosiphon pisum (Pea aphid)	cell redox homeostasis [GO:0045454]; glycerol ether metabolic process [GO:0006662]	protein disulfide oxidoreductase activity [GO:0015035]	cell [GO:0005623]	Thioredoxin	NA
TR36530|c0_g1_i1	0.000351229	0.0255418	Feed Specific	560	Insects swissprot	A0A026W073	tr|A0A026W073|A0A026W073_CERBI	#N/A	Cerapachys biroi (Ant)	cell redox homeostasis [GO:0045454]; glycerol ether metabolic process [GO:0006662]	protein disulfide oxidoreductase activity [GO:0015035]	cell [GO:0005623]	Thioredoxin	NA
TR33122|c0_g1_i1	5.93964e-05	0.00623919	Feed Specific	781	NRDB All Organisms	M0TMR5	gi|695048733|ref|XP_009412280.1|	NA	Musa acuminata subsp. malaccensis (Wild banana) (Musa malaccensis)	cell wall biogenesis [GO:0042546]; cell wall organization [GO:0071555]; xyloglucan metabolic process [GO:0010411]	hydrolase activity, hydrolyzing O-glycosyl compounds [GO:0004553]; xyloglucan:xyloglucosyl transferase activity [GO:0016762]	apoplast [GO:0048046]; cell wall [GO:0005618]	Xyloglucan endotransglucosylase/hydrolase (EC 2.4.1.207)	NA
TR15148|c0_g1_i1	0.000579915	0.0372624	Feed Specific	390	NRDB All Organisms	W1PBU6	gi|586704239|ref|XP_006845717.1|	NA	Amborella trichopoda	cell wall biogenesis [GO:0042546]; cell wall organization [GO:0071555]; xyloglucan metabolic process [GO:0010411]	hydrolase activity, hydrolyzing O-glycosyl compounds [GO:0004553]; xyloglucan:xyloglucosyl transferase activity [GO:0016762]	apoplast [GO:0048046]; cell wall [GO:0005618]	Xyloglucan endotransglucosylase/hydrolase (EC 2.4.1.207)	Nuclear localization, SignalIP
TR16995|c0_g1_i1	5.93964e-05	0.00623919	Feed Specific	977	Insects swissprot	Q5MB09	tr|Q5MB09|Q5MB09_SITOR	#N/A	Sitophilus oryzae (Rice weevil) (Curculio oryzae)	cell wall modification [GO:0042545]; pectin catabolic process [GO:0045490]	aspartyl esterase activity [GO:0045330]; pectinesterase activity [GO:0030599]	cell wall [GO:0005618]	RuleBase:RU000589}.	NA
TR34548|c0_g1_i1	1.3448e-08	6.58978e-06	Feed Specific	589	NRDB All Organisms	W1PBN9	gi|586694912|ref|XP_006843678.1|	atr01100:Metabolic pathways##atr00195:Photosynthesis	Amborella trichopoda	cellular cation homeostasis [GO:0030003]; cysteine biosynthetic process [GO:0019344]; divalent metal ion transport [GO:0070838]; photosynthesis [GO:0015979]	chlorophyll binding [GO:0016168]	chloroplast thylakoid [GO:0009534]; photosystem I [GO:0009522]	Uncharacterized protein	NA
TR34548|c0_g1_i2	2.79314e-07	8.04671e-05	Feed Specific	458	NRDB All Organisms	W1PBN9	gi|586694912|ref|XP_006843678.1|	atr01100:Metabolic pathways##atr00195:Photosynthesis	Amborella trichopoda	cellular cation homeostasis [GO:0030003]; cysteine biosynthetic process [GO:0019344]; divalent metal ion transport [GO:0070838]; photosynthesis [GO:0015979]	chlorophyll binding [GO:0016168]	chloroplast thylakoid [GO:0009534]; photosystem I [GO:0009522]	Uncharacterized protein	NA
TR34882|c0_g1_i1	2.30987e-05	0.00286993	Feed Specific	1185	Insects swissprot	A0A088AUL9	tr|A0A088AUL9|A0A088AUL9_APIME	#N/A	Apis mellifera (Honeybee)	cellular iron ion homeostasis [GO:0006879]; iron ion transport [GO:0006826]	ferric iron binding [GO:0008199]; ferroxidase activity [GO:0004322]	cell [GO:0005623]	Ferritin (EC 1.16.3.1)	NA
TR23970|c0_g1_i1	2.87372e-06	0.000545923	Feed Specific	941	NRDB All Organisms	W1PGT1	gi|586702115|ref|XP_006845176.1|	atr01100:Metabolic pathways##atr00730:Thiamine metabolism	Amborella trichopoda	cellular response to DNA damage stimulus [GO:0006974]; defense response to bacterium [GO:0042742]; maltose metabolic process [GO:0000023]; oxazole or thiazole biosynthetic process [GO:0018131]; positive regulation of catalytic activity [GO:0043085]; protein autophosphorylation [GO:0046777]; regulation of proton transport [GO:0010155]; response to blue light [GO:0009637]; starch biosynthetic proce…	oxidoreductase activity [GO:0016491]; zinc ion binding [GO:0008270]	chloroplast envelope [GO:0009941]; stromule [GO:0010319]; thylakoid [GO:0009579]	Uncharacterized protein	Transmembrane
TR60672|c0_g1_i1	2.29321e-07	6.91021e-05	Feed Specific	1452	Insects swissprot	V5FUE3	tr|V5FUE3|V5FUE3_ANOGL	#N/A	Anoplophora glabripennis (Asian longhorn beetle) (Anoplophora nobilis)	cellulose biosynthetic process [GO:0030244]	intramolecular transferase activity [GO:0016866]	#N/A	Alpha-1,4-glucan-protein synthase (UDP-forming) (Fragment)	Nuclear Localization
TR3080|c0_g1_i1	1.942e-05	0.00253922	Feed Specific	1547	Insects swissprot	S5TE16	tr|S5TE16|S5TE16_9NEOP	#N/A	Coptotermes gestroi	cellulose catabolic process [GO:0030245]	cellulase activity [GO:0008810]	#N/A	Endoglucanase (EC 3.2.1.4)	NA
TR30069|c0_g1_i1	7.282e-05	0.00734249	Feed Specific	421	NRDB All Organisms	A0A068VF99	gi|661876857|emb|CDP19204.1|	NA	Coffea canephora (Robusta coffee)	chlorophyll biosynthetic process [GO:0015995]	magnesium chelatase activity [GO:0016851]	NA	Uncharacterized protein	Nuclear Localization
TR34473|c0_g1_i1	8.79608e-07	0.000209039	Feed Specific	960	NRDB All Organisms	S8DPD9	gi|527195742|gb|EPS64868.1|	NA	Genlisea aurea	chlorophyll biosynthetic process [GO:0015995]	magnesium chelatase activity [GO:0016851]	NA	Uncharacterized protein	NA
TR35942|c0_g2_i1	1.2326e-06	0.000271544	Feed Specific	886	NRDB All Organisms	B7X936	gi|219842164|dbj|BAH10639.1|	NA	Hevea brasiliensis (Para rubber tree) (Siphonia brasiliensis)	chlorophyll biosynthetic process [GO:0015995]; photosynthesis [GO:0015979]	geranylgeranyl reductase activity [GO:0045550]; oxidoreductase activity, acting on the CH-CH group of donors, NAD or NADP as acceptor [GO:0016628]	NA	Geranylgeranyl reductase	Nuclear Localization
TR31543|c0_g1_i1	1.39174e-05	0.00192538	Feed Specific	767	Insects swissprot	D6WSF8	tr|D6WSF8|D6WSF8_TRICA	ko01100-Metabolic pathways ; ko01110-Biosynthesis of secondary metabolites ; ko01130-Biosynthesis of antibiotics ; ko04152-AMPK signaling pathway ; ko00900-Terpenoid backbone biosynthesis ; ko04976-Bile secretion	Tribolium castaneum (Red flour beetle)	coenzyme A metabolic process [GO:0015936]; isoprenoid biosynthetic process [GO:0008299]	hydroxymethylglutaryl-CoA reductase (NADPH) activity [GO:0004420]; NADP binding [GO:0050661]	endoplasmic reticulum membrane [GO:0005789]; integral component of membrane [GO:0016021]	RuleBase:RU361219}.	NA
TR59345|c0_g1_i1	0.000111116	0.0104785	Feed Specific	1056	NRDB All Organisms	P31168	gi|388259|emb|CAA42483.1|	NA	Arabidopsis thaliana (Mouse-ear cress)	cold acclimation [GO:0009631]; defense response to fungus [GO:0050832]; heat acclimation [GO:0010286]; response to abscisic acid [GO:0009737]; response to cold [GO:0009409]; response to osmotic stress [GO:0006970]; response to water deprivation [GO:0009414]	NA	cytosol [GO:0005829]	Dehydrin COR47 (Cold-induced COR47 protein)	NA
TR34986|c0_g1_i2	7.282e-05	0.00734249	Feed Specific	786	Insects swissprot	A0A0B4LHX6	tr|A0A0B4LHX6|A0A0B4LHX6_DROME	#N/A	Drosophila melanogaster (Fruit fly)	CTP biosynthetic process [GO:0006241]; GTP biosynthetic process [GO:0006183]; UTP biosynthetic process [GO:0006228]	ATP binding [GO:0005524]; nucleoside diphosphate kinase activity [GO:0004550]	#N/A	Nucleoside diphosphate kinase (EC 2.7.4.6)	NA
TR3630|c0_g1_i1	8.97231e-05	0.00880967	Feed Specific	664	Insects swissprot	D6W6C4	tr|D6W6C4|D6W6C4_TRICA	#N/A	Tribolium castaneum (Red flour beetle)	CTP salvage [GO:0044211]; UMP salvage [GO:0044206]	ATP binding [GO:0005524]; uridine kinase activity [GO:0004849]	#N/A	RuleBase:RU003825}.; PATHWAY: Pyrimidine metabolism; UMP biosynthesis via salvage pathway; UMP from uridine: step 1/1. {ECO:0000256	NA
TR33962|c0_g1_i1	5.93964e-05	0.00623919	Feed Specific	1195	Insects swissprot	R4UVN7	tr|R4UVN7|R4UVN7_COPFO	#N/A	Coptotermes formosanus (Formosan subterranean termite)	cysteine biosynthetic process from serine [GO:0006535]	cysteine synthase activity [GO:0004124]; transferase activity [GO:0016740]	#N/A	Cysteine synthase (EC 2.5.1.47) (Fragment)	NA
TR34886|c0_g1_i1	1.64038e-05	0.00220534	Feed Specific	461	Insects swissprot	Q2UY02	tr|Q2UY02|Q2UY02_DROSI	#N/A	Drosophila simulans (Fruit fly)	defense response [GO:0006952]	#N/A	#N/A	Dro1 protein (Drosomycin-1)	Nuclear Localization
TR33798|c0_g1_i1	2.76111e-05	0.00330526	Feed Specific	498	NRDB All Organisms	Q6Q8S2	gi|45451621|gb|AAS65426.1|	NA	Ipomoea batatas (Sweet potato) (Convolvulus batatas)	defense response to fungus [GO:0050832]; killing of cells of other organism [GO:0031640]	NA	NA	Kunitz-type trypsin inhibitor	Nuclear Localization
TR35202|c0_g1_i3	2.44556e-09	1.62311e-06	Feed Specific	668	NRDB All Organisms	Q43748	gi|2497734|sp|Q43748.1|NLTP_BETVU	NA	Beta vulgaris (Sugar beet)	defense response to fungus [GO:0050832]; killing of cells of other organism [GO:0031640]; lipid transport [GO:0006869]	lipid binding [GO:0008289]	NA	Non-specific lipid-transfer protein (LTP)	Signal IP
TR35202|c0_g1_i1	8.21646e-09	4.5348e-06	Feed Specific	693	NRDB All Organisms	Q43748	gi|2497734|sp|Q43748.1|NLTP_BETVU	NA	Beta vulgaris (Sugar beet)	defense response to fungus [GO:0050832]; killing of cells of other organism [GO:0031640]; lipid transport [GO:0006869]	lipid binding [GO:0008289]	NA	Non-specific lipid-transfer protein (LTP)	Signal IP
TR28260|c0_g1_i1	0.00075231	0.0462971	Feed Specific	726	NRDB All Organisms	A0A0K9QTN2	gi|902186035|gb|KNA10609.1|	NA	Spinacia oleracea (Spinach)	dimethylallyl diphosphate biosynthetic process [GO:0050992]; isopentenyl diphosphate biosynthetic process, methylerythritol 4-phosphate pathway [GO:0019288]	4-hydroxy-3-methylbut-2-en-1-yl diphosphate reductase activity [GO:0051745]; metal ion binding [GO:0046872]	NA	Uncharacterized protein	Nuclear Localization
TR60498|c0_g1_i1	2.87372e-06	0.000545923	Feed Specific	344	Insects swissprot	J9LXK5	tr|J9LXK5|J9LXK5_ACYPI	#N/A	Acyrthosiphon pisum (Pea aphid)	DNA integration [GO:0015074]	nucleic acid binding [GO:0003676]	#N/A	Uncharacterized protein	NA
TR34293|c0_g1_i1	9.33682e-10	7.89593e-07	Feed Specific	683	NRDB All Organisms	F6HK77	gi|225448219|ref|XP_002269617.1|	vvi00195:Photosynthesis - Vitis vinifera (wine grape)	Vitis vinifera (Grape)	electron transport chain [GO:0022900]	2 iron, 2 sulfur cluster binding [GO:0051537]; electron carrier activity [GO:0009055]; metal ion binding [GO:0046872]	NA	Putative uncharacterized protein	NA
TR29636|c0_g1_i1	0.000138334	0.0123985	Feed Specific	1481	Insects swissprot	A0A026WLZ8	tr|A0A026WLZ8|A0A026WLZ8_CERBI	#N/A	Cerapachys biroi (Ant)	fatty acid beta-oxidation [GO:0006635]	acyl-CoA dehydrogenase activity [GO:0003995]; acyl-CoA oxidase activity [GO:0003997]; flavin adenine dinucleotide binding [GO:0050660]	peroxisome [GO:0005777]	Acyl-coenzyme A oxidase	NA
TR25456|c0_g1_i1	0.00075231	0.0462971	Feed Specific	711	Insects swissprot	U4V0C7	tr|U4V0C7|U4V0C7_DENPD	#N/A	Dendroctonus ponderosae (Mountain pine beetle)	fatty acid beta-oxidation [GO:0006635]	3-hydroxyacyl-CoA dehydrogenase activity [GO:0003857]; 3-hydroxybutyryl-CoA epimerase activity [GO:0008692]; enoyl-CoA hydratase activity [GO:0004300]; NAD binding [GO:0051287]; transferase activity, transferring acyl groups other than amino-acyl groups [GO:0016747]	cytoplasm [GO:0005737]	Uncharacterized protein	Nuclear Localization
TR30133|c0_g1_i1	0.000217927	0.0172865	Feed Specific	1561	Insects swissprot	A0A0A9YKC4	tr|A0A0A9YKC4|A0A0A9YKC4_LYGHE	#N/A	Lygus hesperus (Western plant bug)	fatty acid biosynthetic process [GO:0006633]	transferase activity, transferring acyl groups other than amino-acyl groups [GO:0016747]	membrane [GO:0016020]	3-ketoacyl-CoA synthase 1	Transmembrane
TR33128|c0_g1_i2	0.000111116	0.0104785	Feed Specific	549	Insects swissprot	A0A0A9Z3L0	tr|A0A0A9Z3L0|A0A0A9Z3L0_LYGHE	#N/A	Lygus hesperus (Western plant bug)	fatty acid biosynthetic process [GO:0006633]	#N/A	#N/A	Acyl carrier protein	Transmembrane
TR35241|c1_g1_i1	2.23451e-06	0.000447176	Feed Specific	931	Insects swissprot	J9JX18	tr|J9JX18|J9JX18_ACYPI	ko01100-Metabolic pathways ; ko00520-Amino sugar and nucleotide sugar metabolism ; ko00052-Galactose metabolism	Acyrthosiphon pisum (Pea aphid)	galactose metabolic process [GO:0006012]	UDP-glucose 4-epimerase activity [GO:0003978]	#N/A	Uncharacterized protein	NA
TR36106|c0_g1_i6	2.20944e-23	3.86151e-19	Feed Specific	1279	NRDB All Organisms	B3TPQ7	gi|410591616|sp|B3TPQ7.1|ATESY_MAGGA	NA	Magnolia grandiflora (Southern magnolia)	geranyl diphosphate metabolic process [GO:0033383]; monoterpene biosynthetic process [GO:0043693]; terpenoid biosynthetic process [GO:0016114]	magnesium ion binding [GO:0000287]; terpene synthase activity [GO:0010333]	chloroplast stroma [GO:0009570]	Alpha-terpineol synthase, chloroplastic (Mg17) (EC 4.2.3.111) (EC 4.2.3.112)	Nuclear localization, SignalIP
TR35744|c0_g1_i1	4.89014e-06	0.000840655	Feed Specific	1067	Insects swissprot	K7J7M3	tr|K7J7M3|K7J7M3_NASVI	#N/A	Nasonia vitripennis (Parasitic wasp)	gluconeogenesis [GO:0006094]; glycolytic process [GO:0006096]	triose-phosphate isomerase activity [GO:0004807]	#N/A	RuleBase:RU362090}.; PATHWAY: Carbohydrate degradation; glycolysis; D-glyceraldehyde 3-phosphate from glycerone phosphate: step 1/1. {ECO:0000256	NA
TR32761|c1_g1_i1	6.48434e-06	0.00106914	Feed Specific	1154	Insects swissprot	X1X2R1	tr|X1X2R1|X1X2R1_ACYPI	#N/A	Acyrthosiphon pisum (Pea aphid)	gluconeogenesis [GO:0006094]; oxidation-reduction process [GO:0055114]	ATP binding [GO:0005524]; phosphoenolpyruvate carboxykinase (ATP) activity [GO:0004612]	#N/A	Uncharacterized protein	NA
TR36054|c0_g2_i1	3.01172e-11	4.9347e-08	Feed Specific	972	Insects swissprot	G9C5E6	tr|G9C5E6|G9C5E6_SCHGR	#N/A	Schistocerca gregaria (Desert locust)	glucose metabolic process [GO:0006006]; glycolytic process [GO:0006096]	glyceraldehyde-3-phosphate dehydrogenase (NAD+) (phosphorylating) activity [GO:0004365]; NAD binding [GO:0051287]; NADP binding [GO:0050661]	#N/A	RuleBase:RU361160}.	Nuclear localization, SignalIP
TR36054|c0_g1_i2	1.55748e-07	5.10386e-05	Feed Specific	555	Insects swissprot	A0A0A9YRT0	tr|A0A0A9YRT0|A0A0A9YRT0_LYGHE	#N/A	Lygus hesperus (Western plant bug)	glucose metabolic process [GO:0006006]; glycolytic process [GO:0006096]	glyceraldehyde-3-phosphate dehydrogenase (NAD+) (phosphorylating) activity [GO:0004365]; NAD binding [GO:0051287]; NADP binding [GO:0050661]	#N/A	RuleBase:RU361160}.	NA
TR35876|c0_g1_i1	2.50113e-10	2.57136e-07	Feed Specific	1554	Insects swissprot	U4TYR8	tr|U4TYR8|U4TYR8_DENPD	#N/A	Dendroctonus ponderosae (Mountain pine beetle)	glucose metabolic process [GO:0006006]; glycolytic process [GO:0006096]	glyceraldehyde-3-phosphate dehydrogenase (NAD+) (phosphorylating) activity [GO:0004365]; NAD binding [GO:0051287]; NADP binding [GO:0050661]	#N/A	RuleBase:RU361160}.	NA
TR35971|c0_g1_i1	2.43312e-12	7.50431e-09	Feed Specific	1601	Insects swissprot	H8YU84	tr|H8YU84|H8YU84_LOCMI	#N/A	Locusta migratoria (Migratory locust)	glucose metabolic process [GO:0006006]; glycolytic process [GO:0006096]	glyceraldehyde-3-phosphate dehydrogenase (NAD+) (phosphorylating) activity [GO:0004365]; NAD binding [GO:0051287]; NADP binding [GO:0050661]	#N/A	RuleBase:RU361160}.	Transmembrane
TR35630|c0_g1_i1	8.84842e-08	3.19959e-05	Feed Specific	1419	Insects swissprot	Q29H28	tr|Q29H28|Q29H28_DROPS	ko01100-Metabolic pathways ; ko01120-Microbial metabolism in diverse environments ; ko01230-Biosynthesis of amino acids ; ko04724-Glutamatergic synapse ; ko00630-Glyoxylate and dicarboxylate metabolism ; ko04727-GABAergic synapse ; "ko00250-Alanine, aspartate and glutamate metabolism" ; ko00220-Arginine biosynthesis ; ko02020-Two-component system ; ko00910-Nitrogen metabolism	Drosophila pseudoobscura pseudoobscura (Fruit fly)	glutamine biosynthetic process [GO:0006542]	ATP binding [GO:0005524]; glutamate-ammonia ligase activity [GO:0004356]	#N/A	Glutamine synthetase (EC 6.3.1.2)	NA
TR35634|c0_g3_i1	5.54344e-09	3.34085e-06	Feed Specific	1280	Insects swissprot	D0QWE3	tr|D0QWE3|D0QWE3_DROMI	#N/A	Drosophila miranda (Fruit fly)	glutamine biosynthetic process [GO:0006542]	ATP binding [GO:0005524]; glutamate-ammonia ligase activity [GO:0004356]	#N/A	Glutamine synthetase (EC 6.3.1.2)	Transmembrane
TR35645|c0_g1_i1	1.75552e-10	2.04545e-07	Feed Specific	3088	Insects swissprot	F4W8C6	tr|F4W8C6|F4W8C6_ACREC	#N/A	Acromyrmex echinatior (Panamanian leafcutter ant) (Acromyrmex octospinosus echinatior)	glycine catabolic process [GO:0006546]	glycine dehydrogenase (decarboxylating) activity [GO:0004375]; lyase activity [GO:0016829]	#N/A	Glycine dehydrogenase [decarboxylating], mitochondrial	NA
TR34580|c0_g1_i1	2.29321e-07	6.91021e-05	Feed Specific	1633	Insects swissprot	Q16TD5	tr|Q16TD5|Q16TD5_AEDAE	ko01100-Metabolic pathways ; ko01110-Biosynthesis of secondary metabolites ; ko01130-Biosynthesis of antibiotics ; ko01200-Carbon metabolism ; ko00630-Glyoxylate and dicarboxylate metabolism ; "ko00260-Glycine, serine and threonine metabolism" ; ko00670-One carbon pool by folate	Aedes aegypti (Yellowfever mosquito) (Culex aegypti)	glycine catabolic process [GO:0006546]	aminomethyltransferase activity [GO:0004047]; transaminase activity [GO:0008483]	#N/A	Aminomethyltransferase (EC 2.1.2.10)	NA
TR33563|c0_g1_i1	3.41203e-07	9.2694e-05	Feed Specific	723	Insects swissprot	E2BX40	tr|E2BX40|E2BX40_HARSA	ko01100-Metabolic pathways ; ko01110-Biosynthesis of secondary metabolites ; ko01130-Biosynthesis of antibiotics ; ko00630-Glyoxylate and dicarboxylate metabolism ; "ko00260-Glycine, serine and threonine metabolism"	Harpegnathos saltator (Jerdon's jumping ant)	glycine decarboxylation via glycine cleavage system [GO:0019464]	#N/A	glycine cleavage complex [GO:0005960]	Glycine cleavage system H protein, mitochondrial	Nuclear Localization
TR4594|c0_g1_i1	1.01419e-05	0.00150641	Feed Specific	1107	Insects swissprot	I4DJ78	tr|I4DJ78|I4DJ78_PAPXU	#N/A	Papilio xuthus (Asian swallowtail butterfly)	glycine metabolic process [GO:0006544]; L-serine metabolic process [GO:0006563]; tetrahydrofolate interconversion [GO:0035999]	glycine hydroxymethyltransferase activity [GO:0004372]; methyltransferase activity [GO:0008168]; pyridoxal phosphate binding [GO:0030170]	#N/A	RuleBase:RU000585}.	NA
TR3186|c0_g1_i1	0.000217927	0.0172865	Feed Specific	605	Insects swissprot	B3NSZ1	tr|B3NSZ1|B3NSZ1_DROER	ko01100-Metabolic pathways ; ko01110-Biosynthesis of secondary metabolites ; ko01130-Biosynthesis of antibiotics ; ko01120-Microbial metabolism in diverse environments ; ko01200-Carbon metabolism ; ko01230-Biosynthesis of amino acids ; ko00630-Glyoxylate and dicarboxylate metabolism ; "ko00260-Glycine, serine and threonine metabolism" ; ko00670-One carbon pool by folate ; ko00680-Methane metaboli…	Drosophila erecta (Fruit fly)	glycine metabolic process [GO:0006544]; L-serine metabolic process [GO:0006563]; tetrahydrofolate interconversion [GO:0035999]	glycine hydroxymethyltransferase activity [GO:0004372]; pyridoxal phosphate binding [GO:0030170]	#N/A	RuleBase:RU000585}.	NA
TR3186|c1_g1_i1	0.000449909	0.0307958	Feed Specific	378	Insects swissprot	A0A067R2R9	tr|A0A067R2R9|A0A067R2R9_ZOONE	#N/A	Zootermopsis nevadensis (Dampwood termite)	glycine metabolic process [GO:0006544]; L-serine metabolic process [GO:0006563]; tetrahydrofolate interconversion [GO:0035999]	glycine hydroxymethyltransferase activity [GO:0004372]; methyltransferase activity [GO:0008168]; pyridoxal phosphate binding [GO:0030170]	#N/A	RuleBase:RU000585}.	NA
TR33278|c0_g1_i2	0.000138334	0.0123985	Feed Specific	1872	Insects swissprot	A0A034VW82	tr|A0A034VW82|A0A034VW82_BACDO	#N/A	Bactrocera dorsalis (Oriental fruit fly) (Dacus dorsalis)	glycogen biosynthetic process [GO:0005978]	1,4-alpha-glucan branching enzyme activity [GO:0003844]; cation binding [GO:0043169]; hydrolase activity, hydrolyzing O-glycosyl compounds [GO:0004553]	#N/A	1,4-alpha-glucan-branching enzyme	NA
TR35680|c0_g1_i1	9.71286e-08	3.48811e-05	Feed Specific	1625	Insects swissprot	A0A0C9RZV9	tr|A0A0C9RZV9|A0A0C9RZV9_9HYME	#N/A	Fopius arisanus	glycolytic process [GO:0006096]	magnesium ion binding [GO:0000287]; phosphopyruvate hydratase activity [GO:0004634]	phosphopyruvate hydratase complex [GO:0000015]	Eno_2 protein (Fragment)	NA
TR35400|c0_g1_i1	4.1817e-07	0.000110735	Feed Specific	1471	Insects swissprot	G6DI61	tr|G6DI61|G6DI61_DANPL	#N/A	Danaus plexippus (Monarch butterfly)	glycolytic process [GO:0006096]	ATP binding [GO:0005524]; phosphoglycerate kinase activity [GO:0004618]	#N/A	Phosphoglycerate kinase (EC 2.7.2.3)	Transmembrane
TR28097|c0_g1_i1	0.000579915	0.0372624	Feed Specific	981	Insects swissprot	J9K2N4	tr|J9K2N4|J9K2N4_ACYPI	ko01100-Metabolic pathways ; ko01110-Biosynthesis of secondary metabolites ; ko01130-Biosynthesis of antibiotics ; ko01120-Microbial metabolism in diverse environments ; ko01200-Carbon metabolism ; ko01230-Biosynthesis of amino acids ; ko00010-Glycolysis / Gluconeogenesis ; ko00030-Pentose phosphate pathway ; ko00710-Carbon fixation in photosynthetic organisms ; ko00051-Fructose and mannose metab…	Acyrthosiphon pisum (Pea aphid)	glycolytic process [GO:0006096]	fructose-bisphosphate aldolase activity [GO:0004332]	#N/A	RuleBase:RU004257, ECO:0000256	NA
TR33677|c0_g1_i1	0.000579915	0.0372624	Feed Specific	1251	Insects swissprot	J9K2N4	tr|J9K2N4|J9K2N4_ACYPI	ko01100-Metabolic pathways ; ko01110-Biosynthesis of secondary metabolites ; ko01130-Biosynthesis of antibiotics ; ko01120-Microbial metabolism in diverse environments ; ko01200-Carbon metabolism ; ko01230-Biosynthesis of amino acids ; ko00010-Glycolysis / Gluconeogenesis ; ko00030-Pentose phosphate pathway ; ko00710-Carbon fixation in photosynthetic organisms ; ko00051-Fructose and mannose metab…	Acyrthosiphon pisum (Pea aphid)	glycolytic process [GO:0006096]	fructose-bisphosphate aldolase activity [GO:0004332]	#N/A	RuleBase:RU004257, ECO:0000256	NA
TR34022|c0_g1_i1	1.97613e-09	1.36332e-06	Feed Specific	1440	Insects swissprot	V5GXP0	tr|V5GXP0|V5GXP0_ANOGL	#N/A	Anoplophora glabripennis (Asian longhorn beetle) (Anoplophora nobilis)	glycolytic process [GO:0006096]	ATP binding [GO:0005524]; phosphoglycerate kinase activity [GO:0004618]	#N/A	Phosphoglycerate kinase (EC 2.7.2.3) (Fragment)	Transmembrane
TR35842|c1_g1_i1	1.84221e-09	1.28788e-06	Feed Specific	1438	Insects swissprot	K7J4J5	tr|K7J4J5|K7J4J5_NASVI	#N/A	Nasonia vitripennis (Parasitic wasp)	glycolytic process [GO:0006096]	fructose-bisphosphate aldolase activity [GO:0004332]	#N/A	RuleBase:RU004257, ECO:0000256	Nuclear Localization
TR36099|c0_g2_i2	5.70803e-11	8.31342e-08	Feed Specific	2497	Insects swissprot	U4TZ80	tr|U4TZ80|U4TZ80_DENPD	#N/A	Dendroctonus ponderosae (Mountain pine beetle)	histidine catabolic process to glutamate and formamide [GO:0019556]; histidine catabolic process to glutamate and formate [GO:0019557]	histidine ammonia-lyase activity [GO:0004397]	cytoplasm [GO:0005737]	RuleBase:RU004479}.	NA
TR36099|c0_g2_i3	1.01419e-05	0.00150641	Feed Specific	394	Insects swissprot	U4TZ80	tr|U4TZ80|U4TZ80_DENPD	#N/A	Dendroctonus ponderosae (Mountain pine beetle)	histidine catabolic process to glutamate and formamide [GO:0019556]; histidine catabolic process to glutamate and formate [GO:0019557]	histidine ammonia-lyase activity [GO:0004397]	cytoplasm [GO:0005737]	RuleBase:RU004479}.	NA
TR35323|c0_g1_i1	3.41203e-07	9.2694e-05	Feed Specific	1073	NRDB All Organisms	A0A0D2UW61	gi|763806106|gb|KJB73044.1|	NA	Gossypium raimondii (New World cotton)	hydrogen peroxide catabolic process [GO:0042744]; response to oxidative stress [GO:0006979]	heme binding [GO:0020037]; metal ion binding [GO:0046872]; peroxidase activity [GO:0004601]	extracellular region [GO:0005576]	Peroxidase (EC 1.11.1.7)	Signal IP
TR29115|c0_g1_i1	0.000173148	0.0146664	Feed Specific	344	NRDB All Organisms	B1PYP2	gi|170181039|gb|ACB11496.1|	NA	Pinus sylvestris (Scots pine)	hydrogen peroxide catabolic process [GO:0042744]; response to oxidative stress [GO:0006979]	catalase activity [GO:0004096]; heme binding [GO:0020037]; metal ion binding [GO:0046872]	NA	Catalase (EC 1.11.1.6)	NA
TR26232|c0_g1_i1	2.30987e-05	0.00286993	Feed Specific	679	NRDB All Organisms	A0A068UKI8	gi|661887578|emb|CDP08709.1|	NA	Coffea canephora (Robusta coffee)	induced systemic resistance, jasmonic acid mediated signaling pathway [GO:0009864]; jasmonic acid metabolic process [GO:0009694]; response to wounding [GO:0009611]	jasmonate-amino synthetase activity [GO:0080123]	NA	Uncharacterized protein	NA
TR35511|c0_g2_i1	3.2699e-06	0.000610133	Feed Specific	902	Insects swissprot	K7IZ28	tr|K7IZ28|K7IZ28_NASVI	ko03013-RNA transport ; ko05169-Epstein-Barr virus infection ; ko05166-HTLV-I infection ; ko03008-Ribosome biogenesis in eukaryotes	Nasonia vitripennis (Parasitic wasp)	intracellular protein transport [GO:0006886]; nucleocytoplasmic transport [GO:0006913]; small GTPase mediated signal transduction [GO:0007264]	GTPase activity [GO:0003924]; GTP binding [GO:0005525]	intracellular [GO:0005622]	Uncharacterized protein	NA
TR32808|c0_g1_i1	0.000351229	0.0255418	Feed Specific	891	Insects swissprot	U4UP32	tr|U4UP32|U4UP32_DENPD	#N/A	Dendroctonus ponderosae (Mountain pine beetle)	intracellular protein transport [GO:0006886]; vesicle-mediated transport [GO:0016192]	GTP binding [GO:0005525]	endoplasmic reticulum [GO:0005783]; Golgi apparatus [GO:0005794]	Uncharacterized protein	NA
TR33922|c0_g1_i1	3.72968e-06	0.000674327	Feed Specific	1495	Insects swissprot	J9K5R3	tr|J9K5R3|J9K5R3_ACYPI	ko01100-Metabolic pathways ; ko01110-Biosynthesis of secondary metabolites ; ko01130-Biosynthesis of antibiotics ; ko01120-Microbial metabolism in diverse environments ; ko01200-Carbon metabolism ; ko04146-Peroxisome ; ko01230-Biosynthesis of amino acids ; ko00020-Citrate cycle (TCA cycle) ; ko00480-Glutathione metabolism ; ko01210-2-Oxocarboxylic acid metabolism ; ko00720-Carbon fixation pathway…	Acyrthosiphon pisum (Pea aphid)	isocitrate metabolic process [GO:0006102]; tricarboxylic acid cycle [GO:0006099]	isocitrate dehydrogenase (NADP+) activity [GO:0004450]; magnesium ion binding [GO:0000287]; NAD binding [GO:0051287]	#N/A	Isocitrate dehydrogenase [NADP] (EC 1.1.1.42)	Nuclear localization, Transmembrane
TR3100|c0_g1_i1	0.000579915	0.0372624	Feed Specific	839	Insects swissprot	W4W6D0	tr|W4W6D0|W4W6D0_ATTCE	#N/A	Atta cephalotes (Leafcutter ant)	L-serine biosynthetic process [GO:0006564]	NAD binding [GO:0051287]; phosphoglycerate dehydrogenase activity [GO:0004617]	#N/A	Uncharacterized protein	NA
TR35552|c0_g1_i1	1.2326e-06	0.000271544	Feed Specific	1439	Insects swissprot	A0A0A9XR92	tr|A0A0A9XR92|A0A0A9XR92_LYGHE	#N/A	Lygus hesperus (Western plant bug)	lipid metabolic process [GO:0006629]	#N/A	#N/A	Delta(12) fatty acid desaturase	Transmembrane
TR34858|c0_g1_i1	2.07995e-07	6.49143e-05	Feed Specific	926	Insects swissprot	A0A0A9XR92	tr|A0A0A9XR92|A0A0A9XR92_LYGHE	#N/A	Lygus hesperus (Western plant bug)	lipid metabolic process [GO:0006629]	#N/A	#N/A	Delta(12) fatty acid desaturase	Transmembrane
TR34015|c0_g1_i1	8.70704e-06	0.00135067	Feed Specific	661	Insects swissprot	A0A0A9XR92	tr|A0A0A9XR92|A0A0A9XR92_LYGHE	#N/A	Lygus hesperus (Western plant bug)	lipid metabolic process [GO:0006629]	#N/A	#N/A	Delta(12) fatty acid desaturase	Transmembrane
TR25849|c0_g1_i1	0.00075231	0.0462971	Feed Specific	613	NRDB All Organisms	F2EJN8	gi|326520603|dbj|BAK07560.1|	NA	Hordeum vulgare var. distichum (Domesticated barley)	lipid transport [GO:0006869]	lipid binding [GO:0008289]	NA	Predicted protein	Signal IP
TR35612|c0_g1_i1	0.000173148	0.0146664	Feed Specific	863	NRDB All Organisms	A0A0D2QYL3	gi|763754875|gb|KJB22206.1|	NA	Gossypium raimondii (New World cotton)	lipid transport [GO:0006869]	lipid binding [GO:0008289]	integral component of membrane [GO:0016021]	Uncharacterized protein	Signal IP
TR18910|c0_g1_i1	0.000275853	0.0210839	Feed Specific	858	Insects swissprot	S5N928	tr|S5N928|S5N928_9HEMI	#N/A	Planococcus citri (citrus mealybug)	lysine biosynthetic process via diaminopimelate [GO:0009089]	diaminopimelate decarboxylase activity [GO:0008836]	#N/A	Diaminopimelate decarboxylase	NA
TR35549|c0_g1_i1	1.01419e-05	0.00150641	Feed Specific	1277	Insects swissprot	Q1HQN2	tr|Q1HQN2|Q1HQN2_AEDAE	#N/A	Aedes aegypti (Yellowfever mosquito) (Culex aegypti)	malate metabolic process [GO:0006108]	malate dehydrogenase (decarboxylating) (NAD+) activity [GO:0004471]; metal ion binding [GO:0046872]; NAD binding [GO:0051287]	#N/A	Malic enzyme	NA
TR35409|c2_g1_i1	1.75179e-06	0.0003674	Feed Specific	1120	Insects swissprot	X1WVF6	tr|X1WVF6|X1WVF6_ACYPI	#N/A	Acyrthosiphon pisum (Pea aphid)	methionine biosynthetic process [GO:0009086]	5-methyltetrahydropteroyltriglutamate-homocysteine S-methyltransferase activity [GO:0003871]; pyridoxal phosphate binding [GO:0030170]; zinc ion binding [GO:0008270]	#N/A	Uncharacterized protein	Transmembrane
TR35409|c0_g1_i1	2.87372e-06	0.000545923	Feed Specific	1307	Insects swissprot	X1WVF6	tr|X1WVF6|X1WVF6_ACYPI	#N/A	Acyrthosiphon pisum (Pea aphid)	methionine biosynthetic process [GO:0009086]	5-methyltetrahydropteroyltriglutamate-homocysteine S-methyltransferase activity [GO:0003871]; pyridoxal phosphate binding [GO:0030170]; zinc ion binding [GO:0008270]	#N/A	Uncharacterized protein	NA
TR35409|c1_g1_i1	2.76111e-05	0.00330526	Feed Specific	1250	Insects swissprot	X1WVF6	tr|X1WVF6|X1WVF6_ACYPI	#N/A	Acyrthosiphon pisum (Pea aphid)	methionine biosynthetic process [GO:0009086]	5-methyltetrahydropteroyltriglutamate-homocysteine S-methyltransferase activity [GO:0003871]; pyridoxal phosphate binding [GO:0030170]; zinc ion binding [GO:0008270]	#N/A	Uncharacterized protein	Transmembrane
TR35267|c0_g1_i1	8.90527e-09	4.86376e-06	Feed Specific	1291	NRDB All Organisms	B9H7K6	gi|566172390|ref|XP_002307464.2|	NA	Populus trichocarpa (Western balsam poplar) (Populus balsamifera subsp. trichocarpa)	methylation [GO:0032259]	S-adenosylmethionine-dependent methyltransferase activity [GO:0008757]	integral component of membrane [GO:0016021]	Uncharacterized protein	NA
TR35451|c0_g1_i1	4.26495e-06	0.000742924	Feed Specific	1350	NRDB All Organisms	I1KBK8	gi|356516372|ref|XP_003526869.1|	NA	Glycine max (Soybean) (Glycine hispida)	methylation [GO:0032259]	S-adenosylmethionine-dependent methyltransferase activity [GO:0008757]	integral component of membrane [GO:0016021]	Uncharacterized protein	Transmembrane
TR35451|c0_g1_i2	0.000173148	0.0146664	Feed Specific	739	NRDB All Organisms	I1KBK8	gi|356516372|ref|XP_003526869.1|	NA	Glycine max (Soybean) (Glycine hispida)	methylation [GO:0032259]	S-adenosylmethionine-dependent methyltransferase activity [GO:0008757]	integral component of membrane [GO:0016021]	Uncharacterized protein	NA
TR35631|c0_g1_i1	8.84842e-08	3.19959e-05	Feed Specific	1272	Insects swissprot	A0A0A9W2J2	tr|A0A0A9W2J2|A0A0A9W2J2_LYGHE	#N/A	Lygus hesperus (Western plant bug)	microtubule-based process [GO:0007017]; protein polymerization [GO:0051258]	GTPase activity [GO:0003924]; GTP binding [GO:0005525]; structural constituent of cytoskeleton [GO:0005200]	cytoplasm [GO:0005737]; microtubule [GO:0005874]	Tubulin alpha chain	NA
TR35896|c0_g1_i1	1.73634e-08	8.05663e-06	Feed Specific	1634	Insects swissprot	Q8T8B5	tr|Q8T8B5|Q8T8B5_BOMMO	ko04145-Phagosome ; ko04540-Gap junction ; ko05130-Pathogenic Escherichia coli infection	Bombyx mori (Silk moth)	microtubule-based process [GO:0007017]; protein polymerization [GO:0051258]	GTPase activity [GO:0003924]; GTP binding [GO:0005525]; structural constituent of cytoskeleton [GO:0005200]	cytoplasm [GO:0005737]; microtubule [GO:0005874]	Alpha-tubulin	SignalIP, Transmembrane
TR34370|c0_g3_i1	1.01419e-05	0.00150641	Feed Specific	1066	Insects swissprot	G9C5F8	tr|G9C5F8|G9C5F8_SCHGR	#N/A	Schistocerca gregaria (Desert locust)	microtubule-based process [GO:0007017]; protein polymerization [GO:0051258]	GTPase activity [GO:0003924]; GTP binding [GO:0005525]; structural constituent of cytoskeleton [GO:0005200]	cytoplasm [GO:0005737]; microtubule [GO:0005874]	Beta-tubulin (Fragment)	NA
TR34370|c1_g1_i1	2.69839e-08	1.16927e-05	Feed Specific	1249	Insects swissprot	G6CR58	tr|G6CR58|G6CR58_DANPL	#N/A	Danaus plexippus (Monarch butterfly)	microtubule-based process [GO:0007017]; protein polymerization [GO:0051258]	GTPase activity [GO:0003924]; GTP binding [GO:0005525]; structural constituent of cytoskeleton [GO:0005200]	cytoplasm [GO:0005737]; microtubule [GO:0005874]	Putative beta1-tubulin	NA
TR34370|c0_g3_i2	1.942e-05	0.00253922	Feed Specific	995	Insects swissprot	G9C5F8	tr|G9C5F8|G9C5F8_SCHGR	#N/A	Schistocerca gregaria (Desert locust)	microtubule-based process [GO:0007017]; protein polymerization [GO:0051258]	GTPase activity [GO:0003924]; GTP binding [GO:0005525]; structural constituent of cytoskeleton [GO:0005200]	cytoplasm [GO:0005737]; microtubule [GO:0005874]	Beta-tubulin (Fragment)	NA
TR35159|c0_g1_i1	8.21646e-09	4.5348e-06	Feed Specific	931	NA	NA	NA	NA	NA	NA	NA	NA	NA	Signal IP
TR25047|c0_g1_i1	1.942e-05	0.00253922	Feed Specific	765	NRDB All Organisms	UPI00052EF403	gi|720051174|ref|XP_010272006.1|	NA	Nelumbo nucifera (Sacred lotus)	NA	NA	NA	PREDICTED: MLP-like protein 423 [Nelumbo nucifera]	Transmembrane
TR2973|c0_g1_i1	0.000217927	0.0172865	Feed Specific	688	NRDB All Organisms	A0A068UCS9	gi|661890575|emb|CDP06072.1|	NA	Coffea canephora (Robusta coffee)	NA	NA	NA	Uncharacterized protein	Transmembrane
TR3104|c0_g1_i2	1.18573e-05	0.00169401	Feed Specific	398	NA	NA	NA	NA	NA	NA	NA	NA	NA	NA
TR4771|c0_g1_i1	8.84842e-08	3.19959e-05	Feed Specific	680	NRDB All Organisms	UPI0005811B1A	gi|747080613|ref|XP_011087564.1|	NA	Sesamum indicum (Oriental sesame) (Sesamum orientale)	NA	NA	NA	PREDICTED: hydrophobic protein RCI2B [Sesamum indicum]	Nuclear localization, Transmembrane
TR34984|c0_g1_i2	0.000217927	0.0172865	Feed Specific	628	NRDB All Organisms	U5CVA0	gi|586767467|ref|XP_006855789.1|	NA	Amborella trichopoda	NA	NA	NA	Uncharacterized protein	NA
TR35367|c0_g3_i1	4.86833e-05	0.00526301	Feed Specific	1816	NRDB All Organisms	UPI00057AE089	gi|743918067|ref|XP_011003033.1|	NA	Populus euphratica (Euphrates poplar)	NA	NA	NA	PREDICTED: phospho-2-dehydro-3-deoxyheptonate aldolase 1, chloroplastic-like [Populus euphratica]	Nuclear localization, Transmembrane
TR35617|c0_g1_i1	0.000111116	0.0104785	Feed Specific	813	NRDB All Organisms	W9QUJ5	gi|703089096|ref|XP_010093707.1|	NA	Morus notabilis	NA	NA	NA	Uncharacterized protein	Signal IP
TR33900|c0_g1_i1	4.86833e-05	0.00526301	Feed Specific	622	NRDB All Organisms	A0A067E5P7	gi|641831348|gb|KDO50408.1|	NA	Citrus sinensis (Sweet orange) (Citrus aurantium var. sinensis)	NA	NA	NA	Uncharacterized protein	SignalIP, Transmembrane
TR60696|c0_g1_i1	5.9291e-10	5.65226e-07	Feed Specific	724	NRDB All Organisms	UPI00063AC510	gi|823217546|ref|XP_012441437.1|	NA	Gossypium raimondii (New World cotton)	NA	NA	NA	PREDICTED: protein GRIM REAPER-like [Gossypium raimondii]	Signal IP
TR35450|c0_g1_i2	5.09129e-08	1.97738e-05	Feed Specific	1174	NRDB All Organisms	H9BYX6	gi|380719865|gb|AFD63133.1|	NA	Vitis quinquangularis	NA	NA	integral component of membrane [GO:0016021]	Senescence-associated protein	Transmembrane
TR35831|c0_g2_i1	3.77568e-07	0.000101521	Feed Specific	288	NA	NA	NA	NA	NA	NA	NA	NA	NA	NA
TR35367|c0_g1_i1	1.3448e-08	6.58978e-06	Feed Specific	1870	NRDB All Organisms	UPI00052F3F62	gi|720054324|ref|XP_010273014.1|	NA	Nelumbo nucifera (Sacred lotus)	NA	NA	NA	PREDICTED: phospho-2-dehydro-3-deoxyheptonate aldolase 1, chloroplastic-like [Nelumbo nucifera]	Transmembrane
TR4838|c0_g1_i1	0.000138334	0.0123985	Feed Specific	1281	NRDB All Organisms	A0A067G0N5	gi|641853106|gb|KDO71965.1|	NA	Citrus sinensis (Sweet orange) (Citrus aurantium var. sinensis)	NA	NA	integral component of membrane [GO:0016021]	Uncharacterized protein	Transmembrane
TR33957|c1_g1_i1	0.000111116	0.0104785	Feed Specific	1222	NRDB All Organisms	UPI0004E59F65	gi|672159358|ref|XP_008799439.1|	NA	Phoenix dactylifera (Date palm)	NA	NA	NA	PREDICTED: probable xyloglucan endotransglucosylase/hydrolase protein 25 [Phoenix dactylifera]	Transmembrane
TR35643|c0_g1_i4	5.62275e-06	0.000947948	Feed Specific	653	NA	NA	NA	NA	NA	NA	NA	NA	NA	NA
TR35712|c0_g1_i1	9.82904e-07	0.000227029	Feed Specific	883	NRDB All Organisms	UPI00052F07EA	gi|720003478|ref|XP_010257006.1|	NA	Nelumbo nucifera (Sacred lotus)	NA	NA	NA	PREDICTED: polyadenylate-binding protein-interacting protein 2-like [Nelumbo nucifera]	Nuclear localization, Transmembrane
TR34008|c0_g1_i2	0.000173148	0.0146664	Feed Specific	831	NRDB All Organisms	UPI00046DBC66	gi|645257367|ref|XP_008234382.1|	NA	Prunus mume (Japanese apricot) (Armeniaca mume)	NA	NA	NA	PREDICTED: 21 kDa protein [Prunus mume]	Signal IP
TR33123|c0_g1_i1	3.31794e-05	0.00382344	Feed Specific	998	NRDB All Organisms	A5B0Z6	gi|147778300|emb|CAN60820.1|	NA	Vitis vinifera (Grape)	NA	NA	NA	Putative uncharacterized protein	Nuclear localization, SignalIP
TR35745|c0_g1_i1	2.23451e-06	0.000447176	Feed Specific	1318	NRDB All Organisms	UPI00052F00B9	gi|719982607|ref|XP_010250505.1|	NA	Nelumbo nucifera (Sacred lotus)	NA	NA	NA	PREDICTED: uncharacterized protein LOC104592737 [Nelumbo nucifera]	NA
TR36106|c0_g1_i1	2.14865e-29	1.12658e-24	Feed Specific	1950	NRDB All Organisms	UPI00023B2CB4	gi|359495020|ref|XP_002267019.2|	NA	Vitis vinifera (Grape)	NA	NA	NA	PREDICTED: myrcene synthase, chloroplastic-like [Vitis vinifera]	Signal IP
TR35914|c0_g1_i2	2.69839e-08	1.16927e-05	Feed Specific	1545	NRDB All Organisms	UPI00052E882D	gi|720025304|ref|XP_010263903.1|	NA	Nelumbo nucifera (Sacred lotus)	NA	NA	NA	PREDICTED: arginine decarboxylase-like [Nelumbo nucifera]	NA
TR32352|c0_g1_i1	0.00075231	0.0462971	Feed Specific	801	NRDB All Organisms	A0A059CT76	gi|702301050|ref|XP_010048953.1|	NA	Eucalyptus grandis (Flooded gum)	NA	NA	NA	Uncharacterized protein	SignalIP, Transmembrane
TR35806|c0_g1_i2	1.18573e-05	0.00169401	Feed Specific	667	NA	NA	NA	NA	NA	NA	NA	NA	NA	Nuclear localization, SignalIP
TR34842|c0_g1_i1	0.000449909	0.0307958	Feed Specific	764	NRDB All Organisms	W1NEY8	gi|586642663|ref|XP_006826438.1|	NA	Amborella trichopoda	NA	NA	NA	Uncharacterized protein	Transmembrane
TR34014|c0_g1_i1	0.000138334	0.0123985	Feed Specific	712	NA	NA	NA	NA	NA	NA	NA	NA	NA	Signal IP
TR34351|c0_g1_i1	4.26495e-06	0.000742924	Feed Specific	1140	NRDB All Organisms	G4WT71	gi|330369950|gb|AEC12208.1|	NA	Maesa lanceolata	NA	NA	NA	JAZ1	NA
TR4475|c0_g1_i1	0.000351229	0.0255418	Feed Specific	724	NRDB All Organisms	U5DH09	gi|586778349|ref|XP_006858256.1|	NA	Amborella trichopoda	NA	NA	NA	Uncharacterized protein	Nuclear Localization
TR32914|c0_g2_i1	0.00075231	0.0462971	Feed Specific	823	NRDB All Organisms	W1PNP6	gi|586717523|ref|XP_006848082.1|	NA	Amborella trichopoda	NA	NA	NA	Uncharacterized protein	Transmembrane
TR34682|c0_g1_i1	0.000579915	0.0372624	Feed Specific	1251	NRDB All Organisms	A0A067KRB3	gi|643725235|gb|KDP34369.1|	NA	Jatropha curcas (Barbados nut)	NA	metal ion binding [GO:0046872]	NA	Uncharacterized protein	Transmembrane
TR35942|c0_g1_i1	1.88768e-07	5.96235e-05	Feed Specific	930	NRDB All Organisms	UPI0005272980	gi|702258101|ref|XP_010029889.1|	NA	Eucalyptus grandis (Flooded gum)	NA	NA	NA	PREDICTED: geranylgeranyl diphosphate reductase, chloroplastic [Eucalyptus grandis]	NA
TR34153|c0_g1_i1	1.64038e-05	0.00220534	Feed Specific	703	NRDB All Organisms	UPI00023B20AD	gi|359479516|ref|XP_002275749.2|	NA	Vitis vinifera (Grape)	NA	NA	NA	PREDICTED: ferredoxin-3, chloroplastic-like isoform 1 [Vitis vinifera]	Nuclear localization, SignalIP
TR35745|c0_g1_i2	0.000579915	0.0372624	Feed Specific	1326	NRDB All Organisms	UPI00052F00B9	gi|719982607|ref|XP_010250505.1|	NA	Nelumbo nucifera (Sacred lotus)	NA	NA	NA	PREDICTED: uncharacterized protein LOC104592737 [Nelumbo nucifera]	NA
TR4776|c0_g1_i1	8.97231e-05	0.00880967	Feed Specific	808	NRDB All Organisms	W1PG75	gi|586701189|ref|XP_006844961.1|	atr03430:Mismatch repair	Amborella trichopoda	NA	NA	NA	Uncharacterized protein	NA
TR33128|c0_g1_i1	0.000449909	0.0307958	Feed Specific	767	NRDB All Organisms	UPI00052ECE98	gi|719982776|ref|XP_010250559.1|	NA	Nelumbo nucifera (Sacred lotus)	NA	NA	NA	PREDICTED: acyl carrier protein 1, chloroplastic-like [Nelumbo nucifera]	Nuclear Localization
TR33996|c0_g1_i1	4.00921e-05	0.00447257	Feed Specific	1136	NRDB All Organisms	V4TNZ0	gi|567895364|ref|XP_006440170.1|	NA	Citrus clementina	NA	NA	NA	Uncharacterized protein	Transmembrane
TR34455|c1_g1_i2	0.000351229	0.0255418	Feed Specific	612	NA	NA	NA	NA	NA	NA	NA	NA	NA	NA
TR32998|c0_g1_i1	0.000579915	0.0372624	Feed Specific	1288	NRDB All Organisms	UPI00052EEE9E	gi|720082834|ref|XP_010242714.1|	NA	Nelumbo nucifera (Sacred lotus)	NA	NA	NA	PREDICTED: peroxisomal membrane protein 13-like [Nelumbo nucifera]	Transmembrane
TR33641|c0_g1_i1	0.000579915	0.0372624	Feed Specific	854	NA	NA	NA	NA	NA	NA	NA	NA	NA	Transmembrane
TR34846|c0_g1_i1	2.30987e-05	0.00286993	Feed Specific	750	NRDB All Organisms	UPI00052EB5A4	gi|719993522|ref|XP_010253907.1|	NA	Nelumbo nucifera (Sacred lotus)	NA	NA	NA	PREDICTED: probable pyridoxal biosynthesis protein PDX1 [Nelumbo nucifera]	NA
TR34795|c0_g1_i1	1.75179e-06	0.0003674	Feed Specific	1208	NRDB All Organisms	UPI000195AEEA	gi|702335176|ref|XP_010055308.1|	NA	Eucalyptus grandis (Flooded gum)	NA	NA	NA	PREDICTED: tetraketide alpha-pyrone reductase 1-like isoform X2 [Eucalyptus grandis]	NA
TR35226|c0_g2_i1	0.00075231	0.0462971	Feed Specific	949	NRDB All Organisms	UPI0005D3D1BA	gi|769820528|ref|XP_006836242.2|	NA	Amborella trichopoda	NA	NA	NA	PREDICTED: uncharacterized protein LOC18427123 [Amborella trichopoda]	Nuclear Localization
TR35643|c0_g1_i3	1.3448e-08	6.58978e-06	Feed Specific	878	NA	NA	NA	NA	NA	NA	NA	NA	NA	NA
TR33892|c0_g1_i1	7.282e-05	0.00734249	Feed Specific	1068	NRDB All Organisms	D7SLZ5	gi|297734622|emb|CBI16673.3|	NA	Vitis vinifera (Grape)	NA	NA	NA	Putative uncharacterized protein	Transmembrane
TR34014|c0_g1_i3	0.000217927	0.0172865	Feed Specific	556	NA	NA	NA	NA	NA	NA	NA	NA	NA	Signal IP
TR60666|c0_g2_i1	2.30987e-05	0.00286993	Feed Specific	1061	NRDB All Organisms	UPI00052EA8A1	gi|720050181|ref|XP_010271685.1|	NA	Nelumbo nucifera (Sacred lotus)	NA	NA	NA	PREDICTED: uncharacterized protein LOC104607691 [Nelumbo nucifera]	Signal IP
TR26885|c0_g1_i1	8.70704e-06	0.00135067	Feed Specific	991	NRDB All Organisms	UPI00057A741D	gi|743823034|ref|XP_011021848.1|	NA	Populus euphratica (Euphrates poplar)	NA	NA	NA	PREDICTED: uncharacterized protein At1g04910 [Populus euphratica]	Nuclear Localization
TR34547|c0_g1_i1	1.18573e-05	0.00169401	Feed Specific	917	NRDB All Organisms	UPI0004E57561	gi|672117864|ref|XP_008782123.1|	NA	Phoenix dactylifera (Date palm)	NA	NA	NA	PREDICTED: pollen-specific protein C13-like [Phoenix dactylifera]	SignalIP, Transmembrane
TR34224|c0_g1_i1	5.93964e-05	0.00623919	Feed Specific	1016	NRDB All Organisms	UPI00052F2485	gi|720020854|ref|XP_010262541.1|	NA	Nelumbo nucifera (Sacred lotus)	NA	NA	NA	PREDICTED: uncharacterized protein At5g02240-like [Nelumbo nucifera]	Nuclear Localization
TR35649|c0_g1_i1	1.23674e-08	6.48446e-06	Feed Specific	1368	NRDB All Organisms	UPI00057B74BF	gi|743778133|ref|XP_010919519.1|	NA	Elaeis guineensis var. tenera (Oil palm)	NA	NA	NA	PREDICTED: 14 kDa proline-rich protein DC2.15-like [Elaeis guineensis]	Signal IP
TR23870|c0_g1_i1	0.000111116	0.0104785	Feed Specific	474	NA	NA	NA	NA	NA	NA	NA	NA	NA	NA
TR35607|c0_g1_i3	3.72968e-06	0.000674327	Feed Specific	1031	NRDB All Organisms	UPI00057AC31A	gi|743816742|ref|XP_010930725.1|	NA	Elaeis guineensis var. tenera (Oil palm)	NA	NA	NA	PREDICTED: NAC domain-containing protein 48-like [Elaeis guineensis]	Nuclear Localization
TR35031|c0_g1_i1	3.08592e-07	8.65246e-05	Feed Specific	796	NRDB All Organisms	Q9AR81	gi|13277342|emb|CAC34417.1|	NA	Pisum sativum (Garden pea)	NA	manganese ion binding [GO:0030145]; nutrient reservoir activity [GO:0045735]	extracellular region [GO:0005576]	Germin-like protein	Nuclear localization, SignalIP
TR35450|c0_g1_i1	2.76111e-05	0.00330526	Feed Specific	576	NRDB All Organisms	UPI00052ED65D	gi|720039729|ref|XP_010268396.1|	NA	Nelumbo nucifera (Sacred lotus)	NA	NA	NA	PREDICTED: tetraspanin-8-like [Nelumbo nucifera]	Nuclear localization, Transmembrane
TR34682|c0_g1_i2	0.000579915	0.0372624	Feed Specific	831	NRDB All Organisms	UPI0004E57784	gi|672205210|ref|XP_008779118.1|	NA	Phoenix dactylifera (Date palm)	NA	NA	NA	PREDICTED: histone deacetylase HDT2-like [Phoenix dactylifera]	Transmembrane
TR3521|c0_g1_i1	2.30987e-05	0.00286993	Feed Specific	394	NRDB All Organisms	UPI00019A13AA	gi|226290798|gb|EEH46263.1|	NA	Paracoccidioides brasiliensis (strain Pb18)	NA	NA	NA	conserved hypothetical protein [Paracoccidioides brasiliensis Pb18]	NA
TR35023|c0_g1_i3	0.000579915	0.0372624	Feed Specific	1044	NRDB All Organisms	I3SJD0	gi|388504612|gb|AFK40372.1|	NA	Lotus japonicus (Lotus corniculatus var. japonicus)	NA	O-methyltransferase activity [GO:0008171]	NA	Uncharacterized protein	NA
TR18019|c0_g1_i1	0.00075231	0.0462971	Feed Specific	665	NA	NA	NA	NA	NA	NA	NA	NA	NA	NA
TR34941|c0_g1_i1	1.04837e-10	1.48562e-07	Feed Specific	2876	NRDB All Organisms	UPI00052EB39A	gi|719999481|ref|XP_010255731.1|	NA	Nelumbo nucifera (Sacred lotus)	NA	NA	NA	PREDICTED: probable cellulose synthase A catalytic subunit 5 [UDP-forming] isoform X1 [Nelumbo nucifera]	Transmembrane
TR32995|c0_g1_i1	0.000351229	0.0255418	Feed Specific	635	NRDB All Organisms	UPI00052EB5A4	gi|719993522|ref|XP_010253907.1|	NA	Nelumbo nucifera (Sacred lotus)	NA	NA	NA	PREDICTED: probable pyridoxal biosynthesis protein PDX1 [Nelumbo nucifera]	NA
TR35421|c0_g2_i1	1.97657e-06	0.000406413	Feed Specific	2139	NRDB All Organisms	UPI0005D3A43E	gi|769822306|ref|XP_011629273.1|	NA	Amborella trichopoda	NA	NA	NA	PREDICTED: LOW QUALITY PROTEIN: ETHYLENE INSENSITIVE 3-like 1 protein [Amborella trichopoda]	NA
TR33066|c0_g1_i1	7.50148e-06	0.00119187	Feed Specific	893	NRDB All Organisms	W9R2R6	gi|703086280|ref|XP_010092963.1|	NA	Morus notabilis	NA	NA	NA	Uncharacterized protein	Nuclear Localization
TR30392|c0_g1_i1	0.000449909	0.0307958	Feed Specific	842	NRDB All Organisms	UPI00052EE10F	gi|720060388|ref|XP_010274861.1|	NA	Nelumbo nucifera (Sacred lotus)	NA	NA	NA	PREDICTED: GRF1-interacting factor 1-like [Nelumbo nucifera]	NA
TR4476|c0_g1_i1	0.000449909	0.0307958	Feed Specific	765	NRDB All Organisms	UPI0005D3AEA4	gi|769824394|ref|XP_006827555.2|	NA	Amborella trichopoda	NA	NA	NA	PREDICTED: puromycin-sensitive aminopeptidase isoform X1 [Amborella trichopoda]	NA
TR34705|c0_g1_i1	8.70704e-06	0.00135067	Feed Specific	1177	NRDB All Organisms	UPI00052EF825	gi|719973326|ref|XP_010241169.1|	NA	Nelumbo nucifera (Sacred lotus)	NA	NA	NA	PREDICTED: inactive beta-amylase 9-like [Nelumbo nucifera]	NA
TR32970|c0_g1_i1	1.64038e-05	0.00220534	Feed Specific	1339	NRDB All Organisms	UPI000511CA3A	gi|694999090|ref|XP_009407595.1|	NA	Musa acuminata subsp. malaccensis (Wild banana) (Musa malaccensis)	NA	NA	NA	PREDICTED: probable cellulose synthase A catalytic subunit 8 [UDP-forming] isoform X2 [Musa acuminata subsp. malaccensis]	Nuclear localization, Transmembrane
TR23791|c0_g1_i1	0.000173148	0.0146664	Feed Specific	320	NA	NA	NA	NA	NA	NA	NA	NA	NA	NA
TR35617|c0_g1_i2	4.63561e-07	0.000120923	Feed Specific	557	Endosymbiont Buchnera NCBI	W0HYX2	NZ_CP006570.1	NA	Sodalis praecaptivus	NA	NA	NA	Putative T3SS effector protein	NA
TR28753|c0_g1_i1	0.000351229	0.0255418	Feed Specific	840	NRDB All Organisms	A0A067LBI6	gi|643734809|gb|KDP41479.1|	NA	Jatropha curcas (Barbados nut)	NA	NA	NA	Uncharacterized protein	NA
TR35691|c0_g1_i1	2.93711e-12	8.10519e-09	Feed Specific	1142	NRDB All Organisms	UPI00057A4ED2	gi|743794420|ref|XP_010924166.1|	NA	Elaeis guineensis var. tenera (Oil palm)	NA	NA	NA	PREDICTED: oxygen-evolving enhancer protein 1, chloroplastic [Elaeis guineensis]	NA
TR34848|c0_g1_i1	8.18685e-10	7.15421e-07	Feed Specific	1193	NRDB All Organisms	UPI0001BE3A13	gi|297741729|emb|CBI32861.3|	NA	NA	NA	NA	NA	unnamed protein product, partial [Vitis vinifera]	Nuclear Localization
TR35972|c1_g2_i5	0.000217927	0.0172865	Feed Specific	303	NRDB All Organisms	UPI0004E5782A	gi|672142449|ref|XP_008795079.1|	NA	Phoenix dactylifera (Date palm)	NA	NA	NA	PREDICTED: BURP domain-containing protein 3-like [Phoenix dactylifera]	NA
TR29789|c0_g1_i1	0.000275853	0.0210839	Feed Specific	920	NRDB All Organisms	UPI00052F1FD8	gi|720084157|ref|XP_010243121.1|	NA	Nelumbo nucifera (Sacred lotus)	NA	NA	NA	PREDICTED: uncharacterized protein LOC104587276 [Nelumbo nucifera]	NA
TR36106|c0_g1_i5	7.69316e-14	3.10283e-10	Feed Specific	731	NRDB All Organisms	UPI00052EBBD7	gi|720037990|ref|XP_010267843.1|	NA	Nelumbo nucifera (Sacred lotus)	NA	NA	NA	PREDICTED: alpha-terpineol synthase, chloroplastic-like [Nelumbo nucifera]	Nuclear Localization
TR20010|c0_g1_i1	0.000173148	0.0146664	Feed Specific	981	NRDB All Organisms	UPI00057A80D2	gi|743837585|ref|XP_010936446.1|	NA	Elaeis guineensis var. tenera (Oil palm)	NA	NA	NA	PREDICTED: COBRA-like protein 1 [Elaeis guineensis]	Nuclear localization, Transmembrane
TR31108|c0_g1_i1	0.00075231	0.0462971	Feed Specific	682	NRDB All Organisms	B9I7I6	gi|224125182|ref|XP_002319520.1|	NA	Populus trichocarpa (Western balsam poplar) (Populus balsamifera subsp. trichocarpa)	NA	translation elongation factor activity [GO:0003746]	integral component of membrane [GO:0016021]	Rubber elongation factor family protein	NA
TR35656|c0_g1_i1	3.23258e-08	1.33457e-05	Feed Specific	1415	NRDB All Organisms	B8LLB0	gi|148906576|gb|ABR16440.1|	NA	Picea sitchensis (Sitka spruce) (Pinus sitchensis)	NA	NA	integral component of membrane [GO:0016021]	Putative uncharacterized protein	NA
TR31362|c0_g1_i1	2.30987e-05	0.00286993	Feed Specific	876	NRDB All Organisms	UPI00052E6FDB	gi|720022218|ref|XP_010262977.1|	NA	Nelumbo nucifera (Sacred lotus)	NA	NA	NA	PREDICTED: protein YLS9-like [Nelumbo nucifera]	Transmembrane
TR35563|c0_g1_i2	0.000138334	0.0123985	Feed Specific	602	NRDB All Organisms	F6HHK8	gi|225447612|ref|XP_002273239.1|	NA	Vitis vinifera (Grape)	NA	NA	NA	Putative uncharacterized protein	Transmembrane
TR34951|c0_g1_i1	3.2699e-06	0.000610133	Feed Specific	1218	NRDB All Organisms	A0A0K9R0X9	gi|902196655|gb|KNA13166.1|	NA	Spinacia oleracea (Spinach)	NA	NA	NA	Uncharacterized protein	Signal IP
TR35900|c0_g1_i6	1.39174e-05	0.00192538	Feed Specific	1090	NRDB All Organisms	UPI0003B13F53	gi|586756123|ref|XP_006853273.1|	NA	Amborella trichopoda	NA	NA	NA	hypothetical protein AMTR_s00038p00236470 [Amborella trichopoda]	NA
TR34498|c0_g1_i2	2.30987e-05	0.00286993	Feed Specific	558	NA	NA	NA	NA	NA	NA	NA	NA	NA	Transmembrane
TR14970|c0_g1_i1	0.00075231	0.0462971	Feed Specific	242	NA	NA	NA	NA	NA	NA	NA	NA	NA	NA
TR36106|c0_g1_i3	1.88768e-07	5.96235e-05	Feed Specific	305	NRDB All Organisms	B7TYK0	gi|213390004|gb|ACJ46047.1|	NA	Warburgia ugandensis	NA	magnesium ion binding [GO:0000287]; terpene synthase activity [GO:0010333]	NA	Sesquiterpene synthase (Fragment)	Nuclear Localization
TR35150|c0_g1_i1	1.55543e-06	0.000332876	Feed Specific	668	NA	NA	NA	NA	NA	NA	NA	NA	NA	Nuclear Localization
TR3454|c0_g1_i1	5.62275e-06	0.000947948	Feed Specific	1289	NRDB All Organisms	UPI00052EF911	gi|720035598|ref|XP_010267093.1|	NA	Nelumbo nucifera (Sacred lotus)	NA	NA	NA	PREDICTED: GDSL esterase/lipase APG-like [Nelumbo nucifera]	Nuclear localization, SignalIP
TR35900|c0_g1_i10	7.50148e-06	0.00119187	Feed Specific	1120	NRDB All Organisms	U5D022	gi|586756115|ref|XP_006853270.1|	NA	Amborella trichopoda	NA	NA	NA	Uncharacterized protein	Nuclear localization, SignalIP, Transmembrane
TR3267|c0_g1_i1	4.00921e-05	0.00447257	Feed Specific	948	NRDB All Organisms	UPI00052EAD5B	gi|720063434|ref|XP_010275645.1|	NA	Nelumbo nucifera (Sacred lotus)	NA	NA	NA	PREDICTED: BAHD acyltransferase DCR [Nelumbo nucifera]	NA
TR3104|c0_g1_i1	7.282e-05	0.00734249	Feed Specific	342	NA	NA	NA	NA	NA	NA	NA	NA	NA	Nuclear Localization
TR36106|c0_g2_i1	4.13432e-11	6.37561e-08	Feed Specific	267	NRDB All Organisms	UPI000210AB72	gi|359494919|ref|XP_002267461.2|	NA	Vitis vinifera (Grape)	NA	NA	NA	PREDICTED: (-)-alpha-terpineol synthase isoform X1 [Vitis vinifera]	Nuclear Localization
TR3285|c0_g1_i1	0.000351229	0.0255418	Feed Specific	626	NRDB All Organisms	UPI00052ED477	gi|720094057|ref|XP_010246241.1|	NA	Nelumbo nucifera (Sacred lotus)	NA	NA	NA	PREDICTED: protein EARLY RESPONSIVE TO DEHYDRATION 15-like [Nelumbo nucifera]	NA
TR8706|c0_g1_i1	0.000351229	0.0255418	Feed Specific	712	NRDB All Organisms	UPI0005D368F3	gi|769797171|ref|XP_011627921.1|	NA	Amborella trichopoda	NA	NA	NA	PREDICTED: beta-galactosidase 10 [Amborella trichopoda]	NA
TR35972|c1_g2_i4	1.75552e-10	2.04545e-07	Feed Specific	1021	NRDB All Organisms	UPI00046E1B3B	gi|645240249|ref|XP_008226517.1|	NA	Prunus mume (Japanese apricot) (Armeniaca mume)	NA	NA	NA	PREDICTED: dehydration-responsive protein RD22-like [Prunus mume]	Transmembrane
TR35277|c0_g1_i1	8.79608e-07	0.000209039	Feed Specific	1033	NRDB All Organisms	A0A067LFL5	gi|643736609|gb|KDP42899.1|	NA	Jatropha curcas (Barbados nut)	NA	NA	integral component of membrane [GO:0016021]	Uncharacterized protein	Transmembrane
TR33602|c0_g1_i1	5.93964e-05	0.00623919	Feed Specific	1009	NRDB All Organisms	UPI00057B389D	gi|743781744|ref|XP_010920963.1|	NA	Elaeis guineensis var. tenera (Oil palm)	NA	NA	NA	PREDICTED: two-component response regulator-like PRR73 isoform X3 [Elaeis guineensis]	Nuclear Localization
TR35900|c0_g1_i1	0.000217927	0.0172865	Feed Specific	672	NRDB All Organisms	A0A067KZ11	gi|643734732|gb|KDP41402.1|	NA	Jatropha curcas (Barbados nut)	NA	NA	NA	Uncharacterized protein	Nuclear Localization
TR8645|c0_g2_i1	0.000138334	0.0123985	Feed Specific	735	NRDB All Organisms	UPI0005D404A2	gi|769808873|ref|XP_011624368.1|	NA	Amborella trichopoda	NA	NA	NA	PREDICTED: cellulose synthase A catalytic subunit 2 [UDP-forming] isoform X5 [Amborella trichopoda]	Transmembrane
TR28727|c0_g1_i1	0.000351229	0.0255418	Feed Specific	583	NRDB All Organisms	UPI0007114470	gi|951025889|ref|XP_014513785.1|	NA	Vigna radiata var. radiata (Mung bean) (Phaseolus aureus)	NA	NA	NA	PREDICTED: cellulose synthase A catalytic subunit 2 [UDP-forming]-like [Vigna radiata var. radiata]	Transmembrane
TR34667|c0_g1_i1	1.17168e-07	4.04167e-05	Feed Specific	757	NRDB All Organisms	UPI00052EC684	gi|720017413|ref|XP_010261459.1|	NA	Nelumbo nucifera (Sacred lotus)	NA	NA	NA	PREDICTED: protein CURVATURE THYLAKOID 1A, chloroplastic-like [Nelumbo nucifera]	Transmembrane
TR31793|c0_g1_i1	8.97231e-05	0.00880967	Feed Specific	601	NRDB All Organisms	UPI00057A353B	gi|743884260|ref|XP_010909633.1|	NA	Elaeis guineensis var. tenera (Oil palm)	NA	NA	NA	PREDICTED: uncharacterized protein LOC105035684 [Elaeis guineensis]	NA
TR25552|c0_g1_i1	0.000275853	0.0210839	Feed Specific	840	NRDB All Organisms	UPI00052EC127	gi|720015811|ref|XP_010260958.1|	NA	Nelumbo nucifera (Sacred lotus)	NA	NA	NA	PREDICTED: uncharacterized protein LOC104599908 [Nelumbo nucifera]	Transmembrane
TR22952|c0_g1_i1	0.000579915	0.0372624	Feed Specific	500	NRDB All Organisms	UPI0004E5687E	gi|672161627|ref|XP_008800637.1|	NA	Phoenix dactylifera (Date palm)	NA	NA	NA	PREDICTED: LOW QUALITY PROTEIN: chitin-inducible gibberellin-responsive protein 2-like [Phoenix dactylifera]	NA
TR31188|c0_g1_i1	2.76111e-05	0.00330526	Feed Specific	785	NRDB All Organisms	UPI00052EA5A5	gi|720079100|ref|XP_010241560.1|	NA	Nelumbo nucifera (Sacred lotus)	NA	NA	NA	PREDICTED: ATP synthase subunit b', chloroplastic [Nelumbo nucifera]	Transmembrane
TR35241|c0_g1_i2	0.000449909	0.0307958	Feed Specific	541	NRDB All Organisms	UPI0004A63658	gi|659131290|ref|XP_008465609.1|	NA	Cucumis melo (Muskmelon)	NA	NA	NA	PREDICTED: UDP-glucuronate 4-epimerase 1 [Cucumis melo]	Transmembrane
TR26751|c0_g1_i1	0.000138334	0.0123985	Feed Specific	571	NRDB All Organisms	UPI0003E0D006	gi|586688378|ref|XP_006842420.1|	NA	Amborella trichopoda	NA	NA	NA	hypothetical protein AMTR_s00077p00014810 [Amborella trichopoda]	Signal IP
TR16940|c0_g1_i1	0.000351229	0.0255418	Feed Specific	618	NRDB All Organisms	UPI00052EC569	gi|719965705|ref|XP_010257294.1|	NA	Nelumbo nucifera (Sacred lotus)	NA	NA	NA	PREDICTED: probable methyltransferase PMT2 [Nelumbo nucifera]	Nuclear localization, Transmembrane
TR4085|c0_g1_i1	0.000351229	0.0255418	Feed Specific	777	NRDB All Organisms	UPI00052ED2F6	gi|720024041|ref|XP_010263515.1|	NA	Nelumbo nucifera (Sacred lotus)	NA	NA	NA	PREDICTED: protein RALF-like 34 [Nelumbo nucifera]	Transmembrane
TR31710|c0_g1_i1	0.000449909	0.0307958	Feed Specific	759	NRDB All Organisms	UPI00023B1F8C	gi|359476121|ref|XP_002282575.2|	NA	Vitis vinifera (Grape)	NA	NA	NA	PREDICTED: LOW QUALITY PROTEIN: cellulose synthase A catalytic subunit 1 [UDP-forming]-like [Vitis vinifera]	Transmembrane
TR23520|c1_g1_i1	0.000579915	0.0372624	Feed Specific	535	NRDB All Organisms	UPI00052EBA08	gi|720016029|ref|XP_010261024.1|	NA	Nelumbo nucifera (Sacred lotus)	NA	NA	NA	PREDICTED: protein GIGANTEA-like isoform X1 [Nelumbo nucifera]	NA
TR36106|c0_g1_i2	1.30515e-09	9.91763e-07	Feed Specific	512	NRDB All Organisms	UPI00052EBBD7	gi|720037990|ref|XP_010267843.1|	NA	Nelumbo nucifera (Sacred lotus)	NA	NA	NA	PREDICTED: alpha-terpineol synthase, chloroplastic-like [Nelumbo nucifera]	Nuclear Localization
TR35273|c1_g1_i1	3.41203e-07	9.2694e-05	Feed Specific	780	NRDB All Organisms	UPI00052F2E94	gi|720021782|ref|XP_010262833.1|	NA	Nelumbo nucifera (Sacred lotus)	NA	NA	NA	PREDICTED: chlorophyll a-b binding protein CP29.1, chloroplastic-like [Nelumbo nucifera]	Transmembrane
TR32026|c0_g1_i1	0.000111116	0.0104785	Feed Specific	624	NRDB All Organisms	UPI00057A50FA	gi|743907830|ref|XP_011047353.1|	NA	Populus euphratica (Euphrates poplar)	NA	NA	NA	PREDICTED: uncharacterized protein LOC105141723 [Populus euphratica]	Nuclear Localization
TR4085|c0_g1_i2	0.000173148	0.0146664	Feed Specific	743	NRDB All Organisms	UPI00052ED2F6	gi|720024041|ref|XP_010263515.1|	NA	Nelumbo nucifera (Sacred lotus)	NA	NA	NA	PREDICTED: protein RALF-like 34 [Nelumbo nucifera]	Transmembrane
TR33346|c0_g1_i1	0.000449909	0.0307958	Feed Specific	409	NRDB All Organisms	UPI00052E6D6B	gi|720038474|ref|XP_010267998.1|	NA	Nelumbo nucifera (Sacred lotus)	NA	NA	NA	PREDICTED: calvin cycle protein CP12-1, chloroplastic-like [Nelumbo nucifera]	SignalIP, Transmembrane
TR35668|c0_g1_i1	1.47544e-10	1.79907e-07	Feed Specific	1053	NRDB All Organisms	UPI00052E82E6	gi|719992634|ref|XP_010253634.1|	NA	Nelumbo nucifera (Sacred lotus)	NA	NA	NA	PREDICTED: chlorophyll a-b binding protein 6, chloroplastic-like [Nelumbo nucifera]	NA
TR34514|c0_g1_i1	2.95325e-08	1.23876e-05	Feed Specific	731	Endosymbiont Buchnera NCBI	B0VXS3	NZ_CP006568.1	NA	Candidatus Sodalis pierantonius str. SOPE	NA	NA	integral component of membrane [GO:0016021]	Predicted membrane protein (YhdT)	NA
TR34673|c0_g1_i3	5.09129e-08	1.97738e-05	Feed Specific	796	NRDB All Organisms	UPI00052EF15D	gi|720000376|ref|XP_010256006.1|	NA	Nelumbo nucifera (Sacred lotus)	NA	NA	NA	PREDICTED: photosystem I reaction center subunit II, chloroplastic [Nelumbo nucifera]	NA
TR4446|c1_g1_i1	4.26495e-06	0.000742924	Feed Specific	963	NRDB All Organisms	UPI00052F1457	gi|719980967|ref|XP_010249980.1|	NA	Nelumbo nucifera (Sacred lotus)	NA	NA	NA	PREDICTED: uncharacterized protein LOC104592350 [Nelumbo nucifera]	Signal IP
TR34211|c0_g1_i1	1.01419e-05	0.00150641	Feed Specific	522	NRDB All Organisms	UPI00064E1514	gi|848888967|ref|XP_012844663.1|	NA	Erythranthe guttata (Yellow monkey flower) (Mimulus guttatus)	NA	NA	NA	PREDICTED: photosystem II 5 kDa protein, chloroplastic-like [Erythranthe guttata]	Transmembrane
TR33980|c0_g1_i1	1.24252e-10	1.67045e-07	Feed Specific	759	NRDB All Organisms	UPI00052EB708	gi|720045359|ref|XP_010270182.1|	NA	Nelumbo nucifera (Sacred lotus)	NA	NA	NA	PREDICTED: chlorophyll a-b binding protein 151, chloroplastic [Nelumbo nucifera]	NA
TR33226|c0_g1_i1	5.9291e-10	5.65226e-07	Feed Specific	1291	NRDB All Organisms	UPI000579EC0F	gi|743812791|ref|XP_010929528.1|	NA	Elaeis guineensis var. tenera (Oil palm)	NA	NA	NA	PREDICTED: probable xyloglucan endotransglucosylase/hydrolase [Elaeis guineensis]	Nuclear localization, Transmembrane
TR35972|c1_g1_i6	1.23674e-08	6.48446e-06	Feed Specific	1216	NRDB All Organisms	UPI000499294F	gi|658005389|ref|XP_008337839.1|	NA	Malus domestica (Apple) (Pyrus malus)	NA	NA	NA	PREDICTED: dehydration-responsive protein RD22-like [Malus domestica]	Nuclear localization, SignalIP
TR36045|c0_g1_i2	1.41583e-07	4.72834e-05	Feed Specific	548	NRDB All Organisms	UPI00058117F1	gi|747097137|ref|XP_011096521.1|	NA	Sesamum indicum (Oriental sesame) (Sesamum orientale)	NA	NA	NA	PREDICTED: chlorophyll a-b binding protein 21, chloroplastic-like [Sesamum indicum]	Nuclear localization, Transmembrane
TR32320|c0_g1_i1	1.64038e-05	0.00220534	Feed Specific	900	NRDB All Organisms	UPI000511BB02	gi|695006282|ref|XP_009389626.1|	NA	Musa acuminata subsp. malaccensis (Wild banana) (Musa malaccensis)	NA	NA	NA	PREDICTED: magnesium-chelatase subunit ChlH, chloroplastic [Musa acuminata subsp. malaccensis]	Nuclear Localization
TR33959|c0_g1_i1	1.64038e-05	0.00220534	Feed Specific	1142	NRDB All Organisms	UPI0004E57370	gi|672107061|ref|XP_008792017.1|	NA	Phoenix dactylifera (Date palm)	NA	NA	NA	PREDICTED: probable indole-3-acetic acid-amido synthetase GH3.5 [Phoenix dactylifera]	Nuclear Localization
TR26149|c0_g1_i1	7.282e-05	0.00734249	Feed Specific	569	NRDB All Organisms	UPI00052079F8	gi|698528737|ref|XP_009761199.1|	NA	Nicotiana sylvestris (Wood tobacco) (South American tobacco)	NA	NA	NA	PREDICTED: gibberellin-regulated protein 4 [Nicotiana sylvestris]	SignalIP, Transmembrane
TR21227|c0_g1_i1	0.000275853	0.0210839	Feed Specific	629	NRDB All Organisms	UPI00057AE11C	gi|743769549|ref|XP_010915066.1|	NA	Elaeis guineensis var. tenera (Oil palm)	NA	NA	NA	PREDICTED: protein GIGANTEA-like [Elaeis guineensis]	NA
TR3086|c0_g1_i1	0.000449909	0.0307958	Feed Specific	435	NRDB All Organisms	A0A059Q0L1	gi|530278251|gb|AGT16265.1|	NA	Saccharum hybrid cultivar R570	NA	NA	NA	Uncharacterized protein	Transmembrane
TR35790|c0_g1_i2	3.34269e-17	1.94738e-13	Feed Specific	1366	NRDB All Organisms	A0A067H8M6	gi|641865276|gb|KDO83961.1|	NA	Citrus sinensis (Sweet orange) (Citrus aurantium var. sinensis)	NA	hydrolase activity, acting on ester bonds [GO:0016788]	NA	Uncharacterized protein	Transmembrane
TR26184|c0_g1_i1	2.67285e-12	7.78571e-09	Feed Specific	560	NRDB All Organisms	UPI00071186E2	gi|950958984|ref|XP_014497359.1|	NA	Vigna radiata var. radiata (Mung bean) (Phaseolus aureus)	NA	NA	NA	PREDICTED: seed trypsin/chymotrypsin inhibitor IVA-like [Vigna radiata var. radiata]	Signal IP
TR35273|c2_g1_i1	7.31677e-12	1.66797e-08	Feed Specific	1052	NRDB All Organisms	UPI0005126061	gi|695080602|ref|XP_009387775.1|	NA	Musa acuminata subsp. malaccensis (Wild banana) (Musa malaccensis)	NA	NA	NA	PREDICTED: chlorophyll a-b binding protein CP24 10A, chloroplastic [Musa acuminata subsp. malaccensis]	Nuclear localization, Transmembrane
TR30256|c0_g1_i1	2.46677e-08	1.09608e-05	Feed Specific	581	NA	NA	NA	NA	NA	NA	NA	NA	NA	Transmembrane
TR9192|c0_g1_i1	8.06375e-08	2.99857e-05	Feed Specific	517	NA	NA	NA	NA	NA	NA	NA	NA	NA	Nuclear Localization
TR4778|c0_g1_i2	1.06657e-07	3.72817e-05	Feed Specific	1234	NRDB All Organisms	UPI00052F2938	gi|719993343|ref|XP_010253858.1|	NA	Nelumbo nucifera (Sacred lotus)	NA	NA	NA	PREDICTED: chlorophyll a-b binding protein CP29.2, chloroplastic [Nelumbo nucifera]	Transmembrane
TR34747|c0_g1_i1	1.88768e-07	5.96235e-05	Feed Specific	1215	NRDB All Organisms	UPI0004E5BC46	gi|672199291|ref|XP_008777573.1|	NA	Phoenix dactylifera (Date palm)	NA	NA	NA	PREDICTED: chloroplast stem-loop binding protein of 41 kDa b, chloroplastic [Phoenix dactylifera]	NA
TR60749|c0_g1_i1	3.41203e-07	9.2694e-05	Feed Specific	1017	NRDB All Organisms	UPI00052E80FF	gi|720083111|ref|XP_010242794.1|	NA	Nelumbo nucifera (Sacred lotus)	NA	NA	NA	PREDICTED: photosystem II 22 kDa protein, chloroplastic [Nelumbo nucifera]	Transmembrane
TR33711|c0_g1_i1	4.63561e-07	0.000120923	Feed Specific	819	NRDB All Organisms	UPI000520DE64	gi|698556138|ref|XP_009770685.1|	NA	Nicotiana sylvestris (Wood tobacco) (South American tobacco)	NA	NA	NA	PREDICTED: protein YLS3-like [Nicotiana sylvestris]	Nuclear localization, SignalIP, Transmembrane
TR34790|c0_g1_i1	7.07215e-07	0.000175738	Feed Specific	1311	NRDB All Organisms	H6UZZ0	gi|375313028|gb|AFA51419.1|	NA	Schima superba	NA	NA	integral component of membrane [GO:0016021]	Extracellular calcium sensing receptor	Transmembrane
TR35718|c0_g2_i8	7.50148e-06	0.00119187	Feed Specific	784	NRDB All Organisms	UPI00052EED7D	gi|720086034|ref|XP_010243713.1|	NA	Nelumbo nucifera (Sacred lotus)	NA	NA	NA	PREDICTED: chlorophyll a-b binding protein of LHCII type 1-like [Nelumbo nucifera]	Transmembrane
TR60749|c0_g1_i2	1.01419e-05	0.00150641	Feed Specific	662	NRDB All Organisms	UPI00052E80FF	gi|720083111|ref|XP_010242794.1|	NA	Nelumbo nucifera (Sacred lotus)	NA	NA	NA	PREDICTED: photosystem II 22 kDa protein, chloroplastic [Nelumbo nucifera]	Transmembrane
TR60689|c0_g1_i1	3.31794e-05	0.00382344	Feed Specific	748	NRDB All Organisms	UPI0004E5502B	gi|672181569|ref|XP_008811008.1|	NA	Phoenix dactylifera (Date palm)	NA	NA	NA	PREDICTED: expansin-like A1 [Phoenix dactylifera]	Signal IP
TR33239|c0_g1_i1	0.000111116	0.0104785	Feed Specific	473	NA	NA	NA	NA	NA	NA	NA	NA	NA	Nuclear Localization
TR33156|c0_g1_i1	0.000111116	0.0104785	Feed Specific	651	NA	NA	NA	NA	NA	NA	NA	NA	NA	Signal IP
TR28707|c0_g1_i1	0.000173148	0.0146664	Feed Specific	497	NRDB All Organisms	UPI00052F2BF7	gi|720048295|ref|XP_010271079.1|	NA	Nelumbo nucifera (Sacred lotus)	NA	NA	NA	PREDICTED: L-ascorbate oxidase homolog [Nelumbo nucifera]	NA
TR26842|c0_g1_i1	0.000275853	0.0210839	Feed Specific	513	NRDB All Organisms	UPI0002C33260	gi|470122642|ref|XP_004297349.1|	NA	Fragaria vesca subsp. vesca	NA	NA	NA	PREDICTED: uncharacterized protein LOC101294061 [Fragaria vesca subsp. vesca]	Nuclear localization, Transmembrane
TR35641|c0_g1_i1	1.10923e-10	1.5305e-07	Feed Specific	975	NRDB All Organisms	G4WMV2	gi|351066161|gb|AEQ39055.1|	NA	Wolffia arrhiza (Rootless water meal)	NA	manganese ion binding [GO:0030145]; nutrient reservoir activity [GO:0045735]	extracellular region [GO:0005576]	Putative germin-like protein	Nuclear localization, SignalIP
TR35627|c2_g1_i1	1.97346e-10	2.20155e-07	Feed Specific	1058	NRDB All Organisms	UPI000579B940	gi|743866927|ref|XP_010905185.1|	NA	Elaeis guineensis var. tenera (Oil palm)	NA	NA	NA	PREDICTED: chlorophyll a-b binding protein 7, chloroplastic-like [Elaeis guineensis]	NA
TR35254|c0_g1_i1	2.44556e-09	1.62311e-06	Feed Specific	638	NRDB All Organisms	UPI00057A7CB0	gi|743757119|ref|XP_010920369.1|	NA	Elaeis guineensis var. tenera (Oil palm)	NA	NA	NA	PREDICTED: photosystem I reaction center subunit VI, chloroplastic-like [Elaeis guineensis]	NA
TR69163|c0_g1_i1	1.13813e-08	6.08922e-06	Feed Specific	728	NRDB All Organisms	Q6JTD2	gi|34558674|gb|AAQ75079.1|	NA	Zantedeschia aethiopica (White calla lily) (Calla aethiopica)	NA	carbohydrate binding [GO:0030246]	NA	Mannose-binding lectin (Mannose-binding lectin ZAA)	Nuclear Localization
TR34939|c0_g2_i3	1.59342e-08	7.6648e-06	Feed Specific	463	NA	NA	NA	NA	NA	NA	NA	NA	NA	SignalIP, Transmembrane
TR35392|c0_g1_i5	2.25683e-08	1.01137e-05	Feed Specific	2016	NA	NA	NA	NA	NA	NA	NA	NA	NA	NA
TR33242|c0_g1_i1	2.69839e-08	1.16927e-05	Feed Specific	655	NRDB All Organisms	UPI00052F23C5	gi|719990881|ref|XP_010253094.1|	NA	Nelumbo nucifera (Sacred lotus)	NA	NA	NA	PREDICTED: non-specific lipid-transfer protein 1-like [Nelumbo nucifera]	Signal IP
TR34939|c0_g3_i2	4.6474e-08	1.83212e-05	Feed Specific	521	NA	NA	NA	NA	NA	NA	NA	NA	NA	NA
TR34181|c0_g1_i1	6.70339e-08	2.5469e-05	Feed Specific	647	NRDB All Organisms	UPI0005D398D4	gi|769799662|ref|XP_006854748.2|	NA	Amborella trichopoda	NA	NA	NA	PREDICTED: photosystem I subunit O [Amborella trichopoda]	Transmembrane
TR34965|c0_g1_i1	1.28769e-07	4.32796e-05	Feed Specific	474	NRDB All Organisms	UPI00046DCF42	gi|645247262|ref|XP_008229753.1|	NA	Prunus mume (Japanese apricot) (Armeniaca mume)	NA	NA	NA	PREDICTED: chlorophyll a-b binding protein 8, chloroplastic [Prunus mume]	NA
TR4784|c0_g1_i1	8.79608e-07	0.000209039	Feed Specific	665	NRDB All Organisms	UPI00052EB341	gi|720046035|ref|XP_010270375.1|	NA	Nelumbo nucifera (Sacred lotus)	NA	NA	NA	PREDICTED: photosystem I reaction center subunit N, chloroplastic-like [Nelumbo nucifera]	Transmembrane
TR50339|c0_g1_i1	9.82904e-07	0.000227029	Feed Specific	1111	NRDB All Organisms	J3LG85	gi|573920306|ref|XP_006647756.1|	obr00906:Carotenoid biosynthesis - Oryza brachyantha (malo sina)##obr01100:Metabolic pathways - Oryza brachyantha (malo sina)	Oryza brachyantha	NA	NA	NA	Uncharacterized protein	NA
TR35627|c1_g1_i1	1.3835e-06	0.000300994	Feed Specific	755	Endosymbiont Buchnera NCBI	W0HYX2	NZ_CP006570.1	NA	Sodalis praecaptivus	NA	NA	NA	Putative T3SS effector protein	Nuclear Localization
TR4491|c0_g1_i1	1.55543e-06	0.000332876	Feed Specific	434	NRDB All Organisms	A5JUZ7	gi|148278095|gb|ABQ53930.1|	NA	Sesamum indicum (Oriental sesame) (Sesamum orientale)	NA	NA	NA	Lipid transfer protein	Transmembrane
TR12262|c0_g1_i1	2.23451e-06	0.000447176	Feed Specific	1050	NRDB All Organisms	A0A067J931	gi|643699548|gb|KDP20256.1|	NA	Jatropha curcas (Barbados nut)	NA	hydrolase activity, acting on ester bonds [GO:0016788]	NA	Uncharacterized protein	NA
TR36106|c0_g1_i4	2.5313e-06	0.000497084	Feed Specific	240	NRDB All Organisms	UPI000511F4D4	gi|695017476|ref|XP_009395678.1|	NA	Musa acuminata subsp. malaccensis (Wild banana) (Musa malaccensis)	NA	NA	NA	PREDICTED: (-)-alpha-terpineol synthase-like [Musa acuminata subsp. malaccensis]	Nuclear Localization
TR3230|c0_g1_i1	2.87372e-06	0.000545923	Feed Specific	1010	NRDB All Organisms	UPI00052ED047	gi|719999929|ref|XP_010255872.1|	NA	Nelumbo nucifera (Sacred lotus)	NA	NA	NA	PREDICTED: EID1-like F-box protein 3 [Nelumbo nucifera]	NA
TR34939|c0_g2_i6	2.87372e-06	0.000545923	Feed Specific	486	NA	NA	NA	NA	NA	NA	NA	NA	NA	SignalIP, Transmembrane
TR3980|c0_g1_i2	3.72968e-06	0.000674327	Feed Specific	582	NRDB All Organisms	UPI00052E9C26	gi|719990254|ref|XP_010252903.1|	NA	Nelumbo nucifera (Sacred lotus)	NA	NA	NA	PREDICTED: photosystem I reaction center subunit V, chloroplastic [Nelumbo nucifera]	Transmembrane
TR38195|c0_g1_i1	4.26495e-06	0.000742924	Feed Specific	775	NRDB All Organisms	UPI00057A5860	gi|743873679|ref|XP_011034458.1|	NA	Populus euphratica (Euphrates poplar)	NA	NA	NA	PREDICTED: chalcone synthase 1-like [Populus euphratica]	NA
TR3773|c0_g1_i2	7.50148e-06	0.00119187	Feed Specific	608	NRDB All Organisms	E3WHD7	gi|312837049|dbj|BAJ34930.1|	NA	Vitis hybrid cultivar	NA	NA	NA	Putative uncharacterized protein Tam-RVIP2	Nuclear Localization
TR3555|c0_g1_i1	1.39174e-05	0.00192538	Feed Specific	422	NA	NA	NA	NA	NA	NA	NA	NA	NA	NA
TR53918|c0_g1_i1	1.942e-05	0.00253922	Feed Specific	603	NA	NA	NA	NA	NA	NA	NA	NA	NA	Signal IP
TR33711|c0_g1_i2	2.30987e-05	0.00286993	Feed Specific	593	NRDB All Organisms	K4AXB4	gi|460366948|ref|XP_004229337.1|	NA	Solanum lycopersicum (Tomato) (Lycopersicon esculentum)	NA	NA	integral component of membrane [GO:0016021]	Uncharacterized protein	Signal IP
TR28364|c0_g1_i1	2.30987e-05	0.00286993	Feed Specific	763	NRDB All Organisms	UPI00057AEA34	gi|743760166|ref|XP_010935694.1|	NA	Elaeis guineensis var. tenera (Oil palm)	NA	NA	NA	PREDICTED: early light-induced protein 1, chloroplastic-like isoform X1 [Elaeis guineensis]	Transmembrane
TR35668|c0_g1_i3	2.30987e-05	0.00286993	Feed Specific	263	NRDB All Organisms	UPI00057AC57C	gi|743872226|ref|XP_010906487.1|	NA	Elaeis guineensis var. tenera (Oil palm)	NA	NA	NA	PREDICTED: chlorophyll a-b binding protein 6, chloroplastic [Elaeis guineensis]	NA
TR34965|c0_g2_i1	3.31794e-05	0.00382344	Feed Specific	314	NRDB All Organisms	UPI0002C2EE8F	gi|470136258|ref|XP_004303913.1|	NA	Fragaria vesca subsp. vesca	NA	NA	NA	PREDICTED: chlorophyll a-b binding protein 8, chloroplastic [Fragaria vesca subsp. vesca]	NA
TR3980|c0_g1_i1	4.86833e-05	0.00526301	Feed Specific	384	NRDB All Organisms	UPI00052E9C26	gi|719990254|ref|XP_010252903.1|	NA	Nelumbo nucifera (Sacred lotus)	NA	NA	NA	PREDICTED: photosystem I reaction center subunit V, chloroplastic [Nelumbo nucifera]	Transmembrane
TR7011|c0_g2_i1	7.282e-05	0.00734249	Feed Specific	816	NRDB All Organisms	U5DF05	gi|586775596|ref|XP_006857531.1|	NA	Amborella trichopoda	NA	NA	extracellular space [GO:0005615]	Uncharacterized protein	NA
TR16892|c0_g2_i1	0.000138334	0.0123985	Feed Specific	288	NA	NA	NA	NA	NA	NA	NA	NA	NA	NA
TR34611|c0_g1_i1	0.000173148	0.0146664	Feed Specific	794	NRDB All Organisms	UPI0005D446A0	gi|769813488|ref|XP_006843150.2|	NA	Amborella trichopoda	NA	NA	NA	PREDICTED: 17.1 kDa class II heat shock protein [Amborella trichopoda]	NA
TR44640|c0_g1_i1	0.000173148	0.0146664	Feed Specific	671	NRDB All Organisms	U5D7A6	gi|586767836|ref|XP_006855835.1|	NA	Amborella trichopoda	NA	NA	integral component of membrane [GO:0016021]	Uncharacterized protein	Nuclear localization, SignalIP, Transmembrane
TR21733|c0_g1_i1	0.000217927	0.0172865	Feed Specific	522	NRDB All Organisms	V7ART7	gi|593266302|ref|XP_007135329.1|	NA	Phaseolus vulgaris (Kidney bean) (French bean)	NA	NA	integral component of membrane [GO:0016021]	Uncharacterized protein	Transmembrane
TR8203|c0_g1_i1	0.000217927	0.0172865	Feed Specific	538	NRDB All Organisms	UPI00052EC961	gi|720064930|ref|XP_010276111.1|	NA	Nelumbo nucifera (Sacred lotus)	NA	NA	NA	PREDICTED: ATP synthase gamma chain, chloroplastic [Nelumbo nucifera]	NA
TR54059|c0_g1_i1	0.000275853	0.0210839	Feed Specific	303	NRDB All Organisms	I3S711	gi|388495974|gb|AFK36053.1|	NA	Lotus japonicus (Lotus corniculatus var. japonicus)	NA	hydrolase activity, acting on ester bonds [GO:0016788]	NA	Uncharacterized protein	Nuclear localization, SignalIP
TR35415|c1_g3_i1	0.000275853	0.0210839	Feed Specific	234	NA	NA	NA	NA	NA	NA	NA	NA	NA	NA
TR42510|c0_g1_i1	0.000351229	0.0255418	Feed Specific	358	NA	NA	NA	NA	NA	NA	NA	NA	NA	Nuclear Localization
TR27595|c0_g1_i1	0.000449909	0.0307958	Feed Specific	799	NRDB All Organisms	UPI00052E7733	gi|720056988|ref|XP_010273845.1|	NA	Nelumbo nucifera (Sacred lotus)	NA	NA	NA	PREDICTED: linoleate 13S-lipoxygenase 3-1, chloroplastic-like [Nelumbo nucifera]	NA
TR27578|c0_g1_i1	0.000449909	0.0307958	Feed Specific	744	NRDB All Organisms	UPI00057ADBC1	gi|743812967|ref|XP_010929584.1|	NA	Elaeis guineensis var. tenera (Oil palm)	NA	NA	NA	PREDICTED: calponin homology domain-containing protein DDB_G0272472-like [Elaeis guineensis]	NA
TR69204|c0_g1_i1	0.000449909	0.0307958	Feed Specific	436	NA	NA	NA	NA	NA	NA	NA	NA	NA	Nuclear Localization
TR35718|c0_g2_i12	0.00075231	0.0462971	Feed Specific	414	NRDB All Organisms	UPI00052EED7D	gi|720086034|ref|XP_010243713.1|	NA	Nelumbo nucifera (Sacred lotus)	NA	NA	NA	PREDICTED: chlorophyll a-b binding protein of LHCII type 1-like [Nelumbo nucifera]	NA
TR31824|c0_g1_i1	0.00075231	0.0462971	Feed Specific	822	NRDB All Organisms	U5CR10	gi|586760154|ref|XP_006854164.1|	NA	Amborella trichopoda	NA	NA	integral component of membrane [GO:0016021]	Uncharacterized protein	Nuclear localization, Transmembrane
TR35718|c0_g2_i2	0.00075231	0.0462971	Feed Specific	370	NRDB All Organisms	UPI00052EED7D	gi|720086034|ref|XP_010243713.1|	NA	Nelumbo nucifera (Sacred lotus)	NA	NA	NA	PREDICTED: chlorophyll a-b binding protein of LHCII type 1-like [Nelumbo nucifera]	Nuclear Localization
TR3333|c0_g1_i1	8.70704e-06	0.00135067	Feed Specific	913	Insects swissprot	B1B557	sp|B1B557|NOSL_BOMMO	ko01100-Metabolic pathways ; ko01110-Biosynthesis of secondary metabolites ; ko01130-Biosynthesis of antibiotics ; ko00330-Arginine and proline metabolism ; ko00220-Arginine biosynthesis	Bombyx mori (Silk moth)	nitric oxide biosynthetic process [GO:0006809]	flavin adenine dinucleotide binding [GO:0050660]; FMN binding [GO:0010181]; heme binding [GO:0020037]; iron ion binding [GO:0005506]; NADP binding [GO:0050661]; nitric-oxide synthase activity [GO:0004517]	#N/A	Nitric oxide synthase-like protein (EC 1.14.13.39)	NA
TR34853|c0_g1_i1	1.01419e-05	0.00150641	Feed Specific	1096	Insects swissprot	A0A088AGV0	tr|A0A088AGV0|A0A088AGV0_APIME	#N/A	Apis mellifera (Honeybee)	nucleotide-sugar metabolic process [GO:0009225]	dTDP-glucose 4,6-dehydratase activity [GO:0008460]	#N/A	Uncharacterized protein	NA
TR36029|c0_g1_i1	1.79682e-11	3.62349e-08	Feed Specific	1724	Insects swissprot	Q1HQR0	tr|Q1HQR0|Q1HQR0_AEDAE	ko01100-Metabolic pathways ; ko00270-Cysteine and methionine metabolism	Aedes aegypti (Yellowfever mosquito) (Culex aegypti)	one-carbon metabolic process [GO:0006730]	adenosylhomocysteinase activity [GO:0004013]	#N/A	RuleBase:RU000548}.	Nuclear Localization
TR36014|c0_g1_i1	7.35713e-13	2.41093e-09	Feed Specific	1578	Insects swissprot	V5FY21	tr|V5FY21|V5FY21_ANOGL	#N/A	Anoplophora glabripennis (Asian longhorn beetle) (Anoplophora nobilis)	one-carbon metabolic process [GO:0006730]; S-adenosylmethionine biosynthetic process [GO:0006556]	ATP binding [GO:0005524]; metal ion binding [GO:0046872]; methionine adenosyltransferase activity [GO:0004478]	#N/A	RuleBase:RU000541}.	Nuclear Localization
TR32379|c0_g1_i1	0.000111116	0.0104785	Feed Specific	772	Insects swissprot	P00040	sp|P00040|CYC_SCHGR	#N/A	Schistocerca gregaria (Desert locust)	oxidation-reduction process [GO:0055114]	electron carrier activity [GO:0009055]; heme binding [GO:0020037]; metal ion binding [GO:0046872]	mitochondrial intermembrane space [GO:0005758]; respiratory chain [GO:0070469]	Cytochrome c	Signal IP
TR25822|c0_g2_i1	0.000351229	0.0255418	Feed Specific	772	Insects swissprot	A0A0A9Z765	tr|A0A0A9Z765|A0A0A9Z765_LYGHE	#N/A	Lygus hesperus (Western plant bug)	oxidation-reduction process [GO:0055114]	#N/A	integral component of membrane [GO:0016021]	Cytochrome b reductase 1 (Fragment)	Transmembrane
TR35467|c0_g1_i1	1.942e-05	0.00253922	Feed Specific	1743	Insects swissprot	U4UUH8	tr|U4UUH8|U4UUH8_DENPD	#N/A	Dendroctonus ponderosae (Mountain pine beetle)	pentose-phosphate shunt [GO:0006098]	NADP binding [GO:0050661]; phosphogluconate dehydrogenase (decarboxylating) activity [GO:0004616]	#N/A	PIRNR:PIRNR000109, ECO:0000256	NA
TR32183|c0_g1_i1	0.00075231	0.0462971	Feed Specific	854	Insects swissprot	A0A084W7D2	tr|A0A084W7D2|A0A084W7D2_9DIPT	#N/A	Anopheles sinensis (Mosquito)	phosphate-containing compound metabolic process [GO:0006796]	inorganic diphosphatase activity [GO:0004427]; magnesium ion binding [GO:0000287]	cytoplasm [GO:0005737]	AGAP003398-PA-like protein	NA
TR31143|c0_g2_i1	0.000275853	0.0210839	Feed Specific	691	NRDB All Organisms	W1NJM4	gi|586646853|ref|XP_006828277.1|	atr04712:Circadian rhythm - plant	Amborella trichopoda	phosphorelay signal transduction system [GO:0000160]	NA	intracellular [GO:0005622]	Uncharacterized protein	NA
TR35313|c0_g1_i1	2.44553e-11	4.27413e-08	Feed Specific	696	NRDB All Organisms	A0A0D2SDW8	gi|763794387|gb|KJB61383.1|	NA	Gossypium raimondii (New World cotton)	photosynthesis [GO:0015979]	NA	integral component of membrane [GO:0016021]; photosystem II oxygen evolving complex [GO:0009654]	Uncharacterized protein	Transmembrane
TR36008|c0_g1_i1	8.18685e-10	7.15421e-07	Feed Specific	938	NRDB All Organisms	W9RF48	gi|703087127|ref|XP_010093189.1|	NA	Morus notabilis	photosynthesis [GO:0015979]	calcium ion binding [GO:0005509]	extrinsic component of membrane [GO:0019898]; photosystem II oxygen evolving complex [GO:0009654]	Oxygen-evolving enhancer protein 2	Nuclear Localization
TR34956|c0_g1_i1	1.59342e-08	7.6648e-06	Feed Specific	864	NRDB All Organisms	W9RMW1	gi|703113193|ref|XP_010100322.1|	NA	Morus notabilis	photosynthesis [GO:0015979]	manganese ion binding [GO:0030145]	integral component of membrane [GO:0016021]; photosystem II [GO:0009523]	Photosystem II core complex proteins psbY	Nuclear localization, SignalIP, Transmembrane
TR36008|c0_g1_i3	1.88768e-07	5.96235e-05	Feed Specific	519	NRDB All Organisms	W9RF48	gi|703087127|ref|XP_010093189.1|	NA	Morus notabilis	photosynthesis [GO:0015979]	calcium ion binding [GO:0005509]	extrinsic component of membrane [GO:0019898]; photosystem II oxygen evolving complex [GO:0009654]	Oxygen-evolving enhancer protein 2	NA
TR34260|c0_g1_i1	1.60302e-09	1.16735e-06	Feed Specific	828	NRDB All Organisms	Q84QE7	gi|30013659|gb|AAP03872.1|	NA	Nicotiana tabacum (Common tobacco)	photosynthesis [GO:0015979]	NA	integral component of membrane [GO:0016021]; photosystem I reaction center [GO:0009538]	Putative photosystem I subunit III	Transmembrane
TR35548|c0_g1_i1	1.7181e-09	1.21734e-06	Feed Specific	818	NRDB All Organisms	A0A022S1E3	gi|604347916|gb|EYU46071.1|	NA	Erythranthe guttata (Yellow monkey flower) (Mimulus guttatus)	photosynthesis [GO:0015979]	NA	integral component of membrane [GO:0016021]; photosystem I reaction center [GO:0009538]	Uncharacterized protein	Transmembrane
TR36008|c0_g1_i2	1.2326e-06	0.000271544	Feed Specific	357	NRDB All Organisms	W9RF48	gi|703087127|ref|XP_010093189.1|	NA	Morus notabilis	photosynthesis [GO:0015979]	calcium ion binding [GO:0005509]	extrinsic component of membrane [GO:0019898]; photosystem II oxygen evolving complex [GO:0009654]	Oxygen-evolving enhancer protein 2	Nuclear Localization
TR34673|c0_g1_i2	3.31794e-05	0.00382344	Feed Specific	504	NRDB All Organisms	Q40434	gi|407769|dbj|BAA02871.1|	NA	Nicotiana sylvestris (Wood tobacco) (South American tobacco)	photosynthesis [GO:0015979]	NA	photosystem I reaction center [GO:0009538]	PSI-D1	NA
TR35299|c0_g1_i4	8.70704e-06	0.00135067	Feed Specific	393	NRDB All Organisms	A9PEP9	gi|224085585|ref|XP_002307627.1|	pop01100:Metabolic pathways - Populus trichocarpa (black cottonwood)##pop00195:Photosynthesis - Populus trichocarpa (black cottonwood)	Populus trichocarpa (Western balsam poplar) (Populus balsamifera subsp. trichocarpa)	photosynthesis [GO:0015979]	NA	chloroplast [GO:0009507]; integral component of membrane [GO:0016021]; photosystem II [GO:0009523]	Uncharacterized protein	Nuclear Localization
TR35299|c0_g1_i2	8.06375e-08	2.99857e-05	Feed Specific	672	NRDB All Organisms	C6SWM3	gi|351721030|ref|NP_001236684.1|	gmx01100:Metabolic pathways - Glycine max (soybean)	Glycine max (Soybean) (Glycine hispida)	photosynthesis [GO:0015979]	NA	chloroplast [GO:0009507]; integral component of membrane [GO:0016021]; photosystem II [GO:0009523]	Uncharacterized protein	Transmembrane
TR33640|c0_g1_i1	2.79314e-07	8.04671e-05	Feed Specific	861	NRDB All Organisms	A0A0D2R862	gi|763799647|gb|KJB66602.1|	NA	Gossypium raimondii (New World cotton)	photosynthesis [GO:0015979]	calcium ion binding [GO:0005509]	extrinsic component of membrane [GO:0019898]; photosystem II oxygen evolving complex [GO:0009654]	Uncharacterized protein	NA
TR4283|c0_g1_i1	4.86833e-05	0.00526301	Feed Specific	562	NRDB All Organisms	A0A067JR52	gi|643713771|gb|KDP26436.1|	jcu01100:Metabolic pathways - Jatropha curcas##jcu00195:Photosynthesis - Jatropha curcas	Jatropha curcas (Barbados nut)	photosynthesis [GO:0015979]	NA	photosystem I reaction center [GO:0009538]	Uncharacterized protein	NA
TR36008|c0_g2_i1	7.282e-05	0.00734249	Feed Specific	527	NRDB All Organisms	M0U3M2	gi|695061172|ref|XP_009419010.1|	mus00195:Photosynthesis - Musa acuminata (wild Malaysian banana)	Musa acuminata subsp. malaccensis (Wild banana) (Musa malaccensis)	photosynthesis [GO:0015979]	calcium ion binding [GO:0005509]	extrinsic component of membrane [GO:0019898]; photosystem II oxygen evolving complex [GO:0009654]	Uncharacterized protein	NA
TR35276|c0_g1_i1	9.89894e-14	3.7073e-10	Feed Specific	1188	NRDB All Organisms	A0A059CZN0	gi|702258189|ref|XP_010030046.1|	egr00196:Photosynthesis - antenna proteins - Eucalyptus grandis (rose gum)	Eucalyptus grandis (Flooded gum)	photosynthesis, light harvesting [GO:0009765]; protein-chromophore linkage [GO:0018298]	chlorophyll binding [GO:0016168]; metal ion binding [GO:0046872]	chloroplast [GO:0009507]; integral component of membrane [GO:0016021]; photosystem I [GO:0009522]; photosystem II [GO:0009523]	Uncharacterized protein	Nuclear localization, Transmembrane
TR35018|c0_g1_i1	2.09497e-11	3.92298e-08	Feed Specific	1028	NRDB All Organisms	A5B523	gi|225459918|ref|XP_002264295.1|	vvi01100:Metabolic pathways - Vitis vinifera (wine grape)##vvi00196:Photosynthesis - antenna proteins - Vitis vinifera (wine grape)	Vitis vinifera (Grape)	photosynthesis, light harvesting [GO:0009765]; protein-chromophore linkage [GO:0018298]	chlorophyll binding [GO:0016168]; metal ion binding [GO:0046872]	chloroplast [GO:0009507]; integral component of membrane [GO:0016021]; photosystem I [GO:0009522]; photosystem II [GO:0009523]	Putative uncharacterized protein	NA
TR36045|c0_g1_i1	4.50836e-17	2.36382e-13	Feed Specific	1114	NRDB All Organisms	Q1EP45	gi|102139977|gb|ABF70112.1|	NA	Musa balbisiana (Banana)	photosynthesis, light harvesting [GO:0009765]; protein-chromophore linkage [GO:0018298]	chlorophyll binding [GO:0016168]; metal ion binding [GO:0046872]	chloroplast [GO:0009507]; integral component of membrane [GO:0016021]; photosystem I [GO:0009522]; photosystem II [GO:0009523]	Chlorophyll A-B binding protein (CAB), putative	Nuclear Localization
TR36045|c0_g1_i5	5.20743e-12	1.24107e-08	Feed Specific	460	NRDB All Organisms	M5XD64	gi|595940223|ref|XP_007215816.1|	pper01100 Metabolic pathways (1)	Prunus persica (Peach) (Amygdalus persica)	photosynthesis, light harvesting [GO:0009765]; protein-chromophore linkage [GO:0018298]	chlorophyll binding [GO:0016168]; metal ion binding [GO:0046872]	chloroplast [GO:0009507]; integral component of membrane [GO:0016021]; photosystem I [GO:0009522]; photosystem II [GO:0009523]	Uncharacterized protein	NA
TR27881|c0_g1_i1	1.89348e-08	8.63295e-06	Feed Specific	749	NRDB All Organisms	V7AJY3	gi|593261940|ref|XP_007133149.1|	pvu00196 Photosynthesis - antenna proteins - Phaseolus vulgaris (common bean) (1)	Phaseolus vulgaris (Kidney bean) (French bean)	photosynthesis, light harvesting [GO:0009765]; protein-chromophore linkage [GO:0018298]	chlorophyll binding [GO:0016168]; metal ion binding [GO:0046872]	chloroplast [GO:0009507]; integral component of membrane [GO:0016021]; photosystem I [GO:0009522]; photosystem II [GO:0009523]	Uncharacterized protein	NA
TR32568|c0_g1_i1	3.77568e-07	0.000101521	Feed Specific	524	NRDB All Organisms	S8E8M6	gi|527206735|gb|EPS72213.1|	NA	Genlisea aurea	photosynthesis, light harvesting [GO:0009765]; protein-chromophore linkage [GO:0018298]	chlorophyll binding [GO:0016168]; metal ion binding [GO:0046872]	chloroplast [GO:0009507]; integral component of membrane [GO:0016021]; photosystem I [GO:0009522]; photosystem II [GO:0009523]	Uncharacterized protein	NA
TR35718|c0_g1_i2	9.82904e-07	0.000227029	Feed Specific	382	NRDB All Organisms	A4F3R3	gi|133917261|emb|CAJ77390.1|	NA	Spinacia oleracea (Spinach)	photosynthesis, light harvesting [GO:0009765]; protein-chromophore linkage [GO:0018298]	chlorophyll binding [GO:0016168]; metal ion binding [GO:0046872]	chloroplast [GO:0009507]; integral component of membrane [GO:0016021]; photosystem I [GO:0009522]; photosystem II [GO:0009523]	Major chlorophyll a/b binding protein LHCb1.2 (Uncharacterized protein)	Nuclear Localization
TR32079|c0_g1_i1	2.76111e-05	0.00330526	Feed Specific	353	NRDB All Organisms	A0A0L9VKF1	gi|920715433|gb|KOM55521.1|	NA	Phaseolus angularis (Azuki bean) (Vigna angularis)	photosynthesis, light harvesting [GO:0009765]; protein-chromophore linkage [GO:0018298]	chlorophyll binding [GO:0016168]; metal ion binding [GO:0046872]	chloroplast [GO:0009507]; integral component of membrane [GO:0016021]; photosystem I [GO:0009522]; photosystem II [GO:0009523]	Uncharacterized protein	Nuclear Localization
TR20491|c0_g2_i1	4.00921e-05	0.00447257	Feed Specific	255	NRDB All Organisms	B6V6T6	gi|209778997|gb|ACI87809.1|	NA	Cupressus sempervirens	photosynthesis, light harvesting [GO:0009765]; protein-chromophore linkage [GO:0018298]	chlorophyll binding [GO:0016168]	chloroplast [GO:0009507]; integral component of membrane [GO:0016021]; photosystem II [GO:0009523]	Putative chloroplast chlorophyll a/b-binding protein (Fragment)	Nuclear Localization
TR33980|c0_g1_i3	0.000579915	0.0372624	Feed Specific	237	NRDB All Organisms	B6T1H1	gi|195618248|gb|ACG30954.1|	NA	Zea mays (Maize)	photosynthesis, light harvesting [GO:0009765]; protein-chromophore linkage [GO:0018298]	chlorophyll binding [GO:0016168]; metal ion binding [GO:0046872]	chloroplast [GO:0009507]; integral component of membrane [GO:0016021]; photosystem I [GO:0009522]; photosystem II [GO:0009523]	Chlorophyll a-b binding protein	NA
TR66568|c0_g1_i1	0.000579915	0.0372624	Feed Specific	586	NRDB All Organisms	W1P867	gi|586688505|ref|XP_006842458.1|	NA	Amborella trichopoda	plant-type cell wall organization [GO:0009664]	NA	cell wall [GO:0005618]; extracellular region [GO:0005576]; membrane [GO:0016020]	Uncharacterized protein	Nuclear localization, SignalIP
TR60563|c0_g1_i1	0.000173148	0.0146664	Feed Specific	1222	Insects swissprot	K7IPB6	tr|K7IPB6|K7IPB6_NASVI	ko01100-Metabolic pathways ; ko00270-Cysteine and methionine metabolism ; ko00480-Glutathione metabolism ; ko00330-Arginine and proline metabolism ; ko00410-beta-Alanine metabolism	Nasonia vitripennis (Parasitic wasp)	polyamine metabolic process [GO:0006595]	transferase activity [GO:0016740]	#N/A	Uncharacterized protein	Nuclear Localization
TR4794|c0_g1_i1	0.000579915	0.0372624	Feed Specific	965	Insects swissprot	N6TFL6	tr|N6TFL6|N6TFL6_DENPD	#N/A	Dendroctonus ponderosae (Mountain pine beetle)	positive regulation of translational elongation [GO:0045901]; positive regulation of translational termination [GO:0045905]; translational frameshifting [GO:0006452]	ribosome binding [GO:0043022]; translation elongation factor activity [GO:0003746]	#N/A	Eukaryotic translation initiation factor 5A (eIF-5A) (Fragment)	NA
TR35327|c0_g1_i2	2.3564e-10	2.53661e-07	Feed Specific	1680	Insects swissprot	S4PFJ3	tr|S4PFJ3|S4PFJ3_9NEOP	#N/A	Pararge aegeria (specked wood butterfly)	protein catabolic process [GO:0030163]	ATP binding [GO:0005524]; hydrolase activity [GO:0016787]	cytoplasm [GO:0005737]; proteasome complex [GO:0000502]	26S proteasome regulatory ATPase subunit 10B	NA
TR34856|c0_g1_i2	7.67011e-10	6.93378e-07	Feed Specific	915	Insects swissprot	A0A088AMM8	tr|A0A088AMM8|A0A088AMM8_APIME	#N/A	Apis mellifera (Honeybee)	protein folding [GO:0006457]	nucleic acid binding [GO:0003676]; nucleotide binding [GO:0000166]; peptidyl-prolyl cis-trans isomerase activity [GO:0003755]	#N/A	Uncharacterized protein	NA
TR35784|c0_g1_i2	7.5856e-09	4.27665e-06	Feed Specific	1473	Insects swissprot	A0A087ZP00	tr|A0A087ZP00|A0A087ZP00_APIME	ko04141-Protein processing in endoplasmic reticulum ; ko05166-HTLV-I infection ; ko04145-Phagosome ; ko05142-Chagas disease (American trypanosomiasis) ; ko04612-Antigen processing and presentation	Apis mellifera (Honeybee)	protein folding [GO:0006457]	calcium ion binding [GO:0005509]	endoplasmic reticulum [GO:0005783]	Uncharacterized protein	NA
TR35007|c0_g1_i1	1.55748e-07	5.10386e-05	Feed Specific	1531	Insects swissprot	Q7PFH8	tr|Q7PFH8|Q7PFH8_ANOGA	ko03018-RNA degradation ; ko04212-Longevity regulating pathway - worm ; ko05152-Tuberculosis	Anopheles gambiae (African malaria mosquito)	protein folding [GO:0006457]	ATP binding [GO:0005524]	#N/A	AGAP010876-PA (Fragment)	Transmembrane
TR35436|c0_g1_i3	7.18842e-10	6.61234e-07	Feed Specific	1876	Insects swissprot	A0A026WDT9	tr|A0A026WDT9|A0A026WDT9_CERBI	#N/A	Cerapachys biroi (Ant)	protein folding [GO:0006457]	calcium ion binding [GO:0005509]	endoplasmic reticulum [GO:0005783]	Calnexin	Transmembrane
TR60744|c0_g1_i3	5.62275e-06	0.000947948	Feed Specific	898	Insects swissprot	V9IH34	tr|V9IH34|V9IH34_APICE	#N/A	Apis cerana (Indian honeybee)	protein folding [GO:0006457]	ATP binding [GO:0005524]	cytoplasm [GO:0005737]	Heat shock protein	Nuclear Localization
TR34702|c0_g1_i1	1.01419e-05	0.00150641	Feed Specific	1036	Insects swissprot	Q16ST5	tr|Q16ST5|Q16ST5_AEDAE	ko04915-Estrogen signaling pathway	Aedes aegypti (Yellowfever mosquito) (Culex aegypti)	protein folding [GO:0006457]	#N/A	#N/A	AAEL010491-PB	NA
TR60744|c0_g1_i1	0.000173148	0.0146664	Feed Specific	594	Insects swissprot	V9IH34	tr|V9IH34|V9IH34_APICE	#N/A	Apis cerana (Indian honeybee)	protein folding [GO:0006457]	ATP binding [GO:0005524]	cytoplasm [GO:0005737]	Heat shock protein	Nuclear Localization
TR35890|c0_g1_i1	7.5856e-09	4.27665e-06	Feed Specific	1582	Insects swissprot	D6W9F5	tr|D6W9F5|D6W9F5_TRICA	ko04141-Protein processing in endoplasmic reticulum	Tribolium castaneum (Red flour beetle)	protein folding [GO:0006457]; response to heat [GO:0009408]	ATP binding [GO:0005524]; metal ion binding [GO:0046872]	#N/A	Putative uncharacterized protein	Transmembrane
TR35890|c0_g1_i2	7.282e-05	0.00734249	Feed Specific	912	Insects swissprot	A0A067R694	tr|A0A067R694|A0A067R694_ZOONE	#N/A	Zootermopsis nevadensis (Dampwood termite)	protein folding [GO:0006457]; response to heat [GO:0009408]	ATP binding [GO:0005524]; metal ion binding [GO:0046872]	#N/A	DnaJ-like protein subfamily A member 2	NA
TR35980|c0_g1_i1	4.08744e-09	2.61357e-06	Feed Specific	1617	Insects swissprot	D6W9F5	tr|D6W9F5|D6W9F5_TRICA	ko04141-Protein processing in endoplasmic reticulum	Tribolium castaneum (Red flour beetle)	protein folding [GO:0006457]; response to heat [GO:0009408]	ATP binding [GO:0005524]; metal ion binding [GO:0046872]	#N/A	Putative uncharacterized protein	NA
TR35872|c0_g1_i1	4.40743e-09	2.71871e-06	Feed Specific	1379	Insects swissprot	V5GQ97	tr|V5GQ97|V5GQ97_ANOGL	#N/A	Anoplophora glabripennis (Asian longhorn beetle) (Anoplophora nobilis)	protein folding [GO:0006457]; response to stress [GO:0006950]	ATP binding [GO:0005524]	#N/A	Heat shock protein (Fragment)	Nuclear Localization
TR34217|c0_g2_i1	1.2326e-06	0.000271544	Feed Specific	1148	Insects swissprot	Q75NF6	tr|Q75NF6|Q75NF6_ANTYA	#N/A	Antheraea yamamai (Japanese oak silkmoth)	protein folding [GO:0006457]; response to stress [GO:0006950]	ATP binding [GO:0005524]	#N/A	Heat shock protein	Transmembrane
TR35411|c0_g2_i1	2.23451e-06	0.000447176	Feed Specific	938	Insects swissprot	A0A034VM99	tr|A0A034VM99|A0A034VM99_BACDO	#N/A	Bactrocera dorsalis (Oriental fruit fly) (Dacus dorsalis)	protein folding [GO:0006457]; response to stress [GO:0006950]	ATP binding [GO:0005524]	#N/A	Heat shock protein 83 (Fragment)	Transmembrane
TR35872|c1_g1_i1	4.96237e-12	1.23898e-08	Feed Specific	1661	Insects swissprot	F4WV25	tr|F4WV25|F4WV25_ACREC	ko04141-Protein processing in endoplasmic reticulum ; ko05200-Pathways in cancer ; ko04151-PI3K-Akt signaling pathway ; ko04914-Progesterone-mediated oocyte maturation ; ko04915-Estrogen signaling pathway ; ko05215-Prostate cancer ; ko04612-Antigen processing and presentation ; ko04621-NOD-like receptor signaling pathway ; ko04626-Plant-pathogen interaction	Acromyrmex echinatior (Panamanian leafcutter ant) (Acromyrmex octospinosus echinatior)	protein folding [GO:0006457]; response to stress [GO:0006950]	ATP binding [GO:0005524]	#N/A	Heat shock protein 83	Transmembrane
TR4065|c0_g1_i1	0.000173148	0.0146664	Feed Specific	878	Insects swissprot	V5GR94	tr|V5GR94|V5GR94_ANOGL	#N/A	Anoplophora glabripennis (Asian longhorn beetle) (Anoplophora nobilis)	protein folding [GO:0006457]; response to stress [GO:0006950]	ATP binding [GO:0005524]	#N/A	Heat shock protein 83	NA
TR36027|c2_g1_i2	1.17168e-07	4.04167e-05	Feed Specific	789	Insects swissprot	V5GQ97	tr|V5GQ97|V5GQ97_ANOGL	#N/A	Anoplophora glabripennis (Asian longhorn beetle) (Anoplophora nobilis)	protein folding [GO:0006457]; response to stress [GO:0006950]	ATP binding [GO:0005524]	#N/A	Heat shock protein (Fragment)	Nuclear Localization
TR36027|c2_g1_i3	1.01419e-05	0.00150641	Feed Specific	500	Insects swissprot	V5GQ97	tr|V5GQ97|V5GQ97_ANOGL	#N/A	Anoplophora glabripennis (Asian longhorn beetle) (Anoplophora nobilis)	protein folding [GO:0006457]; response to stress [GO:0006950]	ATP binding [GO:0005524]	#N/A	Heat shock protein (Fragment)	Nuclear Localization
TR35909|c0_g1_i1	9.33682e-10	7.89593e-07	Feed Specific	2056	Insects swissprot	B4L651	tr|B4L651|B4L651_DROMO	ko03018-RNA degradation ; ko04212-Longevity regulating pathway - worm ; ko05152-Tuberculosis ; ko05134-Legionellosis ; ko04940-Type I diabetes mellitus	Drosophila mojavensis (Fruit fly)	protein refolding [GO:0042026]	ATP binding [GO:0005524]	cytoplasm [GO:0005737]	GI16304	NA
TR35580|c0_g1_i1	3.01172e-11	4.9347e-08	Feed Specific	1946	Insects swissprot	A0A097PHN0	tr|A0A097PHN0|A0A097PHN0_9HEMI	#N/A	Phenacoccus solenopsis (Solenopsis mealybug)	protein refolding [GO:0042026]	ATP binding [GO:0005524]	cytoplasm [GO:0005737]	Heat shock protein (Fragment)	NA
TR35580|c0_g1_i3	4.60662e-10	4.55725e-07	Feed Specific	1513	Insects swissprot	B4L651	tr|B4L651|B4L651_DROMO	ko03018-RNA degradation ; ko04212-Longevity regulating pathway - worm ; ko05152-Tuberculosis ; ko05134-Legionellosis ; ko04940-Type I diabetes mellitus	Drosophila mojavensis (Fruit fly)	protein refolding [GO:0042026]	ATP binding [GO:0005524]	cytoplasm [GO:0005737]	GI16304	NA
TR33192|c0_g1_i1	0.000275853	0.0210839	Feed Specific	999	Insects swissprot	A0A067QLS7	tr|A0A067QLS7|A0A067QLS7_ZOONE	#N/A	Zootermopsis nevadensis (Dampwood termite)	protein retention in ER lumen [GO:0006621]; protein transport [GO:0015031]	ER retention sequence binding [GO:0046923]	endoplasmic reticulum membrane [GO:0005789]; integral component of membrane [GO:0016021]	ER lumen protein-retaining receptor	Nuclear localization, Transmembrane
TR33665|c0_g1_i1	4.00921e-05	0.00447257	Feed Specific	823	Insects swissprot	V5I8E9	tr|V5I8E9|V5I8E9_ANOGL	#N/A	Anoplophora glabripennis (Asian longhorn beetle) (Anoplophora nobilis)	protein transport [GO:0015031]	Rab GDP-dissociation inhibitor activity [GO:0005093]	#N/A	Rab GDP dissociation inhibitor alpha	Nuclear Localization
TR33797|c0_g2_i1	0.000579915	0.0372624	Feed Specific	1038	Insects swissprot	K7J1J1	tr|K7J1J1|K7J1J1_NASVI	ko04144-Endocytosis ; ko04152-AMPK signaling pathway ; ko04972-Pancreatic secretion	Nasonia vitripennis (Parasitic wasp)	protein transport [GO:0015031]; small GTPase mediated signal transduction [GO:0007264]	GTP binding [GO:0005525]	intracellular [GO:0005622]	Uncharacterized protein	NA
TR33905|c0_g1_i1	0.000579915	0.0372624	Feed Specific	970	Insects swissprot	E2BNX4	tr|E2BNX4|E2BNX4_HARSA	ko03050-Proteasome	Harpegnathos saltator (Jerdon's jumping ant)	proteolysis involved in cellular protein catabolic process [GO:0051603]	threonine-type endopeptidase activity [GO:0004298]	cytoplasm [GO:0005737]; nucleus [GO:0005634]; proteasome core complex [GO:0005839]	Proteasome subunit beta type (EC 3.4.25.1)	NA
TR34513|c0_g1_i1	3.72968e-06	0.000674327	Feed Specific	1440	Insects swissprot	A0A0A9VWD8	tr|A0A0A9VWD8|A0A0A9VWD8_LYGHE	#N/A	Lygus hesperus (Western plant bug)	proton transport [GO:0015992]	hydrogen-translocating pyrophosphatase activity [GO:0009678]; inorganic diphosphatase activity [GO:0004427]	membrane [GO:0016020]	Pyrophosphate-energized vacuolar membrane proton pump	Transmembrane
TR20363|c0_g1_i1	0.000351229	0.0255418	Feed Specific	548	NRDB All Organisms	Q75U53	gi|115449285|ref|NP_001048422.1|	osa00190:Oxidative phosphorylation - Oryza sativa japonica (Japanese rice) (RefSeq)	Oryza sativa subsp. japonica (Rice)	proton transport [GO:0015992]	hydrogen-translocating pyrophosphatase activity [GO:0009678]; inorganic diphosphatase activity [GO:0004427]	integral component of membrane [GO:0016021]	Os02g0802500 protein (Proton translocating pyrophosphatase) (Vacuolar proton pyrophosphatase)	Transmembrane
TR28243|c0_g1_i1	8.97231e-05	0.00880967	Feed Specific	948	NRDB All Organisms	W1NE78	gi|586642669|ref|XP_006826441.1|	atr01100:Metabolic pathways##atr01110:Biosynthesis of secondary metabolites##atr00860:Porphyrin and chlorophyll metabolism	Amborella trichopoda	protoporphyrinogen IX biosynthetic process [GO:0006782]	glutamyl-tRNA reductase activity [GO:0008883]; NADP binding [GO:0050661]	NA	Glutamyl-tRNA reductase (EC 1.2.1.70)	NA
TR34349|c0_g1_i1	1.942e-05	0.00253922	Feed Specific	1249	Insects swissprot	E9IIK6	tr|E9IIK6|E9IIK6_SOLIN	#N/A	Solenopsis invicta (Red imported fire ant) (Solenopsis wagneri)	purine ribonucleoside salvage [GO:0006166]	adenosine kinase activity [GO:0004001]	#N/A	Putative uncharacterized protein (Fragment)	NA
TR33528|c0_g1_i1	0.000111116	0.0104785	Feed Specific	1571	Insects swissprot	A0A0B5J548	tr|A0A0B5J548|A0A0B5J548_TENMO	#N/A	Tenebrio molitor (Yellow mealworm beetle)	regulation of catalytic activity [GO:0050790]	cysteine-type endopeptidase activity [GO:0004197]	#N/A	C1 family cathepsin B18	NA
TR35879|c0_g1_i2	6.48434e-06	0.00106914	Feed Specific	1071	Insects swissprot	B4JPU9	tr|B4JPU9|B4JPU9_DROGR	ko05016-Huntington's disease ; ko05166-HTLV-I infection ; ko05012-Parkinson's disease ; ko04022-cGMP-PKG signaling pathway ; ko04020-Calcium signaling pathway	Drosophila grimshawi (Fruit fly) (Idiomyia grimshawi)	regulation of cilium assembly [GO:1902017]	voltage-gated anion channel activity [GO:0008308]	mitochondrial outer membrane [GO:0005741]	GH13331	Signal IP
TR35879|c0_g1_i3	5.93964e-05	0.00623919	Feed Specific	818	Insects swissprot	B4JPU9	tr|B4JPU9|B4JPU9_DROGR	ko05016-Huntington's disease ; ko05166-HTLV-I infection ; ko05012-Parkinson's disease ; ko04022-cGMP-PKG signaling pathway ; ko04020-Calcium signaling pathway	Drosophila grimshawi (Fruit fly) (Idiomyia grimshawi)	regulation of cilium assembly [GO:1902017]	voltage-gated anion channel activity [GO:0008308]	mitochondrial outer membrane [GO:0005741]	GH13331	NA
TR34963|c0_g1_i1	7.50148e-06	0.00119187	Feed Specific	1123	Insects swissprot	A0A084VWY8	tr|A0A084VWY8|A0A084VWY8_9DIPT	#N/A	Anopheles sinensis (Mosquito)	regulation of transcription, DNA-templated [GO:0006355]; transcription, DNA-templated [GO:0006351]	DNA binding [GO:0003677]	nucleus [GO:0005634]	SD04091p	NA
TR4822|c0_g1_i1	5.99041e-09	3.5692e-06	Feed Specific	971	Insects swissprot	A0A084VWY8	tr|A0A084VWY8|A0A084VWY8_9DIPT	#N/A	Anopheles sinensis (Mosquito)	regulation of transcription, DNA-templated [GO:0006355]; transcription, DNA-templated [GO:0006351]	DNA binding [GO:0003677]	nucleus [GO:0005634]	SD04091p	NA
TR35753|c0_g1_i1	4.1817e-07	0.000110735	Feed Specific	1144	Insects swissprot	A0A0A9W785	tr|A0A0A9W785|A0A0A9W785_LYGHE	#N/A	Lygus hesperus (Western plant bug)	response to oxidative stress [GO:0006979]	heme binding [GO:0020037]; peroxidase activity [GO:0004601]	#N/A	Cytochrome c peroxidase, mitochondrial	NA
TR35412|c0_g1_i1	2.44556e-09	1.62311e-06	Feed Specific	1290	Insects swissprot	A0A0A9W785	tr|A0A0A9W785|A0A0A9W785_LYGHE	#N/A	Lygus hesperus (Western plant bug)	response to oxidative stress [GO:0006979]	heme binding [GO:0020037]; peroxidase activity [GO:0004601]	#N/A	Cytochrome c peroxidase, mitochondrial	Signal IP
TR35912|c0_g1_i1	2.30987e-05	0.00286993	Feed Specific	963	Insects swissprot	V5GL14	tr|V5GL14|V5GL14_ANOGL	#N/A	Anoplophora glabripennis (Asian longhorn beetle) (Anoplophora nobilis)	response to oxidative stress [GO:0006979]	catalase activity [GO:0004096]; heme binding [GO:0020037]	#N/A	Catalase isozyme 1 (Fragment)	Nuclear Localization
TR35912|c0_g2_i1	1.18573e-05	0.00169401	Feed Specific	885	Insects swissprot	V5FYU6	tr|V5FYU6|V5FYU6_ANOGL	#N/A	Anoplophora glabripennis (Asian longhorn beetle) (Anoplophora nobilis)	response to oxidative stress [GO:0006979]	catalase activity [GO:0004096]; heme binding [GO:0020037]	#N/A	Catalase (Fragment)	NA
TR29092|c0_g1_i1	0.000275853	0.0210839	Feed Specific	784	Insects swissprot	A0A0A9Z4B8	tr|A0A0A9Z4B8|A0A0A9Z4B8_LYGHE	#N/A	Lygus hesperus (Western plant bug)	response to oxidative stress [GO:0006979]	glutathione peroxidase activity [GO:0004602]	#N/A	Glutathione peroxidase	Nuclear Localization
TR35286|c0_g1_i1	2.95325e-08	1.23876e-05	Feed Specific	1341	Insects swissprot	V5FYU6	tr|V5FYU6|V5FYU6_ANOGL	#N/A	Anoplophora glabripennis (Asian longhorn beetle) (Anoplophora nobilis)	response to oxidative stress [GO:0006979]	catalase activity [GO:0004096]; heme binding [GO:0020037]	#N/A	Catalase (Fragment)	NA
TR35636|c0_g1_i1	3.08592e-07	8.65246e-05	Feed Specific	1036	Insects swissprot	A0A0A9W785	tr|A0A0A9W785|A0A0A9W785_LYGHE	#N/A	Lygus hesperus (Western plant bug)	response to oxidative stress [GO:0006979]	heme binding [GO:0020037]; peroxidase activity [GO:0004601]	#N/A	Cytochrome c peroxidase, mitochondrial	NA
TR34908|c0_g1_i6	4.86833e-05	0.00526301	Feed Specific	557	NRDB All Organisms	D1ME81	gi|269852812|gb|ACZ50733.1|	NA	Musa banksii (Banana)	response to stress [GO:0006950]	NA	NA	Abscisic stress ripening	NA
TR34908|c0_g1_i1	4.86833e-05	0.00526301	Feed Specific	537	NRDB All Organisms	M0TA70	gi|695037280|ref|XP_009406127.1|	NA	Musa acuminata subsp. malaccensis (Wild banana) (Musa malaccensis)	response to stress [GO:0006950]	NA	NA	Uncharacterized protein	Nuclear Localization
TR34908|c0_g1_i5	2.79314e-07	8.04671e-05	Feed Specific	419	NRDB All Organisms	M0TA70	gi|695037280|ref|XP_009406127.1|	NA	Musa acuminata subsp. malaccensis (Wild banana) (Musa malaccensis)	response to stress [GO:0006950]	NA	NA	Uncharacterized protein	NA
TR36009|c0_g1_i3	0.000217927	0.0172865	Feed Specific	1316	Insects swissprot	V9IFN9	tr|V9IFN9|V9IFN9_APICE	#N/A	Apis cerana (Indian honeybee)	ribosome biogenesis [GO:0042254]	#N/A	ribosome [GO:0005840]	60S acidic ribosomal protein P0	NA
TR36009|c0_g1_i2	0.00075231	0.0462971	Feed Specific	976	Insects swissprot	E2AZT8	tr|E2AZT8|E2AZT8_CAMFO	ko03010-Ribosome	Camponotus floridanus (Florida carpenter ant)	ribosome biogenesis [GO:0042254]	#N/A	ribosome [GO:0005840]	60S acidic ribosomal protein P0	NA
TR34782|c0_g1_i1	0.00075231	0.0462971	Feed Specific	524	Insects swissprot	Q29J55	tr|Q29J55|Q29J55_DROPS	ko03010-Ribosome	Drosophila pseudoobscura pseudoobscura (Fruit fly)	ribosome biogenesis [GO:0042254]	#N/A	ribonucleoprotein complex [GO:0030529]	GA17314	NA
TR30428|c0_g1_i2	6.48434e-06	0.00106914	Feed Specific	1523	Insects swissprot	A0A0A1WHH1	tr|A0A0A1WHH1|A0A0A1WHH1_BACCU	#N/A	Bactrocera cucurbitae (Melon fruit fly) (Dacus cucurbitae)	RNA splicing [GO:0008380]	#N/A	ribonucleoprotein complex [GO:0030529]; viral nucleocapsid [GO:0019013]	U4/U6 small nuclear ribonucleoprotein Prp4	NA
TR31852|c0_g1_i1	0.000449909	0.0307958	Feed Specific	872	Insects swissprot	E9JB08	tr|E9JB08|E9JB08_SOLIN	#N/A	Solenopsis invicta (Red imported fire ant) (Solenopsis wagneri)	signal transduction [GO:0007165]	ATP binding [GO:0005524]; protein serine/threonine kinase activity [GO:0004674]	#N/A	Putative uncharacterized protein (Fragment)	NA
TR34052|c1_g1_i1	1.39174e-05	0.00192538	Feed Specific	840	Insects swissprot	I7EDT1	tr|I7EDT1|I7EDT1_ANTYA	#N/A	Antheraea yamamai (Japanese oak silkmoth)	small GTPase mediated signal transduction [GO:0007264]	GTP binding [GO:0005525]	intracellular [GO:0005622]	ADP-ribosylation factor (Fragment)	Nuclear Localization
TR33670|c0_g1_i2	7.282e-05	0.00734249	Feed Specific	808	Insects swissprot	I7EDT1	tr|I7EDT1|I7EDT1_ANTYA	#N/A	Antheraea yamamai (Japanese oak silkmoth)	small GTPase mediated signal transduction [GO:0007264]	GTP binding [GO:0005525]	intracellular [GO:0005622]	ADP-ribosylation factor (Fragment)	NA
TR35887|c0_g2_i1	5.14375e-07	0.000132856	Feed Specific	1286	NRDB All Organisms	V5K950	gi|541135563|gb|AGV22111.1|	NA	Betula luminifera	sucrose metabolic process [GO:0005985]	sucrose synthase activity [GO:0016157]	NA	Sucrose synthase (EC 2.4.1.13)	NA
TR30687|c0_g1_i1	0.000111116	0.0104785	Feed Specific	1031	NRDB All Organisms	W1NTD0	gi|586674477|ref|XP_006838088.1|	atr01100:Metabolic pathways##atr00500:Starch and sucrose metabolism	Amborella trichopoda	sucrose metabolic process [GO:0005985]	sucrose synthase activity [GO:0016157]	NA	Sucrose synthase (EC 2.4.1.13)	NA
TR34416|c0_g1_i1	1.01419e-05	0.00150641	Feed Specific	1165	Insects swissprot	X1WMN1	tr|X1WMN1|X1WMN1_ACYPI	#N/A	Acyrthosiphon pisum (Pea aphid)	terpenoid biosynthetic process [GO:0016114]	4-hydroxy-3-methylbut-2-en-1-yl diphosphate synthase activity [GO:0046429]; GTP binding [GO:0005525]	#N/A	Uncharacterized protein	NA
TR35917|c0_g2_i1	3.23258e-08	1.33457e-05	Feed Specific	1592	NRDB All Organisms	D8VD32	gi|300079006|gb|ADJ67434.1|	NA	Actinidia deliciosa (Kiwi)	transcription, DNA-templated [GO:0006351]	DNA binding [GO:0003677]; transcription factor activity, sequence-specific DNA binding [GO:0003700]	nucleus [GO:0005634]	Ethylene response factor 5	NA
TR35917|c0_g2_i2	5.62275e-06	0.000947948	Feed Specific	593	NRDB All Organisms	D8VD32	gi|300079006|gb|ADJ67434.1|	NA	Actinidia deliciosa (Kiwi)	transcription, DNA-templated [GO:0006351]	DNA binding [GO:0003677]; transcription factor activity, sequence-specific DNA binding [GO:0003700]	nucleus [GO:0005634]	Ethylene response factor 5	Nuclear Localization
TR26954|c0_g1_i1	0.000275853	0.0210839	Feed Specific	716	NRDB All Organisms	M5AJD9	gi|472824910|dbj|BAN08522.1|	NA	Nymphaea hybrid cultivar	transcription, DNA-templated [GO:0006351]	DNA binding [GO:0003677]; transcription factor activity, sequence-specific DNA binding [GO:0003700]	nucleus [GO:0005634]	Homeotic AGL6 protein	NA
TR34553|c0_g1_i1	4.86833e-05	0.00526301	Feed Specific	1223	Insects swissprot	B1NEW2	tr|B1NEW2|B1NEW2_9HYME	#N/A	Pteromalus puparum	translation [GO:0006412]	structural constituent of ribosome [GO:0003735]	ribosome [GO:0005840]	Ribosomal protein S3Ae (Fragment)	Nuclear Localization
TR35531|c2_g1_i11	3.31794e-05	0.00382344	Feed Specific	602	Insects swissprot	Q201W4	tr|Q201W4|Q201W4_ACYPI	ko03010-Ribosome	Acyrthosiphon pisum (Pea aphid)	translation [GO:0006412]	structural constituent of ribosome [GO:0003735]	ribosome [GO:0005840]	ACYPI000076 protein (Putative ribosomal protein Ubq/L40e)	NA
TR35714|c0_g1_i2	5.14375e-07	0.000132856	Feed Specific	733	Insects swissprot	V9IES4	tr|V9IES4|V9IES4_APICE	#N/A	Apis cerana (Indian honeybee)	translation [GO:0006412]	structural constituent of ribosome [GO:0003735]	ribosome [GO:0005840]	60S ribosomal protein L34	NA
TR34410|c0_g1_i1	3.72968e-06	0.000674327	Feed Specific	957	Insects swissprot	V5GVR1	tr|V5GVR1|V5GVR1_ANOGL	#N/A	Anoplophora glabripennis (Asian longhorn beetle) (Anoplophora nobilis)	translation [GO:0006412]	RNA binding [GO:0003723]; structural constituent of ribosome [GO:0003735]	small ribosomal subunit [GO:0015935]	40S ribosomal protein S5	NA
TR3127|c0_g1_i1	1.18573e-05	0.00169401	Feed Specific	741	Insects swissprot	U5EXB7	tr|U5EXB7|U5EXB7_9DIPT	#N/A	Corethrella appendiculata	translation [GO:0006412]	structural constituent of ribosome [GO:0003735]	ribosome [GO:0005840]	Putative ribosomal protein l32	NA
TR34500|c0_g1_i2	7.88218e-07	0.000194943	Feed Specific	802	Insects swissprot	A0A067RA17	tr|A0A067RA17|A0A067RA17_ZOONE	#N/A	Zootermopsis nevadensis (Dampwood termite)	translation [GO:0006412]	structural constituent of ribosome [GO:0003735]	large ribosomal subunit [GO:0015934]	60S ribosomal protein L17	NA
TR35953|c0_g1_i1	1.09988e-06	0.000250734	Feed Specific	1461	Insects swissprot	R4UMZ3	tr|R4UMZ3|R4UMZ3_COPFO	#N/A	Coptotermes formosanus (Formosan subterranean termite)	translation [GO:0006412]	5S rRNA binding [GO:0008097]; structural constituent of ribosome [GO:0003735]	ribosome [GO:0005840]	60S ribosomal protein L5-like protein (Fragment)	Nuclear localization, Transmembrane
TR34038|c0_g1_i1	0.000449909	0.0307958	Feed Specific	723	Insects swissprot	U4TUS6	tr|U4TUS6|U4TUS6_DENPD	#N/A	Dendroctonus ponderosae (Mountain pine beetle)	translation [GO:0006412]	structural constituent of ribosome [GO:0003735]	ribosome [GO:0005840]	40S ribosomal protein S12	NA
TR35391|c0_g1_i1	1.3835e-06	0.000300994	Feed Specific	1162	Insects swissprot	D6WZ30	tr|D6WZ30|D6WZ30_TRICA	ko03010-Ribosome	Tribolium castaneum (Red flour beetle)	translation [GO:0006412]	structural constituent of ribosome [GO:0003735]	ribosome [GO:0005840]	Putative uncharacterized protein	NA
TR31000|c0_g1_i2	5.93964e-05	0.00623919	Feed Specific	815	Insects swissprot	V9IKT8	tr|V9IKT8|V9IKT8_APICE	#N/A	Apis cerana (Indian honeybee)	translation [GO:0006412]	rRNA binding [GO:0019843]; structural constituent of ribosome [GO:0003735]	ribosome [GO:0005840]	60S ribosomal protein L9	NA
TR34556|c0_g1_i1	7.50148e-06	0.00119187	Feed Specific	998	Insects swissprot	R4WD04	tr|R4WD04|R4WD04_9HEMI	#N/A	Riptortus pedestris	translation [GO:0006412]	structural constituent of ribosome [GO:0003735]	ribosome [GO:0005840]	40S ribosomal protein S6	NA
TR4431|c0_g1_i1	0.000449909	0.0307958	Feed Specific	872	Insects swissprot	A0A0C9Q0C6	tr|A0A0C9Q0C6|A0A0C9Q0C6_9HYME	#N/A	Fopius arisanus	translation [GO:0006412]	structural constituent of ribosome [GO:0003735]	ribosome [GO:0005840]	RpS7_2 protein	NA
TR31376|c0_g1_i1	2.76111e-05	0.00330526	Feed Specific	663	Insects swissprot	Q0PXZ9	tr|Q0PXZ9|Q0PXZ9_DIACI	#N/A	Diaphorina citri (Asian citrus psyllid)	translation [GO:0006412]	structural constituent of ribosome [GO:0003735]	ribosome [GO:0005840]	Putative ribosomal protein S15A	NA
TR4385|c0_g1_i1	3.31794e-05	0.00382344	Feed Specific	635	Insects swissprot	J3JUK8	tr|J3JUK8|J3JUK8_DENPD	#N/A	Dendroctonus ponderosae (Mountain pine beetle)	translation [GO:0006412]	RNA binding [GO:0003723]; structural constituent of ribosome [GO:0003735]	ribosome [GO:0005840]	Uncharacterized protein	NA
TR34971|c0_g1_i1	0.000351229	0.0255418	Feed Specific	707	Insects swissprot	J3JY37	tr|J3JY37|J3JY37_DENPD	#N/A	Dendroctonus ponderosae (Mountain pine beetle)	translation [GO:0006412]	structural constituent of ribosome [GO:0003735]	ribosome [GO:0005840]	Uncharacterized protein	NA
TR32879|c0_g1_i1	0.000217927	0.0172865	Feed Specific	507	Insects swissprot	B4N224	tr|B4N224|B4N224_DROWI	ko03010-Ribosome	Drosophila willistoni (Fruit fly)	translation [GO:0006412]	metal ion binding [GO:0046872]; rRNA binding [GO:0019843]; structural constituent of ribosome [GO:0003735]	ribosome [GO:0005840]	Ribosomal protein L37	NA
TR34911|c1_g2_i1	0.000217927	0.0172865	Feed Specific	986	Insects swissprot	A0A067RPR2	tr|A0A067RPR2|A0A067RPR2_ZOONE	#N/A	Zootermopsis nevadensis (Dampwood termite)	translation [GO:0006412]	structural constituent of ribosome [GO:0003735]	large ribosomal subunit [GO:0015934]	60S ribosomal protein L13a	NA
TR4863|c0_g1_i1	0.000449909	0.0307958	Feed Specific	711	Insects swissprot	C4WSE0	tr|C4WSE0|C4WSE0_ACYPI	ko03010-Ribosome	Acyrthosiphon pisum (Pea aphid)	translation [GO:0006412]	structural constituent of ribosome [GO:0003735]	ribosome [GO:0005840]	ACYPI006688 protein (Uncharacterized protein)	Transmembrane
TR34544|c1_g1_i1	8.79608e-07	0.000209039	Feed Specific	876	Insects swissprot	Q1HRT6	tr|Q1HRT6|Q1HRT6_AEDAE	ko03010-Ribosome	Aedes aegypti (Yellowfever mosquito) (Culex aegypti)	translation [GO:0006412]	structural constituent of ribosome [GO:0003735]	ribosome [GO:0005840]	AAEL002534-PA (Ribosomal protein L10)	NA
TR33891|c0_g1_i1	0.000579915	0.0372624	Feed Specific	935	Insects swissprot	D6WLJ6	tr|D6WLJ6|D6WLJ6_TRICA	ko03010-Ribosome	Tribolium castaneum (Red flour beetle)	translation [GO:0006412]	rRNA binding [GO:0019843]; structural constituent of ribosome [GO:0003735]	ribosome [GO:0005840]	40S ribosomal protein S4	Nuclear Localization
TR3874|c0_g1_i1	8.70704e-06	0.00135067	Feed Specific	567	Insects swissprot	K7ITK6	tr|K7ITK6|K7ITK6_NASVI	ko03010-Ribosome	Nasonia vitripennis (Parasitic wasp)	translation [GO:0006412]	structural constituent of ribosome [GO:0003735]	ribosome [GO:0005840]	Uncharacterized protein	NA
TR34273|c0_g1_i1	0.000217927	0.0172865	Feed Specific	633	Insects swissprot	R4WRJ9	tr|R4WRJ9|R4WRJ9_9HEMI	#N/A	Riptortus pedestris	translation [GO:0006412]	structural constituent of ribosome [GO:0003735]	ribosome [GO:0005840]	60S ribosomal protein L36	NA
TR33298|c0_g1_i1	0.000138334	0.0123985	Feed Specific	634	Insects swissprot	T1PK98	tr|T1PK98|T1PK98_MUSDO	ko03010-Ribosome	Musca domestica (House fly)	translation [GO:0006412]	structural constituent of ribosome [GO:0003735]	ribosome [GO:0005840]	Ribosomal protein S26e	NA
TR32844|c0_g1_i1	0.000173148	0.0146664	Feed Specific	537	Insects swissprot	E2ACB8	tr|E2ACB8|E2ACB8_CAMFO	ko03010-Ribosome	Camponotus floridanus (Florida carpenter ant)	translation [GO:0006412]	structural constituent of ribosome [GO:0003735]	ribosome [GO:0005840]	60S ribosomal protein L18	NA
TR4145|c0_g2_i1	0.000217927	0.0172865	Feed Specific	785	Insects swissprot	A0A0A9WKF8	tr|A0A0A9WKF8|A0A0A9WKF8_LYGHE	#N/A	Lygus hesperus (Western plant bug)	translation [GO:0006412]	structural constituent of ribosome [GO:0003735]	ribosome [GO:0005840]	40S ribosomal protein S14 (Uncharacterized protein)	NA
TR34934|c0_g1_i2	5.93964e-05	0.00623919	Feed Specific	985	Insects swissprot	Q6EV05	tr|Q6EV05|Q6EV05_CARGR	#N/A	Carabus granulatus (Ground beetle)	translation [GO:0006412]	RNA binding [GO:0003723]; structural constituent of ribosome [GO:0003735]	small ribosomal subunit [GO:0015935]	S3e ribosomal protein	NA
TR34551|c0_g2_i2	0.00075231	0.0462971	Feed Specific	676	Insects swissprot	E9IYP4	tr|E9IYP4|E9IYP4_SOLIN	#N/A	Solenopsis invicta (Red imported fire ant) (Solenopsis wagneri)	translation [GO:0006412]	structural constituent of ribosome [GO:0003735]	ribosome [GO:0005840]	Ribosomal protein L15 (Fragment)	NA
TR3131|c0_g1_i1	4.89014e-06	0.000840655	Feed Specific	869	Insects swissprot	D3TPE1	tr|D3TPE1|D3TPE1_GLOMM	#N/A	Glossina morsitans morsitans (Savannah tsetse fly)	translation [GO:0006412]	structural constituent of ribosome [GO:0003735]	ribosome [GO:0005840]	60S ribosomal protein L13	Nuclear Localization
TR33590|c0_g1_i1	7.282e-05	0.00734249	Feed Specific	692	Insects swissprot	Q7QC42	tr|Q7QC42|Q7QC42_ANOGA	ko03010-Ribosome	Anopheles gambiae (African malaria mosquito)	translation [GO:0006412]	structural constituent of ribosome [GO:0003735]	ribosome [GO:0005840]	40S ribosomal protein S8	Transmembrane
TR60644|c0_g1_i1	0.000275853	0.0210839	Feed Specific	897	Insects swissprot	Q4GXR1	tr|Q4GXR1|Q4GXR1_SCALT	#N/A	Scarabaeus laticollis (Scarab dung beetle)	translation [GO:0006412]	RNA binding [GO:0003723]; structural constituent of ribosome [GO:0003735]	small ribosomal subunit [GO:0015935]	Ribosomal protein S3e	NA
TR34325|c0_g1_i2	0.000173148	0.0146664	Feed Specific	585	Insects swissprot	E2C1H6	tr|E2C1H6|E2C1H6_HARSA	ko03010-Ribosome	Harpegnathos saltator (Jerdon's jumping ant)	translation [GO:0006412]	structural constituent of ribosome [GO:0003735]	ribosome [GO:0005840]	40S ribosomal protein S19a	NA
TR35422|c0_g1_i2	5.93964e-05	0.00623919	Feed Specific	989	Insects swissprot	Q4GXN4	tr|Q4GXN4|Q4GXN4_9COLE	#N/A	Eucinetus sp. APV-2005	translation [GO:0006412]	structural constituent of ribosome [GO:0003735]	ribosome [GO:0005840]	Ribosomal protein L4e	NA
TR32550|c0_g1_i1	0.000449909	0.0307958	Feed Specific	866	Insects swissprot	A0A0A9YDG9	tr|A0A0A9YDG9|A0A0A9YDG9_LYGHE	#N/A	Lygus hesperus (Western plant bug)	translation [GO:0006412]	structural constituent of ribosome [GO:0003735]	ribosome [GO:0005840]	50S ribosomal protein L3	Nuclear Localization
TR4196|c0_g1_i1	0.000275853	0.0210839	Feed Specific	639	Insects swissprot	Q56FJ9	tr|Q56FJ9|Q56FJ9_LYSTE	#N/A	Lysiphlebus testaceipes (Greenbugs aphid parastoid)	translational elongation [GO:0006414]	structural constituent of ribosome [GO:0003735]	ribosome [GO:0005840]	Ribosomal protein P2 isoform A	NA
TR35989|c0_g1_i1	2.76111e-05	0.00330526	Feed Specific	845	Insects swissprot	A0A0A9XRE1	tr|A0A0A9XRE1|A0A0A9XRE1_LYGHE	#N/A	Lygus hesperus (Western plant bug)	transmembrane transport [GO:0055085]	transporter activity [GO:0005215]	integral component of membrane [GO:0016021]; mitochondrial inner membrane [GO:0005743]	ADP,ATP carrier protein	Transmembrane
TR35854|c0_g1_i6	0.000217927	0.0172865	Feed Specific	660	Insects swissprot	A0A0A9XRE1	tr|A0A0A9XRE1|A0A0A9XRE1_LYGHE	#N/A	Lygus hesperus (Western plant bug)	transmembrane transport [GO:0055085]	transporter activity [GO:0005215]	integral component of membrane [GO:0016021]; mitochondrial inner membrane [GO:0005743]	ADP,ATP carrier protein	Transmembrane
TR35989|c0_g1_i2	0.000111116	0.0104785	Feed Specific	516	Insects swissprot	A0A0A9XRE1	tr|A0A0A9XRE1|A0A0A9XRE1_LYGHE	#N/A	Lygus hesperus (Western plant bug)	transmembrane transport [GO:0055085]	transporter activity [GO:0005215]	integral component of membrane [GO:0016021]; mitochondrial inner membrane [GO:0005743]	ADP,ATP carrier protein	Transmembrane
TR35989|c0_g2_i1	1.97657e-06	0.000406413	Feed Specific	710	Insects swissprot	A0A0A9XRE1	tr|A0A0A9XRE1|A0A0A9XRE1_LYGHE	#N/A	Lygus hesperus (Western plant bug)	transmembrane transport [GO:0055085]	transporter activity [GO:0005215]	integral component of membrane [GO:0016021]; mitochondrial inner membrane [GO:0005743]	ADP,ATP carrier protein	Transmembrane
TR3906|c0_g1_i1	4.00921e-05	0.00447257	Feed Specific	1386	Insects swissprot	J9K4X3	tr|J9K4X3|J9K4X3_ACYPI	#N/A	Acyrthosiphon pisum (Pea aphid)	transport [GO:0006810]	#N/A	integral component of membrane [GO:0016021]	Uncharacterized protein	Transmembrane
TR21113|c0_g2_i1	0.000579915	0.0372624	Feed Specific	1006	Insects swissprot	B4KFW4	tr|B4KFW4|B4KFW4_DROMO	#N/A	Drosophila mojavensis (Fruit fly)	transport [GO:0006810]	#N/A	integral component of membrane [GO:0016021]	GI17495	Nuclear Localization
TR31093|c0_g1_i1	0.000449909	0.0307958	Feed Specific	1239	Insects swissprot	D3TQA5	tr|D3TQA5|D3TQA5_GLOMM	#N/A	Glossina morsitans morsitans (Savannah tsetse fly)	ubiquitin-dependent protein catabolic process [GO:0006511]	threonine-type endopeptidase activity [GO:0004298]	cytoplasm [GO:0005737]; nucleus [GO:0005634]; proteasome core complex, alpha-subunit complex [GO:0019773]	Proteasome subunit alpha type (EC 3.4.25.1)	NA
TR35887|c0_g1_i1	1.06635e-09	8.60168e-07	Feed Specific	2670	Insects swissprot	Q7PX63	tr|Q7PX63|Q7PX63_ANOGA	ko01100-Metabolic pathways ; ko00510-N-Glycan biosynthesis ; ko00513-Various types of N-glycan biosynthesis	Anopheles gambiae (African malaria mosquito)	#N/A	#N/A	#N/A	AGAP001232-PA	NA
TR34042|c0_g1_i1	1.18573e-05	0.00169401	Feed Specific	1151	Insects swissprot	V5GT55	tr|V5GT55|V5GT55_ANOGL	#N/A	Anoplophora glabripennis (Asian longhorn beetle) (Anoplophora nobilis)	#N/A	calcium-dependent phospholipid binding [GO:0005544]; calcium ion binding [GO:0005509]	#N/A	Annexin	Nuclear Localization
TR60707|c0_g1_i1	1.64038e-05	0.00220534	Feed Specific	1838	Insects swissprot	R4FJQ6	tr|R4FJQ6|R4FJQ6_RHOPR	#N/A	Rhodnius prolixus (Triatomid bug)	#N/A	peptidase activity [GO:0008233]	#N/A	Putative secreted asparaginyl peptidase	Nuclear localization, Transmembrane
TR31245|c0_g1_i1	3.87465e-08	1.56274e-05	Feed Specific	776	Insects swissprot	V5GQQ7	tr|V5GQQ7|V5GQQ7_ANOGL	#N/A	Anoplophora glabripennis (Asian longhorn beetle) (Anoplophora nobilis)	#N/A	#N/A	#N/A	Translationally-controlled tumor protein (Fragment)	Transmembrane
TR35671|c0_g1_i1	2.52999e-07	7.53707e-05	Feed Specific	1538	Insects swissprot	A0A067RRR8	tr|A0A067RRR8|A0A067RRR8_ZOONE	#N/A	Zootermopsis nevadensis (Dampwood termite)	#N/A	aspartic-type endopeptidase activity [GO:0004190]	#N/A	Lysosomal aspartic protease	NA
TR36117|c0_g2_i9	3.82008e-19	3.33824e-15	Feed Specific	2334	Insects swissprot	M4LIT4	tr|M4LIT4|M4LIT4_COTVE	#N/A	Cotesia vestalis (Diamondback moth parasite) (Cotesia plutellae)	#N/A	ATP binding [GO:0005524]	#N/A	Heat shock protein 70	Nuclear Localization
TR35640|c0_g1_i1	4.89014e-06	0.000840655	Feed Specific	1377	Insects swissprot	F4WGD6	tr|F4WGD6|F4WGD6_ACREC	#N/A	Acromyrmex echinatior (Panamanian leafcutter ant) (Acromyrmex octospinosus echinatior)	#N/A	cysteine-type peptidase activity [GO:0008234]	#N/A	Putative cysteine proteinase	Signal IP
TR35887|c0_g1_i3	3.41203e-07	9.2694e-05	Feed Specific	1014	Insects swissprot	Q7PX63	tr|Q7PX63|Q7PX63_ANOGA	ko01100-Metabolic pathways ; ko00510-N-Glycan biosynthesis ; ko00513-Various types of N-glycan biosynthesis	Anopheles gambiae (African malaria mosquito)	#N/A	#N/A	#N/A	AGAP001232-PA	NA
TR35730|c0_g1_i1	1.942e-05	0.00253922	Feed Specific	795	Insects swissprot	R4WDW2	tr|R4WDW2|R4WDW2_9HEMI	#N/A	Riptortus pedestris	#N/A	#N/A	#N/A	High mobility group B1, putative	NA
TR35628|c0_g1_i1	6.48434e-06	0.00106914	Feed Specific	1729	Insects swissprot	R4WEB5	tr|R4WEB5|R4WEB5_9HEMI	#N/A	Riptortus pedestris	#N/A	cysteine-type peptidase activity [GO:0008234]	#N/A	Cathepsin L (Fragment)	SignalIP, Transmembrane
TR35285|c0_g1_i2	5.71341e-07	0.000144022	Feed Specific	850	Insects swissprot	A0A0C9RCG0	tr|A0A0C9RCG0|A0A0C9RCG0_9HYME	#N/A	Fopius arisanus	#N/A	DNA binding [GO:0003677]	nucleosome [GO:0000786]; nucleus [GO:0005634]	Histone H3 (Fragment)	NA
TR35861|c2_g2_i3	3.82421e-10	3.85598e-07	Feed Specific	818	Insects swissprot	E2C7P1	tr|E2C7P1|E2C7P1_HARSA	#N/A	Harpegnathos saltator (Jerdon's jumping ant)	#N/A	#N/A	cytoplasm [GO:0005737]	Ubiquitin	Nuclear Localization
TR34949|c0_g1_i1	1.73634e-08	8.05663e-06	Feed Specific	739	Insects swissprot	A0A0C9RLA5	tr|A0A0C9RLA5|A0A0C9RLA5_9HYME	#N/A	Fopius arisanus	#N/A	#N/A	#N/A	Ef1alpha48D_2 protein (Fragment)	Nuclear Localization
TR35415|c2_g1_i12	3.08592e-07	8.65246e-05	Feed Specific	630	Insects swissprot	U5EN29	tr|U5EN29|U5EN29_9DIPT	#N/A	Corethrella appendiculata	#N/A	#N/A	#N/A	Uncharacterized protein (Fragment)	Nuclear Localization
TR3465|c0_g2_i1	1.9902e-11	3.86481e-08	Feed Specific	425	Insects swissprot	D7GXS5	tr|D7GXS5|D7GXS5_TRICA	#N/A	Tribolium castaneum (Red flour beetle)	#N/A	#N/A	#N/A	Putative uncharacterized protein	Nuclear Localization
TR35861|c2_g2_i2	3.92017e-11	6.22856e-08	Feed Specific	1598	Insects swissprot	E2ARF2	tr|E2ARF2|E2ARF2_CAMFO	#N/A	Camponotus floridanus (Florida carpenter ant)	#N/A	#N/A	cytoplasm [GO:0005737]	Ubiquitin	NA
TR35859|c0_g1_i1	1.21967e-09	9.54473e-07	Feed Specific	2006	Insects swissprot	R4WE66	tr|R4WE66|R4WE66_9HEMI	#N/A	Riptortus pedestris	#N/A	nucleotide binding [GO:0000166]; RNA binding [GO:0003723]	#N/A	Polyadenylate-binding protein (Fragment)	Nuclear Localization
TR35914|c0_g1_i1	1.31547e-10	1.72432e-07	Feed Specific	2761	Insects swissprot	A0A0A9WSJ0	tr|A0A0A9WSJ0|A0A0A9WSJ0_LYGHE	#N/A	Lygus hesperus (Western plant bug)	#N/A	#N/A	#N/A	Neurofilament heavy polypeptide	Signal IP
TR60560|c0_g1_i1	4.00921e-05	0.00447257	Feed Specific	1329	Insects swissprot	J9KVF4	tr|J9KVF4|J9KVF4_ACYPI	#N/A	Acyrthosiphon pisum (Pea aphid)	#N/A	oxidoreductase activity [GO:0016491]; phosphotransferase activity, alcohol group as acceptor [GO:0016773]	#N/A	Uncharacterized protein	Signal IP
TR34843|c1_g1_i1	3.08592e-07	8.65246e-05	Feed Specific	785	Insects swissprot	D1FQ11	tr|D1FQ11|D1FQ11_9DIPT	#N/A	Simulium nigrimanum	#N/A	calcium ion binding [GO:0005509]	#N/A	Calmodulin isoform A	NA
TR35970|c1_g1_i1	4.40743e-09	2.71871e-06	Feed Specific	1121	Insects swissprot	K7IVS1	tr|K7IVS1|K7IVS1_NASVI	ko03013-RNA transport ; ko05134-Legionellosis	Nasonia vitripennis (Parasitic wasp)	#N/A	GTPase activity [GO:0003924]; GTP binding [GO:0005525]; translation elongation factor activity [GO:0003746]	cytoplasm [GO:0005737]	Elongation factor 1-alpha	Nuclear Localization
TR33582|c0_g1_i1	1.18573e-05	0.00169401	Feed Specific	993	Insects swissprot	A0A0A9X9G5	tr|A0A0A9X9G5|A0A0A9X9G5_LYGHE	#N/A	Lygus hesperus (Western plant bug)	#N/A	#N/A	#N/A	Thaumatin-like protein 1 (Fragment)	Signal IP
TR35801|c0_g1_i2	4.00921e-05	0.00447257	Feed Specific	715	Insects swissprot	B0WV18	tr|B0WV18|B0WV18_CULQU	#N/A	Culex quinquefasciatus (Southern house mosquito) (Culex pungens)	#N/A	#N/A	#N/A	Membrane associated progesterone receptor	Transmembrane
TR34927|c0_g1_i1	1.97657e-06	0.000406413	Feed Specific	1655	Insects swissprot	Q0QWP3	tr|Q0QWP3|Q0QWP3_DANPL	#N/A	Danaus plexippus (Monarch butterfly)	#N/A	#N/A	#N/A	Cryptochrome 2	Transmembrane
TR32906|c0_g1_i1	0.000138334	0.0123985	Feed Specific	1020	Insects swissprot	R4UXC8	tr|R4UXC8|R4UXC8_COPFO	#N/A	Coptotermes formosanus (Formosan subterranean termite)	#N/A	O-methyltransferase activity [GO:0008171]	#N/A	O-methyltransferase family protein	NA
TR35380|c0_g1_i1	0.000579915	0.0372624	Feed Specific	1599	Insects swissprot	A0A023F8C9	tr|A0A023F8C9|A0A023F8C9_TRIIF	#N/A	Triatoma infestans (Assassin bug)	#N/A	translation elongation factor activity [GO:0003746]	#N/A	Putative translation elongation factor ef-1 gamma	Nuclear Localization
TR33743|c0_g1_i1	3.2699e-06	0.000610133	Feed Specific	1781	Insects swissprot	X1XMB0	tr|X1XMB0|X1XMB0_ACYPI	#N/A	Acyrthosiphon pisum (Pea aphid)	#N/A	shikimate 3-dehydrogenase (NADP+) activity [GO:0004764]	#N/A	Uncharacterized protein	NA
TR35011|c0_g1_i1	7.282e-05	0.00734249	Feed Specific	729	Insects swissprot	A0A0A9XNK4	tr|A0A0A9XNK4|A0A0A9XNK4_LYGHE	#N/A	Lygus hesperus (Western plant bug)	#N/A	#N/A	#N/A	Mitochondrial intermembrane space cysteine motif-containing protein MIC17 (Fragment)	Nuclear Localization
TR33095|c0_g1_i1	1.3448e-08	6.58978e-06	Feed Specific	687	Insects swissprot	V9IJ25	tr|V9IJ25|V9IJ25_APICE	#N/A	Apis cerana (Indian honeybee)	#N/A	ATP binding [GO:0005524]; ligase activity [GO:0016874]	#N/A	Ubiquitin-conjugating enzyme E2-17	NA
TR35887|c0_g1_i2	0.000275853	0.0210839	Feed Specific	593	Insects swissprot	F4WTB6	tr|F4WTB6|F4WTB6_ACREC	ko01100-Metabolic pathways ; ko00510-N-Glycan biosynthesis ; ko00513-Various types of N-glycan biosynthesis	Acromyrmex echinatior (Panamanian leafcutter ant) (Acromyrmex octospinosus echinatior)	#N/A	transferase activity, transferring glycosyl groups [GO:0016757]	#N/A	Alpha-1,3-mannosyltransferase ALG2	NA
TR3295|c0_g1_i1	4.86833e-05	0.00526301	Feed Specific	428	Insects swissprot	F4WZ23	tr|F4WZ23|F4WZ23_ACREC	#N/A	Acromyrmex echinatior (Panamanian leafcutter ant) (Acromyrmex octospinosus echinatior)	#N/A	DNA binding [GO:0003677]	nucleosome [GO:0000786]; nucleus [GO:0005634]	Histone H3 (Fragment)	NA
TR35415|c2_g1_i10	1.30515e-09	9.91763e-07	Feed Specific	344	Insects swissprot	A0A0A9XXU3	tr|A0A0A9XXU3|A0A0A9XXU3_LYGHE	#N/A	Lygus hesperus (Western plant bug)	#N/A	#N/A	#N/A	Inositol 1,4,5-trisphosphate receptor	Nuclear Localization
TR35415|c2_g1_i11	1.06657e-07	3.72817e-05	Feed Specific	641	Insects swissprot	U5EN29	tr|U5EN29|U5EN29_9DIPT	#N/A	Corethrella appendiculata	#N/A	#N/A	#N/A	Uncharacterized protein (Fragment)	NA
TR4247|c1_g1_i1	4.86833e-05	0.00526301	Feed Specific	1816	Insects swissprot	E2B7S1	tr|E2B7S1|E2B7S1_HARSA	ko00981-Insect hormone biosynthesis	Harpegnathos saltator (Jerdon's jumping ant)	#N/A	heme binding [GO:0020037]; iron ion binding [GO:0005506]; monooxygenase activity [GO:0004497]; oxidoreductase activity, acting on paired donors, with incorporation or reduction of molecular oxygen [GO:0016705]	#N/A	Cytochrome P450 18a1	Transmembrane
TR33177|c0_g1_i1	2.87372e-06	0.000545923	Feed Specific	1372	Insects swissprot	A0A0A9XT05	tr|A0A0A9XT05|A0A0A9XT05_LYGHE	#N/A	Lygus hesperus (Western plant bug)	#N/A	cysteine-type peptidase activity [GO:0008234]	#N/A	Cathepsin L (Uncharacterized protein) (Fragment)	Transmembrane
TR4102|c0_g1_i1	2.30987e-05	0.00286993	Feed Specific	1918	Insects swissprot	C4WTP7	tr|C4WTP7|C4WTP7_ACYPI	#N/A	Acyrthosiphon pisum (Pea aphid)	#N/A	#N/A	#N/A	ACYPI008345 protein	Transmembrane
TR3919|c0_g1_i1	5.62275e-06	0.000947948	Feed Specific	930	Insects swissprot	U5EVK6	tr|U5EVK6|U5EVK6_9DIPT	#N/A	Corethrella appendiculata	#N/A	calcium ion binding [GO:0005509]	#N/A	Putative calmodulin (Fragment)	NA
TR31033|c0_g1_i2	0.00075231	0.0462971	Feed Specific	772	Insects swissprot	A0A067R3E6	tr|A0A067R3E6|A0A067R3E6_ZOONE	#N/A	Zootermopsis nevadensis (Dampwood termite)	#N/A	cysteine-type endopeptidase inhibitor activity [GO:0004869]; cysteine-type peptidase activity [GO:0008234]	#N/A	Putative cysteine proteinase	SignalIP, Transmembrane
TR31033|c0_g1_i1	0.000579915	0.0372624	Feed Specific	626	Insects swissprot	G6D841	tr|G6D841|G6D841_DANPL	#N/A	Danaus plexippus (Monarch butterfly)	#N/A	cysteine-type endopeptidase inhibitor activity [GO:0004869]	#N/A	Cysteine proteinase inhibitor	SignalIP, Transmembrane
TR35847|c0_g1_i1	3.41203e-07	9.2694e-05	Feed Specific	1401	Insects swissprot	A0A088A5X7	tr|A0A088A5X7|A0A088A5X7_APIME	ko04152-AMPK signaling pathway ; ko04921-Oxytocin signaling pathway	Apis mellifera (Honeybee)	#N/A	GTPase activity [GO:0003924]; GTP binding [GO:0005525]	#N/A	Uncharacterized protein	NA
TR34141|c0_g1_i1	4.26495e-06	0.000742924	Feed Specific	1108	Insects swissprot	A0A026WQA1	tr|A0A026WQA1|A0A026WQA1_CERBI	#N/A	Cerapachys biroi (Ant)	#N/A	#N/A	#N/A	Glyoxalase domain-containing protein	NA
TR35510|c3_g1_i2	1.942e-05	0.00253922	Feed Specific	1018	Insects swissprot	K7IZ53	tr|K7IZ53|K7IZ53_NASVI	#N/A	Nasonia vitripennis (Parasitic wasp)	#N/A	calcium ion binding [GO:0005509]	#N/A	Uncharacterized protein	NA
TR3361|c0_g1_i1	0.000217927	0.0172865	Feed Specific	901	Insects swissprot	E1ZX89	tr|E1ZX89|E1ZX89_CAMFO	#N/A	Camponotus floridanus (Florida carpenter ant)	#N/A	metal ion binding [GO:0046872]; superoxide dismutase activity [GO:0004784]	#N/A	Superoxide dismutase (EC 1.15.1.1) (Fragment)	NA
TR34905|c0_g2_i1	6.48434e-06	0.00106914	Feed Specific	770	Insects swissprot	I4DM32	tr|I4DM32|I4DM32_PAPPL	#N/A	Papilio polytes (Common mormon) (Swallowtail butterfly)	#N/A	translation initiation factor activity [GO:0003743]	#N/A	Simila to CG17737	NA
TR19504|c0_g1_i1	0.000275853	0.0210839	Feed Specific	571	Insects swissprot	A0A023ELJ6	tr|A0A023ELJ6|A0A023ELJ6_AEDAL	#N/A	Aedes albopictus (Asian tiger mosquito) (Stegomyia albopicta)	#N/A	#N/A	ribosome [GO:0005840]	Putative ubiquitin a-52 residue ribosomal protein fusion product 1 (Fragment)	NA
TR34711|c0_g2_i1	3.72968e-06	0.000674327	Feed Specific	837	Insects swissprot	Q6EUZ6	tr|Q6EUZ6|Q6EUZ6_CARGR	#N/A	Carabus granulatus (Ground beetle)	#N/A	#N/A	ribosome [GO:0005840]	S10e ribosomal protein	Nuclear Localization
TR35224|c0_g3_i3	7.282e-05	0.00734249	Feed Specific	576	Insects swissprot	X1WLL8	tr|X1WLL8|X1WLL8_ACYPI	#N/A	Acyrthosiphon pisum (Pea aphid)	#N/A	#N/A	#N/A	Uncharacterized protein	NA
TR35788|c0_g2_i1	1.7181e-09	1.21734e-06	Feed Specific	2396	Insects swissprot	A0A0A9ZG03	tr|A0A0A9ZG03|A0A0A9ZG03_LYGHE	#N/A	Lygus hesperus (Western plant bug)	#N/A	#N/A	#N/A	Transketolase 1	NA
TR35861|c2_g2_i4	1.97346e-10	2.20155e-07	Feed Specific	821	Insects swissprot	A0A088AQP3	tr|A0A088AQP3|A0A088AQP3_APIME	#N/A	Apis mellifera (Honeybee)	#N/A	#N/A	cytoplasm [GO:0005737]	Uncharacterized protein	NA
TR35563|c0_g1_i1	9.65788e-09	5.22043e-06	Feed Specific	1645	Insects swissprot	H9JWJ4	tr|H9JWJ4|H9JWJ4_BOMMO	#N/A	Bombyx mori (Silk moth)	#N/A	#N/A	integral component of membrane [GO:0016021]	Uncharacterized protein	Transmembrane
TR35575|c0_g1_i1	1.64038e-05	0.00220534	Feed Specific	1068	Insects swissprot	D2A1I4	tr|D2A1I4|D2A1I4_TRICA	#N/A	Tribolium castaneum (Red flour beetle)	#N/A	#N/A	endoplasmic reticulum membrane [GO:0005789]; integral component of membrane [GO:0016021]	Reticulon-like protein	Transmembrane
TR3066|c0_g1_i1	0.000138334	0.0123985	Feed Specific	764	Insects swissprot	T1EAD2	tr|T1EAD2|T1EAD2_ANOAQ	#N/A	Anopheles aquasalis (Malaria mosquito)	#N/A	calcium ion binding [GO:0005509]	#N/A	Putative establishment of meiotic spindle orientation (Fragment)	Nuclear Localization
TR33440|c0_g1_i1	0.000579915	0.0372624	Feed Specific	755	Insects swissprot	I4DL46	tr|I4DL46|I4DL46_PAPXU	#N/A	Papilio xuthus (Asian swallowtail butterfly)	#N/A	sequence-specific DNA binding [GO:0043565]	#N/A	Multiprotein bridging factor 1	NA
TR35428|c0_g1_i1	1.39174e-05	0.00192538	Feed Specific	2051	Insects swissprot	F4W6C6	tr|F4W6C6|F4W6C6_ACREC	#N/A	Acromyrmex echinatior (Panamanian leafcutter ant) (Acromyrmex octospinosus echinatior)	#N/A	#N/A	#N/A	YTH domain family protein 2	Transmembrane
TR33923|c0_g1_i1	8.97231e-05	0.00880967	Feed Specific	1791	Insects swissprot	Q0ZB74	tr|Q0ZB74|Q0ZB74_BOMMO	ko03013-RNA transport	Bombyx mori (Silk moth)	#N/A	translation initiation factor activity [GO:0003743]	#N/A	Eukaryotic translation initiation factor 5	NA
TR26627|c0_g1_i1	0.000351229	0.0255418	Feed Specific	1208	Insects swissprot	J9K9W9	tr|J9K9W9|J9K9W9_ACYPI	ko01100-Metabolic pathways ; ko01110-Biosynthesis of secondary metabolites ; ko01130-Biosynthesis of antibiotics ; ko01120-Microbial metabolism in diverse environments ; "ko00280-Valine, leucine and isoleucine degradation" ; ko00310-Lysine degradation ; ko00010-Glycolysis / Gluconeogenesis ; ko00071-Fatty acid degradation ; ko00561-Glycerolipid metabolism ; ko00330-Arginine and proline metabolism…	Acyrthosiphon pisum (Pea aphid)	#N/A	oxidoreductase activity, acting on the aldehyde or oxo group of donors, NAD or NADP as acceptor [GO:0016620]	#N/A	Uncharacterized protein	NA
TR35006|c0_g1_i1	5.93964e-05	0.00623919	Feed Specific	888	Insects swissprot	Q6PU49	tr|Q6PU49|Q6PU49_BOMMO	#N/A	Bombyx mori (Silk moth)	#N/A	#N/A	#N/A	Chloride intracellular channel protein	NA
TR32884|c0_g2_i1	0.000173148	0.0146664	Feed Specific	719	Insects swissprot	T1I770	tr|T1I770|T1I770_RHOPR	#N/A	Rhodnius prolixus (Triatomid bug)	#N/A	GTP binding [GO:0005525]	#N/A	Uncharacterized protein (Fragment)	Nuclear Localization
TR35488|c0_g1_i2	3.72968e-06	0.000674327	Feed Specific	809	Insects swissprot	A0A069DR20	tr|A0A069DR20|A0A069DR20_9HEMI	#N/A	Panstrongylus megistus	#N/A	#N/A	#N/A	Putative calcyclin-binding protein cacybp	NA
TR33746|c1_g1_i1	8.97231e-05	0.00880967	Feed Specific	891	Insects swissprot	E2C8R0	tr|E2C8R0|E2C8R0_HARSA	#N/A	Harpegnathos saltator (Jerdon's jumping ant)	#N/A	#N/A	ribosome [GO:0005840]	60S ribosomal protein L7 (Fragment)	Transmembrane
TR35525|c0_g1_i1	1.28769e-07	4.32796e-05	Feed Specific	815	Insects swissprot	T1I103	tr|T1I103|T1I103_RHOPR	#N/A	Rhodnius prolixus (Triatomid bug)	#N/A	#N/A	#N/A	Uncharacterized protein	NA
TR33256|c0_g1_i1	7.50148e-06	0.00119187	Feed Specific	1064	Insects swissprot	K7J1A0	tr|K7J1A0|K7J1A0_NASVI	#N/A	Nasonia vitripennis (Parasitic wasp)	#N/A	#N/A	#N/A	Uncharacterized protein	Signal IP
TR59522|c0_g1_i1	5.93964e-05	0.00623919	Feed Specific	1760	Insects swissprot	A0A088APS4	tr|A0A088APS4|A0A088APS4_APIME	#N/A	Apis mellifera (Honeybee)	#N/A	#N/A	#N/A	Uncharacterized protein	NA
TR3615|c0_g1_i1	4.26495e-06	0.000742924	Feed Specific	1229	Insects swissprot	A0A067RF76	tr|A0A067RF76|A0A067RF76_ZOONE	#N/A	Zootermopsis nevadensis (Dampwood termite)	#N/A	#N/A	#N/A	Ankyrin-2	NA
TR4724|c0_g1_i1	7.50148e-06	0.00119187	Feed Specific	1446	Insects swissprot	A0A0A1XG77	tr|A0A0A1XG77|A0A0A1XG77_BACCU	#N/A	Bactrocera cucurbitae (Melon fruit fly) (Dacus cucurbitae)	#N/A	nucleic acid binding [GO:0003676]; nucleotide binding [GO:0000166]	#N/A	RNA-binding protein Musashi homolog Rbp6	Transmembrane
TR35352|c0_g1_i1	6.48434e-06	0.00106914	Feed Specific	1106	Insects swissprot	V5I9A6	tr|V5I9A6|V5I9A6_ANOGL	#N/A	Anoplophora glabripennis (Asian longhorn beetle) (Anoplophora nobilis)	#N/A	nucleic acid binding [GO:0003676]; nucleotide binding [GO:0000166]	#N/A	Nucleolysin TIAR	Nuclear Localization
TR35331|c0_g1_i1	1.18573e-05	0.00169401	Feed Specific	1379	Insects swissprot	W5J5J1	tr|W5J5J1|W5J5J1_ANODA	#N/A	Anopheles darlingi (Mosquito)	#N/A	aminopeptidase activity [GO:0004177]; manganese ion binding [GO:0030145]; metalloexopeptidase activity [GO:0008235]	cytoplasm [GO:0005737]	Leucine aminopeptidase (Uncharacterized protein)	NA
TR4373|c0_g1_i1	1.39174e-05	0.00192538	Feed Specific	1230	Insects swissprot	A0A067RU96	tr|A0A067RU96|A0A067RU96_ZOONE	#N/A	Zootermopsis nevadensis (Dampwood termite)	#N/A	oxidoreductase activity [GO:0016491]; zinc ion binding [GO:0008270]	#N/A	Prostaglandin reductase 1	NA
TR33335|c0_g1_i1	1.01419e-05	0.00150641	Feed Specific	750	Insects swissprot	C3V8W1	tr|C3V8W1|C3V8W1_CULPI	#N/A	Culex pipiens (House mosquito)	#N/A	#N/A	#N/A	14-3-3 epsilon (Fragment)	NA
TR32958|c0_g1_i1	0.000111116	0.0104785	Feed Specific	895	Insects swissprot	A0A0A9VPY7	tr|A0A0A9VPY7|A0A0A9VPY7_LYGHE	#N/A	Lygus hesperus (Western plant bug)	#N/A	#N/A	#N/A	Guanine nucleotide-binding protein subunit beta-like protein (Uncharacterized protein)	Nuclear Localization
TR4192|c0_g1_i1	5.71341e-07	0.000144022	Feed Specific	1868	Insects swissprot	Q2F6B7	tr|Q2F6B7|Q2F6B7_BOMMO	ko01100-Metabolic pathways ; ko01130-Biosynthesis of antibiotics ; ko01230-Biosynthesis of amino acids ; ko00270-Cysteine and methionine metabolism ; "ko00260-Glycine, serine and threonine metabolism" ; ko00450-Selenocompound metabolism	Bombyx mori (Silk moth)	#N/A	lyase activity [GO:0016829]; pyridoxal phosphate binding [GO:0030170]	#N/A	Cystathionine gamma-lyase	NA
TR3765|c0_g1_i1	8.70704e-06	0.00135067	Feed Specific	263	Insects swissprot	X1XHU2	tr|X1XHU2|X1XHU2_ACYPI	#N/A	Acyrthosiphon pisum (Pea aphid)	#N/A	#N/A	#N/A	Uncharacterized protein	NA
TR4849|c0_g1_i1	0.000275853	0.0210839	Feed Specific	900	Insects swissprot	D3TM14	tr|D3TM14|D3TM14_GLOMM	#N/A	Glossina morsitans morsitans (Savannah tsetse fly)	#N/A	ATP binding [GO:0005524]; ligase activity [GO:0016874]	#N/A	Ubiquitin protein ligase	NA
TR31736|c0_g1_i1	0.000351229	0.0255418	Feed Specific	1263	Insects swissprot	R4WDG0	tr|R4WDG0|R4WDG0_9HEMI	#N/A	Riptortus pedestris	#N/A	ATP binding [GO:0005524]; helicase activity [GO:0004386]; translation initiation factor activity [GO:0003743]	#N/A	Eukaryotic initiation factor 4a	NA
TR60751|c0_g1_i1	0.000111116	0.0104785	Feed Specific	1302	Insects swissprot	T1GHR1	tr|T1GHR1|T1GHR1_MEGSC	#N/A	Megaselia scalaris (Humpbacked fly) (Phora scalaris)	#N/A	methyltransferase activity [GO:0008168]	#N/A	Uncharacterized protein	NA
TR34517|c0_g1_i1	7.282e-05	0.00734249	Feed Specific	1759	Insects swissprot	A0A067RL75	tr|A0A067RL75|A0A067RL75_ZOONE	#N/A	Zootermopsis nevadensis (Dampwood termite)	#N/A	ATP binding [GO:0005524]; protein kinase activity [GO:0004672]	#N/A	Uncharacterized protein (Fragment)	NA
TR3696|c0_g1_i1	0.000449909	0.0307958	Feed Specific	1206	Insects swissprot	R4G8P6	tr|R4G8P6|R4G8P6_RHOPR	#N/A	Rhodnius prolixus (Triatomid bug)	#N/A	2 iron, 2 sulfur cluster binding [GO:0051537]; metal ion binding [GO:0046872]; ubiquinol-cytochrome-c reductase activity [GO:0008121]	mitochondrial inner membrane [GO:0005743]; respiratory chain [GO:0070469]	Cytochrome b-c1 complex subunit Rieske, mitochondrial (EC 1.10.2.2)	Nuclear localization, Transmembrane
TR31382|c0_g2_i2	2.30987e-05	0.00286993	Feed Specific	267	Insects swissprot	E0VHC5	tr|E0VHC5|E0VHC5_PEDHC	#N/A	Pediculus humanus subsp. corporis (Body louse)	#N/A	#N/A	#N/A	Putative uncharacterized protein	Nuclear Localization
TR35532|c0_g1_i1	0.000449909	0.0307958	Feed Specific	1204	Insects swissprot	T1GSL1	tr|T1GSL1|T1GSL1_MEGSC	#N/A	Megaselia scalaris (Humpbacked fly) (Phora scalaris)	#N/A	ATP binding [GO:0005524]; protein kinase activity [GO:0004672]	#N/A	Uncharacterized protein	NA
TR35697|c0_g1_i1	2.23451e-06	0.000447176	Feed Specific	1298	Insects swissprot	S4PC64	tr|S4PC64|S4PC64_9NEOP	#N/A	Pararge aegeria (specked wood butterfly)	#N/A	DNA binding [GO:0003677]; zinc ion binding [GO:0008270]	#N/A	AN1-type zinc finger protein 5	Signal IP
TR23823|c0_g1_i1	2.76111e-05	0.00330526	Feed Specific	425	Insects swissprot	K7J2P0	tr|K7J2P0|K7J2P0_NASVI	#N/A	Nasonia vitripennis (Parasitic wasp)	#N/A	fatty-acyl-CoA binding [GO:0000062]	#N/A	Uncharacterized protein	NA
TR23641|c0_g1_i1	0.000138334	0.0123985	Feed Specific	744	Insects swissprot	H9JSB7	tr|H9JSB7|H9JSB7_BOMMO	#N/A	Bombyx mori (Silk moth)	#N/A	nucleic acid binding [GO:0003676]; nucleotide binding [GO:0000166]	#N/A	Uncharacterized protein	NA
TR4608|c1_g1_i1	0.00075231	0.0462971	Feed Specific	1572	Insects swissprot	A0A023F5G5	tr|A0A023F5G5|A0A023F5G5_TRIIF	#N/A	Triatoma infestans (Assassin bug)	#N/A	#N/A	#N/A	Putative f-box protein (Fragment)	NA
TR35553|c0_g1_i1	1.28769e-07	4.32796e-05	Feed Specific	1215	Insects swissprot	T1H0Q2	tr|T1H0Q2|T1H0Q2_MEGSC	#N/A	Megaselia scalaris (Humpbacked fly) (Phora scalaris)	#N/A	metal ion binding [GO:0046872]; superoxide dismutase activity [GO:0004784]	#N/A	Superoxide dismutase (EC 1.15.1.1)	NA
TR35647|c0_g1_i1	4.1817e-07	0.000110735	Feed Specific	1795	Insects swissprot	A0A088AJJ2	tr|A0A088AJJ2|A0A088AJJ2_APIME	#N/A	Apis mellifera (Honeybee)	#N/A	FMN binding [GO:0010181]; iron ion binding [GO:0005506]; oxidoreductase activity [GO:0016491]	#N/A	Uncharacterized protein	Nuclear localization, Transmembrane
TR30845|c0_g1_i1	1.64038e-05	0.00220534	Feed Specific	1356	Insects swissprot	V5SJ07	tr|V5SJ07|V5SJ07_MAYDE	#N/A	Mayetiola destructor (Hessian fly)	#N/A	kinase activity [GO:0016301]; magnesium ion binding [GO:0000287]; potassium ion binding [GO:0030955]; pyruvate kinase activity [GO:0004743]	#N/A	RuleBase:RU000504}.	NA
TR34898|c0_g1_i1	1.97657e-06	0.000406413	Feed Specific	1417	Insects swissprot	N6TY23	tr|N6TY23|N6TY23_DENPD	#N/A	Dendroctonus ponderosae (Mountain pine beetle)	#N/A	#N/A	#N/A	Uncharacterized protein (Fragment)	Signal IP
TR3750|c0_g1_i2	4.26495e-06	0.000742924	Feed Specific	1220	Insects swissprot	A0A067QZE2	tr|A0A067QZE2|A0A067QZE2_ZOONE	#N/A	Zootermopsis nevadensis (Dampwood termite)	#N/A	electron carrier activity [GO:0009055]; heme binding [GO:0020037]	#N/A	Cytochrome c1, heme protein, mitochondrial	Transmembrane
TR34602|c1_g1_i1	0.000173148	0.0146664	Feed Specific	504	Insects swissprot	V5G2V3	tr|V5G2V3|V5G2V3_ANOGL	#N/A	Anoplophora glabripennis (Asian longhorn beetle) (Anoplophora nobilis)	#N/A	GTPase activity [GO:0003924]; GTP binding [GO:0005525]; translation elongation factor activity [GO:0003746]	cytoplasm [GO:0005737]	Elongation factor 1-alpha (Fragment)	NA
TR34482|c0_g1_i2	2.23451e-06	0.000447176	Feed Specific	1650	Insects swissprot	J9K7U2	tr|J9K7U2|J9K7U2_ACYPI	#N/A	Acyrthosiphon pisum (Pea aphid)	#N/A	nucleic acid binding [GO:0003676]; nucleotide binding [GO:0000166]	#N/A	Uncharacterized protein	Signal IP
TR34793|c1_g1_i1	4.00921e-05	0.00447257	Feed Specific	986	Insects swissprot	J3JYA8	tr|J3JYA8|J3JYA8_DENPD	#N/A	Dendroctonus ponderosae (Mountain pine beetle)	#N/A	transporter activity [GO:0005215]	integral component of membrane [GO:0016021]	Uncharacterized protein	Transmembrane
TR35929|c0_g1_i2	5.71341e-07	0.000144022	Feed Specific	1014	Insects swissprot	J9JNU6	tr|J9JNU6|J9JNU6_ACYPI	#N/A	Acyrthosiphon pisum (Pea aphid)	#N/A	ATP binding [GO:0005524]; protein serine/threonine kinase activity [GO:0004674]	#N/A	Uncharacterized protein	Transmembrane
TR29943|c0_g1_i1	2.30987e-05	0.00286993	Feed Specific	684	Insects swissprot	A0A0A9ZJA3	tr|A0A0A9ZJA3|A0A0A9ZJA3_LYGHE	#N/A	Lygus hesperus (Western plant bug)	#N/A	#N/A	#N/A	Transcription factor BTF3	NA
TR35848|c0_g1_i3	1.88768e-07	5.96235e-05	Feed Specific	837	Insects swissprot	F6JRM9	tr|F6JRM9|F6JRM9_9HYME	#N/A	Eurytoma gigantea	#N/A	GTPase activity [GO:0003924]; GTP binding [GO:0005525]; translation elongation factor activity [GO:0003746]	cytoplasm [GO:0005737]	Elongation factor 1-alpha (Fragment)	Nuclear Localization
TR33617|c1_g1_i1	3.31794e-05	0.00382344	Feed Specific	1110	Insects swissprot	A0A0C9RB77	tr|A0A0C9RB77|A0A0C9RB77_9HYME	#N/A	Fopius arisanus	#N/A	methyltransferase activity [GO:0008168]; nucleic acid binding [GO:0003676]; nucleotide binding [GO:0000166]; oxidoreductase activity [GO:0016491]	#N/A	Alkbh8 protein	Transmembrane
TR33271|c0_g1_i1	0.000579915	0.0372624	Feed Specific	1217	Insects swissprot	A0A067RHV6	tr|A0A067RHV6|A0A067RHV6_ZOONE	#N/A	Zootermopsis nevadensis (Dampwood termite)	#N/A	phosphoprotein phosphatase activity [GO:0004721]	#N/A	Serine/threonine-protein phosphatase (EC 3.1.3.16)	Nuclear Localization
TR35929|c0_g2_i1	3.31794e-05	0.00382344	Feed Specific	582	Insects swissprot	V5G683	tr|V5G683|V5G683_ANOGL	#N/A	Anoplophora glabripennis (Asian longhorn beetle) (Anoplophora nobilis)	#N/A	ATP binding [GO:0005524]; protein kinase activity [GO:0004672]	#N/A	5'-AMP-activated protein kinase catalytic subunit (Fragment)	Transmembrane
TR4797|c0_g1_i1	7.282e-05	0.00734249	Feed Specific	1045	Insects swissprot	N6U958	tr|N6U958|N6U958_DENPD	#N/A	Dendroctonus ponderosae (Mountain pine beetle)	#N/A	ATP binding [GO:0005524]; helicase activity [GO:0004386]; nucleic acid binding [GO:0003676]	#N/A	Uncharacterized protein (Fragment)	Nuclear localization, Transmembrane
TR35596|c1_g1_i1	0.000138334	0.0123985	Feed Specific	635	Insects swissprot	V5G2V3	tr|V5G2V3|V5G2V3_ANOGL	#N/A	Anoplophora glabripennis (Asian longhorn beetle) (Anoplophora nobilis)	#N/A	GTPase activity [GO:0003924]; GTP binding [GO:0005525]; translation elongation factor activity [GO:0003746]	cytoplasm [GO:0005737]	Elongation factor 1-alpha (Fragment)	NA
TR60739|c1_g1_i1	1.18573e-05	0.00169401	Feed Specific	524	Insects swissprot	T1GWA5	tr|T1GWA5|T1GWA5_MEGSC	#N/A	Megaselia scalaris (Humpbacked fly) (Phora scalaris)	#N/A	#N/A	#N/A	Uncharacterized protein	NA
TR34699|c0_g1_i1	1.64038e-05	0.00220534	Feed Specific	1136	Insects swissprot	K7J7N2	tr|K7J7N2|K7J7N2_NASVI	ko01100-Metabolic pathways ; ko00520-Amino sugar and nucleotide sugar metabolism ; ko00500-Starch and sucrose metabolism ; ko00040-Pentose and glucuronate interconversions ; ko00053-Ascorbate and aldarate metabolism	Nasonia vitripennis (Parasitic wasp)	#N/A	NAD binding [GO:0051287]; UDP-glucose 6-dehydrogenase activity [GO:0003979]	#N/A	UDP-glucose 6-dehydrogenase (EC 1.1.1.22)	NA
TR4176|c1_g1_i1	0.00075231	0.0462971	Feed Specific	958	Insects swissprot	S4PAI5	tr|S4PAI5|S4PAI5_9NEOP	#N/A	Pararge aegeria (specked wood butterfly)	#N/A	#N/A	#N/A	14-3-3epsilon	Transmembrane
TR32682|c0_g1_i1	1.942e-05	0.00253922	Feed Specific	698	Insects swissprot	F4Y5N9	tr|F4Y5N9|F4Y5N9_ADELI	#N/A	Adelphocoris lineolatus (Alfalfa plant bug)	#N/A	#N/A	#N/A	Beta-actin (Fragment)	Transmembrane
TR27386|c0_g1_i1	0.000351229	0.0255418	Feed Specific	691	Insects swissprot	A0A034VMX3	tr|A0A034VMX3|A0A034VMX3_BACDO	#N/A	Bactrocera dorsalis (Oriental fruit fly) (Dacus dorsalis)	#N/A	2 iron, 2 sulfur cluster binding [GO:0051537]; metal ion binding [GO:0046872]; oxidoreductase activity [GO:0016491]	#N/A	NADH dehydrogenase (Ubiquinone) flavoprotein 2, mitochondrial	Signal IP
TR34724|c0_g1_i1	1.64038e-05	0.00220534	Feed Specific	1252	Insects swissprot	V5GTK6	tr|V5GTK6|V5GTK6_ANOGL	#N/A	Anoplophora glabripennis (Asian longhorn beetle) (Anoplophora nobilis)	#N/A	cysteine-type peptidase activity [GO:0008234]	#N/A	Cathepsin L-like proteinase (Fragment)	SignalIP, Transmembrane
TR36117|c0_g2_i6	3.31794e-05	0.00382344	Feed Specific	665	Insects swissprot	A0A0A9W9M7	tr|A0A0A9W9M7|A0A0A9W9M7_LYGHE	#N/A	Lygus hesperus (Western plant bug)	#N/A	ATP binding [GO:0005524]	#N/A	Uncharacterized protein	NA
TR34522|c0_g1_i1	4.63561e-07	0.000120923	Feed Specific	1082	Insects swissprot	A0A0C9RDX8	tr|A0A0C9RDX8|A0A0C9RDX8_9HYME	#N/A	Fopius arisanus	#N/A	peroxiredoxin activity [GO:0051920]	#N/A	PRDX3 protein	NA
TR35960|c0_g1_i1	4.40743e-09	2.71871e-06	Feed Specific	1802	Insects swissprot	V5G2L7	tr|V5G2L7|V5G2L7_ANOGL	#N/A	Anoplophora glabripennis (Asian longhorn beetle) (Anoplophora nobilis)	#N/A	ATP binding [GO:0005524]	#N/A	Heat shock 70 protein cognate 3	Transmembrane
TR34532|c0_g1_i1	2.95325e-08	1.23876e-05	Feed Specific	1376	Insects swissprot	B3MRT5	tr|B3MRT5|B3MRT5_DROAN	#N/A	Drosophila ananassae (Fruit fly)	#N/A	#N/A	integral component of membrane [GO:0016021]	GF20934	Transmembrane
TR26225|c0_g1_i1	0.000351229	0.0255418	Feed Specific	1107	Insects swissprot	S4PB04	tr|S4PB04|S4PB04_9NEOP	#N/A	Pararge aegeria (specked wood butterfly)	#N/A	nucleic acid binding [GO:0003676]; nucleotide binding [GO:0000166]	#N/A	Pabp2	NA
TR33978|c0_g1_i1	0.000351229	0.0255418	Feed Specific	1050	Insects swissprot	U4UP47	tr|U4UP47|U4UP47_DENPD	#N/A	Dendroctonus ponderosae (Mountain pine beetle)	#N/A	adenylate kinase activity [GO:0004017]; ATP binding [GO:0005524]	#N/A	Uncharacterized protein	Nuclear Localization
TR34212|c0_g2_i1	1.18573e-05	0.00169401	Feed Specific	917	Insects swissprot	K7JCR2	tr|K7JCR2|K7JCR2_NASVI	#N/A	Nasonia vitripennis (Parasitic wasp)	#N/A	carboxy-lyase activity [GO:0016831]; magnesium ion binding [GO:0000287]; thiamine pyrophosphate binding [GO:0030976]	#N/A	Uncharacterized protein	NA
TR32992|c0_g1_i1	0.000217927	0.0172865	Feed Specific	1056	Insects swissprot	E2BJJ8	tr|E2BJJ8|E2BJJ8_HARSA	#N/A	Harpegnathos saltator (Jerdon's jumping ant)	#N/A	flavin adenine dinucleotide binding [GO:0050660]; oxidoreductase activity, acting on CH-OH group of donors [GO:0016614]	#N/A	Glucose dehydrogenase [acceptor]	Nuclear Localization
TR3779|c0_g2_i1	3.2699e-06	0.000610133	Feed Specific	1679	Insects swissprot	D6W6N7	tr|D6W6N7|D6W6N7_TRICA	ko04921-Oxytocin signaling pathway ; ko04925-Aldosterone synthesis and secretion	Tribolium castaneum (Red flour beetle)	#N/A	ATP binding [GO:0005524]; protein serine/threonine kinase activity [GO:0004674]	#N/A	Putative uncharacterized protein	NA
TR33784|c0_g1_i1	2.5313e-06	0.000497084	Feed Specific	1349	Insects swissprot	E1ZVT1	tr|E1ZVT1|E1ZVT1_CAMFO	#N/A	Camponotus floridanus (Florida carpenter ant)	#N/A	#N/A	integral component of membrane [GO:0016021]	Solute carrier family 35 member E3	Transmembrane
TR3231|c0_g3_i2	0.000449909	0.0307958	Feed Specific	649	Insects swissprot	A0A084WHH4	tr|A0A084WHH4|A0A084WHH4_9DIPT	#N/A	Anopheles sinensis (Mosquito)	#N/A	#N/A	nucleus [GO:0005634]	Small ubiquitin-related modifier (SUMO)	NA
TR34255|c0_g6_i3	0.000173148	0.0146664	Feed Specific	255	Insects swissprot	E0VKV0	tr|E0VKV0|E0VKV0_PEDHC	#N/A	Pediculus humanus subsp. corporis (Body louse)	#N/A	#N/A	#N/A	Putative uncharacterized protein	NA
TR42426|c0_g1_i1	0.000579915	0.0372624	Feed Specific	834	Insects swissprot	A0A067QQS6	tr|A0A067QQS6|A0A067QQS6_ZOONE	#N/A	Zootermopsis nevadensis (Dampwood termite)	#N/A	calcium ion binding [GO:0005509]; extracellular matrix structural constituent [GO:0005201]	proteinaceous extracellular matrix [GO:0005578]	Uncharacterized protein (Fragment)	Transmembrane
TR28527|c0_g1_i1	0.000579915	0.0372624	Feed Specific	633	Insects swissprot	Q1EPR6	tr|Q1EPR6|Q1EPR6_BOMMO	#N/A	Bombyx mori (Silk moth)	#N/A	#N/A	membrane [GO:0016020]	Membrane protein TMS1	Transmembrane
TR31326|c0_g1_i1	0.000579915	0.0372624	Feed Specific	908	Insects swissprot	S4PD64	tr|S4PD64|S4PD64_9NEOP	#N/A	Pararge aegeria (specked wood butterfly)	#N/A	#N/A	integral component of membrane [GO:0016021]	Transmembrane 9 superfamily member 2 (Fragment)	Transmembrane
TR28639|c0_g1_i1	1.3835e-06	0.000300994	Feed Specific	849	Insects swissprot	U4US72	tr|U4US72|U4US72_DENPD	#N/A	Dendroctonus ponderosae (Mountain pine beetle)	#N/A	GTPase activity [GO:0003924]; GTP binding [GO:0005525]; translation elongation factor activity [GO:0003746]	intracellular [GO:0005622]	Elongation factor Tu (Fragment)	NA
TR35305|c0_g1_i1	1.39301e-10	1.78142e-07	Feed Specific	1434	Insects swissprot	A0A026WBH3	tr|A0A026WBH3|A0A026WBH3_CERBI	#N/A	Cerapachys biroi (Ant)	#N/A	FMN binding [GO:0010181]; oxidoreductase activity [GO:0016491]	#N/A	Hydroxyacid oxidase	NA
TR35309|c0_g1_i1	9.82904e-07	0.000227029	Feed Specific	1136	Insects swissprot	T1E9S1	tr|T1E9S1|T1E9S1_ANOAQ	#N/A	Anopheles aquasalis (Malaria mosquito)	#N/A	translation initiation factor activity [GO:0003743]	#N/A	Putative translation initiation factor 2c eif-2c (Fragment)	Nuclear localization, Transmembrane
TR33651|c0_g1_i1	4.89014e-06	0.000840655	Feed Specific	1498	Insects swissprot	A0A0A9YJQ8	tr|A0A0A9YJQ8|A0A0A9YJQ8_LYGHE	#N/A	Lygus hesperus (Western plant bug)	#N/A	ATP binding [GO:0005524]; protein kinase activity [GO:0004672]	#N/A	Interleukin-1 receptor-associated kinase 4	NA
TR35539|c1_g1_i2	4.26495e-06	0.000742924	Feed Specific	827	Insects swissprot	Q5Y941	tr|Q5Y941|Q5Y941_TRINI	#N/A	Trichoplusia ni (Cabbage looper)	#N/A	#N/A	#N/A	Putative cytoplasmic actin (Fragment)	NA
TR32646|c0_g1_i1	4.86833e-05	0.00526301	Feed Specific	1174	Insects swissprot	U4UR77	tr|U4UR77|U4UR77_DENPD	#N/A	Dendroctonus ponderosae (Mountain pine beetle)	#N/A	serine-type endopeptidase activity [GO:0004252]	#N/A	ATP-dependent Clp protease proteolytic subunit (EC 3.4.21.92)	Nuclear Localization
TR23611|c0_g1_i1	0.000351229	0.0255418	Feed Specific	863	Insects swissprot	A0A0A1X981	tr|A0A0A1X981|A0A0A1X981_BACCU	#N/A	Bactrocera cucurbitae (Melon fruit fly) (Dacus cucurbitae)	#N/A	serine-type peptidase activity [GO:0008236]	integral component of membrane [GO:0016021]; mitochondrial inner membrane [GO:0005743]	Mitochondrial inner membrane protease subunit 1 (EC 3.4.21.-) (IMP1-like protein)	NA
TR4433|c0_g1_i1	0.000351229	0.0255418	Feed Specific	888	Insects swissprot	G6D0T9	tr|G6D0T9|G6D0T9_DANPL	#N/A	Danaus plexippus (Monarch butterfly)	#N/A	4 iron, 4 sulfur cluster binding [GO:0051539]; metal ion binding [GO:0046872]; NADH dehydrogenase (ubiquinone) activity [GO:0008137]; quinone binding [GO:0048038]	#N/A	NADH-ubiquinone oxidoreductase Fe-S protein 7	NA
TR35546|c0_g1_i2	6.32018e-10	5.91749e-07	Feed Specific	1340	Insects swissprot	Q7Q686	tr|Q7Q686|Q7Q686_ANOGA	#N/A	Anopheles gambiae (African malaria mosquito)	#N/A	oxidoreductase activity [GO:0016491]	#N/A	AGAP005980-PA	Signal IP
TR35861|c2_g5_i1	0.000449909	0.0307958	Feed Specific	284	Insects swissprot	A0A0C9QY27	tr|A0A0C9QY27|A0A0C9QY27_9HYME	#N/A	Fopius arisanus	#N/A	#N/A	#N/A	UBB protein (Fragment)	Nuclear Localization
TR35475|c0_g1_i1	1.55543e-06	0.000332876	Feed Specific	1707	Insects swissprot	E2AWV4	tr|E2AWV4|E2AWV4_CAMFO	#N/A	Camponotus floridanus (Florida carpenter ant)	#N/A	zinc ion binding [GO:0008270]	#N/A	RING finger protein unkempt	NA
TR34776|c0_g1_i1	1.18573e-05	0.00169401	Feed Specific	1143	Insects swissprot	A0A067QZP7	tr|A0A067QZP7|A0A067QZP7_ZOONE	#N/A	Zootermopsis nevadensis (Dampwood termite)	#N/A	molybdate ion transmembrane transporter activity [GO:0015098]	integral component of membrane [GO:0016021]	Major facilitator superfamily domain-containing protein 5	Transmembrane
TR33574|c0_g1_i1	0.000217927	0.0172865	Feed Specific	510	Insects swissprot	I4DMM4	tr|I4DMM4|I4DMM4_PAPPL	#N/A	Papilio polytes (Common mormon) (Swallowtail butterfly)	#N/A	translation elongation factor activity [GO:0003746]	eukaryotic translation elongation factor 1 complex [GO:0005853]	Elongation factor 1 beta	NA
TR3750|c0_g1_i1	0.000217927	0.0172865	Feed Specific	766	Insects swissprot	A0A023F8S7	tr|A0A023F8S7|A0A023F8S7_TRIIF	#N/A	Triatoma infestans (Assassin bug)	#N/A	electron carrier activity [GO:0009055]; heme binding [GO:0020037]	#N/A	Putative cytochrome c1 (Fragment)	NA
TR34724|c0_g1_i2	0.000579915	0.0372624	Feed Specific	702	Insects swissprot	A0A0A9YTH8	tr|A0A0A9YTH8|A0A0A9YTH8_LYGHE	#N/A	Lygus hesperus (Western plant bug)	#N/A	cysteine-type peptidase activity [GO:0008234]	#N/A	Cathepsin L (Fragment)	Transmembrane
TR34046|c1_g1_i1	1.28769e-07	4.32796e-05	Feed Specific	1679	Insects swissprot	A0A0A9YRF4	tr|A0A0A9YRF4|A0A0A9YRF4_LYGHE	#N/A	Lygus hesperus (Western plant bug)	#N/A	ATP binding [GO:0005524]	#N/A	Chaperone protein ClpB (Fragment)	NA
TR35751|c0_g2_i1	5.71341e-07	0.000144022	Feed Specific	883	Insects swissprot	A0A067QMX1	tr|A0A067QMX1|A0A067QMX1_ZOONE	#N/A	Zootermopsis nevadensis (Dampwood termite)	#N/A	phosphoenolpyruvate mutase activity [GO:0050188]	#N/A	Phosphoenolpyruvate phosphomutase	Nuclear Localization
TR33851|c0_g4_i1	0.000217927	0.0172865	Feed Specific	989	Insects swissprot	E0VY10	tr|E0VY10|E0VY10_PEDHC	ko04141-Protein processing in endoplasmic reticulum	Pediculus humanus subsp. corporis (Body louse)	#N/A	2-alkenal reductase [NAD(P)] activity [GO:0032440]; ATP binding [GO:0005524]	#N/A	Heat-shock protein 105 kDa, putative (EC 1.3.1.74)	Transmembrane
TR32139|c0_g1_i1	0.000579915	0.0372624	Feed Specific	534	Insects swissprot	A0A084WRJ6	tr|A0A084WRJ6|A0A084WRJ6_9DIPT	#N/A	Anopheles sinensis (Mosquito)	#N/A	#N/A	membrane [GO:0016020]	AGAP002569-PA-like protein	Nuclear localization, SignalIP, Transmembrane
TR35389|c0_g1_i1	4.75498e-09	2.89899e-06	Feed Specific	1919	Insects swissprot	A0A0A1XTF2	tr|A0A0A1XTF2|A0A0A1XTF2_BACCU	#N/A	Bactrocera cucurbitae (Melon fruit fly) (Dacus cucurbitae)	#N/A	copper ion binding [GO:0005507]; oxidoreductase activity [GO:0016491]	#N/A	Laccase-5	SignalIP, Transmembrane
TR3530|c0_g1_i1	7.282e-05	0.00734249	Feed Specific	671	Insects swissprot	A0A0A9VTX8	tr|A0A0A9VTX8|A0A0A9VTX8_LYGHE	#N/A	Lygus hesperus (Western plant bug)	#N/A	#N/A	#N/A	Peroxisomal-coenzyme A synthetase	NA
TR4833|c0_g1_i1	0.000138334	0.0123985	Feed Specific	562	Insects swissprot	H9J523	tr|H9J523|H9J523_BOMMO	#N/A	Bombyx mori (Silk moth)	#N/A	ATP binding [GO:0005524]	#N/A	Uncharacterized protein	Signal IP
TR34930|c0_g1_i1	0.000138334	0.0123985	Feed Specific	932	Insects swissprot	I4DJQ4	tr|I4DJQ4|I4DJQ4_PAPXU	#N/A	Papilio xuthus (Asian swallowtail butterfly)	#N/A	kinase activity [GO:0016301]; magnesium ion binding [GO:0000287]; potassium ion binding [GO:0030955]; pyruvate kinase activity [GO:0004743]	#N/A	RuleBase:RU000504}.	Nuclear Localization
TR34520|c0_g1_i2	1.39174e-05	0.00192538	Feed Specific	804	Insects swissprot	H9BF90	tr|H9BF90|H9BF90_9NEOP	#N/A	Chilo suppressalis (Asiatic rice borer moth)	#N/A	transporter activity [GO:0005215]	integral component of membrane [GO:0016021]	Aquaporin-1 variant A (Aquaporin-1 variant B)	Transmembrane
TR36117|c0_g4_i1	2.79314e-07	8.04671e-05	Feed Specific	332	Insects swissprot	B6VFQ1	tr|B6VFQ1|B6VFQ1_PYRAP	#N/A	Pyrrhocoris apterus (Sap sucking bug) (Cimex apterus)	#N/A	ATP binding [GO:0005524]	#N/A	Cognate 70 kDa heat shock protein (Fragment)	Nuclear Localization
TR20272|c0_g1_i1	8.97231e-05	0.00880967	Feed Specific	861	Insects swissprot	U4US72	tr|U4US72|U4US72_DENPD	#N/A	Dendroctonus ponderosae (Mountain pine beetle)	#N/A	GTPase activity [GO:0003924]; GTP binding [GO:0005525]; translation elongation factor activity [GO:0003746]	intracellular [GO:0005622]	Elongation factor Tu (Fragment)	Nuclear Localization
TR25107|c0_g2_i1	0.000449909	0.0307958	Feed Specific	653	Insects swissprot	D6WE48	tr|D6WE48|D6WE48_TRICA	#N/A	Tribolium castaneum (Red flour beetle)	#N/A	substrate-specific transmembrane transporter activity [GO:0022891]	integral component of membrane [GO:0016021]	Putative uncharacterized protein	Transmembrane
TR32884|c0_g1_i1	0.000449909	0.0307958	Feed Specific	530	Insects swissprot	T1I770	tr|T1I770|T1I770_RHOPR	#N/A	Rhodnius prolixus (Triatomid bug)	#N/A	GTP binding [GO:0005525]	#N/A	Uncharacterized protein (Fragment)	NA
TR26018|c0_g1_i1	7.282e-05	0.00734249	Feed Specific	1286	Insects swissprot	E2C3H2	tr|E2C3H2|E2C3H2_HARSA	#N/A	Harpegnathos saltator (Jerdon's jumping ant)	#N/A	metal ion binding [GO:0046872]; peptidase activity [GO:0008233]	#N/A	Presequence protease, mitochondrial	NA
TR30816|c0_g1_i1	0.000111116	0.0104785	Feed Specific	1123	Insects swissprot	A0A0A9Y203	tr|A0A0A9Y203|A0A0A9Y203_LYGHE	#N/A	Lygus hesperus (Western plant bug)	#N/A	RNA binding [GO:0003723]	ribosome [GO:0005840]	50S ribosomal protein L1 (Fragment)	Transmembrane
TR35855|c0_g1_i1	6.42795e-13	2.24687e-09	Feed Specific	1175	Insects swissprot	J3JTM9	tr|J3JTM9|J3JTM9_DENPD	#N/A	Dendroctonus ponderosae (Mountain pine beetle)	#N/A	carbonate dehydratase activity [GO:0004089]; zinc ion binding [GO:0008270]	#N/A	Carbonic anhydrase (EC 4.2.1.1) (Carbonate dehydratase)	Nuclear Localization
TR31795|c0_g1_i1	0.000138334	0.0123985	Feed Specific	917	Insects swissprot	E1ZWT9	tr|E1ZWT9|E1ZWT9_CAMFO	#N/A	Camponotus floridanus (Florida carpenter ant)	#N/A	copper ion binding [GO:0005507]; oxidoreductase activity [GO:0016491]	#N/A	Laccase-4	NA
TR34776|c0_g1_i2	0.000217927	0.0172865	Feed Specific	699	Insects swissprot	A0A067QZP7	tr|A0A067QZP7|A0A067QZP7_ZOONE	#N/A	Zootermopsis nevadensis (Dampwood termite)	#N/A	molybdate ion transmembrane transporter activity [GO:0015098]	integral component of membrane [GO:0016021]	Major facilitator superfamily domain-containing protein 5	Transmembrane
TR34157|c0_g1_i2	0.000275853	0.0210839	Feed Specific	838	Insects swissprot	C7AQZ2	tr|C7AQZ2|C7AQZ2_BOMMO	#N/A	Bombyx mori (Silk moth)	#N/A	#N/A	#N/A	DnaJ-4 (Uncharacterized protein)	NA
TR31506|c0_g1_i1	0.000579915	0.0372624	Feed Specific	791	Insects swissprot	J9JSM5	tr|J9JSM5|J9JSM5_ACYPI	#N/A	Acyrthosiphon pisum (Pea aphid)	#N/A	calcium ion binding [GO:0005509]	#N/A	Uncharacterized protein	NA
TR23958|c0_g1_i1	0.00075231	0.0462971	Feed Specific	685	Insects swissprot	H9JRM8	tr|H9JRM8|H9JRM8_BOMMO	ko01100-Metabolic pathways ; ko00520-Amino sugar and nucleotide sugar metabolism ; ko00500-Starch and sucrose metabolism ; ko00040-Pentose and glucuronate interconversions ; ko00053-Ascorbate and aldarate metabolism	Bombyx mori (Silk moth)	#N/A	NAD binding [GO:0051287]; UDP-glucose 6-dehydrogenase activity [GO:0003979]	#N/A	UDP-glucose 6-dehydrogenase (EC 1.1.1.22)	NA
TR34793|c1_g1_i2	0.000579915	0.0372624	Feed Specific	377	Insects swissprot	W4WCE3	tr|W4WCE3|W4WCE3_ATTCE	#N/A	Atta cephalotes (Leafcutter ant)	#N/A	transporter activity [GO:0005215]	integral component of membrane [GO:0016021]	Uncharacterized protein	Nuclear localization, Transmembrane
TR28539|c0_g1_i1	0.00075231	0.0462971	Feed Specific	477	Insects swissprot	T1E7X3	tr|T1E7X3|T1E7X3_ANOAQ	#N/A	Anopheles aquasalis (Malaria mosquito)	#N/A	#N/A	#N/A	Putative cation transporter	Nuclear Localization
TR36117|c0_g5_i1	2.32228e-11	4.19868e-08	Feed Specific	621	Insects swissprot	E0V9N7	tr|E0V9N7|E0V9N7_PEDHC	ko04141-Protein processing in endoplasmic reticulum ; ko03040-Spliceosome ; ko04144-Endocytosis ; ko05169-Epstein-Barr virus infection ; ko04010-MAPK signaling pathway ; ko05164-Influenza A ; ko04915-Estrogen signaling pathway ; ko05162-Measles ; ko05145-Toxoplasmosis ; ko04612-Antigen processing and presentation ; ko05134-Legionellosis	Pediculus humanus subsp. corporis (Body louse)	#N/A	2-alkenal reductase [NAD(P)] activity [GO:0032440]; ATP binding [GO:0005524]	#N/A	Heat shock 70 kDa protein cognate, putative (EC 1.3.1.74)	Nuclear localization, Transmembrane
TR35233|c2_g3_i3	1.39174e-05	0.00192538	Feed Specific	309	Insects swissprot	U5EL12	tr|U5EL12|U5EL12_9DIPT	#N/A	Corethrella appendiculata	#N/A	#N/A	#N/A	Uncharacterized protein (Fragment)	Nuclear Localization
TR34793|c1_g2_i1	2.30987e-05	0.00286993	Feed Specific	653	Insects swissprot	A0A0A9W4X2	tr|A0A0A9W4X2|A0A0A9W4X2_LYGHE	#N/A	Lygus hesperus (Western plant bug)	#N/A	transporter activity [GO:0005215]	integral component of membrane [GO:0016021]	Aquaporin AQPcic (Uncharacterized protein)	Transmembrane
TR35546|c0_g1_i1	2.30987e-05	0.00286993	Feed Specific	475	Insects swissprot	A0A067RFS8	tr|A0A067RFS8|A0A067RFS8_ZOONE	#N/A	Zootermopsis nevadensis (Dampwood termite)	#N/A	oxidoreductase activity [GO:0016491]	#N/A	Retinol dehydrogenase 14	NA
TR35970|c0_g1_i2	0.000173148	0.0146664	Feed Specific	402	Insects swissprot	A0A023W0W1	tr|A0A023W0W1|A0A023W0W1_9CUCU	#N/A	Dastarcus helophoroides	#N/A	GTPase activity [GO:0003924]; GTP binding [GO:0005525]; translation elongation factor activity [GO:0003746]	#N/A	Elongation factor-1 alpha (Fragment)	Nuclear Localization
TR28464|c0_g1_i1	0.000173148	0.0146664	Feed Specific	1010	Insects swissprot	B4JXM0	tr|B4JXM0|B4JXM0_DROGR	#N/A	Drosophila grimshawi (Fruit fly) (Idiomyia grimshawi)	#N/A	#N/A	#N/A	GH17763	NA
TR29966|c0_g2_i1	0.000579915	0.0372624	Feed Specific	612	Insects swissprot	B8RJA8	tr|B8RJA8|B8RJA8_CULTA	#N/A	Culex tarsalis (Encephalitis mosquito)	#N/A	#N/A	integral component of membrane [GO:0016021]	Calcium-transporting ATPase sarcoplasmic/endoplasmic reticulum type (Fragment)	Transmembrane
TR35250|c0_g1_i1	6.70339e-08	2.5469e-05	Feed Specific	919	Insects swissprot	Q9NHW7	sp|Q9NHW7|AQP_AEDAE	#N/A	Aedes aegypti (Yellowfever mosquito) (Culex aegypti)	#N/A	transporter activity [GO:0005215]	integral component of membrane [GO:0016021]	Aquaporin AQPAe.a	Transmembrane
TR30123|c0_g1_i1	0.000351229	0.0255418	Feed Specific	691	Insects swissprot	A0A0C9R4J8	tr|A0A0C9R4J8|A0A0C9R4J8_9HYME	#N/A	Fopius arisanus	#N/A	ATP binding [GO:0005524]; metalloendopeptidase activity [GO:0004222]	#N/A	AFG3L2_1 protein	NA
TR26695|c0_g2_i1	3.72968e-06	0.000674327	Feed Specific	992	Insects swissprot	A0A034VKC8	tr|A0A034VKC8|A0A034VKC8_BACDO	#N/A	Bactrocera dorsalis (Oriental fruit fly) (Dacus dorsalis)	#N/A	#N/A	integral component of membrane [GO:0016021]	Solute carrier family 35 member E1-like protein	Transmembrane
TR34490|c0_g1_i1	3.2699e-06	0.000610133	Feed Specific	733	Insects swissprot	Q7Q5U3	tr|Q7Q5U3|Q7Q5U3_ANOGA	ko03008-Ribosome biogenesis in eukaryotes	Anopheles gambiae (African malaria mosquito)	#N/A	ATP binding [GO:0005524]	#N/A	AGAP006205-PA	NA
TR34267|c0_g1_i1	7.50148e-06	0.00119187	Feed Specific	667	Insects swissprot	E0VCY6	tr|E0VCY6|E0VCY6_PEDHC	#N/A	Pediculus humanus subsp. corporis (Body louse)	#N/A	FMN binding [GO:0010181]; iron ion binding [GO:0005506]; NADPH-hemoprotein reductase activity [GO:0003958]	endoplasmic reticulum membrane [GO:0005789]	NADPH--cytochrome P450 reductase (EC 1.6.2.4)	Transmembrane
TR27682|c0_g1_i1	7.282e-05	0.00734249	Feed Specific	419	Insects swissprot	D7GXS5	tr|D7GXS5|D7GXS5_TRICA	#N/A	Tribolium castaneum (Red flour beetle)	#N/A	#N/A	#N/A	Putative uncharacterized protein	Nuclear Localization
TR17561|c0_g1_i1	0.000173148	0.0146664	Feed Specific	768	Insects swissprot	W5JFL6	tr|W5JFL6|W5JFL6_ANODA	#N/A	Anopheles darlingi (Mosquito)	#N/A	NAD binding [GO:0051287]; oxidoreductase activity, acting on the CH-OH group of donors, NAD or NADP as acceptor [GO:0016616]	#N/A	Glyoxylate/hydroxypyruvate reductase (Uncharacterized protein)	NA
TR32843|c0_g1_i1	1.2326e-06	0.000271544	Feed Specific	1304	Insects swissprot	X1WLE7	tr|X1WLE7|X1WLE7_ACYPI	#N/A	Acyrthosiphon pisum (Pea aphid)	#N/A	oxidoreductase activity [GO:0016491]; zinc ion binding [GO:0008270]	#N/A	Uncharacterized protein	NA
TR36117|c0_g3_i1	8.70704e-06	0.00135067	Feed Specific	284	Insects swissprot	B8Y3Z0	tr|B8Y3Z0|B8Y3Z0_DROSL	#N/A	Drosophila silvestris (Fruit fly)	#N/A	ATP binding [GO:0005524]	#N/A	Heat shock protein cognate 4 (Fragment)	NA
TR35148|c1_g1_i1	2.76111e-05	0.00330526	Feed Specific	959	Insects swissprot	E9RH12	tr|E9RH12|E9RH12_9HEMI	#N/A	Nysius plebeius	#N/A	copper ion binding [GO:0005507]; oxidoreductase activity [GO:0016491]	#N/A	Laccase 2 (Fragment)	NA
TR38600|c0_g1_i1	5.93964e-05	0.00623919	Feed Specific	754	Insects swissprot	E2B9J0	tr|E2B9J0|E2B9J0_HARSA	ko04146-Peroxisome ; ko04212-Longevity regulating pathway - worm ; "ko00073-Cutin, suberine and wax biosynthesis"	Harpegnathos saltator (Jerdon's jumping ant)	#N/A	fatty-acyl-CoA reductase (alcohol-forming) activity [GO:0080019]	#N/A	Fatty acyl-CoA reductase 1	Nuclear Localization
TR35634|c0_g1_i1	0.000173148	0.0146664	Feed Specific	555	Insects swissprot	T1P7V5	tr|T1P7V5|T1P7V5_MUSDO	#N/A	Musca domestica (House fly)	#N/A	catalytic activity [GO:0003824]	#N/A	Glutamine synthetase	Nuclear Localization
TR35148|c1_g2_i1	0.000173148	0.0146664	Feed Specific	563	Insects swissprot	T1H1H3	tr|T1H1H3|T1H1H3_MEGSC	#N/A	Megaselia scalaris (Humpbacked fly) (Phora scalaris)	#N/A	copper ion binding [GO:0005507]; oxidoreductase activity [GO:0016491]	#N/A	Uncharacterized protein	NA
TR59563|c0_g1_i1	1.21967e-09	9.54473e-07	Feed Specific	632	Insects swissprot	A0A0A1XTB3	tr|A0A0A1XTB3|A0A0A1XTB3_BACCU	#N/A	Bactrocera cucurbitae (Melon fruit fly) (Dacus cucurbitae)	#N/A	#N/A	#N/A	Ripening-related protein 3	Transmembrane
TR31835|c0_g1_i1	1.89348e-08	8.63295e-06	Feed Specific	1534	Insects swissprot	J9K350	tr|J9K350|J9K350_ACYPI	#N/A	Acyrthosiphon pisum (Pea aphid)	#N/A	substrate-specific transmembrane transporter activity [GO:0022891]	integral component of membrane [GO:0016021]	Uncharacterized protein	NA
TR34487|c0_g3_i3	1.06657e-07	3.72817e-05	Feed Specific	569	Insects swissprot	B6A8G9	tr|B6A8G9|B6A8G9_HELAM	#N/A	Helicoverpa armigera (Cotton bollworm) (Heliothis armigera)	#N/A	#N/A	#N/A	CHK1 checkpoint-like protein (Fragment)	NA
TR35485|c1_g1_i1	2.07995e-07	6.49143e-05	Feed Specific	653	Insects swissprot	J9HSC0	tr|J9HSC0|J9HSC0_AEDAE	#N/A	Aedes aegypti (Yellowfever mosquito) (Culex aegypti)	#N/A	2 iron, 2 sulfur cluster binding [GO:0051537]; metal ion binding [GO:0046872]; ubiquinol-cytochrome-c reductase activity [GO:0008121]	mitochondrial inner membrane [GO:0005743]; respiratory chain [GO:0070469]	Cytochrome b-c1 complex subunit Rieske, mitochondrial (EC 1.10.2.2)	Nuclear localization, Transmembrane
TR25089|c0_g1_i1	3.72968e-06	0.000674327	Feed Specific	611	Insects swissprot	K7J6J0	tr|K7J6J0|K7J6J0_NASVI	#N/A	Nasonia vitripennis (Parasitic wasp)	#N/A	copper ion binding [GO:0005507]; oxidoreductase activity [GO:0016491]	#N/A	Uncharacterized protein	NA
TR44275|c0_g1_i1	5.62275e-06	0.000947948	Feed Specific	997	Insects swissprot	D2A6H8	tr|D2A6H8|D2A6H8_TRICA	#N/A	Tribolium castaneum (Red flour beetle)	#N/A	fatty-acyl-CoA reductase (alcohol-forming) activity [GO:0080019]	#N/A	Putative uncharacterized protein GLEAN_14982	Nuclear Localization
TR8703|c0_g1_i1	1.942e-05	0.00253922	Feed Specific	668	Insects swissprot	V5IAQ9	tr|V5IAQ9|V5IAQ9_ANOGL	#N/A	Anoplophora glabripennis (Asian longhorn beetle) (Anoplophora nobilis)	#N/A	transaminase activity [GO:0008483]	#N/A	Serine--pyruvate aminotransferase, mitochondrial (Fragment)	NA
TR32111|c0_g1_i1	4.86833e-05	0.00526301	Feed Specific	861	Insects swissprot	A0A088A573	tr|A0A088A573|A0A088A573_APIME	ko01100-Metabolic pathways ; ko01110-Biosynthesis of secondary metabolites ; ko01130-Biosynthesis of antibiotics ; ko01120-Microbial metabolism in diverse environments ; ko01200-Carbon metabolism ; ko04146-Peroxisome ; ko00630-Glyoxylate and dicarboxylate metabolism ; "ko00260-Glycine, serine and threonine metabolism" ; "ko00250-Alanine, aspartate and glutamate metabolism" ; ko00680-Methane metab…	Apis mellifera (Honeybee)	#N/A	alanine-glyoxylate transaminase activity [GO:0008453]; serine-pyruvate transaminase activity [GO:0004760]	#N/A	Serine--pyruvate aminotransferase (EC 2.6.1.44) (EC 2.6.1.51) (Alanine--glyoxylate aminotransferase)	NA
TR3707|c0_g1_i1	7.282e-05	0.00734249	Feed Specific	764	Insects swissprot	T1DJF1	tr|T1DJF1|T1DJF1_ANOAQ	#N/A	Anopheles aquasalis (Malaria mosquito)	#N/A	transporter activity [GO:0005215]	integral component of membrane [GO:0016021]	Putative aquaporin aqpan.g (Fragment)	SignalIP, Transmembrane
TR42465|c0_g1_i1	0.000173148	0.0146664	Feed Specific	753	Insects swissprot	B4R2K9	tr|B4R2K9|B4R2K9_DROSI	#N/A	Drosophila simulans (Fruit fly)	#N/A	oxidoreductase activity [GO:0016491]	#N/A	GD16445	NA
