# Supplementary material for: De Novo Transcriptome Profiling of Mustard Aphid (Lipaphis erysimi) and Differential Expression of Transcripts Associated with Feeding and Non-Feeding Conditions and Developmental Stages
Source: Insects. 2024 Sep 9;15(9):682. doi: 10.3390/insects15090682 (PMC11432475; doi:10.3390/insects15090682)
Supplement: Supplementary file 1 [file insects-15-00682-s001.zip › Table S13.xlsx]

## Sheet: Sheet1
			TableS13
Transcript_ID	log2FoldChange_Feed_Vs_Starved	log2FoldChange[NYMPH_Vs_Feed]	log2FoldChange[Nymph_Vs_Starved]	pval_Feed_Vs_Starved	pval_Nymph_Vs_Feed	pval_Nymph_vs_Starved	padj_Feed_Vs_Starved	padj_Nymph_Vs_Feed	padj_Nymph_vs_Starved	Expression_Type_Feed_Vs_Adult	Expression_Type_Nymph_Vs_Feed	Expression_Type_Nymph_vs_Starved	Transcript_Length	Blast Database	Uniprot_ID	Blast_Hit_ID	KEGG Pathway	Organism	Gene ontology (biological process)	Gene ontology (molecular function)	Gene ontology (cellular component)	Protein Name	Protein prediction
TR3200|c2_g3_i1	0.402601	-0.433969	0.0277424	0.322616	0.528051	0.950338	1	1	1	Baseline Expressed	Baseline Expressed	Baseline Expressed	1342	Insects swissprot	A9JSH5	tr|A9JSH5|A9JSH5_MYZPE	#N/A	Myzus persicae (Green peach aphid) (Aphis persicae)	regulation of catalytic activity [GO:0050790]	cysteine-type endopeptidase activity [GO:0004197]	#N/A	Cathepsin B	Signal IP
TR33879|c0_g1_i1	0.271385	-0.0148931	0.315602	0.484243	0.97972	0.466826	1	1	1	Baseline Expressed	Baseline Expressed	Baseline Expressed	1240	Insects swissprot	C4WU78	tr|C4WU78|C4WU78_ACYPI	#N/A	Acyrthosiphon pisum (Pea aphid)	#N/A	structural constituent of cuticle [GO:0042302]	#N/A	ACYPI009812 protein (Uncharacterized protein)	Signal IP
TR35520|c9_g5_i2	-1.44956	0.167215	-1.22324	0.000111672	0.750915	0.00477698	0.0120631	1	0.214915	Baseline Expressed	Baseline Expressed	Baseline Expressed	800	Insects swissprot	X1WJ59	tr|X1WJ59|X1WJ59_ACYPI	#N/A	Acyrthosiphon pisum (Pea aphid)	#N/A	structural constituent of cuticle [GO:0042302]	#N/A	Uncharacterized protein	Signal IP
TR41763|c0_g2_i1	0.169873	-2.05598	-1.827	0.653846	0.000370439	3.36818e-05	1	0.0267164	0.00476432	Baseline Expressed	Down Regulated	Baseline Expressed	4489	Insects swissprot	A7UL73	tr|A7UL73|A7UL73_9HEMI	#N/A	Lipaphis erysimi (mustard aphid)	#N/A	#N/A	#N/A	Chemosensory protein	Signal IP
TR34321|c1_g1_i1	0.405254	-0.443187	0.0211772	0.287472	0.46141	0.961517	1	1	1	Baseline Expressed	Baseline Expressed	Baseline Expressed	1186	Insects swissprot	Q64G01	tr|Q64G01|Q64G01_MYZPE	#N/A	Myzus persicae (Green peach aphid) (Aphis persicae)	regulation of catalytic activity [GO:0050790]	cysteine-type endopeptidase activity [GO:0004197]	#N/A	Cathepsin B-N	Signal IP
TR21800|c0_g1_i1	0.436029	-0.604695	-0.109556	0.25204	0.311571	0.797259	1	1	1	Baseline Expressed	Baseline Expressed	Baseline Expressed	966	Insects swissprot	J9JMX8	tr|J9JMX8|J9JMX8_ACYPI	ko03010-Ribosome	Acyrthosiphon pisum (Pea aphid)	translation [GO:0006412]	structural constituent of ribosome [GO:0003735]	ribosome [GO:0005840]	40S ribosomal protein S8	Signal IP
TR59186|c2_g1_i1	0.451664	-0.588069	-0.0772944	0.231102	0.31596	0.855766	1	1	1	Baseline Expressed	Baseline Expressed	Baseline Expressed	934	Insects swissprot	J9JJG2	tr|J9JJG2|J9JJG2_ACYPI	#N/A	Acyrthosiphon pisum (Pea aphid)	#N/A	#N/A	#N/A	Uncharacterized protein	Signal IP
TR1062|c2_g1_i1	0.602891	-0.683921	-0.0219204	0.112052	0.250128	0.958247	1	1	1	Baseline Expressed	Baseline Expressed	Baseline Expressed	812	Insects swissprot	C4WV58	tr|C4WV58|C4WV58_ACYPI	#N/A	Acyrthosiphon pisum (Pea aphid)	#N/A	#N/A	#N/A	ACYPI002011 protein (Uncharacterized protein)	Signal IP
TR21062|c0_g1_i1	0.344134	-0.237522	0.165722	0.356612	0.680984	0.699384	1	1	1	Baseline Expressed	Baseline Expressed	Baseline Expressed	3756	Insects swissprot	J9K309	tr|J9K309|J9K309_ACYPI	ko04141-Protein processing in endoplasmic reticulum ; ko03060-Protein export ; ko04918-Thyroid hormone synthesis ; ko05020-Prion diseases	Acyrthosiphon pisum (Pea aphid)	#N/A	ATP binding [GO:0005524]	#N/A	Uncharacterized protein	Signal IP
TR3527|c1_g2_i2	-0.757908	-0.408688	-1.10749	0.039099	0.434654	0.0106466	0.775173	1	0.389443	Baseline Expressed	Baseline Expressed	Baseline Expressed	977	Insects swissprot	C4WRQ9	tr|C4WRQ9|C4WRQ9_ACYPI	#N/A	Acyrthosiphon pisum (Pea aphid)	#N/A	structural constituent of cuticle [GO:0042302]	#N/A	Putative uncharacterized protein	Signal IP
TR7781|c0_g1_i1	-0.00213776	0.863116	0.920088	0.995357	0.136969	0.0329105	1	1	0.754237	Baseline Expressed	Baseline Expressed	Baseline Expressed	1838	Insects swissprot	J9KAK4	tr|J9KAK4|J9KAK4_ACYPI	#N/A	Acyrthosiphon pisum (Pea aphid)	#N/A	#N/A	#N/A	Uncharacterized protein	Signal IP
TR65138|c1_g1_i1	0.174989	-0.515399	-0.2813	0.631462	0.337989	0.512609	1	1	1	Baseline Expressed	Baseline Expressed	Baseline Expressed	1831	Insects swissprot	J9JMC2	tr|J9JMC2|J9JMC2_ACYPI	#N/A	Acyrthosiphon pisum (Pea aphid)	carbohydrate metabolic process [GO:0005975]; chitin catabolic process [GO:0006032]	chitinase activity [GO:0004568]	#N/A	Uncharacterized protein	Signal IP
TR30551|c0_g1_i1	0.103085	-2.392	-2.2298	0.776743	9.26624e-06	1.00735e-06	1	0.00142477	0.000321093	Baseline Expressed	Down Regulated	Down Regulated	1978	Insects swissprot	J9JRA8	tr|J9JRA8|J9JRA8_ACYPI	#N/A	Acyrthosiphon pisum (Pea aphid)	#N/A	#N/A	#N/A	Uncharacterized protein	Signal IP
TR3548|c1_g1_i1	-0.998462	0.494469	-0.444884	0.00610176	0.336096	0.303296	0.261499	1	1	Baseline Expressed	Baseline Expressed	Baseline Expressed	2083	Insects swissprot	J9JMM5	tr|J9JMM5|J9JMM5_ACYPI	#N/A	Acyrthosiphon pisum (Pea aphid)	#N/A	#N/A	#N/A	Uncharacterized protein	Signal IP
TR32327|c0_g1_i1	0.00834233	-0.292443	-0.224991	0.981686	0.580014	0.601065	1	1	1	Baseline Expressed	Baseline Expressed	Baseline Expressed	1861	Insects swissprot	C4WT00	tr|C4WT00|C4WT00_ACYPI	ko04978-Mineral absorption	Acyrthosiphon pisum (Pea aphid)	cellular iron ion homeostasis [GO:0006879]; iron ion transport [GO:0006826]	ferric iron binding [GO:0008199]; ferroxidase activity [GO:0004322]	cell [GO:0005623]	Ferritin (EC 1.16.3.1)	Signal IP
TR3548|c1_g1_i2	-0.987654	0.501438	-0.427106	0.00662866	0.328258	0.323517	0.278622	1	1	Baseline Expressed	Baseline Expressed	Baseline Expressed	2053	Insects swissprot	J9JMM5	tr|J9JMM5|J9JMM5_ACYPI	#N/A	Acyrthosiphon pisum (Pea aphid)	#N/A	#N/A	#N/A	Uncharacterized protein	Signal IP
TR34321|c4_g1_i2	0.33659	-0.339849	0.0558511	0.354523	0.525164	0.897814	1	1	1	Baseline Expressed	Baseline Expressed	Baseline Expressed	1149	Insects swissprot	A9JSH6	tr|A9JSH6|A9JSH6_MYZPE	#N/A	Myzus persicae (Green peach aphid) (Aphis persicae)	regulation of catalytic activity [GO:0050790]	cysteine-type endopeptidase activity [GO:0004197]	#N/A	Cathepsin B	Signal IP
TR30484|c0_g1_i1	-0.784606	-0.159086	-0.884582	0.0303758	0.751687	0.0436321	0.697593	1	0.863265	Baseline Expressed	Baseline Expressed	Baseline Expressed	1431	Insects swissprot	J9JM39	tr|J9JM39|J9JM39_ACYPI	#N/A	Acyrthosiphon pisum (Pea aphid)	#N/A	structural constituent of cuticle [GO:0042302]	#N/A	Uncharacterized protein	Signal IP
TR4411|c0_g2_i1	-0.115612	0.611251	0.554749	0.749167	0.25669	0.197413	1	1	1	Baseline Expressed	Baseline Expressed	Baseline Expressed	2326	Insects swissprot	X1WJA2	tr|X1WJA2|X1WJA2_ACYPI	#N/A	Acyrthosiphon pisum (Pea aphid)	carbohydrate metabolic process [GO:0005975]	catalytic activity [GO:0003824]; cation binding [GO:0043169]	#N/A	Uncharacterized protein	Signal IP
TR29648|c0_g1_i1	0.0540685	-0.343575	-0.230397	0.88129	0.512291	0.593748	1	1	1	Baseline Expressed	Baseline Expressed	Baseline Expressed	2027	Insects swissprot	J9K9Y0	tr|J9K9Y0|J9K9Y0_ACYPI	ko04141-Protein processing in endoplasmic reticulum	Acyrthosiphon pisum (Pea aphid)	cell redox homeostasis [GO:0045454]	protein disulfide isomerase activity [GO:0003756]	endoplasmic reticulum [GO:0005783]	Protein disulfide-isomerase (EC 5.3.4.1)	Signal IP
TR20805|c0_g1_i1	0.273208	-0.355477	-0.0231585	0.450927	0.501147	0.956405	1	1	1	Baseline Expressed	Baseline Expressed	Baseline Expressed	2328	Insects swissprot	J9JYS8	tr|J9JYS8|J9JYS8_ACYPI	ko04141-Protein processing in endoplasmic reticulum ; ko04612-Antigen processing and presentation	Acyrthosiphon pisum (Pea aphid)	cell redox homeostasis [GO:0045454]	protein disulfide isomerase activity [GO:0003756]	endoplasmic reticulum [GO:0005783]	Protein disulfide-isomerase (EC 5.3.4.1)	Signal IP
TR32343|c0_g1_i1	-0.0332302	0.176529	0.202409	0.926696	0.738724	0.640052	1	1	1	Baseline Expressed	Baseline Expressed	Baseline Expressed	3073	Insects swissprot	B0WYF3	tr|B0WYF3|B0WYF3_CULQU	ko01100-Metabolic pathways ; ko01120-Microbial metabolism in diverse environments ; ko01200-Carbon metabolism ; ko00620-Pyruvate metabolism ; ko00710-Carbon fixation in photosynthetic organisms	Culex quinquefasciatus (Southern house mosquito) (Culex pungens)	malate metabolic process [GO:0006108]	malate dehydrogenase (decarboxylating) (NAD+) activity [GO:0004471]; metal ion binding [GO:0046872]; NAD binding [GO:0051287]	#N/A	Malic enzyme	Signal IP
TR30156|c0_g1_i1	-0.102297	-0.347888	-0.391075	0.776824	0.499852	0.368647	1	1	1	Baseline Expressed	Baseline Expressed	Baseline Expressed	1883	Insects swissprot	J9JK02	tr|J9JK02|J9JK02_ACYPI	#N/A	Acyrthosiphon pisum (Pea aphid)	#N/A	#N/A	#N/A	Uncharacterized protein	Signal IP
TR17369|c0_g2_i1	-1.7013	0.538919	-1.10327	4.04448e-06	0.277357	0.012848	0.000798238	1	0.431554	Baseline Expressed	Baseline Expressed	Baseline Expressed	577	Insects swissprot	J9JN36	tr|J9JN36|J9JN36_ACYPI	#N/A	Acyrthosiphon pisum (Pea aphid)	#N/A	structural constituent of cuticle [GO:0042302]	#N/A	Uncharacterized protein	Signal IP
TR3157|c0_g1_i1	0.234248	-0.409014	-0.115656	0.517035	0.434258	0.78913	1	1	1	Baseline Expressed	Baseline Expressed	Baseline Expressed	1370	Insects swissprot	J9JXM6	tr|J9JXM6|J9JXM6_ACYPI	#N/A	Acyrthosiphon pisum (Pea aphid)	#N/A	#N/A	#N/A	Uncharacterized protein	Signal IP
TR30812|c1_g1_i3	-0.27528	0.0353931	-0.180777	0.444848	0.94649	0.677049	1	1	1	Baseline Expressed	Baseline Expressed	Baseline Expressed	2481	Insects swissprot	B3MW58	tr|B3MW58|B3MW58_DROAN	ko01100-Metabolic pathways ; ko01110-Biosynthesis of secondary metabolites ; ko01130-Biosynthesis of antibiotics ; ko01120-Microbial metabolism in diverse environments ; ko01200-Carbon metabolism ; ko04910-Insulin signaling pathway ; ko04066-HIF-1 signaling pathway ; ko00520-Amino sugar and nucleotide sugar metabolism ; ko00010-Glycolysis / Gluconeogenesis ; ko05230-Central carbon metabolism in c…	Drosophila ananassae (Fruit fly)	cellular glucose homeostasis [GO:0001678]; glycolytic process [GO:0006096]	ATP binding [GO:0005524]; glucose binding [GO:0005536]; hexokinase activity [GO:0004396]	cell [GO:0005623]	Hexokinase (EC 2.7.1.1)	Signal IP
TR33167|c0_g4_i1	-0.268628	-0.139311	-0.348828	0.455884	0.783946	0.423694	1	1	1	Baseline Expressed	Baseline Expressed	Baseline Expressed	2149	Insects swissprot	J9K4V6	tr|J9K4V6|J9K4V6_ACYPI	#N/A	Acyrthosiphon pisum (Pea aphid)	chitin metabolic process [GO:0006030]	chitin binding [GO:0008061]	extracellular region [GO:0005576]	Uncharacterized protein	Signal IP
TR1103|c0_g1_i1	0.0625677	-0.264172	-0.142494	0.862294	0.609461	0.742423	1	1	1	Baseline Expressed	Baseline Expressed	Baseline Expressed	1674	Insects swissprot	J9JY19	tr|J9JY19|J9JY19_ACYPI	#N/A	Acyrthosiphon pisum (Pea aphid)	#N/A	#N/A	#N/A	Uncharacterized protein	Signal IP
TR21110|c1_g1_i1	-0.493061	-5.91891	-6.35286	0.171472	7.91909e-23	6.60121e-30	1	1.03803e-18	7.16185e-25	Baseline Expressed	Down Regulated	Down Regulated	646	Insects swissprot	C4WRP1	tr|C4WRP1|C4WRP1_ACYPI	#N/A	Acyrthosiphon pisum (Pea aphid)	#N/A	#N/A	#N/A	ACYPI007459 protein (Uncharacterized protein)	Signal IP
TR25931|c0_g2_i1	0.421587	-0.700499	-0.219802	0.244024	0.180953	0.613719	1	1	1	Baseline Expressed	Baseline Expressed	Baseline Expressed	4703	Insects swissprot	J9JJ46	tr|J9JJ46|J9JJ46_ACYPI	#N/A	Acyrthosiphon pisum (Pea aphid)	#N/A	#N/A	extracellular space [GO:0005615]	Uncharacterized protein	Signal IP
TR20796|c0_g1_i1	0.310911	0.106324	0.476345	0.389388	0.84228	0.271775	1	1	1	Baseline Expressed	Baseline Expressed	Baseline Expressed	1233	Insects swissprot	C4WYF9	tr|C4WYF9|C4WYF9_ACYPI	#N/A	Acyrthosiphon pisum (Pea aphid)	#N/A	#N/A	#N/A	ACYPI005249 protein (Uncharacterized protein)	Signal IP
TR65164|c1_g1_i1	0.710697	-0.370976	0.398831	0.0506262	0.48616	0.35856	0.84725	1	1	Baseline Expressed	Baseline Expressed	Baseline Expressed	1362	Insects swissprot	C4WTJ3	tr|C4WTJ3|C4WTJ3_ACYPI	#N/A	Acyrthosiphon pisum (Pea aphid)	#N/A	#N/A	#N/A	ACYPI008569 protein	Signal IP
TR26304|c0_g1_i1	-0.0201989	0.208788	0.247699	0.955281	0.688542	0.569485	1	1	1	Baseline Expressed	Baseline Expressed	Baseline Expressed	6103	Insects swissprot	J9K9U8	tr|J9K9U8|J9K9U8_ACYPI	#N/A	Acyrthosiphon pisum (Pea aphid)	sphingolipid metabolic process [GO:0006665]	#N/A	lysosome [GO:0005764]	Uncharacterized protein	Signal IP
TR33167|c0_g3_i1	-0.0975222	-0.2747	-0.313112	0.786294	0.588293	0.475084	1	1	1	Baseline Expressed	Baseline Expressed	Baseline Expressed	5645	Insects swissprot	J9JZU4	tr|J9JZU4|J9JZU4_ACYPI	ko04141-Protein processing in endoplasmic reticulum ; ko05169-Epstein-Barr virus infection ; ko04010-MAPK signaling pathway ; ko05164-Influenza A ; ko04722-Neurotrophin signaling pathway ; ko04012-ErbB signaling pathway ; ko04912-GnRH signaling pathway ; ko04660-T cell receptor signaling pathway ; ko04620-Toll-like receptor signaling pathway ; ko04664-Fc epsilon RI signaling pathway ; ko04668-TNF…	Acyrthosiphon pisum (Pea aphid)	#N/A	ATP binding [GO:0005524]; protein kinase activity [GO:0004672]	#N/A	Uncharacterized protein	Signal IP
TR53578|c0_g1_i1	-0.192824	-0.208539	-0.342252	0.591864	0.679832	0.435322	1	1	1	Baseline Expressed	Baseline Expressed	Baseline Expressed	1049	Insects swissprot	B7TVG9	tr|B7TVG9|B7TVG9_MYZPE	#N/A	Myzus persicae (Green peach aphid) (Aphis persicae)	#N/A	#N/A	#N/A	Putative chemosensory protein CSP5	Signal IP
TR26304|c0_g1_i3	0.0442969	0.133727	0.237134	0.902037	0.797214	0.586979	1	1	1	Baseline Expressed	Baseline Expressed	Baseline Expressed	4335	Insects swissprot	D6WA77	tr|D6WA77|D6WA77_TRICA	ko04142-Lysosome	Tribolium castaneum (Red flour beetle)	sphingolipid metabolic process [GO:0006665]	#N/A	lysosome [GO:0005764]	Putative uncharacterized protein	Signal IP
TR60724|c2_g1_i1	-0.138742	-1.00122	-1.08085	0.699633	0.0477891	0.0158047	1	0.852272	0.495219	Baseline Expressed	Baseline Expressed	Baseline Expressed	2172	Insects swissprot	J9JV25	tr|J9JV25|J9JV25_ACYPI	#N/A	Acyrthosiphon pisum (Pea aphid)	#N/A	substrate-specific transmembrane transporter activity [GO:0022891]	integral component of membrane [GO:0016021]	Uncharacterized protein	Signal IP
TR69233|c1_g1_i1	0.0793787	-0.592368	-0.45388	0.825379	0.244874	0.30303	1	1	1	Baseline Expressed	Baseline Expressed	Baseline Expressed	2954	Insects swissprot	X5CYU0	tr|X5CYU0|X5CYU0_APHGO	#N/A	Aphis gossypii (Cotton aphid)	#N/A	#N/A	#N/A	Juvenile hormone binding protein-like	Signal IP
TR21222|c0_g1_i1	-0.176508	-1.74209	-1.85948	0.623372	0.000624272	5.71843e-05	1	0.0398683	0.007101	Baseline Expressed	Baseline Expressed	Baseline Expressed	2086	Insects swissprot	J9JLA3	tr|J9JLA3|J9JLA3_ACYPI	#N/A	Acyrthosiphon pisum (Pea aphid)	#N/A	#N/A	#N/A	Uncharacterized protein	Signal IP
TR29433|c0_g1_i1	0.0820893	0.209719	0.350918	0.819396	0.685148	0.422469	1	1	1	Baseline Expressed	Baseline Expressed	Baseline Expressed	2746	Insects swissprot	X1WI58	tr|X1WI58|X1WI58_ACYPI	#N/A	Acyrthosiphon pisum (Pea aphid)	carbohydrate metabolic process [GO:0005975]; chitin metabolic process [GO:0006030]	chitin binding [GO:0008061]; hydrolase activity, acting on carbon-nitrogen (but not peptide) bonds [GO:0016810]	extracellular region [GO:0005576]	Uncharacterized protein	Signal IP
TR30771|c1_g1_i1	-0.0326776	-0.368056	-0.341623	0.927578	0.46532	0.439287	1	1	1	Baseline Expressed	Baseline Expressed	Baseline Expressed	1127	Insects swissprot	J9JNA6	tr|J9JNA6|J9JNA6_ACYPI	#N/A	Acyrthosiphon pisum (Pea aphid)	#N/A	#N/A	#N/A	Uncharacterized protein	Signal IP
TR757|c0_g1_i1	-1.35438	0.285358	-1.00991	0.000216837	0.563462	0.0248506	0.0210032	1	0.663069	Baseline Expressed	Baseline Expressed	Baseline Expressed	550	Insects swissprot	X1XTT1	tr|X1XTT1|X1XTT1_ACYPI	#N/A	Acyrthosiphon pisum (Pea aphid)	#N/A	structural constituent of cuticle [GO:0042302]	#N/A	Uncharacterized protein	Signal IP
TR41779|c0_g1_i1	0.149268	-0.0336467	0.174731	0.677968	0.946148	0.691354	1	1	1	Baseline Expressed	Baseline Expressed	Baseline Expressed	1421	Insects swissprot	J9K1Z8	tr|J9K1Z8|J9K1Z8_ACYPI	#N/A	Acyrthosiphon pisum (Pea aphid)	#N/A	#N/A	#N/A	Uncharacterized protein	Signal IP
TR41708|c0_g1_i1	0.460241	0.490743	1.01009	0.201521	0.353286	0.0208554	1	1	0.606024	Baseline Expressed	Baseline Expressed	Baseline Expressed	1860	Insects swissprot	J9JSN7	tr|J9JSN7|J9JSN7_ACYPI	ko04142-Lysosome ; ko04612-Antigen processing and presentation	Acyrthosiphon pisum (Pea aphid)	#N/A	peptidase activity [GO:0008233]	#N/A	Uncharacterized protein	Signal IP
TR4714|c2_g1_i3	-0.36424	-0.211267	-0.516397	0.311312	0.670458	0.246248	1	1	1	Baseline Expressed	Baseline Expressed	Baseline Expressed	2121	Insects swissprot	J9JLS2	tr|J9JLS2|J9JLS2_ACYPI	#N/A	Acyrthosiphon pisum (Pea aphid)	#N/A	#N/A	#N/A	Uncharacterized protein	Signal IP
TR25521|c0_g1_i1	0.057829	0.426358	0.543297	0.872155	0.406994	0.215671	1	1	1	Baseline Expressed	Baseline Expressed	Baseline Expressed	902	Insects swissprot	J9JTJ3	tr|J9JTJ3|J9JTJ3_ACYPI	#N/A	Acyrthosiphon pisum (Pea aphid)	#N/A	structural constituent of cuticle [GO:0042302]	#N/A	Uncharacterized protein	Signal IP
TR4714|c2_g1_i4	-0.321753	-0.218695	-0.481338	0.371014	0.659666	0.279982	1	1	1	Baseline Expressed	Baseline Expressed	Baseline Expressed	3359	Insects swissprot	J9JLS2	tr|J9JLS2|J9JLS2_ACYPI	#N/A	Acyrthosiphon pisum (Pea aphid)	#N/A	#N/A	#N/A	Uncharacterized protein	Signal IP
TR20845|c0_g1_i1	-0.0898153	-0.0193579	-0.0500631	0.802641	0.96792	0.909092	1	1	1	Baseline Expressed	Baseline Expressed	Baseline Expressed	1705	Insects swissprot	J9K2I1	tr|J9K2I1|J9K2I1_ACYPI	ko05205-Proteoglycans in cancer ; ko04142-Lysosome ; ko04145-Phagosome ; ko05323-Rheumatoid arthritis ; ko04612-Antigen processing and presentation	Acyrthosiphon pisum (Pea aphid)	#N/A	cysteine-type peptidase activity [GO:0008234]	#N/A	Uncharacterized protein	Signal IP
TR28884|c0_g1_i1	-0.0746388	-0.572779	-0.588308	0.83547	0.251595	0.189034	1	1	1	Baseline Expressed	Baseline Expressed	Baseline Expressed	2644	Insects swissprot	J9L3L8	tr|J9L3L8|J9L3L8_ACYPI	#N/A	Acyrthosiphon pisum (Pea aphid)	#N/A	#N/A	#N/A	Uncharacterized protein	Signal IP
TR4714|c2_g1_i2	-0.357519	-0.231763	-0.530172	0.320522	0.639738	0.236022	1	1	1	Baseline Expressed	Baseline Expressed	Baseline Expressed	2241	Insects swissprot	J9JLS2	tr|J9JLS2|J9JLS2_ACYPI	#N/A	Acyrthosiphon pisum (Pea aphid)	#N/A	#N/A	#N/A	Uncharacterized protein	Signal IP
TR4714|c2_g1_i1	-0.311509	-0.239792	-0.492191	0.386653	0.628264	0.271515	1	1	1	Baseline Expressed	Baseline Expressed	Baseline Expressed	3479	Insects swissprot	J9JLS2	tr|J9JLS2|J9JLS2_ACYPI	#N/A	Acyrthosiphon pisum (Pea aphid)	#N/A	#N/A	#N/A	Uncharacterized protein	Signal IP
TR30418|c0_g1_i1	-0.00134763	-0.206331	-0.148568	0.997073	0.678588	0.738426	1	1	1	Baseline Expressed	Baseline Expressed	Baseline Expressed	2382	Insects swissprot	J9JNW2	tr|J9JNW2|J9JNW2_ACYPI	#N/A	Acyrthosiphon pisum (Pea aphid)	carbohydrate metabolic process [GO:0005975]; chitin metabolic process [GO:0006030]	chitin binding [GO:0008061]; hydrolase activity, acting on carbon-nitrogen (but not peptide) bonds [GO:0016810]	extracellular region [GO:0005576]	Uncharacterized protein	Signal IP
TR30550|c3_g1_i1	1.20946	-0.323762	0.944809	0.00092721	0.538616	0.0321268	0.0640494	1	0.740185	Baseline Expressed	Baseline Expressed	Baseline Expressed	884	NA	NA	NA	NA	NA	NA	NA	NA	NA	Signal IP
TR17378|c0_g1_i1	0.604641	0.0416822	0.705434	0.0935315	0.936876	0.110197	1	1	1	Baseline Expressed	Baseline Expressed	Baseline Expressed	3115	Insects swissprot	J9KAD3	tr|J9KAD3|J9KAD3_ACYPI	ko04141-Protein processing in endoplasmic reticulum ; ko05200-Pathways in cancer ; ko04151-PI3K-Akt signaling pathway ; ko04915-Estrogen signaling pathway ; ko05215-Prostate cancer ; ko04918-Thyroid hormone synthesis ; ko04621-NOD-like receptor signaling pathway ; ko04626-Plant-pathogen interaction	Acyrthosiphon pisum (Pea aphid)	protein folding [GO:0006457]; response to stress [GO:0006950]	ATP binding [GO:0005524]	#N/A	Uncharacterized protein	Signal IP
TR9915|c0_g1_i1	-0.362123	-1.3633	-1.66631	0.315068	0.00640259	0.000372809	1	0.239103	0.0305364	Baseline Expressed	Baseline Expressed	Baseline Expressed	1440	Insects swissprot	C4WY05	tr|C4WY05|C4WY05_ACYPI	#N/A	Acyrthosiphon pisum (Pea aphid)	#N/A	#N/A	#N/A	ACYPI000418 protein (Uncharacterized protein)	Signal IP
TR21211|c0_g1_i1	-0.511561	0.706506	0.254055	0.156861	0.158133	0.568416	1	1	1	Baseline Expressed	Baseline Expressed	Baseline Expressed	1842	Insects swissprot	J9JLE0	tr|J9JLE0|J9JLE0_ACYPI	#N/A	Acyrthosiphon pisum (Pea aphid)	#N/A	#N/A	#N/A	Uncharacterized protein	Signal IP
TR30306|c1_g2_i1	0.0567878	0.0997187	0.215617	0.874577	0.843729	0.629003	1	1	1	Baseline Expressed	Baseline Expressed	Baseline Expressed	1621	Insects swissprot	J9JJQ4	tr|J9JJQ4|J9JJQ4_ACYPI	#N/A	Acyrthosiphon pisum (Pea aphid)	#N/A	#N/A	#N/A	Uncharacterized protein	Signal IP
TR53577|c0_g2_i1	0.0544955	-0.224208	-0.110603	0.879627	0.651759	0.804287	1	1	1	Baseline Expressed	Baseline Expressed	Baseline Expressed	1256	Insects swissprot	J9K1Q8	tr|J9K1Q8|J9K1Q8_ACYPI	#N/A	Acyrthosiphon pisum (Pea aphid)	#N/A	#N/A	#N/A	Uncharacterized protein	Signal IP
TR36028|c0_g1_i1	0.294517	-0.215809	0.137818	0.412971	0.666113	0.758602	1	1	1	Baseline Expressed	Baseline Expressed	Baseline Expressed	2835	Insects swissprot	X1WV13	tr|X1WV13|X1WV13_ACYPI	#N/A	Acyrthosiphon pisum (Pea aphid)	protein folding [GO:0006457]	ATP binding [GO:0005524]	cytoplasm [GO:0005737]	Uncharacterized protein	Signal IP
TR3764|c0_g1_i1	-0.59697	1.39804	0.86018	0.0994752	0.00621152	0.0522838	1	0.233632	0.969563	Baseline Expressed	Baseline Expressed	Baseline Expressed	1983	Insects swissprot	J9K979	tr|J9K979|J9K979_ACYPI	#N/A	Acyrthosiphon pisum (Pea aphid)	#N/A	structural constituent of cuticle [GO:0042302]	#N/A	Uncharacterized protein	Signal IP
TR3505|c2_g2_i1	-0.241021	-0.50069	-0.682601	0.504143	0.310235	0.134917	1	1	1	Baseline Expressed	Baseline Expressed	Baseline Expressed	1530	Insects swissprot	A0A0A9W8W2	tr|A0A0A9W8W2|A0A0A9W8W2_LYGHE	#N/A	Lygus hesperus (Western plant bug)	#N/A	#N/A	#N/A	Protein yellow	Signal IP
TR33167|c0_g1_i1	-0.303881	-0.0679609	-0.312732	0.400121	0.889226	0.488929	1	1	1	Baseline Expressed	Baseline Expressed	Baseline Expressed	1023	Insects swissprot	J9K4V6	tr|J9K4V6|J9K4V6_ACYPI	#N/A	Acyrthosiphon pisum (Pea aphid)	chitin metabolic process [GO:0006030]	chitin binding [GO:0008061]	extracellular region [GO:0005576]	Uncharacterized protein	Signal IP
TR60654|c0_g1_i1	-0.363493	0.124203	-0.18018	0.314621	0.802871	0.688906	1	1	1	Baseline Expressed	Baseline Expressed	Baseline Expressed	3019	Insects swissprot	J9JR61	tr|J9JR61|J9JR61_ACYPI	#N/A	Acyrthosiphon pisum (Pea aphid)	#N/A	structural constituent of cuticle [GO:0042302]	#N/A	Uncharacterized protein	Signal IP
TR8945|c0_g1_i1	0.128302	-0.192967	-0.00555512	0.72159	0.69715	0.98925	1	1	1	Baseline Expressed	Baseline Expressed	Baseline Expressed	1145	Insects swissprot	C4WYC1	tr|C4WYC1|C4WYC1_ACYPI	#N/A	Acyrthosiphon pisum (Pea aphid)	#N/A	#N/A	#N/A	ACYPI007406 protein	Signal IP
TR20951|c0_g1_i1	0.050495	-0.554664	-0.445059	0.888619	0.262696	0.327976	1	1	1	Baseline Expressed	Baseline Expressed	Baseline Expressed	1836	Insects swissprot	J9K094	tr|J9K094|J9K094_ACYPI	#N/A	Acyrthosiphon pisum (Pea aphid)	#N/A	odorant binding [GO:0005549]	#N/A	Uncharacterized protein	Signal IP
TR65201|c0_g1_i1	0.37407	0.771623	1.2048	0.299241	0.132806	0.00680521	1	1	0.275389	Baseline Expressed	Baseline Expressed	Baseline Expressed	609	Insects swissprot	X1X8I6	tr|X1X8I6|X1X8I6_ACYPI	#N/A	Acyrthosiphon pisum (Pea aphid)	#N/A	#N/A	#N/A	Uncharacterized protein	Signal IP
TR30156|c0_g2_i1	-0.10558	-0.254803	-0.301274	0.770036	0.604822	0.507231	1	1	1	Baseline Expressed	Baseline Expressed	Baseline Expressed	764	Insects swissprot	J9JK02	tr|J9JK02|J9JK02_ACYPI	#N/A	Acyrthosiphon pisum (Pea aphid)	#N/A	#N/A	#N/A	Uncharacterized protein	Signal IP
TR4097|c2_g1_i1	-0.0911532	-0.631849	-0.663893	0.801024	0.200503	0.150064	1	1	1	Baseline Expressed	Baseline Expressed	Baseline Expressed	3530	Insects swissprot	J9JL57	tr|J9JL57|J9JL57_ACYPI	ko04142-Lysosome ; ko00511-Other glycan degradation	Acyrthosiphon pisum (Pea aphid)	mannose metabolic process [GO:0006013]	alpha-mannosidase activity [GO:0004559]; carbohydrate binding [GO:0030246]; zinc ion binding [GO:0008270]	#N/A	Alpha-mannosidase (EC 3.2.1.-)	Signal IP
TR19367|c0_g1_i1	0.0974818	-0.925408	-0.768816	0.787213	0.0621722	0.0967731	1	0.947621	1	Baseline Expressed	Baseline Expressed	Baseline Expressed	1943	Insects swissprot	J9K224	tr|J9K224|J9K224_ACYPI	#N/A	Acyrthosiphon pisum (Pea aphid)	#N/A	#N/A	#N/A	Uncharacterized protein	Signal IP
TR33829|c0_g1_i1	-0.0257127	0.114772	0.14817	0.943369	0.81803	0.744233	1	1	1	Baseline Expressed	Baseline Expressed	Baseline Expressed	6323	Insects swissprot	J9JMX3	tr|J9JMX3|J9JMX3_ACYPI	#N/A	Acyrthosiphon pisum (Pea aphid)	chitin metabolic process [GO:0006030]	chitin binding [GO:0008061]; scavenger receptor activity [GO:0005044]; serine-type endopeptidase activity [GO:0004252]	extracellular region [GO:0005576]; membrane [GO:0016020]	Uncharacterized protein	Signal IP
TR28897|c0_g1_i2	0.0495384	0.364833	0.473481	0.891007	0.464682	0.293227	1	1	1	Baseline Expressed	Baseline Expressed	Baseline Expressed	10794	Insects swissprot	J9K191	tr|J9K191|J9K191_ACYPI	#N/A	Acyrthosiphon pisum (Pea aphid)	#N/A	ATP binding [GO:0005524]	#N/A	Uncharacterized protein	Signal IP
TR4007|c3_g1_i1	-0.453754	0.734335	0.339691	0.212253	0.139225	0.452217	1	1	1	Baseline Expressed	Baseline Expressed	Baseline Expressed	2931	Insects swissprot	J9JXF2	tr|J9JXF2|J9JXF2_ACYPI	#N/A	Acyrthosiphon pisum (Pea aphid)	#N/A	copper ion binding [GO:0005507]; oxidoreductase activity [GO:0016491]	#N/A	Uncharacterized protein	Signal IP
TR33533|c0_g1_i1	-0.093346	0.0165473	-0.0176886	0.79655	0.974692	0.968083	1	1	1	Baseline Expressed	Baseline Expressed	Baseline Expressed	4944	Insects swissprot	J9K3I1	tr|J9K3I1|J9K3I1_ACYPI	#N/A	Acyrthosiphon pisum (Pea aphid)	#N/A	nucleic acid binding [GO:0003676]; zinc ion binding [GO:0008270]	#N/A	Uncharacterized protein	Signal IP
TR23799|c0_g1_i1	-0.238665	0.463059	0.283504	0.51052	0.350463	0.531412	1	1	1	Baseline Expressed	Baseline Expressed	Baseline Expressed	3732	Insects swissprot	J9K0Y5	tr|J9K0Y5|J9K0Y5_ACYPI	ko01100-Metabolic pathways ; ko00520-Amino sugar and nucleotide sugar metabolism	Acyrthosiphon pisum (Pea aphid)	carbohydrate metabolic process [GO:0005975]; chitin catabolic process [GO:0006032]	chitinase activity [GO:0004568]; chitin binding [GO:0008061]	extracellular region [GO:0005576]	Uncharacterized protein	Signal IP
TR3446|c0_g1_i2	0.300105	-0.662406	-0.303191	0.405919	0.181516	0.507615	1	1	1	Baseline Expressed	Baseline Expressed	Baseline Expressed	3105	Insects swissprot	J9JK65	tr|J9JK65|J9JK65_ACYPI	#N/A	Acyrthosiphon pisum (Pea aphid)	#N/A	#N/A	#N/A	Uncharacterized protein	Signal IP
TR30214|c3_g1_i1	-0.659589	0.629141	0.0286628	0.0713464	0.202988	0.950777	0.994376	1	1	Baseline Expressed	Baseline Expressed	Baseline Expressed	1321	Insects swissprot	J9JWZ3	tr|J9JWZ3|J9JWZ3_ACYPI	#N/A	Acyrthosiphon pisum (Pea aphid)	#N/A	#N/A	#N/A	Uncharacterized protein	Signal IP
TR11346|c0_g1_i1	0.111752	-0.857154	-0.686292	0.7573	0.0835698	0.13885	1	1	1	Baseline Expressed	Baseline Expressed	Baseline Expressed	3185	Insects swissprot	J9JNC4	tr|J9JNC4|J9JNC4_ACYPI	#N/A	Acyrthosiphon pisum (Pea aphid)	#N/A	#N/A	#N/A	Uncharacterized protein	Signal IP
TR3446|c0_g1_i1	0.29758	-0.648886	-0.292197	0.410119	0.190267	0.523622	1	1	1	Baseline Expressed	Baseline Expressed	Baseline Expressed	3079	Insects swissprot	J9JK65	tr|J9JK65|J9JK65_ACYPI	#N/A	Acyrthosiphon pisum (Pea aphid)	#N/A	#N/A	#N/A	Uncharacterized protein	Signal IP
TR34165|c0_g1_i1	-0.101772	-0.596664	-0.639325	0.779102	0.226147	0.168514	1	1	1	Baseline Expressed	Baseline Expressed	Baseline Expressed	3624	Insects swissprot	J9KMV4	tr|J9KMV4|J9KMV4_ACYPI	#N/A	Acyrthosiphon pisum (Pea aphid)	#N/A	#N/A	#N/A	Uncharacterized protein	Signal IP
TR33879|c5_g1_i1	-0.280741	-0.0758706	-0.297502	0.440164	0.876157	0.517125	1	1	1	Baseline Expressed	Baseline Expressed	Baseline Expressed	2706	Insects swissprot	Q86LH8	tr|Q86LH8|Q86LH8_9HEMI	#N/A	Sitobion avenae (English grain aphid)	signal transduction [GO:0007165]	#N/A	#N/A	Heterotrimeric guanine nucleotide-binding protein beta subunit	Signal IP
TR612|c0_g2_i1	0.233138	0.248303	0.540551	0.519408	0.618605	0.232629	1	1	1	Baseline Expressed	Baseline Expressed	Baseline Expressed	1142	Insects swissprot	J9JRF2	tr|J9JRF2|J9JRF2_ACYPI	#N/A	Acyrthosiphon pisum (Pea aphid)	#N/A	#N/A	#N/A	Uncharacterized protein	Signal IP
TR19213|c0_g1_i1	0.126132	-0.0856929	0.0995488	0.727654	0.86097	0.828272	1	1	1	Baseline Expressed	Baseline Expressed	Baseline Expressed	1200	Insects swissprot	J9K423	tr|J9K423|J9K423_ACYPI	#N/A	Acyrthosiphon pisum (Pea aphid)	#N/A	#N/A	#N/A	Uncharacterized protein	Signal IP
TR29845|c0_g1_i1	0.196377	0.518108	0.773595	0.587496	0.300203	0.0865521	1	1	1	Baseline Expressed	Baseline Expressed	Baseline Expressed	2186	Insects swissprot	J9JRF8	tr|J9JRF8|J9JRF8_ACYPI	ko04142-Lysosome ; ko00603-Glycosphingolipid biosynthesis - globo series	Acyrthosiphon pisum (Pea aphid)	carbohydrate metabolic process [GO:0005975]	hydrolase activity, hydrolyzing O-glycosyl compounds [GO:0004553]	#N/A	Uncharacterized protein	Signal IP
TR12513|c0_g1_i1	0.127861	-0.496012	-0.309041	0.724189	0.314355	0.502268	1	1	1	Baseline Expressed	Baseline Expressed	Baseline Expressed	2164	Insects swissprot	J9JNM2	tr|J9JNM2|J9JNM2_ACYPI	#N/A	Acyrthosiphon pisum (Pea aphid)	#N/A	#N/A	#N/A	Uncharacterized protein	Signal IP
TR19374|c0_g1_i1	-0.180254	-1.11411	-1.23526	0.620307	0.0252235	0.00945401	1	0.604442	0.351265	Baseline Expressed	Baseline Expressed	Baseline Expressed	2468	Insects swissprot	J9JWD9	tr|J9JWD9|J9JWD9_ACYPI	ko04977-Vitamin digestion and absorption	Acyrthosiphon pisum (Pea aphid)	cobalamin transport [GO:0015889]	cobalamin binding [GO:0031419]	#N/A	Uncharacterized protein	Signal IP
TR33491|c0_g1_i1	-0.649645	0.131596	-0.458939	0.0771093	0.790646	0.322462	1	1	1	Baseline Expressed	Baseline Expressed	Baseline Expressed	3391	Insects swissprot	J9JZ29	tr|J9JZ29|J9JZ29_ACYPI	#N/A	Acyrthosiphon pisum (Pea aphid)	response to oxidative stress [GO:0006979]	heme binding [GO:0020037]; peroxidase activity [GO:0004601]	#N/A	Uncharacterized protein	Signal IP
TR35139|c0_g1_i1	0.718098	-0.543596	0.233612	0.0474641	0.275152	0.609621	0.837484	1	1	Baseline Expressed	Baseline Expressed	Baseline Expressed	554	Insects swissprot	J9LY39	tr|J9LY39|J9LY39_ACYPI	#N/A	Acyrthosiphon pisum (Pea aphid)	#N/A	#N/A	#N/A	Uncharacterized protein	Signal IP
TR3653|c0_g2_i1	0.0321211	0.0456873	0.136918	0.929586	0.92761	0.765643	1	1	1	Baseline Expressed	Baseline Expressed	Baseline Expressed	9733	Insects swissprot	J9JJE6	tr|J9JJE6|J9JJE6_ACYPI	ko01100-Metabolic pathways ; ko04910-Insulin signaling pathway ; ko04152-AMPK signaling pathway ; ko01212-Fatty acid metabolism ; ko00061-Fatty acid biosynthesis	Acyrthosiphon pisum (Pea aphid)	oxidation-reduction process [GO:0055114]	transferase activity [GO:0016740]	#N/A	Uncharacterized protein	Signal IP
TR34477|c2_g1_i1	0.0687763	-0.375381	-0.247495	0.849771	0.445435	0.591263	1	1	1	Baseline Expressed	Baseline Expressed	Baseline Expressed	3861	Insects swissprot	J9JTP4	tr|J9JTP4|J9JTP4_ACYPI	#N/A	Acyrthosiphon pisum (Pea aphid)	#N/A	iron ion binding [GO:0005506]; L-ascorbic acid binding [GO:0031418]; oxidoreductase activity, acting on paired donors, with incorporation or reduction of molecular oxygen [GO:0016705]	#N/A	Uncharacterized protein	Signal IP
TR19208|c0_g1_i1	-0.565217	-0.625165	-1.13127	0.123483	0.207136	0.0172576	1	1	0.52461	Baseline Expressed	Baseline Expressed	Baseline Expressed	3211	Insects swissprot	J9K488	tr|J9K488|J9K488_ACYPI	#N/A	Acyrthosiphon pisum (Pea aphid)	#N/A	#N/A	#N/A	Uncharacterized protein	Signal IP
TR41730|c1_g1_i1	-0.311587	0.270034	0.0175569	0.393796	0.584401	0.970572	1	1	1	Baseline Expressed	Baseline Expressed	Baseline Expressed	2034	Insects swissprot	J9JXU7	tr|J9JXU7|J9JXU7_ACYPI	#N/A	Acyrthosiphon pisum (Pea aphid)	#N/A	calcium ion binding [GO:0005509]; enzyme regulator activity [GO:0030234]	#N/A	Uncharacterized protein	Signal IP
TR34477|c2_g1_i2	0.0608465	-0.33225	-0.212293	0.867199	0.498993	0.645909	1	1	1	Baseline Expressed	Baseline Expressed	Baseline Expressed	4176	Insects swissprot	J9JTP4	tr|J9JTP4|J9JTP4_ACYPI	#N/A	Acyrthosiphon pisum (Pea aphid)	#N/A	iron ion binding [GO:0005506]; L-ascorbic acid binding [GO:0031418]; oxidoreductase activity, acting on paired donors, with incorporation or reduction of molecular oxygen [GO:0016705]	#N/A	Uncharacterized protein	Signal IP
TR34477|c2_g1_i3	0.0579245	-0.333824	-0.216789	0.873551	0.496948	0.639099	1	1	1	Baseline Expressed	Baseline Expressed	Baseline Expressed	4058	Insects swissprot	J9JTP4	tr|J9JTP4|J9JTP4_ACYPI	#N/A	Acyrthosiphon pisum (Pea aphid)	#N/A	iron ion binding [GO:0005506]; L-ascorbic acid binding [GO:0031418]; oxidoreductase activity, acting on paired donors, with incorporation or reduction of molecular oxygen [GO:0016705]	#N/A	Uncharacterized protein	Signal IP
TR4208|c1_g1_i1	-0.512933	0.0577583	-0.396064	0.162728	0.908058	0.394507	1	1	1	Baseline Expressed	Baseline Expressed	Baseline Expressed	5435	Insects swissprot	J9JTA2	tr|J9JTA2|J9JTA2_ACYPI	#N/A	Acyrthosiphon pisum (Pea aphid)	small GTPase mediated signal transduction [GO:0007264]	guanyl-nucleotide exchange factor activity [GO:0005085]	intracellular [GO:0005622]	Uncharacterized protein	Signal IP
TR27440|c0_g1_i1	-0.107983	0.500711	0.451839	0.767136	0.311675	0.322672	1	1	1	Baseline Expressed	Baseline Expressed	Baseline Expressed	771	Insects swissprot	A9JSH4	tr|A9JSH4|A9JSH4_MYZPE	#N/A	Myzus persicae (Green peach aphid) (Aphis persicae)	regulation of catalytic activity [GO:0050790]	cysteine-type endopeptidase activity [GO:0004197]	#N/A	Cathepsin B	Signal IP
TR34860|c6_g1_i1	0.0344465	-0.495882	-0.402326	0.924744	0.313781	0.388092	1	1	1	Baseline Expressed	Baseline Expressed	Baseline Expressed	4707	Insects swissprot	J9K452	tr|J9K452|J9K452_ACYPI	ko05016-Huntington's disease	Acyrthosiphon pisum (Pea aphid)	#N/A	#N/A	#N/A	Uncharacterized protein	Signal IP
TR4866|c0_g1_i2	-0.248563	-0.487107	-0.67656	0.496999	0.323028	0.150577	1	1	1	Baseline Expressed	Baseline Expressed	Baseline Expressed	3553	Insects swissprot	J9JWX9	tr|J9JWX9|J9JWX9_ACYPI	#N/A	Acyrthosiphon pisum (Pea aphid)	#N/A	#N/A	#N/A	Uncharacterized protein	Signal IP
TR8294|c0_g1_i1	-0.512464	0.101652	-0.351703	0.164108	0.837918	0.45052	1	1	1	Baseline Expressed	Baseline Expressed	Baseline Expressed	5123	Insects swissprot	J9JR65	tr|J9JR65|J9JR65_ACYPI	#N/A	Acyrthosiphon pisum (Pea aphid)	#N/A	zinc ion binding [GO:0008270]	#N/A	Uncharacterized protein	Signal IP
TR886|c0_g1_i1	-0.012438	-0.385937	-0.339265	0.97291	0.432406	0.466514	1	1	1	Baseline Expressed	Baseline Expressed	Baseline Expressed	2061	Insects swissprot	J9JS80	tr|J9JS80|J9JS80_ACYPI	#N/A	Acyrthosiphon pisum (Pea aphid)	#N/A	pigment binding [GO:0031409]	extracellular region [GO:0005576]	Uncharacterized protein	Signal IP
TR4853|c0_g1_i1	-0.00647614	-0.300052	-0.247418	0.985954	0.541134	0.59443	1	1	1	Baseline Expressed	Baseline Expressed	Baseline Expressed	2393	Insects swissprot	J9K4F1	tr|J9K4F1|J9K4F1_ACYPI	#N/A	Acyrthosiphon pisum (Pea aphid)	#N/A	cysteine-type peptidase activity [GO:0008234]	#N/A	Uncharacterized protein	Signal IP
TR12777|c0_g1_i1	0.00497424	0.035746	0.0998303	0.989243	0.943527	0.829879	1	1	1	Baseline Expressed	Baseline Expressed	Baseline Expressed	3649	Insects swissprot	J9JVG8	tr|J9JVG8|J9JVG8_ACYPI	ko01100-Metabolic pathways ; ko01110-Biosynthesis of secondary metabolites ; ko00230-Purine metabolism ; ko00983-Drug metabolism - other enzymes	Acyrthosiphon pisum (Pea aphid)	GMP biosynthetic process [GO:0006177]	IMP dehydrogenase activity [GO:0003938]; metal ion binding [GO:0046872]	#N/A	RuleBase:RU003928}.	Signal IP
TR30214|c1_g1_i1	0.135412	-0.263206	-0.0686847	0.710216	0.59185	0.881411	1	1	1	Baseline Expressed	Baseline Expressed	Baseline Expressed	4043	Insects swissprot	J9JZ16	tr|J9JZ16|J9JZ16_ACYPI	#N/A	Acyrthosiphon pisum (Pea aphid)	intracellular protein transport [GO:0006886]; vesicle-mediated transport [GO:0016192]	structural molecule activity [GO:0005198]	COPI vesicle coat [GO:0030126]	Coatomer subunit beta (Beta-coat protein)	Signal IP
TR19308|c0_g1_i1	0.309166	0.0273814	0.395658	0.395386	0.9572	0.389341	1	1	1	Baseline Expressed	Baseline Expressed	Baseline Expressed	2233	Insects swissprot	J9JKD6	tr|J9JKD6|J9JKD6_ACYPI	#N/A	Acyrthosiphon pisum (Pea aphid)	#N/A	hydrolase activity [GO:0016787]	#N/A	Carboxylic ester hydrolase (EC 3.1.1.-)	Signal IP
TR25002|c0_g1_i2	-0.219326	-0.374362	-0.534579	0.54964	0.44686	0.255516	1	1	1	Baseline Expressed	Baseline Expressed	Baseline Expressed	2166	Insects swissprot	J9K608	tr|J9K608|J9K608_ACYPI	#N/A	Acyrthosiphon pisum (Pea aphid)	#N/A	serine-type endopeptidase activity [GO:0004252]	#N/A	Uncharacterized protein	Signal IP
TR1235|c0_g2_i1	0.0128898	-0.452652	-0.380652	0.971957	0.357612	0.415828	1	1	1	Baseline Expressed	Baseline Expressed	Baseline Expressed	2313	Insects swissprot	J9K2T2	tr|J9K2T2|J9K2T2_ACYPI	ko01100-Metabolic pathways ; ko00330-Arginine and proline metabolism	Acyrthosiphon pisum (Pea aphid)	#N/A	iron ion binding [GO:0005506]; L-ascorbic acid binding [GO:0031418]; oxidoreductase activity, acting on single donors with incorporation of molecular oxygen, incorporation of two atoms of oxygen [GO:0016702]; procollagen-proline 4-dioxygenase activity [GO:0004656]	endoplasmic reticulum [GO:0005783]	Uncharacterized protein	Signal IP
TR16325|c0_g1_i1	0.352501	-1.27238	-0.860772	0.332585	0.0107502	0.0703115	1	0.337721	1	Baseline Expressed	Baseline Expressed	Baseline Expressed	1561	Insects swissprot	C4WRY0	tr|C4WRY0|C4WRY0_ACYPI	#N/A	Acyrthosiphon pisum (Pea aphid)	#N/A	#N/A	#N/A	ACYPI38480 protein (Uncharacterized protein)	Signal IP
TR35320|c0_g1_i1	-0.92239	0.307941	-0.555339	0.0135124	0.535762	0.238056	0.440477	1	1	Baseline Expressed	Baseline Expressed	Baseline Expressed	3521	Insects swissprot	J9KAG5	tr|J9KAG5|J9KAG5_ACYPI	#N/A	Acyrthosiphon pisum (Pea aphid)	#N/A	transferase activity, transferring acyl groups other than amino-acyl groups [GO:0016747]	#N/A	Uncharacterized protein	Signal IP
TR3428|c0_g1_i2	0.201325	0.442523	0.702958	0.580812	0.372154	0.124586	1	1	1	Baseline Expressed	Baseline Expressed	Baseline Expressed	4378	Insects swissprot	J9K704	tr|J9K704|J9K704_ACYPI	ko05010-Alzheimer's disease	Acyrthosiphon pisum (Pea aphid)	#N/A	metal ion binding [GO:0046872]; metalloendopeptidase activity [GO:0004222]	#N/A	Uncharacterized protein	Signal IP
TR65156|c0_g2_i1	0.178148	-0.999904	-0.762645	0.625355	0.043932	0.1084	1	0.803433	1	Baseline Expressed	Baseline Expressed	Baseline Expressed	1510	Insects swissprot	J9K964	tr|J9K964|J9K964_ACYPI	ko04151-PI3K-Akt signaling pathway ; ko04510-Focal adhesion ; ko04145-Phagosome ; ko04512-ECM-receptor interaction ; ko05144-Malaria	Acyrthosiphon pisum (Pea aphid)	cell adhesion [GO:0007155]; regulation of cell growth [GO:0001558]	calcium ion binding [GO:0005509]	extracellular region [GO:0005576]	Uncharacterized protein	Signal IP
TR19192|c0_g4_i1	-0.38099	0.838223	0.516343	0.301249	0.0904601	0.261535	1	1	1	Baseline Expressed	Baseline Expressed	Baseline Expressed	468	NA	NA	NA	NA	NA	NA	NA	NA	NA	Signal IP
TR31182|c0_g2_i1	-0.35105	0.213348	-0.0785918	0.340959	0.666009	0.865282	1	1	1	Baseline Expressed	Baseline Expressed	Baseline Expressed	6052	Insects swissprot	A0A0A9X6R6	tr|A0A0A9X6R6|A0A0A9X6R6_LYGHE	#N/A	Lygus hesperus (Western plant bug)	#N/A	ATP binding [GO:0005524]; protein kinase activity [GO:0004672]	#N/A	Glycogen synthase kinase-3 beta (Uncharacterized protein)	Signal IP
TR25002|c0_g1_i1	-0.22905	-0.381852	-0.551792	0.533586	0.438488	0.243355	1	1	1	Baseline Expressed	Baseline Expressed	Baseline Expressed	2103	Insects swissprot	J9K608	tr|J9K608|J9K608_ACYPI	#N/A	Acyrthosiphon pisum (Pea aphid)	#N/A	serine-type endopeptidase activity [GO:0004252]	#N/A	Uncharacterized protein	Signal IP
TR31425|c1_g1_i1	-0.462857	0.928095	0.524348	0.210975	0.0610731	0.255304	1	0.939781	1	Baseline Expressed	Baseline Expressed	Baseline Expressed	3179	Insects swissprot	M9NE36	tr|M9NE36|M9NE36_DROME	#N/A	Drosophila melanogaster (Fruit fly)	carbohydrate metabolic process [GO:0005975]; chitin catabolic process [GO:0006032]	chitinase activity [GO:0004568]; chitin binding [GO:0008061]; hydrolase activity, acting on carbon-nitrogen (but not peptide) bonds [GO:0016810]	extracellular region [GO:0005576]	Chitin deacetylase-like 5, isoform H (EC 3.5.-.-)	Signal IP
TR17366|c0_g1_i1	0.129158	0.683139	0.871407	0.72409	0.168778	0.0572058	1	1	1	Baseline Expressed	Baseline Expressed	Baseline Expressed	2228	Insects swissprot	A0A0F6PCE6	tr|A0A0F6PCE6|A0A0F6PCE6_9HEMI	#N/A	Phylloxera sp. HZ-2015	#N/A	calcium ion binding [GO:0005509]; pyrophosphatase activity [GO:0016462]	#N/A	Apyrase	Signal IP
TR25099|c0_g1_i1	0.276936	-2.5025	-2.16646	0.448525	1.47236e-06	1.82479e-05	1	0.000319003	0.00291142	Baseline Expressed	Down Regulated	Down Regulated	837	Insects swissprot	C4WVB8	tr|C4WVB8|C4WVB8_ACYPI	#N/A	Acyrthosiphon pisum (Pea aphid)	#N/A	#N/A	#N/A	ACYPI005203 protein (Uncharacterized protein)	Signal IP
TR35402|c0_g2_i4	-0.396724	-0.324067	-0.661681	0.283677	0.511994	0.164632	1	1	1	Baseline Expressed	Baseline Expressed	Baseline Expressed	7123	Insects swissprot	J9LIV2	tr|J9LIV2|J9LIV2_ACYPI	#N/A	Acyrthosiphon pisum (Pea aphid)	intracellular protein transport [GO:0006886]	metal ion binding [GO:0046872]	intracellular [GO:0005622]	Uncharacterized protein	Signal IP
TR28897|c0_g1_i1	0.0208784	0.490094	0.570082	0.954744	0.321172	0.216759	1	1	1	Baseline Expressed	Baseline Expressed	Baseline Expressed	7957	Insects swissprot	J9K191	tr|J9K191|J9K191_ACYPI	#N/A	Acyrthosiphon pisum (Pea aphid)	#N/A	ATP binding [GO:0005524]	#N/A	Uncharacterized protein	Signal IP
TR34257|c0_g2_i2	-0.719472	0.34641	-0.313951	0.0540618	0.485252	0.504695	0.879383	1	1	Baseline Expressed	Baseline Expressed	Baseline Expressed	4219	Insects swissprot	B0WC46	sp|B0WC46|TRET1_CULQU	#N/A	Culex quinquefasciatus (Southern house mosquito) (Culex pungens)	trehalose transport [GO:0015771]	trehalose transmembrane transporter activity [GO:0015574]	integral component of membrane [GO:0016021]; plasma membrane [GO:0005886]	Facilitated trehalose transporter Tret1	Signal IP
TR30236|c1_g1_i1	0.778624	-0.801842	0.0358921	0.0330132	0.105526	0.939988	0.706827	1	1	Baseline Expressed	Baseline Expressed	Baseline Expressed	627	Insects swissprot	X1XB63	tr|X1XB63|X1XB63_ACYPI	#N/A	Acyrthosiphon pisum (Pea aphid)	#N/A	#N/A	#N/A	Uncharacterized protein	Signal IP
TR30429|c0_g1_i1	0.349476	-0.43475	-0.0261635	0.339809	0.376806	0.954654	1	1	1	Baseline Expressed	Baseline Expressed	Baseline Expressed	2258	Insects swissprot	J9JPI1	tr|J9JPI1|J9JPI1_ACYPI	#N/A	Acyrthosiphon pisum (Pea aphid)	attachment of GPI anchor to protein [GO:0016255]	GPI-anchor transamidase activity [GO:0003923]; peptidase activity [GO:0008233]	GPI-anchor transamidase complex [GO:0042765]	Uncharacterized protein	Signal IP
TR35775|c0_g1_i4	0.233394	-0.312119	-0.0196149	0.524466	0.525065	0.965774	1	1	1	Baseline Expressed	Baseline Expressed	Baseline Expressed	4215	Insects swissprot	J9JNF0	tr|J9JNF0|J9JNF0_ACYPI	ko01130-Biosynthesis of antibiotics ; ko00900-Terpenoid backbone biosynthesis	Acyrthosiphon pisum (Pea aphid)	prenylcysteine catabolic process [GO:0030328]	prenylcysteine oxidase activity [GO:0001735]	#N/A	Uncharacterized protein	Signal IP
TR21154|c0_g1_i2	-0.648746	0.580283	-0.00935311	0.0828427	0.241522	0.983213	1	1	1	Baseline Expressed	Baseline Expressed	Baseline Expressed	5233	Insects swissprot	J9KEB7	tr|J9KEB7|J9KEB7_ACYPI	#N/A	Acyrthosiphon pisum (Pea aphid)	#N/A	#N/A	#N/A	Uncharacterized protein	Signal IP
TR19205|c0_g2_i1	-0.418625	-0.362989	-0.722504	0.259953	0.464265	0.131933	1	1	1	Baseline Expressed	Baseline Expressed	Baseline Expressed	1589	Insects swissprot	X1XE35	tr|X1XE35|X1XE35_ACYPI	#N/A	Acyrthosiphon pisum (Pea aphid)	#N/A	structural constituent of cuticle [GO:0042302]	#N/A	Uncharacterized protein	Signal IP
TR25629|c1_g1_i1	0.0088855	-0.233944	-0.165949	0.980882	0.633671	0.724024	1	1	1	Baseline Expressed	Baseline Expressed	Baseline Expressed	2369	Insects swissprot	A0A0A9W0V8	tr|A0A0A9W0V8|A0A0A9W0V8_LYGHE	#N/A	Lygus hesperus (Western plant bug)	#N/A	#N/A	#N/A	Actin-interacting protein 1 (Fragment)	Signal IP
TR19347|c0_g1_i1	0.64885	-0.592794	0.115166	0.0760314	0.229585	0.806846	1	1	1	Baseline Expressed	Baseline Expressed	Baseline Expressed	2397	Insects swissprot	J9KA92	tr|J9KA92|J9KA92_ACYPI	#N/A	Acyrthosiphon pisum (Pea aphid)	chromatin assembly or disassembly [GO:0006333]	#N/A	nucleus [GO:0005634]	Uncharacterized protein	Signal IP
TR3505|c2_g1_i1	-0.123322	-0.477135	-0.541346	0.738658	0.334451	0.256838	1	1	1	Baseline Expressed	Baseline Expressed	Baseline Expressed	1773	Insects swissprot	J9K3P4	tr|J9K3P4|J9K3P4_ACYPI	#N/A	Acyrthosiphon pisum (Pea aphid)	#N/A	#N/A	#N/A	Uncharacterized protein	Signal IP
TR34205|c1_g1_i2	-0.149553	0.305419	0.214976	0.685959	0.536105	0.646582	1	1	1	Baseline Expressed	Baseline Expressed	Baseline Expressed	2139	Insects swissprot	J9M839	tr|J9M839|J9M839_ACYPI	#N/A	Acyrthosiphon pisum (Pea aphid)	#N/A	#N/A	#N/A	Uncharacterized protein	Signal IP
TR31182|c0_g2_i2	-0.37704	0.264699	-0.0532304	0.310597	0.592841	0.909112	1	1	1	Baseline Expressed	Baseline Expressed	Baseline Expressed	4884	Insects swissprot	A0A0A9X6R6	tr|A0A0A9X6R6|A0A0A9X6R6_LYGHE	#N/A	Lygus hesperus (Western plant bug)	#N/A	ATP binding [GO:0005524]; protein kinase activity [GO:0004672]	#N/A	Glycogen synthase kinase-3 beta (Uncharacterized protein)	Signal IP
TR988|c0_g1_i1	-0.0985777	-0.420902	-0.460369	0.78972	0.39388	0.333828	1	1	1	Baseline Expressed	Baseline Expressed	Baseline Expressed	1302	Insects swissprot	J9K7N7	tr|J9K7N7|J9K7N7_ACYPI	ko04141-Protein processing in endoplasmic reticulum	Acyrthosiphon pisum (Pea aphid)	cell redox homeostasis [GO:0045454]	isomerase activity [GO:0016853]	cell [GO:0005623]	Uncharacterized protein	Signal IP
TR35775|c0_g1_i2	0.24664	-0.318169	-0.0124188	0.501931	0.517133	0.978062	1	1	1	Baseline Expressed	Baseline Expressed	Baseline Expressed	3754	Insects swissprot	J9JNF0	tr|J9JNF0|J9JNF0_ACYPI	ko01130-Biosynthesis of antibiotics ; ko00900-Terpenoid backbone biosynthesis	Acyrthosiphon pisum (Pea aphid)	prenylcysteine catabolic process [GO:0030328]	prenylcysteine oxidase activity [GO:0001735]	#N/A	Uncharacterized protein	Signal IP
TR25632|c0_g1_i1	0.170233	-0.255254	-0.0259107	0.643608	0.603007	0.955253	1	1	1	Baseline Expressed	Baseline Expressed	Baseline Expressed	4270	Insects swissprot	J9K6R3	tr|J9K6R3|J9K6R3_ACYPI	#N/A	Acyrthosiphon pisum (Pea aphid)	intracellular signal transduction [GO:0035556]	ATP binding [GO:0005524]; protein serine/threonine kinase activity [GO:0004674]	intracellular [GO:0005622]	Uncharacterized protein	Signal IP
TR32092|c0_g1_i1	-0.700994	0.800841	0.158957	0.0621318	0.1066	0.735563	0.936242	1	1	Baseline Expressed	Baseline Expressed	Baseline Expressed	2710	Insects swissprot	J9JKB2	tr|J9JKB2|J9JKB2_ACYPI	#N/A	Acyrthosiphon pisum (Pea aphid)	#N/A	transferase activity, transferring acyl groups other than amino-acyl groups [GO:0016747]	#N/A	Uncharacterized protein	Signal IP
TR32127|c0_g1_i1	-0.461495	-1.2484	-1.65078	0.216361	0.0145844	0.000955512	1	0.418778	0.0630272	Baseline Expressed	Baseline Expressed	Baseline Expressed	5671	Insects swissprot	J9JXT7	tr|J9JXT7|J9JXT7_ACYPI	ko04151-PI3K-Akt signaling pathway ; ko04510-Focal adhesion ; ko04611-Platelet activation ; ko04933-AGE-RAGE signaling pathway in diabetic complications ; ko05146-Amoebiasis ; ko04974-Protein digestion and absorption ; ko04512-ECM-receptor interaction	Acyrthosiphon pisum (Pea aphid)	#N/A	extracellular matrix structural constituent [GO:0005201]	collagen trimer [GO:0005581]; proteinaceous extracellular matrix [GO:0005578]	Uncharacterized protein	Signal IP
TR15212|c0_g1_i1	-0.130965	-0.238155	-0.31001	0.724002	0.628707	0.514512	1	1	1	Baseline Expressed	Baseline Expressed	Baseline Expressed	1085	Insects swissprot	J9K501	tr|J9K501|J9K501_ACYPI	#N/A	Acyrthosiphon pisum (Pea aphid)	chitin metabolic process [GO:0006030]	chitin binding [GO:0008061]	extracellular region [GO:0005576]	Uncharacterized protein	Signal IP
TR4820|c0_g1_i1	0.259366	0.156974	0.47545	0.481994	0.750976	0.310175	1	1	1	Baseline Expressed	Baseline Expressed	Baseline Expressed	4778	Insects swissprot	J9JMG8	tr|J9JMG8|J9JMG8_ACYPI	#N/A	Acyrthosiphon pisum (Pea aphid)	response to oxidative stress [GO:0006979]	heme binding [GO:0020037]; peroxidase activity [GO:0004601]	#N/A	Uncharacterized protein	Signal IP
TR3582|c0_g1_i1	0.565326	0.104548	0.728985	0.123969	0.833372	0.117612	1	1	1	Baseline Expressed	Baseline Expressed	Baseline Expressed	4863	Insects swissprot	W5JLW0	tr|W5JLW0|W5JLW0_ANODA	#N/A	Anopheles darlingi (Mosquito)	#N/A	ATP binding [GO:0005524]	#N/A	Uncharacterized protein	Signal IP
TR34253|c0_g1_i1	-0.44069	0.526738	0.145158	0.239742	0.287584	0.759364	1	1	1	Baseline Expressed	Baseline Expressed	Baseline Expressed	3300	Insects swissprot	J9JXD2	tr|J9JXD2|J9JXD2_ACYPI	#N/A	Acyrthosiphon pisum (Pea aphid)	#N/A	transferase activity, transferring acyl groups other than amino-acyl groups [GO:0016747]	#N/A	Uncharacterized protein	Signal IP
TR31577|c0_g1_i1	-0.0794487	0.0636862	0.0433475	0.830805	0.898652	0.928147	1	1	1	Baseline Expressed	Baseline Expressed	Baseline Expressed	2447	Insects swissprot	J9JJZ2	tr|J9JJZ2|J9JJZ2_ACYPI	#N/A	Acyrthosiphon pisum (Pea aphid)	#N/A	#N/A	#N/A	Uncharacterized protein	Signal IP
TR3227|c0_g1_i1	0.0235983	-0.349826	-0.267117	0.949399	0.478103	0.575476	1	1	1	Baseline Expressed	Baseline Expressed	Baseline Expressed	4154	Insects swissprot	J9K5F8	tr|J9K5F8|J9K5F8_ACYPI	#N/A	Acyrthosiphon pisum (Pea aphid)	carbohydrate metabolic process [GO:0005975]; sphingolipid metabolic process [GO:0006665]	glucosylceramidase activity [GO:0004348]	#N/A	Glucosylceramidase (EC 3.2.1.45)	Signal IP
TR22115|c0_g1_i1	0.0930431	-0.562139	-0.409986	0.801687	0.2558	0.392582	1	1	1	Baseline Expressed	Baseline Expressed	Baseline Expressed	2295	Insects swissprot	J9JZY1	tr|J9JZY1|J9JZY1_ACYPI	#N/A	Acyrthosiphon pisum (Pea aphid)	chitin metabolic process [GO:0006030]	chitin binding [GO:0008061]	extracellular region [GO:0005576]	Uncharacterized protein	Signal IP
TR27170|c0_g1_i1	-0.246846	0.123882	-0.0638542	0.508366	0.803422	0.892201	1	1	1	Baseline Expressed	Baseline Expressed	Baseline Expressed	3634	Insects swissprot	J9JUL8	tr|J9JUL8|J9JUL8_ACYPI	#N/A	Acyrthosiphon pisum (Pea aphid)	#N/A	#N/A	#N/A	Uncharacterized protein	Signal IP
TR33279|c0_g1_i1	0.127338	-0.294502	-0.108053	0.730941	0.54941	0.819536	1	1	1	Baseline Expressed	Baseline Expressed	Baseline Expressed	4485	Insects swissprot	J9K584	tr|J9K584|J9K584_ACYPI	#N/A	Acyrthosiphon pisum (Pea aphid)	#N/A	#N/A	#N/A	Uncharacterized protein	Signal IP
TR10358|c0_g1_i1	0.650528	-0.613879	0.0957592	0.077101	0.213106	0.840972	1	1	1	Baseline Expressed	Baseline Expressed	Baseline Expressed	817	Insects swissprot	J9LH33	tr|J9LH33|J9LH33_ACYPI	#N/A	Acyrthosiphon pisum (Pea aphid)	#N/A	#N/A	#N/A	Uncharacterized protein	Signal IP
TR20801|c0_g1_i1	-0.678854	0.0963312	-0.523412	0.073144	0.848982	0.278303	0.994376	1	1	Baseline Expressed	Baseline Expressed	Baseline Expressed	993	Insects swissprot	J9L1V2	tr|J9L1V2|J9L1V2_ACYPI	#N/A	Acyrthosiphon pisum (Pea aphid)	#N/A	#N/A	#N/A	Uncharacterized protein	Signal IP
TR33233|c0_g1_i1	-0.348994	-0.179169	-0.469054	0.352184	0.717747	0.330508	1	1	1	Baseline Expressed	Baseline Expressed	Baseline Expressed	4211	Insects swissprot	J9K826	tr|J9K826|J9K826_ACYPI	#N/A	Acyrthosiphon pisum (Pea aphid)	cellular response to oxidative stress [GO:0034599]; positive regulation of transcription from RNA polymerase II promoter [GO:0045944]; transcription, DNA-templated [GO:0006351]	sequence-specific DNA binding [GO:0043565]; transcription factor activity, sequence-specific DNA binding [GO:0003700]	nucleus [GO:0005634]	Uncharacterized protein	Signal IP
TR41972|c0_g1_i1	-0.217302	0.566127	0.407935	0.561144	0.252067	0.386678	1	1	1	Baseline Expressed	Baseline Expressed	Baseline Expressed	855	Insects swissprot	J9JSQ7	tr|J9JSQ7|J9JSQ7_ACYPI	#N/A	Acyrthosiphon pisum (Pea aphid)	#N/A	#N/A	#N/A	Uncharacterized protein	Signal IP
TR4147|c1_g2_i1	-0.658355	0.899915	0.30067	0.0823296	0.0705444	0.524912	1	1	1	Baseline Expressed	Baseline Expressed	Baseline Expressed	1408	Insects swissprot	C4WW70	tr|C4WW70|C4WW70_ACYPI	#N/A	Acyrthosiphon pisum (Pea aphid)	#N/A	structural constituent of cuticle [GO:0042302]	#N/A	ACYPI000889 protein	Signal IP
TR34043|c0_g1_i1	-0.413545	-0.353934	-0.708369	0.2718	0.479098	0.145854	1	1	1	Baseline Expressed	Baseline Expressed	Baseline Expressed	2434	Insects swissprot	J9M9X6	tr|J9M9X6|J9M9X6_ACYPI	#N/A	Acyrthosiphon pisum (Pea aphid)	#N/A	#N/A	#N/A	Uncharacterized protein	Signal IP
TR35402|c0_g2_i1	-0.250325	-0.382721	-0.573936	0.504061	0.441961	0.236431	1	1	1	Baseline Expressed	Baseline Expressed	Baseline Expressed	5479	Insects swissprot	J9LIV2	tr|J9LIV2|J9LIV2_ACYPI	#N/A	Acyrthosiphon pisum (Pea aphid)	intracellular protein transport [GO:0006886]	metal ion binding [GO:0046872]	intracellular [GO:0005622]	Uncharacterized protein	Signal IP
TR34669|c0_g1_i1	-0.225014	-0.103384	-0.269288	0.547876	0.833633	0.574234	1	1	1	Baseline Expressed	Baseline Expressed	Baseline Expressed	3349	Insects swissprot	J9JYI8	tr|J9JYI8|J9JYI8_ACYPI	#N/A	Acyrthosiphon pisum (Pea aphid)	#N/A	serine-type endopeptidase activity [GO:0004252]	#N/A	Uncharacterized protein	Signal IP
TR21197|c0_g1_i1	0.371903	-0.213943	0.21707	0.314526	0.662643	0.647685	1	1	1	Baseline Expressed	Baseline Expressed	Baseline Expressed	2144	Insects swissprot	J9JZ12	tr|J9JZ12|J9JZ12_ACYPI	#N/A	Acyrthosiphon pisum (Pea aphid)	#N/A	calcium ion binding [GO:0005509]	#N/A	Uncharacterized protein	Signal IP
TR31420|c0_g3_i1	-0.194698	-0.179682	-0.31527	0.602952	0.716099	0.511653	1	1	1	Baseline Expressed	Baseline Expressed	Baseline Expressed	764	Insects swissprot	J9K7V1	tr|J9K7V1|J9K7V1_ACYPI	#N/A	Acyrthosiphon pisum (Pea aphid)	#N/A	#N/A	#N/A	Uncharacterized protein	Signal IP
TR35402|c0_g2_i3	-0.255304	-0.374663	-0.570857	0.495886	0.451749	0.239187	1	1	1	Baseline Expressed	Baseline Expressed	Baseline Expressed	5839	Insects swissprot	J9LIV2	tr|J9LIV2|J9LIV2_ACYPI	#N/A	Acyrthosiphon pisum (Pea aphid)	intracellular protein transport [GO:0006886]	metal ion binding [GO:0046872]	intracellular [GO:0005622]	Uncharacterized protein	Signal IP
TR18748|c0_g1_i1	-0.255803	0.267912	0.0712198	0.495256	0.58919	0.882122	1	1	1	Baseline Expressed	Baseline Expressed	Baseline Expressed	2555	Insects swissprot	J9JUN4	tr|J9JUN4|J9JUN4_ACYPI	#N/A	Acyrthosiphon pisum (Pea aphid)	#N/A	hydrolase activity, acting on ester bonds [GO:0016788]	#N/A	Uncharacterized protein	Signal IP
TR27813|c0_g1_i1	-0.111315	0.358968	0.306762	0.766113	0.467871	0.517859	1	1	1	Baseline Expressed	Baseline Expressed	Baseline Expressed	793	Insects swissprot	J9JLH6	tr|J9JLH6|J9JLH6_ACYPI	#N/A	Acyrthosiphon pisum (Pea aphid)	#N/A	#N/A	#N/A	Uncharacterized protein	Signal IP
TR35402|c0_g2_i7	-0.251087	-0.360529	-0.552505	0.503954	0.469417	0.255619	1	1	1	Baseline Expressed	Baseline Expressed	Baseline Expressed	5503	Insects swissprot	J9LIV2	tr|J9LIV2|J9LIV2_ACYPI	#N/A	Acyrthosiphon pisum (Pea aphid)	intracellular protein transport [GO:0006886]	metal ion binding [GO:0046872]	intracellular [GO:0005622]	Uncharacterized protein	Signal IP
TR26622|c0_g1_i1	0.30986	0.266026	0.634995	0.403913	0.589918	0.177681	1	1	1	Baseline Expressed	Baseline Expressed	Baseline Expressed	1702	Insects swissprot	C4WUE6	tr|C4WUE6|C4WUE6_ACYPI	#N/A	Acyrthosiphon pisum (Pea aphid)	#N/A	#N/A	#N/A	ACYPI001027 protein (Uncharacterized protein)	Signal IP
TR30191|c0_g1_i1	-0.730456	0.569499	-0.101847	0.0562665	0.256197	0.8314	0.901946	1	1	Baseline Expressed	Baseline Expressed	Baseline Expressed	3486	Insects swissprot	J9JZ85	tr|J9JZ85|J9JZ85_ACYPI	#N/A	Acyrthosiphon pisum (Pea aphid)	response to oxidative stress [GO:0006979]	heme binding [GO:0020037]; peroxidase activity [GO:0004601]	#N/A	Uncharacterized protein	Signal IP
TR28847|c0_g1_i2	-0.403248	0.125782	-0.218356	0.287056	0.802287	0.650452	1	1	1	Baseline Expressed	Baseline Expressed	Baseline Expressed	1673	Insects swissprot	C4WTR6	tr|C4WTR6|C4WTR6_ACYPI	ko05016-Huntington's disease ; ko04146-Peroxisome ; ko05014-Amyotrophic lateral sclerosis (ALS) ; ko05020-Prion diseases	Acyrthosiphon pisum (Pea aphid)	#N/A	metal ion binding [GO:0046872]; superoxide dismutase activity [GO:0004784]	#N/A	Superoxide dismutase [Cu-Zn] (EC 1.15.1.1)	Signal IP
TR29403|c1_g1_i1	-0.243635	0.00678114	-0.177744	0.518143	0.990641	0.711731	1	1	1	Baseline Expressed	Baseline Expressed	Baseline Expressed	743	Insects swissprot	J9K721	tr|J9K721|J9K721_ACYPI	#N/A	Acyrthosiphon pisum (Pea aphid)	#N/A	#N/A	#N/A	Uncharacterized protein	Signal IP
TR32690|c1_g1_i2	0.0937809	-0.200733	-0.0478417	0.802061	0.683664	0.919856	1	1	1	Baseline Expressed	Baseline Expressed	Baseline Expressed	3708	Insects swissprot	J9JSW2	tr|J9JSW2|J9JSW2_ACYPI	#N/A	Acyrthosiphon pisum (Pea aphid)	#N/A	#N/A	#N/A	Uncharacterized protein	Signal IP
TR30217|c1_g2_i1	-0.219661	-0.495215	-0.655765	0.560133	0.323055	0.181164	1	1	1	Baseline Expressed	Baseline Expressed	Baseline Expressed	2187	Insects swissprot	J9K047	tr|J9K047|J9K047_ACYPI	#N/A	Acyrthosiphon pisum (Pea aphid)	#N/A	#N/A	#N/A	Uncharacterized protein	Signal IP
TR34234|c0_g1_i1	-0.637253	-0.132524	-0.710667	0.095352	0.792343	0.14829	1	1	1	Baseline Expressed	Baseline Expressed	Baseline Expressed	4550	Insects swissprot	J9JUG8	tr|J9JUG8|J9JUG8_ACYPI	ko00230-Purine metabolism ; ko05032-Morphine addiction	Acyrthosiphon pisum (Pea aphid)	signal transduction [GO:0007165]	3',5'-cyclic-nucleotide phosphodiesterase activity [GO:0004114]; metal ion binding [GO:0046872]	#N/A	Uncharacterized protein	Signal IP
TR3668|c0_g1_i1	-0.633953	-0.0501927	-0.625035	0.0975079	0.919737	0.202798	1	1	1	Baseline Expressed	Baseline Expressed	Baseline Expressed	2439	Insects swissprot	X1WIY4	tr|X1WIY4|X1WIY4_ACYPI	#N/A	Acyrthosiphon pisum (Pea aphid)	#N/A	#N/A	#N/A	Uncharacterized protein	Signal IP
TR32422|c0_g1_i1	-0.0131072	-0.167252	-0.121249	0.972347	0.734751	0.800951	1	1	1	Baseline Expressed	Baseline Expressed	Baseline Expressed	2009	Insects swissprot	J9JN91	tr|J9JN91|J9JN91_ACYPI	#N/A	Acyrthosiphon pisum (Pea aphid)	#N/A	#N/A	#N/A	Uncharacterized protein	Signal IP
TR33471|c0_g1_i1	-0.848214	1.22669	0.437589	0.0279095	0.0145655	0.358017	0.658229	0.418466	1	Baseline Expressed	Baseline Expressed	Baseline Expressed	3163	Insects swissprot	J9K281	tr|J9K281|J9K281_ACYPI	#N/A	Acyrthosiphon pisum (Pea aphid)	#N/A	flavin adenine dinucleotide binding [GO:0050660]; oxidoreductase activity, acting on CH-OH group of donors [GO:0016614]	#N/A	Uncharacterized protein	Signal IP
TR588|c0_g1_i1	-0.631765	0.979278	0.406624	0.0991204	0.049984	0.393865	1	0.877536	1	Baseline Expressed	Baseline Expressed	Baseline Expressed	1440	Insects swissprot	J9K2S2	tr|J9K2S2|J9K2S2_ACYPI	ko01100-Metabolic pathways ; ko05016-Huntington's disease ; ko05169-Epstein-Barr virus infection ; ko00230-Purine metabolism ; ko00240-Pyrimidine metabolism ; ko05168-Herpes simplex infection ; ko03020-RNA polymerase	Acyrthosiphon pisum (Pea aphid)	#N/A	#N/A	#N/A	Uncharacterized protein	Signal IP
TR31420|c0_g3_i3	-0.184567	-0.101051	-0.226508	0.625264	0.838023	0.639941	1	1	1	Baseline Expressed	Baseline Expressed	Baseline Expressed	794	Insects swissprot	J9K7V1	tr|J9K7V1|J9K7V1_ACYPI	#N/A	Acyrthosiphon pisum (Pea aphid)	#N/A	#N/A	#N/A	Uncharacterized protein	Signal IP
TR34205|c1_g1_i1	-0.231831	0.44857	0.275849	0.540143	0.366266	0.564894	1	1	1	Baseline Expressed	Baseline Expressed	Baseline Expressed	2072	Insects swissprot	J9M839	tr|J9M839|J9M839_ACYPI	#N/A	Acyrthosiphon pisum (Pea aphid)	#N/A	#N/A	#N/A	Uncharacterized protein	Signal IP
TR18758|c0_g2_i1	0.0595726	-0.654586	-0.535904	0.874172	0.190338	0.274767	1	1	1	Baseline Expressed	Baseline Expressed	Baseline Expressed	1254	Insects swissprot	C4WUJ6	tr|C4WUJ6|C4WUJ6_ACYPI	#N/A	Acyrthosiphon pisum (Pea aphid)	#N/A	#N/A	#N/A	ACYPI002217 protein (Uncharacterized protein)	Signal IP
TR14310|c0_g1_i1	0.205914	0.202904	0.467928	0.582484	0.681784	0.326498	1	1	1	Baseline Expressed	Baseline Expressed	Baseline Expressed	1133	Insects swissprot	C4WSC7	tr|C4WSC7|C4WSC7_ACYPI	#N/A	Acyrthosiphon pisum (Pea aphid)	#N/A	#N/A	#N/A	ACYPI009411 protein (Uncharacterized protein)	Signal IP
TR25664|c0_g1_i1	0.0552542	0.914104	1.02847	0.883307	0.0649887	0.0289776	1	0.966654	0.725448	Baseline Expressed	Baseline Expressed	Baseline Expressed	1218	Insects swissprot	J9K6L7	tr|J9K6L7|J9K6L7_ACYPI	#N/A	Acyrthosiphon pisum (Pea aphid)	#N/A	structural constituent of cuticle [GO:0042302]	#N/A	Uncharacterized protein	Signal IP
TR3618|c0_g1_i1	-0.155308	0.369929	0.27373	0.681515	0.456252	0.568755	1	1	1	Baseline Expressed	Baseline Expressed	Baseline Expressed	4073	Insects swissprot	J9K001	tr|J9K001|J9K001_ACYPI	#N/A	Acyrthosiphon pisum (Pea aphid)	#N/A	#N/A	#N/A	Uncharacterized protein	Signal IP
TR34249|c1_g1_i1	-0.272158	-0.750407	-0.963455	0.473506	0.139899	0.053836	1	1	0.990811	Baseline Expressed	Baseline Expressed	Baseline Expressed	3182	Insects swissprot	J9JJI6	tr|J9JJI6|J9JJI6_ACYPI	ko04340-Hedgehog signaling pathway	Acyrthosiphon pisum (Pea aphid)	#N/A	#N/A	#N/A	Uncharacterized protein	Signal IP
TR33595|c0_g1_i1	-0.420932	0.431188	0.069366	0.269871	0.388178	0.886722	1	1	1	Baseline Expressed	Baseline Expressed	Baseline Expressed	4312	Insects swissprot	J9K5W5	tr|J9K5W5|J9K5W5_ACYPI	ko03013-RNA transport ; ko03015-mRNA surveillance pathway	Acyrthosiphon pisum (Pea aphid)	nuclear-transcribed mRNA catabolic process, nonsense-mediated decay [GO:0000184]	ATP binding [GO:0005524]; DNA binding [GO:0003677]; helicase activity [GO:0004386]; zinc ion binding [GO:0008270]	cytoplasm [GO:0005737]	Uncharacterized protein	Signal IP
TR35864|c0_g1_i2	-0.466568	1.41532	1.00786	0.222047	0.0046693	0.0325601	1	0.189312	0.748421	Baseline Expressed	Baseline Expressed	Baseline Expressed	14720	Insects swissprot	A0A067RKL9	tr|A0A067RKL9|A0A067RKL9_ZOONE	#N/A	Zootermopsis nevadensis (Dampwood termite)	regulation of Rho protein signal transduction [GO:0035023]	ATP binding [GO:0005524]; protein kinase activity [GO:0004672]; Rho guanyl-nucleotide exchange factor activity [GO:0005089]	#N/A	Muscle M-line assembly protein unc-89	Signal IP
TR34400|c0_g1_i1	-0.418835	-1.21031	-1.57003	0.272883	0.0202997	0.00223212	1	0.515207	0.119705	Baseline Expressed	Baseline Expressed	Baseline Expressed	2401	Insects swissprot	C4WWN0	tr|C4WWN0|C4WWN0_ACYPI	#N/A	Acyrthosiphon pisum (Pea aphid)	#N/A	#N/A	#N/A	ACYPI25566 protein	Signal IP
TR30217|c0_g1_i1	-0.223776	-1.14288	-1.30755	0.555656	0.0263909	0.0100203	1	0.617681	0.371034	Baseline Expressed	Baseline Expressed	Baseline Expressed	1906	Insects swissprot	J9JVW8	tr|J9JVW8|J9JVW8_ACYPI	ko05146-Amoebiasis	Acyrthosiphon pisum (Pea aphid)	#N/A	#N/A	extracellular space [GO:0005615]	Uncharacterized protein	Signal IP
TR21811|c0_g1_i1	0.360194	-0.0894361	0.329868	0.33584	0.854776	0.492337	1	1	1	Baseline Expressed	Baseline Expressed	Baseline Expressed	3209	Insects swissprot	A0A067QQM7	tr|A0A067QQM7|A0A067QQM7_ZOONE	#N/A	Zootermopsis nevadensis (Dampwood termite)	#N/A	#N/A	#N/A	DnaJ-like protein subfamily C member 3	Signal IP
TR23837|c0_g1_i1	-0.34026	0.241943	-0.0392073	0.372159	0.629204	0.934663	1	1	1	Baseline Expressed	Baseline Expressed	Baseline Expressed	2045	Insects swissprot	J9JTZ0	tr|J9JTZ0|J9JTZ0_ACYPI	#N/A	Acyrthosiphon pisum (Pea aphid)	#N/A	serine-type endopeptidase activity [GO:0004252]	#N/A	Uncharacterized protein	Signal IP
TR31434|c0_g3_i1	0.127204	0.295225	0.481539	0.735656	0.550877	0.314499	1	1	1	Baseline Expressed	Baseline Expressed	Baseline Expressed	3046	Insects swissprot	J9JSS1	tr|J9JSS1|J9JSS1_ACYPI	#N/A	Acyrthosiphon pisum (Pea aphid)	#N/A	heme binding [GO:0020037]; iron ion binding [GO:0005506]; monooxygenase activity [GO:0004497]; oxidoreductase activity, acting on paired donors, with incorporation or reduction of molecular oxygen [GO:0016705]	#N/A	Uncharacterized protein	Signal IP
TR41808|c0_g1_i1	0.911699	0.0194291	0.990238	0.0142579	0.969956	0.0365311	0.459298	1	0.815341	Baseline Expressed	Baseline Expressed	Baseline Expressed	1628	Insects swissprot	J9K6W3	tr|J9K6W3|J9K6W3_ACYPI	#N/A	Acyrthosiphon pisum (Pea aphid)	#N/A	#N/A	#N/A	Uncharacterized protein	Signal IP
TR31327|c0_g1_i1	-0.484742	-0.032512	-0.458144	0.207134	0.94754	0.352433	1	1	1	Baseline Expressed	Baseline Expressed	Baseline Expressed	2335	Insects swissprot	J9JNS5	tr|J9JNS5|J9JNS5_ACYPI	#N/A	Acyrthosiphon pisum (Pea aphid)	#N/A	#N/A	#N/A	Uncharacterized protein	Signal IP
TR25371|c0_g1_i1	-0.219401	0.391363	0.231072	0.565172	0.432464	0.633267	1	1	1	Baseline Expressed	Baseline Expressed	Baseline Expressed	6144	Insects swissprot	J9KAR6	tr|J9KAR6|J9KAR6_ACYPI	#N/A	Acyrthosiphon pisum (Pea aphid)	#N/A	endopeptidase inhibitor activity [GO:0004866]	extracellular space [GO:0005615]	Uncharacterized protein	Signal IP
TR13315|c0_g1_i1	-0.0798433	0.118061	0.0973276	0.833664	0.813735	0.84203	1	1	1	Baseline Expressed	Baseline Expressed	Baseline Expressed	746	Insects swissprot	X1XTJ7	tr|X1XTJ7|X1XTJ7_ACYPI	#N/A	Acyrthosiphon pisum (Pea aphid)	#N/A	#N/A	#N/A	Uncharacterized protein	Signal IP
TR4053|c0_g1_i1	-1.61813	1.41537	-0.143644	6.10254e-05	0.00665495	0.768108	0.00729788	0.246944	1	Baseline Expressed	Baseline Expressed	Baseline Expressed	3171	Insects swissprot	J9JZM7	tr|J9JZM7|J9JZM7_ACYPI	#N/A	Acyrthosiphon pisum (Pea aphid)	#N/A	#N/A	#N/A	Uncharacterized protein	Signal IP
TR33397|c1_g2_i2	-0.794977	-0.0365477	-0.772414	0.0415988	0.94234	0.122961	0.805568	1	1	Baseline Expressed	Baseline Expressed	Baseline Expressed	3900	Insects swissprot	J9K5D2	tr|J9K5D2|J9K5D2_ACYPI	#N/A	Acyrthosiphon pisum (Pea aphid)	#N/A	#N/A	#N/A	Uncharacterized protein	Signal IP
TR687|c0_g1_i1	-0.325658	0.771866	0.505318	0.39593	0.121597	0.293437	1	1	1	Baseline Expressed	Baseline Expressed	Baseline Expressed	1912	Insects swissprot	X1WIM1	tr|X1WIM1|X1WIM1_ACYPI	#N/A	Acyrthosiphon pisum (Pea aphid)	male mating behavior [GO:0060179]; melanin biosynthetic process [GO:0042438]	#N/A	#N/A	Uncharacterized protein	Signal IP
TR29879|c0_g1_i1	-0.0549174	-0.0705791	-0.0663865	0.885414	0.886267	0.891074	1	1	1	Baseline Expressed	Baseline Expressed	Baseline Expressed	2601	Insects swissprot	X5CHV4	tr|X5CHV4|X5CHV4_APHGO	#N/A	Aphis gossypii (Cotton aphid)	#N/A	cis-stilbene-oxide hydrolase activity [GO:0033961]	#N/A	Juvenile hormone epoxide hydrolase	Signal IP
TR19602|c0_g1_i2	-0.608145	-0.0533799	-0.602415	0.116645	0.915603	0.226101	1	1	1	Baseline Expressed	Baseline Expressed	Baseline Expressed	4863	Insects swissprot	J9JN53	tr|J9JN53|J9JN53_ACYPI	#N/A	Acyrthosiphon pisum (Pea aphid)	#N/A	#N/A	#N/A	Uncharacterized protein	Signal IP
TR1081|c0_g1_i1	0.0508519	-1.05584	-0.945882	0.893568	0.038282	0.0608783	1	0.74563	1	Baseline Expressed	Baseline Expressed	Baseline Expressed	2739	Insects swissprot	C4WTN6	tr|C4WTN6|C4WTN6_ACYPI	#N/A	Acyrthosiphon pisum (Pea aphid)	#N/A	#N/A	#N/A	ACYPI000397 protein (Uncharacterized protein)	Signal IP
TR21773|c0_g1_i1	-0.137952	-0.174122	-0.252964	0.718044	0.727448	0.606677	1	1	1	Baseline Expressed	Baseline Expressed	Baseline Expressed	4253	Insects swissprot	U5ETX1	tr|U5ETX1|U5ETX1_9DIPT	#N/A	Corethrella appendiculata	#N/A	serine-type endopeptidase inhibitor activity [GO:0004867]	#N/A	Putative spondins extracellular matrix (Fragment)	Signal IP
TR32690|c1_g1_i1	0.0547418	-0.103468	0.0103844	0.8856	0.834147	0.984204	1	1	1	Baseline Expressed	Baseline Expressed	Baseline Expressed	3588	Insects swissprot	J9JSW2	tr|J9JSW2|J9JSW2_ACYPI	#N/A	Acyrthosiphon pisum (Pea aphid)	#N/A	#N/A	#N/A	Uncharacterized protein	Signal IP
TR32657|c0_g1_i2	-1.27709	1.43178	0.213797	0.00138111	0.00535387	0.660697	0.0862058	0.21136	1	Baseline Expressed	Baseline Expressed	Baseline Expressed	1181	Insects swissprot	J9K245	tr|J9K245|J9K245_ACYPI	#N/A	Acyrthosiphon pisum (Pea aphid)	chitin metabolic process [GO:0006030]	chitin binding [GO:0008061]	extracellular region [GO:0005576]	Uncharacterized protein	Signal IP
TR30786|c0_g1_i1	-0.640189	0.661853	0.0807739	0.0999786	0.190429	0.869637	1	1	1	Baseline Expressed	Baseline Expressed	Baseline Expressed	4302	Insects swissprot	J9JMF0	tr|J9JMF0|J9JMF0_ACYPI	ko01100-Metabolic pathways ; ko00520-Amino sugar and nucleotide sugar metabolism	Acyrthosiphon pisum (Pea aphid)	carbohydrate metabolic process [GO:0005975]; chitin catabolic process [GO:0006032]	chitinase activity [GO:0004568]; chitin binding [GO:0008061]	extracellular region [GO:0005576]	Uncharacterized protein	Signal IP
TR3982|c1_g1_i3	-0.155951	-0.150171	-0.247012	0.683773	0.763867	0.615711	1	1	1	Baseline Expressed	Baseline Expressed	Baseline Expressed	7222	Insects swissprot	J9JK66	tr|J9JK66|J9JK66_ACYPI	ko00310-Lysine degradation	Acyrthosiphon pisum (Pea aphid)	#N/A	histone-lysine N-methyltransferase activity [GO:0018024]; nucleic acid binding [GO:0003676]; nucleotide binding [GO:0000166]	nucleus [GO:0005634]	Histone-lysine N-methyltransferase (EC 2.1.1.43)	Signal IP
TR27302|c0_g1_i1	-0.325045	0.147958	-0.117977	0.398496	0.770072	0.809337	1	1	1	Baseline Expressed	Baseline Expressed	Baseline Expressed	2649	Insects swissprot	A0A0A9XSU5	tr|A0A0A9XSU5|A0A0A9XSU5_LYGHE	#N/A	Lygus hesperus (Western plant bug)	carbohydrate metabolic process [GO:0005975]	beta-glucuronidase activity [GO:0004566]	lysosome [GO:0005764]	Beta-glucuronidase (EC 3.2.1.31) (Fragment)	Signal IP
TR33363|c0_g3_i1	0.140572	-0.253068	-0.0533866	0.711315	0.610532	0.912432	1	1	1	Baseline Expressed	Baseline Expressed	Baseline Expressed	4761	Insects swissprot	J9JK00	tr|J9JK00|J9JK00_ACYPI	#N/A	Acyrthosiphon pisum (Pea aphid)	#N/A	mRNA (2'-O-methyladenosine-N6-)-methyltransferase activity [GO:0016422]	nucleus [GO:0005634]	Uncharacterized protein	Signal IP
TR6641|c0_g2_i1	0.354048	-1.81096	-1.3978	0.34857	0.000473224	0.00679959	1	0.0321817	0.275264	Baseline Expressed	Baseline Expressed	Baseline Expressed	1895	Insects swissprot	C4WXJ6	tr|C4WXJ6|C4WXJ6_ACYPI	#N/A	Acyrthosiphon pisum (Pea aphid)	#N/A	#N/A	#N/A	ACYPI31162 protein (Uncharacterized protein)	Signal IP
TR4485|c1_g1_i1	-0.126531	-0.779078	-0.846499	0.741065	0.127005	0.0934215	1	1	1	Baseline Expressed	Baseline Expressed	Baseline Expressed	1870	Insects swissprot	J9K9I1	tr|J9K9I1|J9K9I1_ACYPI	#N/A	Acyrthosiphon pisum (Pea aphid)	#N/A	#N/A	#N/A	Uncharacterized protein	Signal IP
TR2987|c0_g1_i1	-0.411816	0.0840823	-0.268623	0.286457	0.869511	0.585875	1	1	1	Baseline Expressed	Baseline Expressed	Baseline Expressed	3427	Insects swissprot	J9JZ49	tr|J9JZ49|J9JZ49_ACYPI	#N/A	Acyrthosiphon pisum (Pea aphid)	#N/A	#N/A	#N/A	Uncharacterized protein	Signal IP
TR27417|c0_g1_i1	0.229266	-0.115793	0.172584	0.545486	0.814267	0.724337	1	1	1	Baseline Expressed	Baseline Expressed	Baseline Expressed	4245	Insects swissprot	X1WI80	tr|X1WI80|X1WI80_ACYPI	#N/A	Acyrthosiphon pisum (Pea aphid)	#N/A	#N/A	#N/A	Uncharacterized protein	Signal IP
TR3647|c0_g1_i1	-0.32243	0.406531	0.143211	0.403119	0.41827	0.770253	1	1	1	Baseline Expressed	Baseline Expressed	Baseline Expressed	5770	Insects swissprot	A0A067R1K6	tr|A0A067R1K6|A0A067R1K6_ZOONE	#N/A	Zootermopsis nevadensis (Dampwood termite)	#N/A	#N/A	#N/A	Contactin	Signal IP
TR14886|c0_g1_i1	0.393439	0.351372	0.803921	0.297916	0.477048	0.0939002	1	1	1	Baseline Expressed	Baseline Expressed	Baseline Expressed	2216	Insects swissprot	C4WYA2	tr|C4WYA2|C4WYA2_ACYPI	ko04612-Antigen processing and presentation	Acyrthosiphon pisum (Pea aphid)	#N/A	#N/A	#N/A	ACYPI004563 protein (Uncharacterized protein)	Signal IP
TR3130|c0_g1_i1	-0.135728	-0.249986	-0.326604	0.723581	0.618973	0.509627	1	1	1	Baseline Expressed	Baseline Expressed	Baseline Expressed	2096	Insects swissprot	J9JMG1	tr|J9JMG1|J9JMG1_ACYPI	#N/A	Acyrthosiphon pisum (Pea aphid)	immune response [GO:0006955]	cysteine-type peptidase activity [GO:0008234]; polysaccharide binding [GO:0030247]; scavenger receptor activity [GO:0005044]	#N/A	Uncharacterized protein	Signal IP
TR35242|c0_g1_i1	-0.426151	-0.306562	-0.673603	0.271753	0.548914	0.180312	1	1	1	Baseline Expressed	Baseline Expressed	Baseline Expressed	3941	Insects swissprot	J9JYF0	tr|J9JYF0|J9JYF0_ACYPI	#N/A	Acyrthosiphon pisum (Pea aphid)	#N/A	#N/A	#N/A	Uncharacterized protein	Signal IP
TR28319|c0_g1_i1	0.324254	-0.184453	0.198911	0.392374	0.708822	0.684715	1	1	1	Baseline Expressed	Baseline Expressed	Baseline Expressed	6166	Insects swissprot	J9K4M7	tr|J9K4M7|J9K4M7_ACYPI	ko05200-Pathways in cancer ; ko05210-Colorectal cancer ; ko03430-Mismatch repair	Acyrthosiphon pisum (Pea aphid)	mismatch repair [GO:0006298]	ATP binding [GO:0005524]; mismatched DNA binding [GO:0030983]	#N/A	Uncharacterized protein	Signal IP
TR1591|c0_g1_i1	0.62198	2.13245	2.81354	0.0987108	4.28249e-05	2.60659e-09	1	0.0047673	3.00848e-06	Baseline Expressed	Up Regulated	Up Regulated	709	Insects swissprot	J9JZ75	tr|J9JZ75|J9JZ75_ACYPI	#N/A	Acyrthosiphon pisum (Pea aphid)	#N/A	#N/A	#N/A	Uncharacterized protein	Signal IP
TR18672|c0_g1_i1	-0.219077	-0.388053	-0.54802	0.569625	0.444654	0.273591	1	1	1	Baseline Expressed	Baseline Expressed	Baseline Expressed	3001	Insects swissprot	J9KAV6	tr|J9KAV6|J9KAV6_ACYPI	#N/A	Acyrthosiphon pisum (Pea aphid)	#N/A	#N/A	#N/A	Uncharacterized protein	Signal IP
TR35692|c0_g1_i3	-0.0175997	1.2066	1.24811	0.96357	0.0154123	0.00880199	1	0.435162	0.330778	Baseline Expressed	Baseline Expressed	Baseline Expressed	2639	Insects swissprot	J9JP43	tr|J9JP43|J9JP43_ACYPI	#N/A	Acyrthosiphon pisum (Pea aphid)	carbohydrate metabolic process [GO:0005975]	catalytic activity [GO:0003824]; cation binding [GO:0043169]	#N/A	Uncharacterized protein	Signal IP
TR35476|c0_g2_i1	-0.199009	-0.70392	-0.843819	0.605643	0.170098	0.0961399	1	1	1	Baseline Expressed	Baseline Expressed	Baseline Expressed	3310	Insects swissprot	J9K628	tr|J9K628|J9K628_ACYPI	ko04922-Glucagon signaling pathway	Acyrthosiphon pisum (Pea aphid)	#N/A	ATP binding [GO:0005524]; protein serine/threonine kinase activity [GO:0004674]	#N/A	Uncharacterized protein	Signal IP
TR34222|c1_g1_i1	0.336415	-0.409418	-0.013893	0.37544	0.410385	0.976625	1	1	1	Baseline Expressed	Baseline Expressed	Baseline Expressed	2151	Insects swissprot	J9JV87	tr|J9JV87|J9JV87_ACYPI	#N/A	Acyrthosiphon pisum (Pea aphid)	#N/A	#N/A	#N/A	Uncharacterized protein	Signal IP
TR32785|c0_g1_i4	-0.590835	0.966424	0.434699	0.131002	0.0554298	0.371755	1	0.887147	1	Baseline Expressed	Baseline Expressed	Baseline Expressed	3760	Insects swissprot	J9JTN0	tr|J9JTN0|J9JTN0_ACYPI	#N/A	Acyrthosiphon pisum (Pea aphid)	#N/A	zinc ion binding [GO:0008270]	#N/A	Uncharacterized protein	Signal IP
TR28823|c0_g1_i1	0.329892	-0.485804	-0.0968014	0.385226	0.329924	0.84385	1	1	1	Baseline Expressed	Baseline Expressed	Baseline Expressed	1566	Insects swissprot	J9K4K8	tr|J9K4K8|J9K4K8_ACYPI	#N/A	Acyrthosiphon pisum (Pea aphid)	#N/A	carboxylic ester hydrolase activity [GO:0052689]	extracellular region [GO:0005576]	Uncharacterized protein	Signal IP
TR4024|c0_g1_i1	-0.40352	0.102101	-0.242309	0.300594	0.842521	0.625964	1	1	1	Baseline Expressed	Baseline Expressed	Baseline Expressed	3906	Insects swissprot	J9L462	tr|J9L462|J9L462_ACYPI	#N/A	Acyrthosiphon pisum (Pea aphid)	#N/A	#N/A	#N/A	Uncharacterized protein	Signal IP
TR11579|c0_g2_i1	-0.195871	-0.503843	-0.640604	0.613198	0.324825	0.2054	1	1	1	Baseline Expressed	Baseline Expressed	Baseline Expressed	1449	Insects swissprot	J9K1S0	tr|J9K1S0|J9K1S0_ACYPI	#N/A	Acyrthosiphon pisum (Pea aphid)	#N/A	#N/A	#N/A	Uncharacterized protein	Signal IP
TR33452|c0_g1_i1	-0.0879136	-0.721312	-0.750115	0.82024	0.159864	0.140468	1	1	1	Baseline Expressed	Baseline Expressed	Baseline Expressed	2369	Insects swissprot	J9JMA3	tr|J9JMA3|J9JMA3_ACYPI	#N/A	Acyrthosiphon pisum (Pea aphid)	#N/A	#N/A	#N/A	Uncharacterized protein	Signal IP
TR9976|c0_g1_i1	0.260735	0.557597	0.877441	0.495713	0.260537	0.0695707	1	1	1	Baseline Expressed	Baseline Expressed	Baseline Expressed	1866	Insects swissprot	C4WS84	tr|C4WS84|C4WS84_ACYPI	ko04142-Lysosome ; ko04924-Renin secretion ; ko04612-Antigen processing and presentation	Acyrthosiphon pisum (Pea aphid)	#N/A	cysteine-type peptidase activity [GO:0008234]	#N/A	ACYPI000021 protein (Uncharacterized protein)	Signal IP
TR35964|c1_g4_i7	-0.165098	-0.433957	-0.539945	0.670654	0.395609	0.285345	1	1	1	Baseline Expressed	Baseline Expressed	Baseline Expressed	5882	Insects swissprot	J9JQP7	tr|J9JQP7|J9JQP7_ACYPI	#N/A	Acyrthosiphon pisum (Pea aphid)	peptide metabolic process [GO:0006518]	copper ion binding [GO:0005507]; peptidylglycine monooxygenase activity [GO:0004504]	membrane [GO:0016020]	Uncharacterized protein	Signal IP
TR35242|c0_g1_i2	-0.393569	-0.333402	-0.667862	0.314568	0.517908	0.188751	1	1	1	Baseline Expressed	Baseline Expressed	Baseline Expressed	3686	Insects swissprot	J9JYF0	tr|J9JYF0|J9JYF0_ACYPI	#N/A	Acyrthosiphon pisum (Pea aphid)	#N/A	#N/A	#N/A	Uncharacterized protein	Signal IP
TR35964|c1_g4_i5	-0.1603	-0.429093	-0.530283	0.679887	0.401032	0.294277	1	1	1	Baseline Expressed	Baseline Expressed	Baseline Expressed	5905	Insects swissprot	J9JQP7	tr|J9JQP7|J9JQP7_ACYPI	#N/A	Acyrthosiphon pisum (Pea aphid)	peptide metabolic process [GO:0006518]	copper ion binding [GO:0005507]; peptidylglycine monooxygenase activity [GO:0004504]	membrane [GO:0016020]	Uncharacterized protein	Signal IP
TR30490|c1_g1_i1	-0.716647	0.322091	-0.335447	0.0709318	0.534612	0.503951	0.994376	1	1	Baseline Expressed	Baseline Expressed	Baseline Expressed	1758	Insects swissprot	J9K9Q8	tr|J9K9Q8|J9K9Q8_ACYPI	#N/A	Acyrthosiphon pisum (Pea aphid)	chitin metabolic process [GO:0006030]	chitin binding [GO:0008061]	extracellular region [GO:0005576]	Uncharacterized protein	Signal IP
TR21173|c0_g1_i1	0.0167532	-0.350199	-0.274335	0.965691	0.488586	0.584059	1	1	1	Baseline Expressed	Baseline Expressed	Baseline Expressed	1654	Insects swissprot	C4WVV0	tr|C4WVV0|C4WVV0_ACYPI	ko01100-Metabolic pathways ; ko01200-Carbon metabolism ; "ko00280-Valine, leucine and isoleucine degradation" ; ko00410-beta-Alanine metabolism ; ko00640-Propanoate metabolism	Acyrthosiphon pisum (Pea aphid)	#N/A	#N/A	#N/A	ACYPI006518 protein (Uncharacterized protein)	Signal IP
TR34488|c0_g1_i1	0.218665	-0.400671	-0.122895	0.570285	0.425505	0.805239	1	1	1	Baseline Expressed	Baseline Expressed	Baseline Expressed	4804	Insects swissprot	J9JYG2	tr|J9JYG2|J9JYG2_ACYPI	ko03450-Non-homologous end-joining	Acyrthosiphon pisum (Pea aphid)	DNA biosynthetic process [GO:0071897]; DNA ligation involved in DNA repair [GO:0051103]; DNA recombination [GO:0006310]	ATP binding [GO:0005524]; DNA binding [GO:0003677]; DNA ligase (ATP) activity [GO:0003910]	#N/A	Uncharacterized protein	Signal IP
TR10093|c0_g1_i1	0.383623	0.473067	0.9158	0.317208	0.339789	0.0593802	1	1	1	Baseline Expressed	Baseline Expressed	Baseline Expressed	473	Insects swissprot	A9JSG0	tr|A9JSG0|A9JSG0_ACYPI	#N/A	Acyrthosiphon pisum (Pea aphid)	regulation of catalytic activity [GO:0050790]	cysteine-type endopeptidase activity [GO:0004197]	#N/A	Cathepsin B (Fragment)	Signal IP
TR19375|c0_g1_i1	0.105452	-1.18067	-1.01611	0.7862	0.0235503	0.0512424	1	0.575659	0.954411	Baseline Expressed	Baseline Expressed	Baseline Expressed	1033	Insects swissprot	C4WVS5	tr|C4WVS5|C4WVS5_ACYPI	#N/A	Acyrthosiphon pisum (Pea aphid)	#N/A	#N/A	#N/A	ACYPI009643 protein (Uncharacterized protein)	Signal IP
TR25400|c0_g1_i1	0.0401968	-0.431341	-0.332034	0.918017	0.397126	0.512107	1	1	1	Baseline Expressed	Baseline Expressed	Baseline Expressed	2168	Insects swissprot	X1WIF2	tr|X1WIF2|X1WIF2_ACYPI	#N/A	Acyrthosiphon pisum (Pea aphid)	#N/A	serine-type endopeptidase activity [GO:0004252]	#N/A	Uncharacterized protein	Signal IP
TR4864|c0_g1_i1	-0.0369832	-0.664396	-0.642269	0.924829	0.197935	0.211005	1	1	1	Baseline Expressed	Baseline Expressed	Baseline Expressed	2677	Insects swissprot	J9KAU0	tr|J9KAU0|J9KAU0_ACYPI	#N/A	Acyrthosiphon pisum (Pea aphid)	#N/A	#N/A	#N/A	Uncharacterized protein	Signal IP
TR34643|c1_g1_i2	-0.057187	0.299267	0.30119	0.88399	0.553764	0.54527	1	1	1	Baseline Expressed	Baseline Expressed	Baseline Expressed	4954	Insects swissprot	J9JJV7	tr|J9JJV7|J9JJV7_ACYPI	#N/A	Acyrthosiphon pisum (Pea aphid)	regulation of pH [GO:0006885]	sodium:proton antiporter activity [GO:0015385]	integral component of membrane [GO:0016021]	Sodium/hydrogen exchanger	Signal IP
TR17415|c0_g1_i1	-0.120672	0.487726	0.426164	0.758776	0.334045	0.390615	1	1	1	Baseline Expressed	Baseline Expressed	Baseline Expressed	4822	Insects swissprot	J9JND7	tr|J9JND7|J9JND7_ACYPI	#N/A	Acyrthosiphon pisum (Pea aphid)	#N/A	transferase activity, transferring acyl groups other than amino-acyl groups [GO:0016747]	#N/A	Uncharacterized protein	Signal IP
TR28845|c0_g1_i1	-0.0662434	-0.355919	-0.363053	0.866046	0.487129	0.475557	1	1	1	Baseline Expressed	Baseline Expressed	Baseline Expressed	2791	Insects swissprot	J9K0K0	tr|J9K0K0|J9K0K0_ACYPI	#N/A	Acyrthosiphon pisum (Pea aphid)	#N/A	#N/A	#N/A	Uncharacterized protein	Signal IP
TR33712|c1_g1_i1	-1.06392	1.45235	0.447542	0.00918229	0.00518516	0.367149	0.344084	0.206744	1	Baseline Expressed	Baseline Expressed	Baseline Expressed	2694	Insects swissprot	A0A067XK10	tr|A0A067XK10|A0A067XK10_COTVE	#N/A	Cotesia vestalis (Diamondback moth parasite) (Cotesia plutellae)	#N/A	calcium ion binding [GO:0005509]; metalloendopeptidase activity [GO:0004222]; zinc ion binding [GO:0008270]	extracellular matrix [GO:0031012]	Secreted metrix metalloproteinase 14	Signal IP
TR35692|c0_g1_i4	-0.0217127	1.33908	1.37648	0.956052	0.00750851	0.00448573	1	0.264809	0.206742	Baseline Expressed	Baseline Expressed	Baseline Expressed	1707	Insects swissprot	J9JP43	tr|J9JP43|J9JP43_ACYPI	#N/A	Acyrthosiphon pisum (Pea aphid)	carbohydrate metabolic process [GO:0005975]	catalytic activity [GO:0003824]; cation binding [GO:0043169]	#N/A	Uncharacterized protein	Signal IP
TR33232|c0_g1_i1	0.150079	0.587767	0.796957	0.699983	0.239133	0.104559	1	1	1	Baseline Expressed	Baseline Expressed	Baseline Expressed	3066	Insects swissprot	X1WIY3	tr|X1WIY3|X1WIY3_ACYPI	#N/A	Acyrthosiphon pisum (Pea aphid)	carbohydrate metabolic process [GO:0005975]	hydrolase activity, hydrolyzing O-glycosyl compounds [GO:0004553]	#N/A	Uncharacterized protein	Signal IP
TR32823|c0_g1_i1	-0.791896	-0.53978	-1.27257	0.0497602	0.31991	0.0162416	0.839659	1	0.498333	Baseline Expressed	Baseline Expressed	Baseline Expressed	3160	Insects swissprot	J9K3F3	tr|J9K3F3|J9K3F3_ACYPI	#N/A	Acyrthosiphon pisum (Pea aphid)	#N/A	metal ion binding [GO:0046872]; nucleic acid binding [GO:0003676]	#N/A	Uncharacterized protein	Signal IP
TR35520|c9_g5_i6	0.0674129	0.657499	0.784022	0.863455	0.189196	0.111268	1	1	1	Baseline Expressed	Baseline Expressed	Baseline Expressed	429	Insects swissprot	X1WZV0	tr|X1WZV0|X1WZV0_ACYPI	#N/A	Acyrthosiphon pisum (Pea aphid)	#N/A	structural constituent of cuticle [GO:0042302]	#N/A	Uncharacterized protein	Signal IP
TR28620|c0_g1_i1	0.268116	-0.559215	-0.231989	0.490554	0.271066	0.647593	1	1	1	Baseline Expressed	Baseline Expressed	Baseline Expressed	1954	Insects swissprot	J9JXG4	tr|J9JXG4|J9JXG4_ACYPI	#N/A	Acyrthosiphon pisum (Pea aphid)	#N/A	#N/A	#N/A	Uncharacterized protein	Signal IP
TR53559|c0_g1_i1	0.125556	0.466077	0.650743	0.748242	0.352635	0.188356	1	1	1	Baseline Expressed	Baseline Expressed	Baseline Expressed	2845	Insects swissprot	J9K5Y5	tr|J9K5Y5|J9K5Y5_ACYPI	#N/A	Acyrthosiphon pisum (Pea aphid)	#N/A	hydrolase activity [GO:0016787]	#N/A	Carboxylic ester hydrolase (EC 3.1.1.-)	Signal IP
TR27460|c0_g1_i1	0.428143	-0.410579	0.0766744	0.269566	0.414176	0.880347	1	1	1	Baseline Expressed	Baseline Expressed	Baseline Expressed	2582	Insects swissprot	X1WYD1	tr|X1WYD1|X1WYD1_ACYPI	#N/A	Acyrthosiphon pisum (Pea aphid)	#N/A	#N/A	#N/A	Uncharacterized protein	Signal IP
TR33712|c1_g1_i3	-1.04937	1.48057	0.490301	0.0107923	0.00455928	0.3259	0.38051	0.185744	1	Baseline Expressed	Baseline Expressed	Baseline Expressed	2517	Insects swissprot	A0A067XK10	tr|A0A067XK10|A0A067XK10_COTVE	#N/A	Cotesia vestalis (Diamondback moth parasite) (Cotesia plutellae)	#N/A	calcium ion binding [GO:0005509]; metalloendopeptidase activity [GO:0004222]; zinc ion binding [GO:0008270]	extracellular matrix [GO:0031012]	Secreted metrix metalloproteinase 14	Signal IP
TR32976|c0_g1_i2	-0.732582	-0.127342	-0.800814	0.071054	0.811143	0.125512	0.994376	1	1	Baseline Expressed	Baseline Expressed	Baseline Expressed	2124	Insects swissprot	J9K623	tr|J9K623|J9K623_ACYPI	#N/A	Acyrthosiphon pisum (Pea aphid)	#N/A	acid phosphatase activity [GO:0003993]	#N/A	Uncharacterized protein	Signal IP
TR35179|c0_g1_i1	-0.170396	0.234444	0.123158	0.66768	0.647641	0.808377	1	1	1	Baseline Expressed	Baseline Expressed	Baseline Expressed	2602	Insects swissprot	J9JRX5	tr|J9JRX5|J9JRX5_ACYPI	#N/A	Acyrthosiphon pisum (Pea aphid)	#N/A	serine-type endopeptidase activity [GO:0004252]	#N/A	Uncharacterized protein	Signal IP
TR33270|c0_g1_i1	-0.431033	0.566797	0.194874	0.282501	0.271014	0.699965	1	1	1	Baseline Expressed	Baseline Expressed	Baseline Expressed	3740	Insects swissprot	J9K7N3	tr|J9K7N3|J9K7N3_ACYPI	#N/A	Acyrthosiphon pisum (Pea aphid)	#N/A	sequence-specific DNA binding [GO:0043565]; transcription factor activity, sequence-specific DNA binding [GO:0003700]	#N/A	Uncharacterized protein	Signal IP
TR34622|c1_g1_i1	-1.1778	0.774657	-0.344036	0.00451784	0.149636	0.50265	0.210454	1	1	Baseline Expressed	Baseline Expressed	Baseline Expressed	8884	Insects swissprot	J9K140	tr|J9K140|J9K140_ACYPI	#N/A	Acyrthosiphon pisum (Pea aphid)	chitin metabolic process [GO:0006030]	calcium ion binding [GO:0005509]; chitin binding [GO:0008061]; extracellular matrix structural constituent [GO:0005201]	proteinaceous extracellular matrix [GO:0005578]	Uncharacterized protein	Signal IP
TR34938|c0_g1_i1	0.271821	-1.02559	-0.69466	0.487157	0.0480747	0.182614	1	0.856782	1	Baseline Expressed	Baseline Expressed	Baseline Expressed	2462	Insects swissprot	J9JRZ8	tr|J9JRZ8|J9JRZ8_ACYPI	ko04142-Lysosome	Acyrthosiphon pisum (Pea aphid)	#N/A	deoxyribonuclease II activity [GO:0004531]	#N/A	Uncharacterized protein	Signal IP
TR35344|c0_g1_i1	-0.42793	0.564093	0.195273	0.286732	0.273857	0.69982	1	1	1	Baseline Expressed	Baseline Expressed	Baseline Expressed	10390	Insects swissprot	Q8IP51	tr|Q8IP51|Q8IP51_DROME	#N/A	Drosophila melanogaster (Fruit fly)	digestive tract mesoderm development [GO:0007502]; gonad development [GO:0008406]; imaginal disc-derived wing morphogenesis [GO:0007476]	#N/A	basal lamina [GO:0005605]; basement membrane [GO:0005604]	CG15288-PB, isoform B	Signal IP
TR29019|c0_g1_i2	-0.775269	1.0839	0.367743	0.0572452	0.0367984	0.464353	0.902498	0.74563	1	Baseline Expressed	Baseline Expressed	Baseline Expressed	2489	Insects swissprot	J9JPW3	tr|J9JPW3|J9JPW3_ACYPI	#N/A	Acyrthosiphon pisum (Pea aphid)	#N/A	#N/A	#N/A	Uncharacterized protein	Signal IP
TR28352|c0_g1_i1	0.168171	-0.129198	0.0980831	0.668788	0.797937	0.847635	1	1	1	Baseline Expressed	Baseline Expressed	Baseline Expressed	2841	Insects swissprot	J9K0B6	tr|J9K0B6|J9K0B6_ACYPI	#N/A	Acyrthosiphon pisum (Pea aphid)	regulation of transcription, DNA-templated [GO:0006355]; transcription, DNA-templated [GO:0006351]	DNA binding [GO:0003677]	integral component of membrane [GO:0016021]; nucleus [GO:0005634]	Uncharacterized protein	Signal IP
TR25268|c0_g1_i2	0.102949	-0.654976	-0.492917	0.794004	0.205477	0.340762	1	1	1	Baseline Expressed	Baseline Expressed	Baseline Expressed	1587	Insects swissprot	J9JS56	tr|J9JS56|J9JS56_ACYPI	#N/A	Acyrthosiphon pisum (Pea aphid)	#N/A	#N/A	#N/A	Uncharacterized protein	Signal IP
TR35964|c1_g4_i3	-0.159144	-0.374615	-0.474649	0.689469	0.471753	0.359072	1	1	1	Baseline Expressed	Baseline Expressed	Baseline Expressed	4213	Insects swissprot	J9JQP7	tr|J9JQP7|J9JQP7_ACYPI	#N/A	Acyrthosiphon pisum (Pea aphid)	peptide metabolic process [GO:0006518]	copper ion binding [GO:0005507]; peptidylglycine monooxygenase activity [GO:0004504]	membrane [GO:0016020]	Uncharacterized protein	Signal IP
TR30503|c0_g1_i1	-0.606464	0.761622	0.214269	0.134998	0.142308	0.672653	1	1	1	Baseline Expressed	Baseline Expressed	Baseline Expressed	2940	Insects swissprot	J9K6L4	tr|J9K6L4|J9K6L4_ACYPI	ko05206-MicroRNAs in cancer	Acyrthosiphon pisum (Pea aphid)	#N/A	zinc ion binding [GO:0008270]	#N/A	Uncharacterized protein	Signal IP
TR29195|c0_g1_i1	-0.536661	0.233519	-0.244032	0.184681	0.657535	0.634151	1	1	1	Baseline Expressed	Baseline Expressed	Baseline Expressed	438	Insects swissprot	C4WS66	tr|C4WS66|C4WS66_ACYPI	#N/A	Acyrthosiphon pisum (Pea aphid)	#N/A	structural constituent of cuticle [GO:0042302]	#N/A	ACYPI008570 protein (Uncharacterized protein)	Signal IP
TR35414|c0_g1_i1	-0.540659	0.111999	-0.36955	0.182029	0.833439	0.474138	1	1	1	Baseline Expressed	Baseline Expressed	Baseline Expressed	12983	Insects swissprot	J9K1J6	tr|J9K1J6|J9K1J6_ACYPI	#N/A	Acyrthosiphon pisum (Pea aphid)	#N/A	lipid transporter activity [GO:0005319]	#N/A	Uncharacterized protein	Signal IP
TR25920|c0_g1_i1	0.255293	0.115711	0.430114	0.516169	0.819877	0.392729	1	1	1	Baseline Expressed	Baseline Expressed	Baseline Expressed	2240	Insects swissprot	J9KSC4	tr|J9KSC4|J9KSC4_ACYPI	#N/A	Acyrthosiphon pisum (Pea aphid)	#N/A	#N/A	#N/A	Uncharacterized protein	Signal IP
TR65142|c0_g1_i1	0.345007	0.0701847	0.474302	0.378936	0.890467	0.345311	1	1	1	Baseline Expressed	Baseline Expressed	Baseline Expressed	1037	NA	NA	NA	NA	NA	NA	NA	NA	NA	Signal IP
TR35964|c1_g4_i2	-0.151892	-0.391849	-0.484631	0.703713	0.452878	0.350706	1	1	1	Baseline Expressed	Baseline Expressed	Baseline Expressed	3596	Insects swissprot	J9JQP7	tr|J9JQP7|J9JQP7_ACYPI	#N/A	Acyrthosiphon pisum (Pea aphid)	peptide metabolic process [GO:0006518]	copper ion binding [GO:0005507]; peptidylglycine monooxygenase activity [GO:0004504]	membrane [GO:0016020]	Uncharacterized protein	Signal IP
TR13812|c0_g1_i1	0.0353871	-0.277025	-0.182528	0.929157	0.589647	0.721582	1	1	1	Baseline Expressed	Baseline Expressed	Baseline Expressed	1365	Insects swissprot	J9JQE0	tr|J9JQE0|J9JQE0_ACYPI	#N/A	Acyrthosiphon pisum (Pea aphid)	#N/A	#N/A	#N/A	Uncharacterized protein	Signal IP
TR35964|c1_g4_i8	-0.152934	-0.389092	-0.482916	0.701843	0.456122	0.352475	1	1	1	Baseline Expressed	Baseline Expressed	Baseline Expressed	3638	Insects swissprot	J9JQP7	tr|J9JQP7|J9JQP7_ACYPI	#N/A	Acyrthosiphon pisum (Pea aphid)	peptide metabolic process [GO:0006518]	copper ion binding [GO:0005507]; peptidylglycine monooxygenase activity [GO:0004504]	membrane [GO:0016020]	Uncharacterized protein	Signal IP
TR53532|c0_g1_i1	0.115943	0.0593267	0.23438	0.769553	0.908643	0.64444	1	1	1	Baseline Expressed	Baseline Expressed	Baseline Expressed	2286	Insects swissprot	J9JU93	tr|J9JU93|J9JU93_ACYPI	#N/A	Acyrthosiphon pisum (Pea aphid)	#N/A	#N/A	#N/A	Uncharacterized protein	Signal IP
TR15494|c0_g2_i1	0.253247	-0.295821	0.0165357	0.519965	0.560449	0.975427	1	1	1	Baseline Expressed	Baseline Expressed	Baseline Expressed	3003	Insects swissprot	C4WRN8	tr|C4WRN8|C4WRN8_ACYPI	#N/A	Acyrthosiphon pisum (Pea aphid)	#N/A	#N/A	membrane [GO:0016020]	ACYPI007065 protein (Uncharacterized protein)	Signal IP
TR20806|c0_g1_i1	-0.136411	0.247454	0.170153	0.733163	0.630986	0.73892	1	1	1	Baseline Expressed	Baseline Expressed	Baseline Expressed	2273	Insects swissprot	J9JT12	tr|J9JT12|J9JT12_ACYPI	ko01100-Metabolic pathways ; ko00563-Glycosylphosphatidylinositol(GPI)-anchor biosynthesis	Acyrthosiphon pisum (Pea aphid)	GPI anchor biosynthetic process [GO:0006506]	transferase activity, transferring hexosyl groups [GO:0016758]	integral component of membrane [GO:0016021]	Uncharacterized protein	Signal IP
TR28213|c1_g1_i1	-0.0679496	-0.237114	-0.245954	0.865067	0.646565	0.633186	1	1	1	Baseline Expressed	Baseline Expressed	Baseline Expressed	1929	Insects swissprot	J9JQ70	tr|J9JQ70|J9JQ70_ACYPI	#N/A	Acyrthosiphon pisum (Pea aphid)	#N/A	calcium ion binding [GO:0005509]	#N/A	Uncharacterized protein	Signal IP
TR36424|c0_g1_i1	0.219238	-0.17386	0.104488	0.578959	0.731778	0.838853	1	1	1	Baseline Expressed	Baseline Expressed	Baseline Expressed	1626	Insects swissprot	J9K5L6	tr|J9K5L6|J9K5L6_ACYPI	#N/A	Acyrthosiphon pisum (Pea aphid)	#N/A	#N/A	#N/A	Uncharacterized protein	Signal IP
TR34387|c0_g1_i2	-0.100302	0.0754295	0.0342374	0.802157	0.885193	0.947903	1	1	1	Baseline Expressed	Baseline Expressed	Baseline Expressed	4480	Insects swissprot	J9JTL1	tr|J9JTL1|J9JTL1_ACYPI	#N/A	Acyrthosiphon pisum (Pea aphid)	#N/A	sulfuric ester hydrolase activity [GO:0008484]	#N/A	Uncharacterized protein	Signal IP
TR29907|c0_g1_i3	-1.06196	0.322923	-0.679925	0.0108572	0.556317	0.195961	0.38051	1	1	Baseline Expressed	Baseline Expressed	Baseline Expressed	2309	Insects swissprot	J9L8K5	tr|J9L8K5|J9L8K5_ACYPI	#N/A	Acyrthosiphon pisum (Pea aphid)	#N/A	DNA binding [GO:0003677]	#N/A	Uncharacterized protein	Signal IP
TR31087|c0_g1_i1	0.0779843	-0.340421	-0.203327	0.844621	0.508778	0.692838	1	1	1	Baseline Expressed	Baseline Expressed	Baseline Expressed	2118	Insects swissprot	J9K1S7	tr|J9K1S7|J9K1S7_ACYPI	ko04974-Protein digestion and absorption ; ko04614-Renin-angiotensin system	Acyrthosiphon pisum (Pea aphid)	#N/A	serine-type peptidase activity [GO:0008236]	#N/A	Uncharacterized protein	Signal IP
TR35459|c2_g4_i4	-0.0290826	-0.272533	-0.242505	0.942189	0.598161	0.638216	1	1	1	Baseline Expressed	Baseline Expressed	Baseline Expressed	2359	Insects swissprot	J9JRH5	tr|J9JRH5|J9JRH5_ACYPI	#N/A	Acyrthosiphon pisum (Pea aphid)	cell redox homeostasis [GO:0045454]	#N/A	cell [GO:0005623]	Uncharacterized protein	Signal IP
TR17486|c0_g1_i1	-0.00454613	-0.594401	-0.539837	0.991249	0.256044	0.302007	1	1	1	Baseline Expressed	Baseline Expressed	Baseline Expressed	1910	Insects swissprot	J9JS40	tr|J9JS40|J9JS40_ACYPI	ko04013-MAPK signaling pathway - fly	Acyrthosiphon pisum (Pea aphid)	#N/A	#N/A	#N/A	Uncharacterized protein	Signal IP
TR33390|c0_g1_i2	-0.0415627	0.0321226	0.0496699	0.917435	0.951864	0.923954	1	1	1	Baseline Expressed	Baseline Expressed	Baseline Expressed	3627	Insects swissprot	J9JV98	tr|J9JV98|J9JV98_ACYPI	#N/A	Acyrthosiphon pisum (Pea aphid)	#N/A	#N/A	#N/A	Uncharacterized protein	Signal IP
TR33390|c0_g1_i5	-0.0402109	0.027176	0.0460752	0.920138	0.959537	0.929563	1	1	1	Baseline Expressed	Baseline Expressed	Baseline Expressed	3444	Insects swissprot	J9JV98	tr|J9JV98|J9JV98_ACYPI	#N/A	Acyrthosiphon pisum (Pea aphid)	#N/A	#N/A	#N/A	Uncharacterized protein	Signal IP
TR8783|c0_g1_i1	0.0402316	-0.216593	-0.117251	0.919866	0.673611	0.819145	1	1	1	Baseline Expressed	Baseline Expressed	Baseline Expressed	2787	Insects swissprot	J9JJM8	tr|J9JJM8|J9JJM8_ACYPI	#N/A	Acyrthosiphon pisum (Pea aphid)	#N/A	#N/A	#N/A	Uncharacterized protein	Signal IP
TR33390|c0_g1_i4	-0.037104	0.0305088	0.0525148	0.926339	0.954377	0.919582	1	1	1	Baseline Expressed	Baseline Expressed	Baseline Expressed	3537	Insects swissprot	J9JV98	tr|J9JV98|J9JV98_ACYPI	#N/A	Acyrthosiphon pisum (Pea aphid)	#N/A	#N/A	#N/A	Uncharacterized protein	Signal IP
TR33729|c0_g1_i16	-0.365344	-0.60345	-0.909684	0.366992	0.261767	0.0874134	1	1	1	Baseline Expressed	Baseline Expressed	Baseline Expressed	2648	Insects swissprot	J9JVX3	tr|J9JVX3|J9JVX3_ACYPI	ko04530-Tight junction	Acyrthosiphon pisum (Pea aphid)	#N/A	ATP binding [GO:0005524]; protein kinase activity [GO:0004672]	#N/A	Uncharacterized protein	Signal IP
TR13270|c0_g1_i1	0.310716	-0.763204	-0.393378	0.431282	0.139964	0.44969	1	1	1	Baseline Expressed	Baseline Expressed	Baseline Expressed	1913	Insects swissprot	C4WSA5	tr|C4WSA5|C4WSA5_ACYPI	#N/A	Acyrthosiphon pisum (Pea aphid)	#N/A	#N/A	#N/A	ACYPI003278 protein (Uncharacterized protein)	Signal IP
TR35676|c0_g1_i1	-0.634995	1.47649	0.90061	0.121257	0.00418496	0.0708266	1	0.17264	1	Baseline Expressed	Baseline Expressed	Baseline Expressed	5438	Insects swissprot	J9JKZ0	tr|J9JKZ0|J9JKZ0_ACYPI	#N/A	Acyrthosiphon pisum (Pea aphid)	chitin metabolic process [GO:0006030]	chitin binding [GO:0008061]	extracellular region [GO:0005576]	Uncharacterized protein	Signal IP
TR4579|c0_g1_i2	-0.938301	-0.0612601	-0.940451	0.024148	0.910591	0.0781583	0.603401	1	1	Baseline Expressed	Baseline Expressed	Baseline Expressed	3199	Insects swissprot	J9K532	tr|J9K532|J9K532_ACYPI	#N/A	Acyrthosiphon pisum (Pea aphid)	signal transduction [GO:0007165]	GTPase activator activity [GO:0005096]	#N/A	Uncharacterized protein	Signal IP
TR60638|c0_g1_i1	0.241645	-0.586947	-0.286193	0.542285	0.255911	0.581268	1	1	1	Baseline Expressed	Baseline Expressed	Baseline Expressed	963	Insects swissprot	C4WXP3	tr|C4WXP3|C4WXP3_ACYPI	#N/A	Acyrthosiphon pisum (Pea aphid)	#N/A	#N/A	#N/A	ACYPI009116 protein (Uncharacterized protein)	Signal IP
TR14262|c0_g1_i1	0.159491	-0.582734	-0.364133	0.68876	0.261954	0.484774	1	1	1	Baseline Expressed	Baseline Expressed	Baseline Expressed	1422	Insects swissprot	J9KZU1	tr|J9KZU1|J9KZU1_ACYPI	#N/A	Acyrthosiphon pisum (Pea aphid)	DNA integration [GO:0015074]; DNA recombination [GO:0006310]	DNA binding [GO:0003677]	#N/A	Uncharacterized protein	Signal IP
TR34387|c0_g1_i5	-0.070663	0.0359187	0.0243658	0.860656	0.946291	0.963529	1	1	1	Baseline Expressed	Baseline Expressed	Baseline Expressed	3391	Insects swissprot	J9JTL1	tr|J9JTL1|J9JTL1_ACYPI	#N/A	Acyrthosiphon pisum (Pea aphid)	#N/A	sulfuric ester hydrolase activity [GO:0008484]	#N/A	Uncharacterized protein	Signal IP
TR54167|c0_g1_i1	0.3383	-0.179399	0.21801	0.392769	0.723211	0.670744	1	1	1	Baseline Expressed	Baseline Expressed	Baseline Expressed	1247	Insects swissprot	A9UMW5	tr|A9UMW5|A9UMW5_ACYPI	ko04142-Lysosome ; ko04924-Renin secretion ; ko04612-Antigen processing and presentation	Acyrthosiphon pisum (Pea aphid)	#N/A	cysteine-type peptidase activity [GO:0008234]	#N/A	ACYPI000015 protein (Cathepsin B transcript 5880) (Uncharacterized protein)	Signal IP
TR31922|c0_g1_i1	0.249686	-0.501541	-0.192745	0.529711	0.330747	0.709653	1	1	1	Baseline Expressed	Baseline Expressed	Baseline Expressed	2081	Insects swissprot	C4WW80	tr|C4WW80|C4WW80_ACYPI	#N/A	Acyrthosiphon pisum (Pea aphid)	#N/A	#N/A	#N/A	ACYPI009605 protein (Uncharacterized protein)	Signal IP
TR3504|c1_g1_i1	-1.14126	0.662097	-0.420052	0.00678723	0.226668	0.422146	0.284376	1	1	Baseline Expressed	Baseline Expressed	Baseline Expressed	1462	Insects swissprot	X1WIT5	tr|X1WIT5|X1WIT5_ACYPI	#N/A	Acyrthosiphon pisum (Pea aphid)	chitin metabolic process [GO:0006030]	chitin binding [GO:0008061]	extracellular region [GO:0005576]	Uncharacterized protein	Signal IP
TR33729|c0_g1_i1	-0.365578	-0.618825	-0.925294	0.369203	0.252544	0.0839443	1	1	1	Baseline Expressed	Baseline Expressed	Baseline Expressed	2297	Insects swissprot	B4HM46	tr|B4HM46|B4HM46_DROSE	ko04530-Tight junction	Drosophila sechellia (Fruit fly)	#N/A	#N/A	#N/A	GM23693	Signal IP
TR4015|c0_g3_i1	-0.415533	0.88808	0.531657	0.308842	0.085874	0.294323	1	1	1	Baseline Expressed	Baseline Expressed	Baseline Expressed	4555	Insects swissprot	X1X6F2	tr|X1X6F2|X1X6F2_ACYPI	#N/A	Acyrthosiphon pisum (Pea aphid)	#N/A	#N/A	#N/A	Uncharacterized protein	Signal IP
TR15494|c0_g1_i1	0.255001	-0.32349	-0.00937844	0.522233	0.528579	0.984714	1	1	1	Baseline Expressed	Baseline Expressed	Baseline Expressed	2888	Insects swissprot	C4WRN8	tr|C4WRN8|C4WRN8_ACYPI	#N/A	Acyrthosiphon pisum (Pea aphid)	#N/A	#N/A	membrane [GO:0016020]	ACYPI007065 protein (Uncharacterized protein)	Signal IP
TR41887|c0_g1_i1	0.0799553	0.734748	0.873813	0.842253	0.146952	0.0818835	1	1	1	Baseline Expressed	Baseline Expressed	Baseline Expressed	844	Insects swissprot	C4WUJ2	tr|C4WUJ2|C4WUJ2_ACYPI	#N/A	Acyrthosiphon pisum (Pea aphid)	#N/A	#N/A	#N/A	ACYPI005575 protein (Uncharacterized protein)	Signal IP
TR17429|c0_g1_i1	0.00493879	0.968009	1.03206	0.990579	0.0560145	0.0390585	1	0.89317	0.854006	Baseline Expressed	Baseline Expressed	Baseline Expressed	2201	Insects swissprot	J9JM62	tr|J9JM62|J9JM62_ACYPI	ko04142-Lysosome ; ko00603-Glycosphingolipid biosynthesis - globo series	Acyrthosiphon pisum (Pea aphid)	carbohydrate metabolic process [GO:0005975]	hydrolase activity, hydrolyzing O-glycosyl compounds [GO:0004553]	#N/A	Uncharacterized protein	Signal IP
TR32249|c0_g1_i1	-0.626749	0.6634	0.0957611	0.129462	0.209556	0.853908	1	1	1	Baseline Expressed	Baseline Expressed	Baseline Expressed	4865	Insects swissprot	F4WP01	tr|F4WP01|F4WP01_ACREC	#N/A	Acromyrmex echinatior (Panamanian leafcutter ant) (Acromyrmex octospinosus echinatior)	#N/A	#N/A	#N/A	WD repeat-containing protein 7	Signal IP
TR35602|c1_g3_i2	0.290593	-0.437529	-0.0878265	0.466159	0.395844	0.865004	1	1	1	Baseline Expressed	Baseline Expressed	Baseline Expressed	1539	Insects swissprot	J9JX71	tr|J9JX71|J9JX71_ACYPI	#N/A	Acyrthosiphon pisum (Pea aphid)	regulation of cyclin-dependent protein serine/threonine kinase activity [GO:0000079]; regulation of transcription, DNA-templated [GO:0006355]	#N/A	nucleus [GO:0005634]	Uncharacterized protein	Signal IP
TR17525|c0_g1_i1	0.206296	0.0242502	0.289657	0.606188	0.963821	0.57305	1	1	1	Baseline Expressed	Baseline Expressed	Baseline Expressed	2368	Insects swissprot	X1XTU4	tr|X1XTU4|X1XTU4_ACYPI	#N/A	Acyrthosiphon pisum (Pea aphid)	#N/A	hydrolase activity [GO:0016787]	#N/A	Carboxylic ester hydrolase (EC 3.1.1.-)	Signal IP
TR4579|c0_g1_i3	-0.926193	-0.0656532	-0.932736	0.0273767	0.905116	0.0832316	0.651532	1	1	Baseline Expressed	Baseline Expressed	Baseline Expressed	3371	Insects swissprot	J9K532	tr|J9K532|J9K532_ACYPI	#N/A	Acyrthosiphon pisum (Pea aphid)	signal transduction [GO:0007165]	GTPase activator activity [GO:0005096]	#N/A	Uncharacterized protein	Signal IP
TR32249|c0_g1_i2	-0.619228	0.651556	0.091438	0.13469	0.218433	0.860741	1	1	1	Baseline Expressed	Baseline Expressed	Baseline Expressed	4934	Insects swissprot	F4WP01	tr|F4WP01|F4WP01_ACREC	#N/A	Acromyrmex echinatior (Panamanian leafcutter ant) (Acromyrmex octospinosus echinatior)	#N/A	#N/A	#N/A	WD repeat-containing protein 7	Signal IP
TR1088|c17_g1_i1	0.0599628	-0.82126	-0.702187	0.881843	0.12214	0.187757	1	1	1	Baseline Expressed	Baseline Expressed	Baseline Expressed	1873	Insects swissprot	J9JT84	tr|J9JT84|J9JT84_ACYPI	ko03040-Spliceosome	Acyrthosiphon pisum (Pea aphid)	RNA processing [GO:0006396]	#N/A	#N/A	Uncharacterized protein	Signal IP
TR32641|c0_g1_i1	0.493449	-0.73249	-0.179931	0.212996	0.155054	0.729579	1	1	1	Baseline Expressed	Baseline Expressed	Baseline Expressed	1850	Insects swissprot	J9K9T2	tr|J9K9T2|J9K9T2_ACYPI	#N/A	Acyrthosiphon pisum (Pea aphid)	#N/A	structural constituent of cuticle [GO:0042302]	#N/A	Uncharacterized protein	Signal IP
TR7641|c0_g1_i1	-0.285281	0.733982	0.507811	0.484701	0.155767	0.319144	1	1	1	Baseline Expressed	Baseline Expressed	Baseline Expressed	3570	Insects swissprot	J9JKT8	tr|J9JKT8|J9JKT8_ACYPI	#N/A	Acyrthosiphon pisum (Pea aphid)	#N/A	ATP binding [GO:0005524]; helicase activity [GO:0004386]; nucleic acid binding [GO:0003676]	#N/A	Uncharacterized protein	Signal IP
TR7686|c0_g1_i1	-0.330193	-0.459836	-0.730919	0.420037	0.3938	0.171515	1	1	1	Baseline Expressed	Baseline Expressed	Baseline Expressed	3113	Insects swissprot	A0A069DZL6	tr|A0A069DZL6|A0A069DZL6_9HEMI	#N/A	Panstrongylus megistus	#N/A	calcium ion binding [GO:0005509]; mannosyl-oligosaccharide 1,2-alpha-mannosidase activity [GO:0004571]	membrane [GO:0016020]	alpha-1,2-Mannosidase (EC 3.2.1.-) (Fragment)	Signal IP
TR29466|c0_g1_i1	0.175863	0.0940099	0.328983	0.662466	0.856307	0.523563	1	1	1	Baseline Expressed	Baseline Expressed	Baseline Expressed	4344	Insects swissprot	J9JL14	tr|J9JL14|J9JL14_ACYPI	#N/A	Acyrthosiphon pisum (Pea aphid)	DNA metabolic process [GO:0006259]	DNA binding [GO:0003677]; nuclease activity [GO:0004518]	#N/A	Uncharacterized protein	Signal IP
TR8065|c0_g2_i1	0.348157	-0.553497	-0.14623	0.384586	0.285608	0.779539	1	1	1	Baseline Expressed	Baseline Expressed	Baseline Expressed	1022	Insects swissprot	C4WV46	tr|C4WV46|C4WV46_ACYPI	#N/A	Acyrthosiphon pisum (Pea aphid)	#N/A	lysozyme activity [GO:0003796]	#N/A	ACYPI009125 protein (Uncharacterized protein)	Signal IP
TR34149|c0_g1_i1	-0.234269	0.0572046	-0.117954	0.568625	0.915647	0.821443	1	1	1	Baseline Expressed	Baseline Expressed	Baseline Expressed	3135	Insects swissprot	J9JPB6	tr|J9JPB6|J9JPB6_ACYPI	ko04330-Notch signaling pathway ; ko00514-Other types of O-glycan biosynthesis	Acyrthosiphon pisum (Pea aphid)	#N/A	transferase activity, transferring glycosyl groups [GO:0016757]	membrane [GO:0016020]	Uncharacterized protein	Signal IP
TR31799|c0_g1_i1	-0.235251	1.21938	1.04324	0.56702	0.0175346	0.0386503	1	0.48135	0.852151	Baseline Expressed	Baseline Expressed	Baseline Expressed	4063	Insects swissprot	E0VU05	tr|E0VU05|E0VU05_PEDHC	#N/A	Pediculus humanus subsp. corporis (Body louse)	cell redox homeostasis [GO:0045454]	#N/A	cell [GO:0005623]	Predicted protein	Signal IP
TR35692|c0_g1_i2	-0.224313	1.63866	1.47346	0.586009	0.00136619	0.00319918	1	0.0748509	0.157983	Baseline Expressed	Baseline Expressed	Baseline Expressed	1315	Insects swissprot	J9KAE2	tr|J9KAE2|J9KAE2_ACYPI	#N/A	Acyrthosiphon pisum (Pea aphid)	carbohydrate metabolic process [GO:0005975]	catalytic activity [GO:0003824]; cation binding [GO:0043169]	#N/A	Uncharacterized protein	Signal IP
TR142|c0_g1_i1	0.150976	0.522433	0.732519	0.709873	0.307085	0.151523	1	1	1	Baseline Expressed	Baseline Expressed	Baseline Expressed	1563	Insects swissprot	C4WSR9	tr|C4WSR9|C4WSR9_ACYPI	#N/A	Acyrthosiphon pisum (Pea aphid)	#N/A	#N/A	#N/A	ACYPI004215 protein	Signal IP
TR30457|c0_g1_i1	0.125495	-0.306877	-0.122272	0.757483	0.557291	0.815621	1	1	1	Baseline Expressed	Baseline Expressed	Baseline Expressed	1273	Insects swissprot	J9JQK4	tr|J9JQK4|J9JQK4_ACYPI	#N/A	Acyrthosiphon pisum (Pea aphid)	#N/A	#N/A	#N/A	Uncharacterized protein	Signal IP
TR4751|c0_g1_i1	-0.832514	0.281543	-0.49186	0.0494259	0.61135	0.357472	0.837484	1	1	Baseline Expressed	Baseline Expressed	Baseline Expressed	4110	Insects swissprot	H8F4P8	tr|H8F4P8|H8F4P8_DROME	#N/A	Drosophila melanogaster (Fruit fly)	signal transduction [GO:0007165]	3',5'-cyclic-nucleotide phosphodiesterase activity [GO:0004114]; metal ion binding [GO:0046872]	#N/A	Dunce, isoform S (EC 3.1.4.-) (EC 3.1.4.17) (FI18171p1)	Signal IP
TR33224|c0_g1_i1	0.44261	-1.43847	-0.936752	0.271297	0.00747281	0.0868263	1	0.264809	1	Baseline Expressed	Baseline Expressed	Baseline Expressed	2739	Insects swissprot	J9K1U3	tr|J9K1U3|J9K1U3_ACYPI	#N/A	Acyrthosiphon pisum (Pea aphid)	response to oxidative stress [GO:0006979]	heme binding [GO:0020037]; peroxidase activity [GO:0004601]	#N/A	Uncharacterized protein	Signal IP
TR33467|c0_g1_i3	0.323868	-0.297819	0.0851592	0.423068	0.564932	0.872247	1	1	1	Baseline Expressed	Baseline Expressed	Baseline Expressed	5318	Insects swissprot	J9JNE5	tr|J9JNE5|J9JNE5_ACYPI	ko04142-Lysosome ; ko00511-Other glycan degradation	Acyrthosiphon pisum (Pea aphid)	mannan catabolic process [GO:0046355]	beta-mannosidase activity [GO:0004567]	#N/A	Uncharacterized protein	Signal IP
TR25340|c0_g1_i1	0.348176	-0.87752	-0.470234	0.38869	0.097026	0.380012	1	1	1	Baseline Expressed	Baseline Expressed	Baseline Expressed	1114	Insects swissprot	C4WRR6	tr|C4WRR6|C4WRR6_ACYPI	#N/A	Acyrthosiphon pisum (Pea aphid)	#N/A	#N/A	#N/A	ACYPI006838 protein (Uncharacterized protein)	Signal IP
TR31345|c0_g1_i1	0.391158	-0.170102	0.280166	0.332195	0.739915	0.591395	1	1	1	Baseline Expressed	Baseline Expressed	Baseline Expressed	2030	Insects swissprot	J9JJS7	tr|J9JJS7|J9JJS7_ACYPI	#N/A	Acyrthosiphon pisum (Pea aphid)	#N/A	calcium ion binding [GO:0005509]	#N/A	Uncharacterized protein	Signal IP
TR18792|c0_g1_i1	0.251059	0.758823	1.06899	0.536144	0.13502	0.0350853	1	1	0.78924	Baseline Expressed	Baseline Expressed	Baseline Expressed	1741	Insects swissprot	J9K889	tr|J9K889|J9K889_ACYPI	#N/A	Acyrthosiphon pisum (Pea aphid)	#N/A	serine-type endopeptidase activity [GO:0004252]	#N/A	Uncharacterized protein	Signal IP
TR19164|c0_g1_i1	0.175112	0.024492	0.258714	0.667578	0.964055	0.621092	1	1	1	Baseline Expressed	Baseline Expressed	Baseline Expressed	1866	Insects swissprot	J9JUF0	tr|J9JUF0|J9JUF0_ACYPI	#N/A	Acyrthosiphon pisum (Pea aphid)	#N/A	serine-type peptidase activity [GO:0008236]	#N/A	Uncharacterized protein	Signal IP
TR21829|c0_g1_i1	0.149869	-0.512868	-0.303889	0.71383	0.332891	0.568753	1	1	1	Baseline Expressed	Baseline Expressed	Baseline Expressed	2144	Insects swissprot	J9JZL4	tr|J9JZL4|J9JZL4_ACYPI	ko04142-Lysosome ; ko00564-Glycerophospholipid metabolism	Acyrthosiphon pisum (Pea aphid)	lipid metabolic process [GO:0006629]	O-acyltransferase activity [GO:0008374]	#N/A	Uncharacterized protein	Signal IP
TR4212|c0_g1_i1	-0.60438	0.55467	0.00940021	0.152143	0.30428	0.987163	1	1	1	Baseline Expressed	Baseline Expressed	Baseline Expressed	1548	Insects swissprot	J9K6T7	tr|J9K6T7|J9K6T7_ACYPI	#N/A	Acyrthosiphon pisum (Pea aphid)	#N/A	#N/A	#N/A	Uncharacterized protein	Signal IP
TR28834|c0_g2_i1	-0.406689	1.61294	1.26536	0.331265	0.00185543	0.0123558	1	0.0953944	0.417476	Baseline Expressed	Baseline Expressed	Baseline Expressed	1177	Insects swissprot	C4WWM8	tr|C4WWM8|C4WWM8_ACYPI	#N/A	Acyrthosiphon pisum (Pea aphid)	#N/A	#N/A	#N/A	ACYPI007464 protein	Signal IP
TR19971|c0_g1_i1	0.264024	-0.773201	-0.450066	0.516435	0.145723	0.402279	1	1	1	Baseline Expressed	Baseline Expressed	Baseline Expressed	1569	Insects swissprot	J9JUD8	tr|J9JUD8|J9JUD8_ACYPI	#N/A	Acyrthosiphon pisum (Pea aphid)	#N/A	peroxiredoxin activity [GO:0051920]	#N/A	Uncharacterized protein	Signal IP
TR3661|c0_g1_i1	0.244854	-0.122707	0.181257	0.547913	0.81238	0.730899	1	1	1	Baseline Expressed	Baseline Expressed	Baseline Expressed	993	NA	NA	NA	NA	NA	NA	NA	NA	NA	Signal IP
TR33375|c0_g2_i1	-0.509901	-0.427788	-0.878579	0.225942	0.442754	0.109354	1	1	1	Baseline Expressed	Baseline Expressed	Baseline Expressed	4502	Insects swissprot	J9KH38	tr|J9KH38|J9KH38_ACYPI	#N/A	Acyrthosiphon pisum (Pea aphid)	#N/A	#N/A	#N/A	Uncharacterized protein	Signal IP
TR29019|c0_g1_i1	-0.620143	0.690028	0.128995	0.144173	0.201412	0.808056	1	1	1	Baseline Expressed	Baseline Expressed	Baseline Expressed	1526	Insects swissprot	C4WUZ6	tr|C4WUZ6|C4WUZ6_ACYPI	#N/A	Acyrthosiphon pisum (Pea aphid)	#N/A	#N/A	#N/A	ACYPI002309 protein	Signal IP
TR33098|c0_g2_i1	0.378621	1.44491	1.88264	0.351843	0.00417753	0.000167269	1	0.172469	0.0165128	Baseline Expressed	Baseline Expressed	Baseline Expressed	2834	Insects swissprot	I1YDC3	tr|I1YDC3|I1YDC3_APHGL	#N/A	Aphis glycines (Soybean aphid)	trehalose metabolic process [GO:0005991]	alpha,alpha-trehalase activity [GO:0004555]	#N/A	Trehalase (EC 3.2.1.28) (Alpha-trehalose glucohydrolase)	Signal IP
TR18761|c0_g1_i1	0.260354	-0.520301	-0.200837	0.525473	0.325773	0.707301	1	1	1	Baseline Expressed	Baseline Expressed	Baseline Expressed	1369	Insects swissprot	J9JJP0	tr|J9JJP0|J9JJP0_ACYPI	#N/A	Acyrthosiphon pisum (Pea aphid)	#N/A	#N/A	#N/A	Uncharacterized protein	Signal IP
TR21798|c0_g1_i1	-0.335312	-0.143608	-0.41981	0.425685	0.791842	0.437731	1	1	1	Baseline Expressed	Baseline Expressed	Baseline Expressed	2618	Insects swissprot	J9K535	tr|J9K535|J9K535_ACYPI	ko03410-Base excision repair	Acyrthosiphon pisum (Pea aphid)	#N/A	DNA binding [GO:0003677]	nucleus [GO:0005634]	Uncharacterized protein	Signal IP
TR33698|c1_g1_i2	-0.00342858	-0.564335	-0.508653	0.993871	0.29726	0.349128	1	1	1	Baseline Expressed	Baseline Expressed	Baseline Expressed	3691	Insects swissprot	J9K8N2	tr|J9K8N2|J9K8N2_ACYPI	#N/A	Acyrthosiphon pisum (Pea aphid)	neuropeptide signaling pathway [GO:0007218]	#N/A	secretory granule [GO:0030141]	Uncharacterized protein	Signal IP
TR36295|c0_g1_i1	-0.00294728	-0.0482714	0.00789139	0.994801	0.926449	0.989584	1	1	1	Baseline Expressed	Baseline Expressed	Baseline Expressed	1267	Insects swissprot	C4WT54	tr|C4WT54|C4WT54_ACYPI	#N/A	Acyrthosiphon pisum (Pea aphid)	#N/A	#N/A	#N/A	ACYPI000189 protein (Uncharacterized protein)	Signal IP
TR33879|c3_g1_i1	-0.907811	0.117839	-0.730862	0.0359348	0.83796	0.183209	0.730651	1	1	Baseline Expressed	Baseline Expressed	Baseline Expressed	2518	Insects swissprot	J9LAP2	tr|J9LAP2|J9LAP2_ACYPI	#N/A	Acyrthosiphon pisum (Pea aphid)	signal transduction [GO:0007165]	lipid binding [GO:0008289]	#N/A	Uncharacterized protein	Signal IP
TR7087|c0_g1_i1	-0.521902	-0.0747812	-0.537573	0.21932	0.891663	0.323405	1	1	1	Baseline Expressed	Baseline Expressed	Baseline Expressed	2790	Insects swissprot	J9K451	tr|J9K451|J9K451_ACYPI	#N/A	Acyrthosiphon pisum (Pea aphid)	transmembrane transport [GO:0055085]	#N/A	integral component of membrane [GO:0016021]	Uncharacterized protein	Signal IP
TR34215|c0_g1_i1	0.0565835	-0.141189	-0.0254955	0.891697	0.789212	0.961084	1	1	1	Baseline Expressed	Baseline Expressed	Baseline Expressed	3789	Insects swissprot	X1WZH0	tr|X1WZH0|X1WZH0_ACYPI	#N/A	Acyrthosiphon pisum (Pea aphid)	#N/A	nucleic acid binding [GO:0003676]; zinc ion binding [GO:0008270]	#N/A	Uncharacterized protein	Signal IP
TR21945|c0_g1_i1	-0.257496	0.0838856	-0.114501	0.540056	0.878215	0.829902	1	1	1	Baseline Expressed	Baseline Expressed	Baseline Expressed	1875	Insects swissprot	J9M436	tr|J9M436|J9M436_ACYPI	#N/A	Acyrthosiphon pisum (Pea aphid)	#N/A	metal ion binding [GO:0046872]; nucleic acid binding [GO:0003676]	#N/A	Uncharacterized protein	Signal IP
TR42180|c0_g1_i1	0.157904	-0.325417	-0.108403	0.702533	0.539583	0.838968	1	1	1	Baseline Expressed	Baseline Expressed	Baseline Expressed	1363	Insects swissprot	J9JWS8	tr|J9JWS8|J9JWS8_ACYPI	#N/A	Acyrthosiphon pisum (Pea aphid)	cell communication [GO:0007154]	#N/A	membrane [GO:0016020]	Uncharacterized protein	Signal IP
TR17483|c0_g1_i1	0.172715	-0.628186	-0.396361	0.676038	0.242252	0.464767	1	1	1	Baseline Expressed	Baseline Expressed	Baseline Expressed	1916	Insects swissprot	C4WVY6	tr|C4WVY6|C4WVY6_ACYPI	#N/A	Acyrthosiphon pisum (Pea aphid)	#N/A	#N/A	#N/A	ACYPI005842 protein (Uncharacterized protein)	Signal IP
TR13858|c0_g1_i1	-0.199084	0.335075	0.195101	0.635752	0.530974	0.714023	1	1	1	Baseline Expressed	Baseline Expressed	Baseline Expressed	2581	Insects swissprot	X1WJL0	tr|X1WJL0|X1WJL0_ACYPI	#N/A	Acyrthosiphon pisum (Pea aphid)	#N/A	#N/A	#N/A	Uncharacterized protein	Signal IP
TR29891|c0_g1_i1	0.283197	-0.0236461	0.318661	0.491327	0.962691	0.546781	1	1	1	Baseline Expressed	Baseline Expressed	Baseline Expressed	1205	Insects swissprot	J9JLC3	tr|J9JLC3|J9JLC3_ACYPI	#N/A	Acyrthosiphon pisum (Pea aphid)	protein secretion [GO:0009306]	#N/A	endoplasmic reticulum lumen [GO:0005788]	Uncharacterized protein	Signal IP
TR35482|c2_g1_i1	-0.209198	-0.13283	-0.282918	0.619228	0.805949	0.600432	1	1	1	Baseline Expressed	Baseline Expressed	Baseline Expressed	2918	Insects swissprot	J9JVZ4	tr|J9JVZ4|J9JVZ4_ACYPI	#N/A	Acyrthosiphon pisum (Pea aphid)	#N/A	serine-type endopeptidase activity [GO:0004252]	#N/A	Uncharacterized protein	Signal IP
TR27491|c0_g2_i1	-0.25354	-0.135622	-0.330052	0.547959	0.80281	0.542339	1	1	1	Baseline Expressed	Baseline Expressed	Baseline Expressed	830	Insects swissprot	C4WWU9	tr|C4WWU9|C4WWU9_ACYPI	#N/A	Acyrthosiphon pisum (Pea aphid)	#N/A	structural constituent of cuticle [GO:0042302]	#N/A	ACYPI003003 protein (Uncharacterized protein)	Signal IP
TR19971|c0_g2_i1	0.286848	-0.836576	-0.490618	0.486439	0.120341	0.368831	1	1	1	Baseline Expressed	Baseline Expressed	Baseline Expressed	1293	Insects swissprot	J9JUD8	tr|J9JUD8|J9JUD8_ACYPI	#N/A	Acyrthosiphon pisum (Pea aphid)	#N/A	peroxiredoxin activity [GO:0051920]	#N/A	Uncharacterized protein	Signal IP
TR2958|c0_g1_i4	0.516062	-0.366364	0.208808	0.206372	0.480945	0.695208	1	1	1	Baseline Expressed	Baseline Expressed	Baseline Expressed	3675	Insects swissprot	J9K4W5	tr|J9K4W5|J9K4W5_ACYPI	#N/A	Acyrthosiphon pisum (Pea aphid)	#N/A	#N/A	#N/A	Uncharacterized protein	Signal IP
TR2958|c0_g1_i1	0.524054	-0.378009	0.205155	0.19935	0.467141	0.700381	1	1	1	Baseline Expressed	Baseline Expressed	Baseline Expressed	3644	Insects swissprot	J9K4W5	tr|J9K4W5|J9K4W5_ACYPI	#N/A	Acyrthosiphon pisum (Pea aphid)	#N/A	#N/A	#N/A	Uncharacterized protein	Signal IP
TR336|c0_g1_i1	-0.14328	0.490917	0.406747	0.733286	0.354438	0.440891	1	1	1	Baseline Expressed	Baseline Expressed	Baseline Expressed	1596	Insects swissprot	J9K5K0	tr|J9K5K0|J9K5K0_ACYPI	#N/A	Acyrthosiphon pisum (Pea aphid)	#N/A	#N/A	#N/A	Uncharacterized protein	Signal IP
TR23462|c1_g1_i1	0.106362	-0.740788	-0.575315	0.79829	0.173498	0.294258	1	1	1	Baseline Expressed	Baseline Expressed	Baseline Expressed	758	Insects swissprot	C4WU40	tr|C4WU40|C4WU40_ACYPI	ko04142-Lysosome	Acyrthosiphon pisum (Pea aphid)	#N/A	#N/A	#N/A	ACYPI47960 protein (Uncharacterized protein)	Signal IP
TR34651|c0_g1_i1	-0.434754	0.773504	0.39786	0.307758	0.149302	0.451639	1	1	1	Baseline Expressed	Baseline Expressed	Baseline Expressed	3616	Insects swissprot	J9M3N9	tr|J9M3N9|J9M3N9_ACYPI	#N/A	Acyrthosiphon pisum (Pea aphid)	#N/A	#N/A	#N/A	Uncharacterized protein	Signal IP
TR26864|c0_g1_i2	0.0492575	-0.579563	-0.471195	0.906426	0.286318	0.388706	1	1	1	Baseline Expressed	Baseline Expressed	Baseline Expressed	1311	Insects swissprot	J9K766	tr|J9K766|J9K766_ACYPI	#N/A	Acyrthosiphon pisum (Pea aphid)	#N/A	#N/A	#N/A	Uncharacterized protein	Signal IP
TR28814|c0_g1_i2	0.112736	-0.124287	0.0475597	0.786792	0.814098	0.93063	1	1	1	Baseline Expressed	Baseline Expressed	Baseline Expressed	1420	Insects swissprot	J9KEJ0	tr|J9KEJ0|J9KEJ0_ACYPI	#N/A	Acyrthosiphon pisum (Pea aphid)	#N/A	carboxylic ester hydrolase activity [GO:0052689]	extracellular region [GO:0005576]	Uncharacterized protein	Signal IP
TR33174|c0_g1_i1	-0.232464	-0.422419	-0.595773	0.582485	0.444612	0.278795	1	1	1	Baseline Expressed	Baseline Expressed	Baseline Expressed	1663	Insects swissprot	J9KE26	tr|J9KE26|J9KE26_ACYPI	#N/A	Acyrthosiphon pisum (Pea aphid)	#N/A	#N/A	#N/A	Uncharacterized protein	Signal IP
TR27855|c0_g1_i1	-0.383832	0.996532	0.671811	0.367461	0.0605651	0.199266	1	0.936964	1	Baseline Expressed	Baseline Expressed	Baseline Expressed	986	Insects swissprot	J9K7W4	tr|J9K7W4|J9K7W4_ACYPI	#N/A	Acyrthosiphon pisum (Pea aphid)	chitin metabolic process [GO:0006030]	chitin binding [GO:0008061]	extracellular region [GO:0005576]	Uncharacterized protein	Signal IP
TR4464|c0_g1_i1	-0.305289	0.719451	0.473273	0.472072	0.177185	0.369786	1	1	1	Baseline Expressed	Baseline Expressed	Baseline Expressed	3612	Insects swissprot	J9KB70	tr|J9KB70|J9KB70_ACYPI	#N/A	Acyrthosiphon pisum (Pea aphid)	#N/A	structural constituent of cuticle [GO:0042302]	#N/A	Uncharacterized protein	Signal IP
TR35386|c0_g1_i1	-1.16966	0.165684	-0.944867	0.00829886	0.780397	0.0915016	0.319415	1	1	Baseline Expressed	Baseline Expressed	Baseline Expressed	3770	Insects swissprot	J9JJW6	tr|J9JJW6|J9JJW6_ACYPI	#N/A	Acyrthosiphon pisum (Pea aphid)	compound eye development [GO:0048749]; epidermis morphogenesis [GO:0048730]; negative regulation of transcription from RNA polymerase II promoter [GO:0000122]	metal ion binding [GO:0046872]	#N/A	Uncharacterized protein	Signal IP
TR32852|c0_g1_i1	-0.221864	-0.426964	-0.589718	0.600095	0.439952	0.284143	1	1	1	Baseline Expressed	Baseline Expressed	Baseline Expressed	2667	Insects swissprot	J9KAA4	tr|J9KAA4|J9KAA4_ACYPI	ko00564-Glycerophospholipid metabolism ; ko04725-Cholinergic synapse	Acyrthosiphon pisum (Pea aphid)	#N/A	cholinesterase activity [GO:0004104]	#N/A	Carboxylic ester hydrolase (EC 3.1.1.-)	Signal IP
TR28856|c0_g1_i1	0.293494	0.636379	0.988983	0.477986	0.216139	0.0561517	1	1	1	Baseline Expressed	Baseline Expressed	Baseline Expressed	2626	Insects swissprot	J9JVS2	tr|J9JVS2|J9JVS2_ACYPI	ko00983-Drug metabolism - other enzymes	Acyrthosiphon pisum (Pea aphid)	#N/A	#N/A	#N/A	Uncharacterized protein	Signal IP
TR34314|c0_g1_i2	-0.585229	0.284769	-0.24135	0.174302	0.609197	0.656091	1	1	1	Baseline Expressed	Baseline Expressed	Baseline Expressed	4330	Insects swissprot	X1WJE5	tr|X1WJE5|X1WJE5_ACYPI	#N/A	Acyrthosiphon pisum (Pea aphid)	#N/A	#N/A	#N/A	Uncharacterized protein	Signal IP
TR3074|c0_g1_i6	-1.58925	1.94839	0.418246	0.000463514	0.000569621	0.429913	0.0376012	0.0372624	1	Baseline Expressed	Baseline Expressed	Baseline Expressed	3121	Insects swissprot	V9I8L8	tr|V9I8L8|V9I8L8_APICE	#N/A	Apis cerana (Indian honeybee)	trehalose metabolic process [GO:0005991]	alpha,alpha-trehalase activity [GO:0004555]	#N/A	Trehalase (EC 3.2.1.28) (Alpha-trehalose glucohydrolase)	Signal IP
TR34787|c0_g1_i1	0.0297693	0.260858	0.349737	0.943828	0.623424	0.510733	1	1	1	Baseline Expressed	Baseline Expressed	Baseline Expressed	2454	Insects swissprot	X1WJ73	tr|X1WJ73|X1WJ73_ACYPI	#N/A	Acyrthosiphon pisum (Pea aphid)	#N/A	serine-type endopeptidase activity [GO:0004252]	#N/A	Uncharacterized protein	Signal IP
TR3838|c0_g1_i1	-0.214513	0.172758	0.0173556	0.613009	0.751101	0.975707	1	1	1	Baseline Expressed	Baseline Expressed	Baseline Expressed	2732	Insects swissprot	J9JSS9	tr|J9JSS9|J9JSS9_ACYPI	ko01100-Metabolic pathways ; ko00512-Mucin type O-Glycan biosynthesis	Acyrthosiphon pisum (Pea aphid)	protein glycosylation [GO:0006486]	carbohydrate binding [GO:0030246]; metal ion binding [GO:0046872]; transferase activity, transferring glycosyl groups [GO:0016757]	Golgi membrane [GO:0000139]; integral component of membrane [GO:0016021]	RuleBase:RU361242, ECO:0000256	Signal IP
TR9991|c0_g1_i1	-2.46815	2.50225	0.093212	2.35791e-07	2.98697e-05	0.863517	7.83468e-05	0.00355131	1	Down Regulated	Up Regulated	Baseline Expressed	553	Insects swissprot	J9K8B2	tr|J9K8B2|J9K8B2_ACYPI	#N/A	Acyrthosiphon pisum (Pea aphid)	#N/A	structural constituent of cuticle [GO:0042302]	#N/A	Uncharacterized protein	Signal IP
TR23174|c0_g1_i1	-0.865226	0.847194	0.0410774	0.0483109	0.128216	0.940594	0.837484	1	1	Baseline Expressed	Baseline Expressed	Baseline Expressed	1766	Insects swissprot	J9KEY1	tr|J9KEY1|J9KEY1_ACYPI	#N/A	Acyrthosiphon pisum (Pea aphid)	#N/A	#N/A	#N/A	Uncharacterized protein	Signal IP
TR33871|c0_g1_i1	-0.351604	-0.23364	-0.526134	0.410778	0.674225	0.339843	1	1	1	Baseline Expressed	Baseline Expressed	Baseline Expressed	2667	Insects swissprot	J9K2U7	tr|J9K2U7|J9K2U7_ACYPI	#N/A	Acyrthosiphon pisum (Pea aphid)	#N/A	#N/A	#N/A	Uncharacterized protein	Signal IP
TR28882|c0_g1_i1	-0.285916	-0.235658	-0.462465	0.502526	0.669953	0.400258	1	1	1	Baseline Expressed	Baseline Expressed	Baseline Expressed	2283	Insects swissprot	J9K4B3	tr|J9K4B3|J9K4B3_ACYPI	ko01100-Metabolic pathways ; ko04142-Lysosome ; ko00600-Sphingolipid metabolism ; ko00052-Galactose metabolism ; ko00511-Other glycan degradation ; ko00531-Glycosaminoglycan degradation ; ko00604-Glycosphingolipid biosynthesis - ganglio series	Acyrthosiphon pisum (Pea aphid)	carbohydrate metabolic process [GO:0005975]	beta-galactosidase activity [GO:0004565]	#N/A	Uncharacterized protein	Signal IP
TR10031|c0_g1_i1	-0.575642	-0.13374	-0.650272	0.183098	0.812488	0.241287	1	1	1	Baseline Expressed	Baseline Expressed	Baseline Expressed	4336	Insects swissprot	Q17KW5	tr|Q17KW5|Q17KW5_AEDAE	#N/A	Aedes aegypti (Yellowfever mosquito) (Culex aegypti)	#N/A	calcium ion binding [GO:0005509]; metalloendopeptidase activity [GO:0004222]; zinc ion binding [GO:0008270]	#N/A	Metalloendopeptidase (EC 3.4.24.-)	Signal IP
TR4015|c0_g3_i2	-0.472922	1.05907	0.645256	0.271809	0.0481203	0.220495	1	0.857303	1	Baseline Expressed	Baseline Expressed	Baseline Expressed	3629	Insects swissprot	J9L0X3	tr|J9L0X3|J9L0X3_ACYPI	#N/A	Acyrthosiphon pisum (Pea aphid)	#N/A	#N/A	#N/A	Uncharacterized protein	Signal IP
TR26864|c0_g1_i1	0.0638178	-0.584732	-0.461804	0.87964	0.284852	0.401412	1	1	1	Baseline Expressed	Baseline Expressed	Baseline Expressed	1344	Insects swissprot	J9K766	tr|J9K766|J9K766_ACYPI	#N/A	Acyrthosiphon pisum (Pea aphid)	#N/A	#N/A	#N/A	Uncharacterized protein	Signal IP
TR31830|c0_g1_i1	-3.02649	3.07755	0.110167	9.58791e-10	6.54682e-07	0.839176	9.15192e-07	0.000163459	1	Down Regulated	Up Regulated	Baseline Expressed	1548	Insects swissprot	J9JQS2	tr|J9JQS2|J9JQS2_ACYPI	#N/A	Acyrthosiphon pisum (Pea aphid)	#N/A	#N/A	#N/A	Uncharacterized protein	Signal IP
TR34215|c0_g1_i2	0.0155608	-0.134936	-0.0602654	0.97105	0.801531	0.910709	1	1	1	Baseline Expressed	Baseline Expressed	Baseline Expressed	3600	Insects swissprot	X1WZH0	tr|X1WZH0|X1WZH0_ACYPI	#N/A	Acyrthosiphon pisum (Pea aphid)	#N/A	nucleic acid binding [GO:0003676]; zinc ion binding [GO:0008270]	#N/A	Uncharacterized protein	Signal IP
TR27854|c0_g1_i1	0.15864	-0.512298	-0.294548	0.705108	0.344061	0.589985	1	1	1	Baseline Expressed	Baseline Expressed	Baseline Expressed	869	Insects swissprot	J9M7R6	tr|J9M7R6|J9M7R6_ACYPI	#N/A	Acyrthosiphon pisum (Pea aphid)	#N/A	#N/A	#N/A	Uncharacterized protein	Signal IP
TR34888|c0_g3_i1	0.109747	-4.31763	-4.14877	0.794062	4.77454e-11	4.14394e-10	1	7.15254e-08	6.91674e-07	Baseline Expressed	Down Regulated	Down Regulated	353	NA	NA	NA	NA	NA	NA	NA	NA	NA	Signal IP
TR34405|c0_g1_i3	-0.200346	-1.0879	-1.22914	0.638204	0.0581467	0.031656	1	0.911707	0.734799	Baseline Expressed	Baseline Expressed	Baseline Expressed	1510	Insects swissprot	C4WS18	tr|C4WS18|C4WS18_ACYPI	#N/A	Acyrthosiphon pisum (Pea aphid)	positive regulation of cell division [GO:0051781]	#N/A	membrane [GO:0016020]	ACYPI006308 protein	Signal IP
TR35470|c0_g1_i11	-0.0140752	-0.395786	-0.350751	0.973914	0.468733	0.522368	1	1	1	Baseline Expressed	Baseline Expressed	Baseline Expressed	7349	Insects swissprot	J9JJ37	tr|J9JJ37|J9JJ37_ACYPI	#N/A	Acyrthosiphon pisum (Pea aphid)	#N/A	#N/A	#N/A	Uncharacterized protein	Signal IP
TR31486|c0_g1_i1	0.399753	-0.699185	-0.240322	0.335325	0.192312	0.659588	1	1	1	Baseline Expressed	Baseline Expressed	Baseline Expressed	2091	Insects swissprot	C4WX01	tr|C4WX01|C4WX01_ACYPI	#N/A	Acyrthosiphon pisum (Pea aphid)	#N/A	#N/A	#N/A	ACYPI001630 protein (Uncharacterized protein)	Signal IP
TR30067|c0_g1_i1	0.143745	-0.557351	-0.354496	0.732183	0.305372	0.518361	1	1	1	Baseline Expressed	Baseline Expressed	Baseline Expressed	2294	Insects swissprot	J9JK28	tr|J9JK28|J9JK28_ACYPI	ko05200-Pathways in cancer ; ko05166-HTLV-I infection ; ko05205-Proteoglycans in cancer ; ko04390-Hippo signaling pathway ; ko04550-Signaling pathways regulating pluripotency of stem cells ; ko04310-Wnt signaling pathway ; ko05202-Transcriptional misregulation in cancer ; ko04916-Melanogenesis ; ko04340-Hedgehog signaling pathway ; ko05217-Basal cell carcinoma	Acyrthosiphon pisum (Pea aphid)	multicellular organismal development [GO:0007275]; Wnt signaling pathway [GO:0016055]	#N/A	proteinaceous extracellular matrix [GO:0005578]	Protein Wnt	Signal IP
TR27854|c0_g2_i1	0.170302	-0.475301	-0.245889	0.684774	0.379359	0.652437	1	1	1	Baseline Expressed	Baseline Expressed	Baseline Expressed	999	Insects swissprot	J9M7R6	tr|J9M7R6|J9M7R6_ACYPI	#N/A	Acyrthosiphon pisum (Pea aphid)	#N/A	#N/A	#N/A	Uncharacterized protein	Signal IP
TR19153|c0_g1_i1	-0.143111	-0.55843	-0.642431	0.736745	0.316334	0.248487	1	1	1	Baseline Expressed	Baseline Expressed	Baseline Expressed	1654	Insects swissprot	J9KA21	tr|J9KA21|J9KA21_ACYPI	#N/A	Acyrthosiphon pisum (Pea aphid)	#N/A	#N/A	#N/A	Uncharacterized protein	Signal IP
TR11646|c0_g1_i1	0.41745	0.0326369	0.509197	0.314549	0.951864	0.338013	1	1	1	Baseline Expressed	Baseline Expressed	Baseline Expressed	1961	Insects swissprot	C4WSY7	tr|C4WSY7|C4WSY7_ACYPI	#N/A	Acyrthosiphon pisum (Pea aphid)	glutathione biosynthetic process [GO:0006750]	gamma-glutamylcyclotransferase activity [GO:0003839]	#N/A	ACYPI002097 protein (Uncharacterized protein)	Signal IP
TR33273|c1_g1_i2	0.222557	-0.00808439	0.273583	0.595787	0.986705	0.611336	1	1	1	Baseline Expressed	Baseline Expressed	Baseline Expressed	4430	Insects swissprot	A0A026X3H8	tr|A0A026X3H8|A0A026X3H8_CERBI	#N/A	Cerapachys biroi (Ant)	fatty acid beta-oxidation [GO:0006635]	acyl-CoA dehydrogenase activity [GO:0003995]; acyl-CoA oxidase activity [GO:0003997]; flavin adenine dinucleotide binding [GO:0050660]	peroxisome [GO:0005777]	Acyl-coenzyme A oxidase	Signal IP
TR29166|c0_g1_i1	0.12188	0.195047	0.376037	0.772958	0.715141	0.483194	1	1	1	Baseline Expressed	Baseline Expressed	Baseline Expressed	2580	Insects swissprot	J9K7M4	tr|J9K7M4|J9K7M4_ACYPI	ko05142-Chagas disease (American trypanosomiasis) ; ko04924-Renin secretion ; ko04614-Renin-angiotensin system ; ko05410-Hypertrophic cardiomyopathy (HCM)	Acyrthosiphon pisum (Pea aphid)	#N/A	carboxypeptidase activity [GO:0004180]; metal ion binding [GO:0046872]; metallopeptidase activity [GO:0008237]; peptidyl-dipeptidase activity [GO:0008241]	membrane [GO:0016020]	Uncharacterized protein	Signal IP
TR20553|c0_g1_i1	-1.38588	-0.106072	-1.43285	0.0023591	0.863716	0.0138631	0.129188	1	0.462643	Baseline Expressed	Baseline Expressed	Baseline Expressed	1894	Insects swissprot	J9JKE1	tr|J9JKE1|J9JKE1_ACYPI	#N/A	Acyrthosiphon pisum (Pea aphid)	#N/A	#N/A	#N/A	Uncharacterized protein	Signal IP
TR30684|c0_g1_i1	-0.6676	-0.104784	-0.713274	0.128645	0.855049	0.204825	1	1	1	Baseline Expressed	Baseline Expressed	Baseline Expressed	1637	Insects swissprot	J9JY90	tr|J9JY90|J9JY90_ACYPI	#N/A	Acyrthosiphon pisum (Pea aphid)	#N/A	#N/A	#N/A	Uncharacterized protein	Signal IP
TR7812|c0_g1_i1	-0.0400269	-0.966766	-0.947683	0.925703	0.0883875	0.0958825	1	1	1	Baseline Expressed	Baseline Expressed	Baseline Expressed	1886	Insects swissprot	J9K970	tr|J9K970|J9K970_ACYPI	ko05200-Pathways in cancer ; ko05166-HTLV-I infection ; ko05205-Proteoglycans in cancer ; ko04390-Hippo signaling pathway ; ko04550-Signaling pathways regulating pluripotency of stem cells ; ko04310-Wnt signaling pathway ; ko04916-Melanogenesis ; ko04340-Hedgehog signaling pathway ; ko05217-Basal cell carcinoma	Acyrthosiphon pisum (Pea aphid)	multicellular organismal development [GO:0007275]; Wnt signaling pathway [GO:0016055]	#N/A	proteinaceous extracellular matrix [GO:0005578]	Protein Wnt	Signal IP
TR27410|c1_g1_i1	-0.00604904	0.0469016	0.0999626	0.989233	0.932842	0.85549	1	1	1	Baseline Expressed	Baseline Expressed	Baseline Expressed	917	NA	NA	NA	NA	NA	NA	NA	NA	NA	Signal IP
TR30490|c1_g2_i1	-0.935422	0.753515	-0.122797	0.0361161	0.186733	0.82226	0.733201	1	1	Baseline Expressed	Baseline Expressed	Baseline Expressed	1027	Insects swissprot	J9K9Q8	tr|J9K9Q8|J9K9Q8_ACYPI	#N/A	Acyrthosiphon pisum (Pea aphid)	chitin metabolic process [GO:0006030]	chitin binding [GO:0008061]	extracellular region [GO:0005576]	Uncharacterized protein	Signal IP
TR34477|c3_g2_i1	-0.961111	0.897773	-0.00422784	0.0315537	0.114088	0.993088	0.706827	1	1	Baseline Expressed	Baseline Expressed	Baseline Expressed	1713	Insects swissprot	J9JL80	tr|J9JL80|J9JL80_ACYPI	#N/A	Acyrthosiphon pisum (Pea aphid)	#N/A	#N/A	#N/A	Uncharacterized protein	Signal IP
TR66673|c0_g1_i1	-1.83327	-0.209561	-1.98372	9.34465e-05	0.75088	0.000969606	0.0103499	1	0.0638709	Baseline Expressed	Baseline Expressed	Baseline Expressed	3421	Insects swissprot	R9QYT1	tr|R9QYT1|R9QYT1_NILLU	#N/A	Nilaparvata lugens (Brown planthopper)	branched-chain amino acid biosynthetic process [GO:0009082]	dihydroxy-acid dehydratase activity [GO:0004160]	#N/A	Dihydroxy-acid dehydratase (Fragment)	Signal IP
TR25997|c0_g1_i1	0.0698937	-0.278992	-0.149988	0.869966	0.608731	0.784471	1	1	1	Baseline Expressed	Baseline Expressed	Baseline Expressed	1544	Insects swissprot	J9JWJ0	tr|J9JWJ0|J9JWJ0_ACYPI	#N/A	Acyrthosiphon pisum (Pea aphid)	#N/A	#N/A	#N/A	Uncharacterized protein	Signal IP
TR17397|c0_g1_i1	-0.748511	-2.97029	-3.65969	0.0911902	1.26851e-05	2.47945e-08	1	0.00180245	1.86808e-05	Baseline Expressed	Down Regulated	Down Regulated	1216	Insects swissprot	J9K7M2	tr|J9K7M2|J9K7M2_ACYPI	#N/A	Acyrthosiphon pisum (Pea aphid)	#N/A	#N/A	#N/A	Uncharacterized protein	Signal IP
TR16352|c0_g1_i1	-0.324721	0.347746	0.0821349	0.454729	0.529402	0.881809	1	1	1	Baseline Expressed	Baseline Expressed	Baseline Expressed	1989	Insects swissprot	J9JWM7	tr|J9JWM7|J9JWM7_ACYPI	#N/A	Acyrthosiphon pisum (Pea aphid)	#N/A	serine-type endopeptidase activity [GO:0004252]	#N/A	Uncharacterized protein	Signal IP
TR33273|c1_g1_i1	0.170752	-0.00321951	0.226643	0.687656	0.994093	0.677331	1	1	1	Baseline Expressed	Baseline Expressed	Baseline Expressed	4192	Insects swissprot	A0A068FL70	tr|A0A068FL70|A0A068FL70_9NEOP	#N/A	Agrotis segetum (Turnip moth)	fatty acid beta-oxidation [GO:0006635]	acyl-CoA dehydrogenase activity [GO:0003995]; acyl-CoA oxidase activity [GO:0003997]; flavin adenine dinucleotide binding [GO:0050660]	peroxisome [GO:0005777]	Acyl-coenzyme A oxidase	Signal IP
TR31426|c0_g1_i1	0.0619695	0.34646	0.467539	0.884927	0.518014	0.384845	1	1	1	Baseline Expressed	Baseline Expressed	Baseline Expressed	1313	Insects swissprot	J9M6S6	tr|J9M6S6|J9M6S6_ACYPI	#N/A	Acyrthosiphon pisum (Pea aphid)	#N/A	#N/A	#N/A	Uncharacterized protein	Signal IP
TR20897|c0_g1_i1	-0.129224	-0.310656	-0.380771	0.764483	0.576834	0.494002	1	1	1	Baseline Expressed	Baseline Expressed	Baseline Expressed	1984	Insects swissprot	J9JUW5	tr|J9JUW5|J9JUW5_ACYPI	ko00514-Other types of O-glycan biosynthesis	Acyrthosiphon pisum (Pea aphid)	#N/A	transferase activity, transferring glycosyl groups [GO:0016757]	#N/A	Uncharacterized protein	Signal IP
TR29019|c0_g1_i3	-0.80673	1.48461	0.736985	0.0700798	0.00687796	0.166258	0.994376	0.252362	1	Baseline Expressed	Baseline Expressed	Baseline Expressed	1880	Insects swissprot	J9JPW3	tr|J9JPW3|J9JPW3_ACYPI	#N/A	Acyrthosiphon pisum (Pea aphid)	#N/A	#N/A	#N/A	Uncharacterized protein	Signal IP
TR33808|c0_g1_i3	-0.152633	-0.747803	-0.841326	0.723954	0.190352	0.139979	1	1	1	Baseline Expressed	Baseline Expressed	Baseline Expressed	3383	Insects swissprot	J9KJE8	tr|J9KJE8|J9KJE8_ACYPI	#N/A	Acyrthosiphon pisum (Pea aphid)	#N/A	#N/A	#N/A	Uncharacterized protein	Signal IP
TR33127|c0_g1_i2	-1.09426	0.00406331	-1.03109	0.0158346	0.997051	0.0736588	0.469395	1	1	Baseline Expressed	Baseline Expressed	Baseline Expressed	3404	Insects swissprot	X1WJD9	tr|X1WJD9|X1WJD9_ACYPI	#N/A	Acyrthosiphon pisum (Pea aphid)	#N/A	DNA binding [GO:0003677]; metal ion binding [GO:0046872]	nucleus [GO:0005634]	Uncharacterized protein	Signal IP
TR19191|c0_g1_i1	-1.06129	0.785212	-0.216968	0.0190792	0.176447	0.695109	0.532219	1	1	Baseline Expressed	Baseline Expressed	Baseline Expressed	1142	Insects swissprot	J9JMK2	tr|J9JMK2|J9JMK2_ACYPI	#N/A	Acyrthosiphon pisum (Pea aphid)	#N/A	#N/A	#N/A	Uncharacterized protein	Signal IP
TR21797|c0_g1_i1	0.386036	-0.163177	0.281969	0.360792	0.758719	0.605232	1	1	1	Baseline Expressed	Baseline Expressed	Baseline Expressed	2459	Insects swissprot	J9K522	tr|J9K522|J9K522_ACYPI	#N/A	Acyrthosiphon pisum (Pea aphid)	#N/A	#N/A	#N/A	Uncharacterized protein	Signal IP
TR4405|c0_g1_i1	0.0160766	0.550972	0.626159	0.970727	0.30353	0.243553	1	1	1	Baseline Expressed	Baseline Expressed	Baseline Expressed	892	NA	NA	NA	NA	NA	NA	NA	NA	NA	Signal IP
TR10284|c0_g1_i1	0.00454188	0.109127	0.172779	0.992172	0.842961	0.753351	1	1	1	Baseline Expressed	Baseline Expressed	Baseline Expressed	1916	Insects swissprot	J9JP16	tr|J9JP16|J9JP16_ACYPI	#N/A	Acyrthosiphon pisum (Pea aphid)	#N/A	#N/A	#N/A	Uncharacterized protein	Signal IP
TR34202|c0_g1_i2	0.0285949	0.318213	0.405918	0.947576	0.556759	0.454908	1	1	1	Baseline Expressed	Baseline Expressed	Baseline Expressed	2224	Insects swissprot	J9JR30	tr|J9JR30|J9JR30_ACYPI	#N/A	Acyrthosiphon pisum (Pea aphid)	#N/A	#N/A	#N/A	Uncharacterized protein	Signal IP
TR3309|c0_g1_i1	-0.233535	-0.475974	-0.650398	0.592512	0.404584	0.252354	1	1	1	Baseline Expressed	Baseline Expressed	Baseline Expressed	1553	Insects swissprot	J9KE27	tr|J9KE27|J9KE27_ACYPI	#N/A	Acyrthosiphon pisum (Pea aphid)	#N/A	#N/A	#N/A	Uncharacterized protein	Signal IP
TR25495|c0_g1_i1	0.29011	0.17049	0.519711	0.495793	0.750488	0.336839	1	1	1	Baseline Expressed	Baseline Expressed	Baseline Expressed	1762	Insects swissprot	J9KA85	tr|J9KA85|J9KA85_ACYPI	#N/A	Acyrthosiphon pisum (Pea aphid)	#N/A	#N/A	#N/A	Uncharacterized protein	Signal IP
TR11576|c0_g1_i1	-0.737187	0.373348	-0.304729	0.0996531	0.518901	0.585699	1	1	1	Baseline Expressed	Baseline Expressed	Baseline Expressed	624	Insects swissprot	J9K8U8	tr|J9K8U8|J9K8U8_ACYPI	#N/A	Acyrthosiphon pisum (Pea aphid)	#N/A	#N/A	#N/A	Uncharacterized protein	Signal IP
TR8890|c0_g1_i1	0.323124	-0.719335	-0.337101	0.447407	0.191257	0.547211	1	1	1	Baseline Expressed	Baseline Expressed	Baseline Expressed	2203	Insects swissprot	J9JMS5	tr|J9JMS5|J9JMS5_ACYPI	#N/A	Acyrthosiphon pisum (Pea aphid)	#N/A	#N/A	#N/A	Uncharacterized protein	Signal IP
TR30477|c0_g1_i1	0.0776526	0.689538	0.826301	0.857189	0.194813	0.122019	1	1	1	Baseline Expressed	Baseline Expressed	Baseline Expressed	2382	Insects swissprot	J9JKW2	tr|J9JKW2|J9JKW2_ACYPI	#N/A	Acyrthosiphon pisum (Pea aphid)	#N/A	#N/A	#N/A	Uncharacterized protein	Signal IP
TR4379|c2_g1_i1	-0.157413	0.0550446	-0.0432586	0.717834	0.922925	0.936993	1	1	1	Baseline Expressed	Baseline Expressed	Baseline Expressed	1602	Insects swissprot	J9JS49	tr|J9JS49|J9JS49_ACYPI	#N/A	Acyrthosiphon pisum (Pea aphid)	#N/A	serine-type endopeptidase activity [GO:0004252]	#N/A	Uncharacterized protein	Signal IP
TR34936|c0_g1_i1	-0.441526	-0.342378	-0.724794	0.317135	0.554595	0.204482	1	1	1	Baseline Expressed	Baseline Expressed	Baseline Expressed	2689	Insects swissprot	J9KQY9	tr|J9KQY9|J9KQY9_ACYPI	#N/A	Acyrthosiphon pisum (Pea aphid)	#N/A	DNA binding [GO:0003677]	nucleus [GO:0005634]	Uncharacterized protein	Signal IP
TR60263|c1_g1_i1	0.22497	0.507259	0.791339	0.598927	0.338675	0.139449	1	1	1	Baseline Expressed	Baseline Expressed	Baseline Expressed	751	NA	NA	NA	NA	NA	NA	NA	NA	NA	Signal IP
TR19167|c0_g1_i1	-0.157568	0.44402	0.345562	0.719175	0.419513	0.528794	1	1	1	Baseline Expressed	Baseline Expressed	Baseline Expressed	2633	Insects swissprot	J9JX72	tr|J9JX72|J9JX72_ACYPI	ko01100-Metabolic pathways ; ko04972-Pancreatic secretion ; ko00561-Glycerolipid metabolism ; ko04975-Fat digestion and absorption ; ko04977-Vitamin digestion and absorption	Acyrthosiphon pisum (Pea aphid)	lipid metabolic process [GO:0006629]	triglyceride lipase activity [GO:0004806]	extracellular region [GO:0005576]	Uncharacterized protein	Signal IP
TR31053|c3_g1_i1	0.346869	-0.139894	0.266085	0.4177	0.794472	0.629709	1	1	1	Baseline Expressed	Baseline Expressed	Baseline Expressed	771	Insects swissprot	A0A0F6PBL5	tr|A0A0F6PBL5|A0A0F6PBL5_9HEMI	#N/A	Lipaphis erysimi (mustard aphid)	#N/A	odorant binding [GO:0005549]	#N/A	Odorant-binding protein 7 (Fragment)	Signal IP
TR60632|c0_g1_i1	0.434431	-0.280368	0.213173	0.308788	0.6026	0.700631	1	1	1	Baseline Expressed	Baseline Expressed	Baseline Expressed	1651	Insects swissprot	X1XKS6	tr|X1XKS6|X1XKS6_ACYPI	#N/A	Acyrthosiphon pisum (Pea aphid)	#N/A	carboxylic ester hydrolase activity [GO:0052689]	extracellular region [GO:0005576]	Uncharacterized protein	Signal IP
TR33299|c0_g1_i1	-0.41694	1.08008	0.722255	0.348845	0.0490173	0.181909	1	0.866805	1	Baseline Expressed	Baseline Expressed	Baseline Expressed	888	Insects swissprot	C4WWA1	tr|C4WWA1|C4WWA1_ACYPI	#N/A	Acyrthosiphon pisum (Pea aphid)	#N/A	#N/A	#N/A	ACYPI005742 protein (Uncharacterized protein)	Signal IP
TR33654|c0_g1_i1	-0.0397661	-0.0729251	-0.0535812	0.928041	0.894795	0.922899	1	1	1	Baseline Expressed	Baseline Expressed	Baseline Expressed	3089	Insects swissprot	X1WYM5	tr|X1WYM5|X1WYM5_ACYPI	#N/A	Acyrthosiphon pisum (Pea aphid)	#N/A	metalloendopeptidase activity [GO:0004222]; zinc ion binding [GO:0008270]	proteinaceous extracellular matrix [GO:0005578]	Uncharacterized protein	Signal IP
TR27403|c0_g2_i1	-0.302491	1.34377	1.10039	0.494799	0.0127086	0.0391801	1	0.388762	0.855895	Baseline Expressed	Baseline Expressed	Baseline Expressed	1502	Insects swissprot	X1XA71	tr|X1XA71|X1XA71_ACYPI	#N/A	Acyrthosiphon pisum (Pea aphid)	#N/A	#N/A	#N/A	Uncharacterized protein	Signal IP
TR32618|c0_g1_i1	-0.176562	-0.431341	-0.548793	0.689106	0.452509	0.337916	1	1	1	Baseline Expressed	Baseline Expressed	Baseline Expressed	1843	Insects swissprot	J9LHP5	tr|J9LHP5|J9LHP5_ACYPI	#N/A	Acyrthosiphon pisum (Pea aphid)	#N/A	#N/A	#N/A	Uncharacterized protein	Signal IP
TR27520|c0_g1_i1	-0.13076	0.122573	0.0509228	0.766708	0.828078	0.928782	1	1	1	Baseline Expressed	Baseline Expressed	Baseline Expressed	1276	Insects swissprot	J9JWD6	tr|J9JWD6|J9JWD6_ACYPI	ko03018-RNA degradation	Acyrthosiphon pisum (Pea aphid)	#N/A	#N/A	#N/A	Uncharacterized protein	Signal IP
TR25582|c0_g1_i1	-0.391633	0.98988	0.657357	0.379915	0.0724424	0.226984	1	1	1	Baseline Expressed	Baseline Expressed	Baseline Expressed	1368	Insects swissprot	J9K442	tr|J9K442|J9K442_ACYPI	#N/A	Acyrthosiphon pisum (Pea aphid)	#N/A	serine-type endopeptidase activity [GO:0004252]	#N/A	Uncharacterized protein	Signal IP
TR34406|c0_g1_i1	-0.675137	1.72989	1.11387	0.136085	0.00163163	0.0372391	1	0.0877433	0.827567	Baseline Expressed	Baseline Expressed	Baseline Expressed	4776	Insects swissprot	J9KB82	tr|J9KB82|J9KB82_ACYPI	#N/A	Acyrthosiphon pisum (Pea aphid)	response to oxidative stress [GO:0006979]	heme binding [GO:0020037]; peroxidase activity [GO:0004601]	#N/A	Uncharacterized protein	Signal IP
TR29946|c0_g1_i1	-0.19233	-0.0120936	-0.145314	0.663759	0.981908	0.795746	1	1	1	Baseline Expressed	Baseline Expressed	Baseline Expressed	2721	Insects swissprot	J9K221	tr|J9K221|J9K221_ACYPI	#N/A	Acyrthosiphon pisum (Pea aphid)	#N/A	#N/A	#N/A	Uncharacterized protein	Signal IP
TR20902|c0_g1_i1	-1.01415	1.22058	0.265543	0.0280941	0.03464	0.632732	0.661397	0.725337	1	Baseline Expressed	Baseline Expressed	Baseline Expressed	4464	Insects swissprot	J9JXS2	tr|J9JXS2|J9JXS2_ACYPI	#N/A	Acyrthosiphon pisum (Pea aphid)	#N/A	serine-type endopeptidase activity [GO:0004252]	#N/A	Uncharacterized protein	Signal IP
TR4252|c0_g1_i1	-0.77495	0.426933	-0.288907	0.0894337	0.468321	0.610447	1	1	1	Baseline Expressed	Baseline Expressed	Baseline Expressed	4124	Insects swissprot	J9K7Y2	tr|J9K7Y2|J9K7Y2_ACYPI	ko04142-Lysosome	Acyrthosiphon pisum (Pea aphid)	cholesterol transport [GO:0030301]	hedgehog receptor activity [GO:0008158]	integral component of membrane [GO:0016021]	Uncharacterized protein	Signal IP
TR32117|c0_g1_i1	-0.464698	-2.42664	-2.83223	0.301275	0.000241887	1.21462e-05	1	0.0191003	0.00212888	Baseline Expressed	Down Regulated	Down Regulated	2591	Insects swissprot	G9FJC1	tr|G9FJC1|G9FJC1_APHGL	#N/A	Aphis glycines (Soybean aphid)	#N/A	aminopeptidase activity [GO:0004177]; metallopeptidase activity [GO:0008237]; zinc ion binding [GO:0008270]	#N/A	Aminopeptidase N 3	Signal IP
TR33127|c0_g1_i3	-1.05202	-0.0486245	-1.04154	0.0233017	0.936713	0.0774603	0.586721	1	1	Baseline Expressed	Baseline Expressed	Baseline Expressed	2537	Insects swissprot	X1WJD9	tr|X1WJD9|X1WJD9_ACYPI	#N/A	Acyrthosiphon pisum (Pea aphid)	#N/A	DNA binding [GO:0003677]; metal ion binding [GO:0046872]	nucleus [GO:0005634]	Uncharacterized protein	Signal IP
TR33654|c0_g1_i2	-0.0336593	-0.0579422	-0.0324915	0.939689	0.916635	0.953251	1	1	1	Baseline Expressed	Baseline Expressed	Baseline Expressed	2418	Insects swissprot	X1WYM5	tr|X1WYM5|X1WYM5_ACYPI	#N/A	Acyrthosiphon pisum (Pea aphid)	#N/A	metalloendopeptidase activity [GO:0004222]; zinc ion binding [GO:0008270]	proteinaceous extracellular matrix [GO:0005578]	Uncharacterized protein	Signal IP
TR25091|c0_g1_i2	-0.258342	-0.182522	-0.381753	0.562154	0.750429	0.503942	1	1	1	Baseline Expressed	Baseline Expressed	Baseline Expressed	1938	Insects swissprot	J9JZZ8	tr|J9JZZ8|J9JZZ8_ACYPI	#N/A	Acyrthosiphon pisum (Pea aphid)	#N/A	#N/A	#N/A	Uncharacterized protein	Signal IP
TR38044|c0_g1_i1	-0.525461	0.112409	-0.353942	0.244684	0.849228	0.535013	1	1	1	Baseline Expressed	Baseline Expressed	Baseline Expressed	315	Insects swissprot	X1XN35	tr|X1XN35|X1XN35_ACYPI	#N/A	Acyrthosiphon pisum (Pea aphid)	#N/A	#N/A	#N/A	Uncharacterized protein	Signal IP
TR35537|c0_g1_i1	0.0257361	-0.525387	-0.440541	0.953954	0.356661	0.442412	1	1	1	Baseline Expressed	Baseline Expressed	Baseline Expressed	1897	Insects swissprot	J9K6K4	tr|J9K6K4|J9K6K4_ACYPI	#N/A	Acyrthosiphon pisum (Pea aphid)	#N/A	lysozyme activity [GO:0003796]	#N/A	Uncharacterized protein	Signal IP
TR22072|c0_g1_i1	0.0199844	0.0616021	0.140697	0.964478	0.91384	0.80305	1	1	1	Baseline Expressed	Baseline Expressed	Baseline Expressed	1210	Insects swissprot	C4WTE6	tr|C4WTE6|C4WTE6_ACYPI	#N/A	Acyrthosiphon pisum (Pea aphid)	#N/A	#N/A	#N/A	ACYPI007690 protein (Uncharacterized protein)	Signal IP
TR20583|c0_g1_i1	0.167747	-0.194567	0.0322892	0.702177	0.725674	0.955918	1	1	1	Baseline Expressed	Baseline Expressed	Baseline Expressed	3420	Insects swissprot	J9K9V7	tr|J9K9V7|J9K9V7_ACYPI	ko01100-Metabolic pathways ; ko04142-Lysosome ; ko00600-Sphingolipid metabolism ; ko00052-Galactose metabolism ; ko00511-Other glycan degradation ; ko00531-Glycosaminoglycan degradation ; ko00604-Glycosphingolipid biosynthesis - ganglio series	Acyrthosiphon pisum (Pea aphid)	carbohydrate metabolic process [GO:0005975]	beta-galactosidase activity [GO:0004565]	#N/A	Uncharacterized protein	Signal IP
TR22428|c0_g1_i1	-0.476506	0.186582	-0.230814	0.292619	0.750018	0.685168	1	1	1	Baseline Expressed	Baseline Expressed	Baseline Expressed	1575	Insects swissprot	J9K5X7	tr|J9K5X7|J9K5X7_ACYPI	#N/A	Acyrthosiphon pisum (Pea aphid)	#N/A	serine-type endopeptidase activity [GO:0004252]	#N/A	Uncharacterized protein	Signal IP
TR3220|c1_g1_i1	0.496187	-0.70986	-0.154564	0.250319	0.199707	0.785137	1	1	1	Baseline Expressed	Baseline Expressed	Baseline Expressed	2224	Insects swissprot	J9K8X3	tr|J9K8X3|J9K8X3_ACYPI	#N/A	Acyrthosiphon pisum (Pea aphid)	#N/A	#N/A	#N/A	Uncharacterized protein	Signal IP
TR31944|c1_g1_i1	-0.0447879	0.288247	0.302569	0.920119	0.605452	0.588225	1	1	1	Baseline Expressed	Baseline Expressed	Baseline Expressed	2514	Insects swissprot	J9JQ51	tr|J9JQ51|J9JQ51_ACYPI	#N/A	Acyrthosiphon pisum (Pea aphid)	#N/A	calcium ion binding [GO:0005509]	#N/A	Uncharacterized protein	Signal IP
TR23825|c0_g1_i1	-0.404954	0.886661	0.540817	0.370653	0.113592	0.328218	1	1	1	Baseline Expressed	Baseline Expressed	Baseline Expressed	2467	Insects swissprot	X1WIH2	tr|X1WIH2|X1WIH2_ACYPI	#N/A	Acyrthosiphon pisum (Pea aphid)	#N/A	carboxylic ester hydrolase activity [GO:0052689]	extracellular region [GO:0005576]	Uncharacterized protein	Signal IP
TR60714|c1_g1_i1	0.0484251	-0.278909	-0.171374	0.913501	0.621924	0.763465	1	1	1	Baseline Expressed	Baseline Expressed	Baseline Expressed	2088	Insects swissprot	J9JRT5	tr|J9JRT5|J9JRT5_ACYPI	#N/A	Acyrthosiphon pisum (Pea aphid)	#N/A	#N/A	#N/A	Uncharacterized protein	Signal IP
TR26820|c0_g1_i1	0.163528	-0.0416525	0.180985	0.71067	0.939139	0.748897	1	1	1	Baseline Expressed	Baseline Expressed	Baseline Expressed	2253	Insects swissprot	C4WXM7	tr|C4WXM7|C4WXM7_ACYPI	#N/A	Acyrthosiphon pisum (Pea aphid)	#N/A	#N/A	#N/A	ACYPI002776 protein (Uncharacterized protein)	Signal IP
TR30996|c0_g1_i1	0.272181	-0.127618	0.203672	0.534441	0.816175	0.718229	1	1	1	Baseline Expressed	Baseline Expressed	Baseline Expressed	2258	Insects swissprot	J9K4G4	tr|J9K4G4|J9K4G4_ACYPI	#N/A	Acyrthosiphon pisum (Pea aphid)	#N/A	#N/A	#N/A	Uncharacterized protein	Signal IP
TR31869|c0_g1_i1	-0.0538536	0.0394385	0.044695	0.904389	0.946342	0.938677	1	1	1	Baseline Expressed	Baseline Expressed	Baseline Expressed	2934	Insects swissprot	J9K0G2	tr|J9K0G2|J9K0G2_ACYPI	#N/A	Acyrthosiphon pisum (Pea aphid)	#N/A	#N/A	#N/A	Uncharacterized protein	Signal IP
TR25622|c0_g1_i1	-0.518071	-0.382698	-0.841659	0.256256	0.525496	0.154182	1	1	1	Baseline Expressed	Baseline Expressed	Baseline Expressed	2626	Insects swissprot	J9JSB2	tr|J9JSB2|J9JSB2_ACYPI	#N/A	Acyrthosiphon pisum (Pea aphid)	#N/A	#N/A	#N/A	Uncharacterized protein	Signal IP
TR9477|c0_g1_i1	0.00163293	1.2062	1.26694	0.997799	0.0246876	0.0185948	1	0.594589	0.556374	Baseline Expressed	Baseline Expressed	Baseline Expressed	1513	Insects swissprot	J9K0P1	tr|J9K0P1|J9K0P1_ACYPI	ko00910-Nitrogen metabolism	Acyrthosiphon pisum (Pea aphid)	#N/A	#N/A	#N/A	Uncharacterized protein	Signal IP
TR33307|c0_g1_i1	0.340125	-0.429701	-0.0304663	0.437153	0.440284	0.956637	1	1	1	Baseline Expressed	Baseline Expressed	Baseline Expressed	1226	Insects swissprot	C4WUW6	tr|C4WUW6|C4WUW6_ACYPI	#N/A	Acyrthosiphon pisum (Pea aphid)	#N/A	#N/A	#N/A	ACYPI000760 protein (Uncharacterized protein)	Signal IP
TR60664|c0_g1_i1	-0.350477	-0.266542	-0.557909	0.439453	0.651125	0.338745	1	1	1	Baseline Expressed	Baseline Expressed	Baseline Expressed	1070	Insects swissprot	C4WWL5	tr|C4WWL5|C4WWL5_ACYPI	#N/A	Acyrthosiphon pisum (Pea aphid)	#N/A	#N/A	#N/A	ACYPI002788 protein (Uncharacterized protein)	Signal IP
TR20959|c0_g1_i2	0.267582	-0.273157	0.0535349	0.542774	0.623295	0.926414	1	1	1	Baseline Expressed	Baseline Expressed	Baseline Expressed	1856	Insects swissprot	J9JRX2	tr|J9JRX2|J9JRX2_ACYPI	ko00970-Aminoacyl-tRNA biosynthesis	Acyrthosiphon pisum (Pea aphid)	tyrosyl-tRNA aminoacylation [GO:0006437]	ATP binding [GO:0005524]; RNA binding [GO:0003723]; tyrosine-tRNA ligase activity [GO:0004831]	cytoplasm [GO:0005737]	Tyrosine--tRNA ligase (EC 6.1.1.1) (Tyrosyl-tRNA synthetase)	Signal IP
TR4780|c0_g1_i3	0.00579563	0.899248	0.964153	0.990347	0.0980641	0.0772252	1	1	1	Baseline Expressed	Baseline Expressed	Baseline Expressed	3633	Insects swissprot	X1WIK3	tr|X1WIK3|X1WIK3_ACYPI	#N/A	Acyrthosiphon pisum (Pea aphid)	#N/A	#N/A	#N/A	Uncharacterized protein	Signal IP
TR23530|c0_g1_i2	0.297638	-0.826845	-0.470097	0.497903	0.147298	0.418511	1	1	1	Baseline Expressed	Baseline Expressed	Baseline Expressed	1555	Insects swissprot	J9K132	tr|J9K132|J9K132_ACYPI	#N/A	Acyrthosiphon pisum (Pea aphid)	#N/A	#N/A	#N/A	Uncharacterized protein	Signal IP
TR24752|c0_g1_i1	-0.143252	0.188776	0.104634	0.750091	0.741068	0.854921	1	1	1	Baseline Expressed	Baseline Expressed	Baseline Expressed	1878	Insects swissprot	J9K6C4	tr|J9K6C4|J9K6C4_ACYPI	#N/A	Acyrthosiphon pisum (Pea aphid)	#N/A	#N/A	#N/A	Uncharacterized protein	Signal IP
TR4780|c0_g1_i1	0.0952109	0.577954	0.732275	0.830824	0.29135	0.184618	1	1	1	Baseline Expressed	Baseline Expressed	Baseline Expressed	3664	Insects swissprot	X1WIK3	tr|X1WIK3|X1WIK3_ACYPI	#N/A	Acyrthosiphon pisum (Pea aphid)	#N/A	#N/A	#N/A	Uncharacterized protein	Signal IP
TR28396|c1_g2_i1	0.454886	-0.230285	0.283711	0.297694	0.673933	0.615438	1	1	1	Baseline Expressed	Baseline Expressed	Baseline Expressed	1094	Insects swissprot	J9JQ91	tr|J9JQ91|J9JQ91_ACYPI	ko00790-Folate biosynthesis	Acyrthosiphon pisum (Pea aphid)	glutamine metabolic process [GO:0006541]	omega peptidase activity [GO:0008242]	#N/A	Uncharacterized protein	Signal IP
TR23530|c0_g1_i1	0.289738	-0.828061	-0.479214	0.510718	0.148075	0.411019	1	1	1	Baseline Expressed	Baseline Expressed	Baseline Expressed	1501	Insects swissprot	J9K132	tr|J9K132|J9K132_ACYPI	#N/A	Acyrthosiphon pisum (Pea aphid)	#N/A	#N/A	#N/A	Uncharacterized protein	Signal IP
TR60664|c0_g1_i2	-0.363427	-0.262848	-0.567165	0.425646	0.65777	0.333559	1	1	1	Baseline Expressed	Baseline Expressed	Baseline Expressed	1043	Insects swissprot	C4WWL5	tr|C4WWL5|C4WWL5_ACYPI	#N/A	Acyrthosiphon pisum (Pea aphid)	#N/A	#N/A	#N/A	ACYPI002788 protein (Uncharacterized protein)	Signal IP
TR15731|c0_g1_i1	0.228333	0.00323291	0.290675	0.606753	0.99734	0.607866	1	1	1	Baseline Expressed	Baseline Expressed	Baseline Expressed	1826	Insects swissprot	X1WSL9	tr|X1WSL9|X1WSL9_ACYPI	#N/A	Acyrthosiphon pisum (Pea aphid)	lipid metabolic process [GO:0006629]	#N/A	#N/A	Uncharacterized protein	Signal IP
TR30245|c0_g1_i1	0.14066	-0.828689	-0.628919	0.752551	0.155112	0.286121	1	1	1	Baseline Expressed	Baseline Expressed	Baseline Expressed	1484	Insects swissprot	J9JLX8	tr|J9JLX8|J9JLX8_ACYPI	#N/A	Acyrthosiphon pisum (Pea aphid)	#N/A	#N/A	#N/A	Uncharacterized protein	Signal IP
TR13552|c0_g1_i1	0.153482	0.280968	0.493561	0.730671	0.613075	0.37862	1	1	1	Baseline Expressed	Baseline Expressed	Baseline Expressed	859	Insects swissprot	J9JNI2	tr|J9JNI2|J9JNI2_ACYPI	#N/A	Acyrthosiphon pisum (Pea aphid)	#N/A	#N/A	#N/A	Uncharacterized protein	Signal IP
TR25188|c0_g1_i1	0.093984	0.422701	0.575795	0.833955	0.445873	0.30274	1	1	1	Baseline Expressed	Baseline Expressed	Baseline Expressed	2937	Insects swissprot	J9K0K5	tr|J9K0K5|J9K0K5_ACYPI	ko01100-Metabolic pathways ; ko04142-Lysosome ; ko00860-Porphyrin and chlorophyll metabolism ; ko00983-Drug metabolism - other enzymes ; ko00500-Starch and sucrose metabolism ; ko00040-Pentose and glucuronate interconversions ; ko00531-Glycosaminoglycan degradation ; ko00944-Flavone and flavonol biosynthesis	Acyrthosiphon pisum (Pea aphid)	carbohydrate metabolic process [GO:0005975]	hydrolase activity, hydrolyzing O-glycosyl compounds [GO:0004553]	#N/A	Uncharacterized protein	Signal IP
TR15782|c0_g1_i1	0.209193	-0.231289	0.0370144	0.638056	0.680552	0.95006	1	1	1	Baseline Expressed	Baseline Expressed	Baseline Expressed	629	Insects swissprot	A9JSG9	tr|A9JSG9|A9JSG9_ACYPI	#N/A	Acyrthosiphon pisum (Pea aphid)	regulation of catalytic activity [GO:0050790]	cysteine-type endopeptidase activity [GO:0004197]	#N/A	Cathepsin B	Signal IP
TR31198|c0_g1_i1	-0.123479	-0.645035	-0.709404	0.786187	0.279236	0.233442	1	1	1	Baseline Expressed	Baseline Expressed	Baseline Expressed	1655	Insects swissprot	J9JM20	tr|J9JM20|J9JM20_ACYPI	#N/A	Acyrthosiphon pisum (Pea aphid)	#N/A	serine-type endopeptidase activity [GO:0004252]	#N/A	Uncharacterized protein	Signal IP
TR35609|c1_g1_i1	0.130575	0.363612	0.553298	0.771288	0.513752	0.324681	1	1	1	Baseline Expressed	Baseline Expressed	Baseline Expressed	4424	Insects swissprot	J9LYV9	tr|J9LYV9|J9LYV9_ACYPI	#N/A	Acyrthosiphon pisum (Pea aphid)	#N/A	nucleic acid binding [GO:0003676]	#N/A	Uncharacterized protein	Signal IP
TR4453|c4_g1_i2	0.342817	0.183255	0.585183	0.440275	0.740678	0.297515	1	1	1	Baseline Expressed	Baseline Expressed	Baseline Expressed	777	Insects swissprot	P92864	tr|P92864|P92864_9HYME	#N/A	Praon volucre	respiratory electron transport chain [GO:0022904]	electron carrier activity [GO:0009055]; metal ion binding [GO:0046872]; oxidoreductase activity [GO:0016491]	integral component of membrane [GO:0016021]; mitochondrion [GO:0005739]; respiratory chain [GO:0070469]	Cytochrome b (Fragment)	Signal IP
TR35928|c0_g2_i2	-0.125021	-0.465881	-0.531792	0.784729	0.432484	0.36973	1	1	1	Baseline Expressed	Baseline Expressed	Baseline Expressed	2229	Insects swissprot	J9JLY9	tr|J9JLY9|J9JLY9_ACYPI	#N/A	Acyrthosiphon pisum (Pea aphid)	#N/A	serine-type endopeptidase activity [GO:0004252]	#N/A	Uncharacterized protein	Signal IP
TR10523|c0_g1_i1	-0.403722	0.825111	0.480498	0.384449	0.151113	0.396904	1	1	1	Baseline Expressed	Baseline Expressed	Baseline Expressed	2750	Insects swissprot	J9JZ10	tr|J9JZ10|J9JZ10_ACYPI	#N/A	Acyrthosiphon pisum (Pea aphid)	#N/A	transferase activity, transferring acyl groups other than amino-acyl groups [GO:0016747]	#N/A	Uncharacterized protein	Signal IP
TR31819|c0_g1_i2	0.330817	0.672466	1.06239	0.45911	0.215369	0.0544891	1	1	0.998764	Baseline Expressed	Baseline Expressed	Baseline Expressed	1985	Insects swissprot	J9K4D3	tr|J9K4D3|J9K4D3_ACYPI	#N/A	Acyrthosiphon pisum (Pea aphid)	#N/A	#N/A	#N/A	Uncharacterized protein	Signal IP
TR3281|c0_g1_i2	-0.937568	0.75052	-0.127938	0.0499763	0.218258	0.825691	0.841202	1	1	Baseline Expressed	Baseline Expressed	Baseline Expressed	2484	Insects swissprot	X1XL71	tr|X1XL71|X1XL71_ACYPI	ko01100-Metabolic pathways ; ko05202-Transcriptional misregulation in cancer ; ko00510-N-Glycan biosynthesis ; ko00513-Various types of N-glycan biosynthesis ; ko00533-Glycosaminoglycan biosynthesis - keratan sulfate	Acyrthosiphon pisum (Pea aphid)	protein glycosylation in Golgi [GO:0033578]	glycoprotein 6-alpha-L-fucosyltransferase activity [GO:0008424]	Golgi cisterna membrane [GO:0032580]; integral component of membrane [GO:0016021]	PIRNR:PIRNR000472}.	Signal IP
TR32158|c0_g1_i1	-0.122243	0.286924	0.223792	0.78997	0.6188	0.697755	1	1	1	Baseline Expressed	Baseline Expressed	Baseline Expressed	2278	Insects swissprot	T1HN07	tr|T1HN07|T1HN07_RHOPR	#N/A	Rhodnius prolixus (Triatomid bug)	#N/A	sulfuric ester hydrolase activity [GO:0008484]	#N/A	Uncharacterized protein (Fragment)	Signal IP
TR34616|c0_g1_i1	-0.210349	-0.32003	-0.471269	0.647825	0.591048	0.426558	1	1	1	Baseline Expressed	Baseline Expressed	Baseline Expressed	3291	Insects swissprot	J9JR20	tr|J9JR20|J9JR20_ACYPI	#N/A	Acyrthosiphon pisum (Pea aphid)	cellulose catabolic process [GO:0030245]	cellulase activity [GO:0008810]	#N/A	Endoglucanase (EC 3.2.1.4)	Signal IP
TR27934|c0_g1_i1	0.192405	-0.370823	-0.119308	0.669916	0.518525	0.837398	1	1	1	Baseline Expressed	Baseline Expressed	Baseline Expressed	1257	Insects swissprot	X1XTU2	tr|X1XTU2|X1XTU2_ACYPI	ko04320-Dorso-ventral axis formation	Acyrthosiphon pisum (Pea aphid)	actin nucleation [GO:0045010]; vesicle-mediated transport [GO:0016192]	#N/A	#N/A	Uncharacterized protein	Signal IP
TR1669|c0_g1_i1	-0.0649618	-0.269925	-0.275777	0.887667	0.644933	0.638596	1	1	1	Baseline Expressed	Baseline Expressed	Baseline Expressed	2725	Insects swissprot	J9KE68	tr|J9KE68|J9KE68_ACYPI	#N/A	Acyrthosiphon pisum (Pea aphid)	#N/A	#N/A	#N/A	Uncharacterized protein	Signal IP
TR29087|c0_g1_i1	0.0868962	-0.3483	-0.202294	0.848639	0.547936	0.729379	1	1	1	Baseline Expressed	Baseline Expressed	Baseline Expressed	1457	Insects swissprot	J9M5G7	tr|J9M5G7|J9M5G7_ACYPI	#N/A	Acyrthosiphon pisum (Pea aphid)	#N/A	#N/A	#N/A	Uncharacterized protein	Signal IP
TR30567|c0_g1_i1	-0.104168	-0.14256	-0.187617	0.820787	0.806902	0.748218	1	1	1	Baseline Expressed	Baseline Expressed	Baseline Expressed	1477	Insects swissprot	C4WW66	tr|C4WW66|C4WW66_ACYPI	#N/A	Acyrthosiphon pisum (Pea aphid)	#N/A	methyltransferase activity [GO:0008168]	#N/A	ACYPI006326 protein (Uncharacterized protein)	Signal IP
TR32817|c0_g1_i1	-0.8617	0.190782	-0.611807	0.0714512	0.762402	0.306966	0.994376	1	1	Baseline Expressed	Baseline Expressed	Baseline Expressed	3035	Insects swissprot	V5G5I5	tr|V5G5I5|V5G5I5_ANOGL	#N/A	Anoplophora glabripennis (Asian longhorn beetle) (Anoplophora nobilis)	#N/A	nucleic acid binding [GO:0003676]; nucleotide binding [GO:0000166]	#N/A	Putative RNA-binding protein	Signal IP
TR59890|c0_g1_i1	0.341455	0.696936	1.0975	0.447607	0.200678	0.0479262	1	1	0.906812	Baseline Expressed	Baseline Expressed	Baseline Expressed	3470	Insects swissprot	J9M2P2	tr|J9M2P2|J9M2P2_ACYPI	#N/A	Acyrthosiphon pisum (Pea aphid)	#N/A	#N/A	#N/A	Uncharacterized protein	Signal IP
TR31705|c0_g1_i2	0.169703	-0.361009	-0.132197	0.709024	0.532602	0.821286	1	1	1	Baseline Expressed	Baseline Expressed	Baseline Expressed	2803	Insects swissprot	J9JRZ1	tr|J9JRZ1|J9JRZ1_ACYPI	#N/A	Acyrthosiphon pisum (Pea aphid)	#N/A	catalytic activity [GO:0003824]	#N/A	Uncharacterized protein	Signal IP
TR28886|c0_g1_i2	-0.30033	1.0357	0.794476	0.51908	0.0681175	0.15805	1	0.994857	1	Baseline Expressed	Baseline Expressed	Baseline Expressed	806	Insects swissprot	X1WZN1	tr|X1WZN1|X1WZN1_ACYPI	#N/A	Acyrthosiphon pisum (Pea aphid)	#N/A	#N/A	#N/A	Uncharacterized protein	Signal IP
TR31705|c0_g1_i3	0.163319	-0.35818	-0.135751	0.719817	0.536289	0.816738	1	1	1	Baseline Expressed	Baseline Expressed	Baseline Expressed	2853	Insects swissprot	J9JRZ1	tr|J9JRZ1|J9JRZ1_ACYPI	#N/A	Acyrthosiphon pisum (Pea aphid)	#N/A	catalytic activity [GO:0003824]	#N/A	Uncharacterized protein	Signal IP
TR1210|c0_g1_i1	0.225414	0.140388	0.424912	0.619275	0.805198	0.458906	1	1	1	Baseline Expressed	Baseline Expressed	Baseline Expressed	2419	Insects swissprot	J9JKP6	tr|J9JKP6|J9JKP6_ACYPI	#N/A	Acyrthosiphon pisum (Pea aphid)	signal transduction [GO:0007165]	calcium ion binding [GO:0005509]	proteinaceous extracellular matrix [GO:0005578]	Uncharacterized protein	Signal IP
TR30623|c0_g1_i1	-0.368554	-0.767903	-1.07735	0.431756	0.221188	0.0812733	1	1	1	Baseline Expressed	Baseline Expressed	Baseline Expressed	2125	Insects swissprot	J9JR44	tr|J9JR44|J9JR44_ACYPI	#N/A	Acyrthosiphon pisum (Pea aphid)	#N/A	#N/A	#N/A	Uncharacterized protein	Signal IP
TR17408|c0_g1_i1	-0.469799	0.910932	0.500243	0.318879	0.117521	0.382116	1	1	1	Baseline Expressed	Baseline Expressed	Baseline Expressed	941	Insects swissprot	X1WJH9	tr|X1WJH9|X1WJH9_ACYPI	#N/A	Acyrthosiphon pisum (Pea aphid)	chitin metabolic process [GO:0006030]	chitin binding [GO:0008061]	extracellular region [GO:0005576]	Uncharacterized protein	Signal IP
TR29936|c0_g1_i2	0.530672	-0.0323348	0.557448	0.235438	0.952366	0.328951	1	1	1	Baseline Expressed	Baseline Expressed	Baseline Expressed	873	Insects swissprot	C4WUG7	tr|C4WUG7|C4WUG7_ACYPI	#N/A	Acyrthosiphon pisum (Pea aphid)	#N/A	#N/A	#N/A	ACYPI007022 protein	Signal IP
TR26878|c0_g2_i1	0.508291	0.893983	1.46138	0.256519	0.0951432	0.00779097	1	1	0.311217	Baseline Expressed	Baseline Expressed	Baseline Expressed	467	NA	NA	NA	NA	NA	NA	NA	NA	NA	Signal IP
TR11056|c0_g1_i1	-0.380272	1.28591	0.964751	0.418642	0.0235793	0.0854707	1	0.575831	1	Baseline Expressed	Baseline Expressed	Baseline Expressed	548	NA	NA	NA	NA	NA	NA	NA	NA	NA	Signal IP
TR1176|c0_g1_i1	-1.30236	3.10503	1.86178	0.00859011	6.5787e-08	0.000593288	0.328402	2.53628e-05	0.0434037	Baseline Expressed	Up Regulated	Baseline Expressed	1774	Insects swissprot	J9JLE5	tr|J9JLE5|J9JLE5_ACYPI	#N/A	Acyrthosiphon pisum (Pea aphid)	chitin metabolic process [GO:0006030]	chitin binding [GO:0008061]	extracellular region [GO:0005576]	Uncharacterized protein	Signal IP
TR35928|c0_g2_i1	-0.130256	-0.415845	-0.486991	0.779499	0.489304	0.417363	1	1	1	Baseline Expressed	Baseline Expressed	Baseline Expressed	1881	Insects swissprot	J9JLY9	tr|J9JLY9|J9JLY9_ACYPI	#N/A	Acyrthosiphon pisum (Pea aphid)	#N/A	serine-type endopeptidase activity [GO:0004252]	#N/A	Uncharacterized protein	Signal IP
TR35518|c0_g2_i2	0.258517	-0.0281875	0.289439	0.569884	0.959444	0.618245	1	1	1	Baseline Expressed	Baseline Expressed	Baseline Expressed	1894	Insects swissprot	C4WXA6	tr|C4WXA6|C4WXA6_ACYPI	#N/A	Acyrthosiphon pisum (Pea aphid)	positive regulation of cell division [GO:0051781]	#N/A	membrane [GO:0016020]	ACYPI24120 protein	Signal IP
TR4569|c0_g2_i4	-0.0480765	1.0299	1.04094	0.918064	0.0652993	0.0631476	1	0.96881	1	Baseline Expressed	Baseline Expressed	Baseline Expressed	1177	Insects swissprot	C4WTQ6	tr|C4WTQ6|C4WTQ6_ACYPI	#N/A	Acyrthosiphon pisum (Pea aphid)	#N/A	#N/A	#N/A	ACYPI002442 protein (Uncharacterized protein)	Signal IP
TR4403|c0_g1_i4	-1.00949	-0.26417	-1.21455	0.0386699	0.688579	0.0521328	0.769571	1	0.967507	Baseline Expressed	Baseline Expressed	Baseline Expressed	4176	Insects swissprot	J9K681	tr|J9K681|J9K681_ACYPI	#N/A	Acyrthosiphon pisum (Pea aphid)	regulation of transcription, DNA-templated [GO:0006355]; transcription, DNA-templated [GO:0006351]	DNA binding [GO:0003677]	nucleus [GO:0005634]	Uncharacterized protein	Signal IP
TR9512|c0_g1_i1	-0.392778	-0.120609	-0.454276	0.405005	0.842662	0.449412	1	1	1	Baseline Expressed	Baseline Expressed	Baseline Expressed	1321	Insects swissprot	J9K0L7	tr|J9K0L7|J9K0L7_ACYPI	#N/A	Acyrthosiphon pisum (Pea aphid)	#N/A	structural constituent of cuticle [GO:0042302]	#N/A	Uncharacterized protein	Signal IP
TR21119|c0_g1_i1	0.134043	-0.0525227	0.14063	0.770649	0.926513	0.81133	1	1	1	Baseline Expressed	Baseline Expressed	Baseline Expressed	3397	Insects swissprot	J9JTN6	tr|J9JTN6|J9JTN6_ACYPI	#N/A	Acyrthosiphon pisum (Pea aphid)	#N/A	metalloendopeptidase activity [GO:0004222]; zinc ion binding [GO:0008270]	#N/A	Uncharacterized protein	Signal IP
TR18490|c0_g1_i1	-0.299886	0.923513	0.682737	0.523349	0.108269	0.230953	1	1	1	Baseline Expressed	Baseline Expressed	Baseline Expressed	2023	Insects swissprot	J9K9K6	tr|J9K9K6|J9K9K6_ACYPI	#N/A	Acyrthosiphon pisum (Pea aphid)	#N/A	#N/A	#N/A	Uncharacterized protein	Signal IP
TR32048|c0_g1_i1	-0.675742	-0.284227	-0.900859	0.158898	0.654748	0.143501	1	1	1	Baseline Expressed	Baseline Expressed	Baseline Expressed	2010	Insects swissprot	J9M9K7	tr|J9M9K7|J9M9K7_ACYPI	#N/A	Acyrthosiphon pisum (Pea aphid)	#N/A	DNA binding [GO:0003677]	nucleus [GO:0005634]	Uncharacterized protein	Signal IP
TR35264|c0_g1_i2	0.0624641	0.603618	0.725192	0.892954	0.285477	0.202667	1	1	1	Baseline Expressed	Baseline Expressed	Baseline Expressed	3526	Insects swissprot	J9JXC2	tr|J9JXC2|J9JXC2_ACYPI	#N/A	Acyrthosiphon pisum (Pea aphid)	#N/A	#N/A	#N/A	Uncharacterized protein	Signal IP
TR22009|c1_g1_i1	0.246182	0.0526934	0.357985	0.590244	0.928309	0.5375	1	1	1	Baseline Expressed	Baseline Expressed	Baseline Expressed	789	Insects swissprot	J9JYP8	tr|J9JYP8|J9JYP8_ACYPI	#N/A	Acyrthosiphon pisum (Pea aphid)	#N/A	#N/A	#N/A	Uncharacterized protein	Signal IP
TR32775|c0_g2_i1	-0.0140121	0.341027	0.386125	0.976774	0.555288	0.505493	1	1	1	Baseline Expressed	Baseline Expressed	Baseline Expressed	1216	Insects swissprot	C4WVR3	tr|C4WVR3|C4WVR3_ACYPI	#N/A	Acyrthosiphon pisum (Pea aphid)	#N/A	#N/A	#N/A	ACYPI001887 protein	Signal IP
TR33828|c0_g1_i1	-0.804131	-0.321315	-1.06634	0.096889	0.62015	0.0868161	1	1	1	Baseline Expressed	Baseline Expressed	Baseline Expressed	2111	Insects swissprot	J9JQD2	tr|J9JQD2|J9JQD2_ACYPI	#N/A	Acyrthosiphon pisum (Pea aphid)	#N/A	#N/A	#N/A	Uncharacterized protein	Signal IP
TR35920|c3_g1_i1	0.0260932	0.520749	0.605952	0.95603	0.362469	0.291914	1	1	1	Baseline Expressed	Baseline Expressed	Baseline Expressed	2327	Insects swissprot	X1WJD8	tr|X1WJD8|X1WJD8_ACYPI	#N/A	Acyrthosiphon pisum (Pea aphid)	#N/A	transferase activity, transferring hexosyl groups [GO:0016758]	#N/A	Uncharacterized protein	Signal IP
TR69234|c0_g1_i1	-1.54808	1.51141	0.0224432	0.00230893	0.0177844	0.971514	0.127626	0.48693	1	Baseline Expressed	Baseline Expressed	Baseline Expressed	2295	Insects swissprot	J9K5G9	tr|J9K5G9|J9K5G9_ACYPI	#N/A	Acyrthosiphon pisum (Pea aphid)	#N/A	#N/A	#N/A	Uncharacterized protein	Signal IP
TR17681|c0_g1_i1	0.293006	-0.460095	-0.107978	0.522298	0.429617	0.855345	1	1	1	Baseline Expressed	Baseline Expressed	Baseline Expressed	1606	Insects swissprot	J9JMS0	tr|J9JMS0|J9JMS0_ACYPI	#N/A	Acyrthosiphon pisum (Pea aphid)	#N/A	flavin adenine dinucleotide binding [GO:0050660]; tRNA dihydrouridine synthase activity [GO:0017150]	#N/A	Uncharacterized protein	Signal IP
TR33600|c0_g1_i3	0.205195	-0.101226	0.163079	0.656152	0.860121	0.782886	1	1	1	Baseline Expressed	Baseline Expressed	Baseline Expressed	1116	Insects swissprot	X1X215	tr|X1X215|X1X215_ACYPI	#N/A	Acyrthosiphon pisum (Pea aphid)	#N/A	ATPase activity, coupled to transmembrane movement of substances [GO:0042626]; ATP binding [GO:0005524]	integral component of membrane [GO:0016021]	Uncharacterized protein	Signal IP
TR53504|c2_g1_i1	-1.04991	0.150491	-0.840308	0.0337009	0.820772	0.174306	0.709977	1	1	Baseline Expressed	Baseline Expressed	Baseline Expressed	2304	Insects swissprot	J9L5D8	tr|J9L5D8|J9L5D8_ACYPI	#N/A	Acyrthosiphon pisum (Pea aphid)	#N/A	#N/A	#N/A	Uncharacterized protein	Signal IP
TR35920|c3_g1_i5	0.0483507	0.449397	0.556858	0.917976	0.433907	0.335206	1	1	1	Baseline Expressed	Baseline Expressed	Baseline Expressed	1990	Insects swissprot	X1WJD8	tr|X1WJD8|X1WJD8_ACYPI	#N/A	Acyrthosiphon pisum (Pea aphid)	#N/A	transferase activity, transferring hexosyl groups [GO:0016758]	#N/A	Uncharacterized protein	Signal IP
TR32030|c0_g1_i2	-0.709274	1.27238	0.622219	0.143553	0.031836	0.280022	1	0.683269	1	Baseline Expressed	Baseline Expressed	Baseline Expressed	3708	Insects swissprot	J9LCH7	tr|J9LCH7|J9LCH7_ACYPI	#N/A	Acyrthosiphon pisum (Pea aphid)	#N/A	transferase activity, transferring acyl groups other than amino-acyl groups [GO:0016747]	#N/A	Uncharacterized protein	Signal IP
TR36136|c0_g1_i1	-0.0367001	-0.117323	-0.094913	0.938372	0.842791	0.873059	1	1	1	Baseline Expressed	Baseline Expressed	Baseline Expressed	1790	Insects swissprot	J9KAW3	tr|J9KAW3|J9KAW3_ACYPI	ko00514-Other types of O-glycan biosynthesis	Acyrthosiphon pisum (Pea aphid)	#N/A	#N/A	#N/A	Uncharacterized protein	Signal IP
TR35692|c0_g1_i1	0.10806	1.06746	1.23463	0.816937	0.0550083	0.0279538	1	0.883458	0.724335	Baseline Expressed	Baseline Expressed	Baseline Expressed	901	Insects swissprot	J9KAE2	tr|J9KAE2|J9KAE2_ACYPI	#N/A	Acyrthosiphon pisum (Pea aphid)	carbohydrate metabolic process [GO:0005975]	catalytic activity [GO:0003824]; cation binding [GO:0043169]	#N/A	Uncharacterized protein	Signal IP
TR9732|c0_g1_i1	-0.605771	0.764554	0.217893	0.210879	0.206394	0.712806	1	1	1	Baseline Expressed	Baseline Expressed	Baseline Expressed	1133	Insects swissprot	X1WN46	tr|X1WN46|X1WN46_ACYPI	#N/A	Acyrthosiphon pisum (Pea aphid)	#N/A	metallopeptidase activity [GO:0008237]; zinc ion binding [GO:0008270]	#N/A	Uncharacterized protein	Signal IP
TR30647|c0_g1_i1	0.42249	0.00838165	0.489982	0.355895	0.99026	0.399987	1	1	1	Baseline Expressed	Baseline Expressed	Baseline Expressed	1028	Insects swissprot	E2BYP7	tr|E2BYP7|E2BYP7_HARSA	#N/A	Harpegnathos saltator (Jerdon's jumping ant)	#N/A	#N/A	#N/A	Putative uncharacterized protein	Signal IP
TR30288|c0_g1_i1	-1.18788	0.85209	-0.276683	0.0178065	0.184526	0.64623	0.510833	1	1	Baseline Expressed	Baseline Expressed	Baseline Expressed	1879	Insects swissprot	J9JYN7	tr|J9JYN7|J9JYN7_ACYPI	ko04390-Hippo signaling pathway ; ko04550-Signaling pathways regulating pluripotency of stem cells	Acyrthosiphon pisum (Pea aphid)	regulation of transcription, DNA-templated [GO:0006355]	#N/A	#N/A	Uncharacterized protein	Signal IP
TR35920|c3_g1_i2	0.0764819	0.444796	0.580388	0.870542	0.439609	0.316813	1	1	1	Baseline Expressed	Baseline Expressed	Baseline Expressed	1910	Insects swissprot	X1WJD8	tr|X1WJD8|X1WJD8_ACYPI	#N/A	Acyrthosiphon pisum (Pea aphid)	#N/A	transferase activity, transferring hexosyl groups [GO:0016758]	#N/A	Uncharacterized protein	Signal IP
TR33536|c0_g1_i1	0.265345	-0.355171	-0.0307165	0.565874	0.543629	0.958397	1	1	1	Baseline Expressed	Baseline Expressed	Baseline Expressed	1326	Insects swissprot	J9K3X7	tr|J9K3X7|J9K3X7_ACYPI	#N/A	Acyrthosiphon pisum (Pea aphid)	#N/A	#N/A	#N/A	Uncharacterized protein	Signal IP
TR6871|c0_g1_i1	0.197406	-0.184027	0.0724888	0.670629	0.752103	0.904594	1	1	1	Baseline Expressed	Baseline Expressed	Baseline Expressed	1072	Insects swissprot	J9K6M0	tr|J9K6M0|J9K6M0_ACYPI	ko04612-Antigen processing and presentation	Acyrthosiphon pisum (Pea aphid)	#N/A	#N/A	#N/A	Uncharacterized protein	Signal IP
TR30455|c0_g1_i1	-0.52881	-0.0922898	-0.56199	0.274951	0.882909	0.360565	1	1	1	Baseline Expressed	Baseline Expressed	Baseline Expressed	1804	Insects swissprot	J9KKA1	tr|J9KKA1|J9KKA1_ACYPI	#N/A	Acyrthosiphon pisum (Pea aphid)	#N/A	#N/A	#N/A	Uncharacterized protein	Signal IP
TR35178|c0_g2_i1	-0.30688	1.36901	1.12124	0.521707	0.0167562	0.0480253	1	0.464848	0.908054	Baseline Expressed	Baseline Expressed	Baseline Expressed	2606	Insects swissprot	J9JRS2	tr|J9JRS2|J9JRS2_ACYPI	#N/A	Acyrthosiphon pisum (Pea aphid)	#N/A	#N/A	#N/A	Uncharacterized protein	Signal IP
TR11972|c0_g1_i1	0.0561249	0.840779	0.956013	0.905669	0.138474	0.0945017	1	1	1	Baseline Expressed	Baseline Expressed	Baseline Expressed	1192	Insects swissprot	J9JV09	tr|J9JV09|J9JV09_ACYPI	#N/A	Acyrthosiphon pisum (Pea aphid)	#N/A	#N/A	#N/A	Uncharacterized protein	Signal IP
TR20612|c0_g1_i1	0.899609	-1.19832	-0.239604	0.0452427	0.0378725	0.692085	0.837484	0.74563	1	Baseline Expressed	Baseline Expressed	Baseline Expressed	1483	Insects swissprot	J9K0M3	tr|J9K0M3|J9K0M3_ACYPI	#N/A	Acyrthosiphon pisum (Pea aphid)	#N/A	serine-type endopeptidase activity [GO:0004252]	#N/A	Uncharacterized protein	Signal IP
TR34884|c2_g1_i1	-0.438778	-0.110413	-0.490081	0.363736	0.859312	0.424448	1	1	1	Baseline Expressed	Baseline Expressed	Baseline Expressed	3890	Insects swissprot	J9LV74	tr|J9LV74|J9LV74_ACYPI	#N/A	Acyrthosiphon pisum (Pea aphid)	#N/A	structural constituent of cuticle [GO:0042302]	#N/A	Uncharacterized protein	Signal IP
TR30135|c0_g1_i1	-0.334889	0.0846645	-0.191114	0.485911	0.892556	0.751476	1	1	1	Baseline Expressed	Baseline Expressed	Baseline Expressed	1372	Insects swissprot	C4WUM6	tr|C4WUM6|C4WUM6_ACYPI	#N/A	Acyrthosiphon pisum (Pea aphid)	#N/A	#N/A	#N/A	ACYPI44516 protein (Uncharacterized protein)	Signal IP
TR32167|c0_g1_i2	-1.72416	0.953351	-0.711695	0.00096144	0.164222	0.252363	0.0659799	1	1	Baseline Expressed	Baseline Expressed	Baseline Expressed	2043	Insects swissprot	J9K3M3	tr|J9K3M3|J9K3M3_ACYPI	#N/A	Acyrthosiphon pisum (Pea aphid)	#N/A	#N/A	#N/A	Uncharacterized protein	Signal IP
TR59684|c0_g1_i1	-4.02892	-0.66437	-4.63418	2.57481e-11	0.502012	2.20609e-09	5.40701e-08	1	2.6594e-06	Down Regulated	Baseline Expressed	Down Regulated	1052	Insects swissprot	T1HDE7	tr|T1HDE7|T1HDE7_RHOPR	#N/A	Rhodnius prolixus (Triatomid bug)	#N/A	porin activity [GO:0015288]	membrane [GO:0016020]	Uncharacterized protein	Signal IP
TR36507|c0_g1_i1	-1.3452	-0.241984	-1.52808	0.00879875	0.732183	0.0194657	0.334244	1	0.58003	Baseline Expressed	Baseline Expressed	Baseline Expressed	1145	Insects swissprot	J9JN84	tr|J9JN84|J9JN84_ACYPI	#N/A	Acyrthosiphon pisum (Pea aphid)	#N/A	DNA binding [GO:0003677]	#N/A	Uncharacterized protein	Signal IP
TR32491|c0_g1_i1	0.0555188	0.16885	0.283479	0.907539	0.776833	0.634937	1	1	1	Baseline Expressed	Baseline Expressed	Baseline Expressed	2112	Insects swissprot	J9JU97	tr|J9JU97|J9JU97_ACYPI	#N/A	Acyrthosiphon pisum (Pea aphid)	#N/A	#N/A	#N/A	Uncharacterized protein	Signal IP
TR47896|c0_g1_i1	0.384798	0.0175195	0.461427	0.408078	0.977849	0.434738	1	1	1	Baseline Expressed	Baseline Expressed	Baseline Expressed	1011	Insects swissprot	C4WVQ0	tr|C4WVQ0|C4WVQ0_ACYPI	#N/A	Acyrthosiphon pisum (Pea aphid)	#N/A	#N/A	#N/A	ACYPI44516 protein	Signal IP
TR35315|c0_g3_i5	0.736206	1.3009	2.09622	0.106966	0.0143997	0.000139708	1	0.414433	0.0144908	Baseline Expressed	Baseline Expressed	Up Regulated	340	Insects swissprot	J9JYN0	tr|J9JYN0|J9JYN0_ACYPI	#N/A	Acyrthosiphon pisum (Pea aphid)	#N/A	#N/A	#N/A	Uncharacterized protein	Signal IP
TR4396|c0_g1_i1	-0.358584	0.23246	-0.0670141	0.460475	0.70764	0.911443	1	1	1	Baseline Expressed	Baseline Expressed	Baseline Expressed	1970	Insects swissprot	J9K9R6	tr|J9K9R6|J9K9R6_ACYPI	#N/A	Acyrthosiphon pisum (Pea aphid)	protein glycosylation [GO:0006486]	galactosyltransferase activity [GO:0008378]	Golgi apparatus [GO:0005794]; integral component of membrane [GO:0016021]	Uncharacterized protein	Signal IP
TR35291|c2_g1_i1	-0.22856	-0.910279	-1.07973	0.635967	0.158712	0.0915999	1	1	1	Baseline Expressed	Baseline Expressed	Baseline Expressed	3094	Insects swissprot	J9K9E8	tr|J9K9E8|J9K9E8_ACYPI	#N/A	Acyrthosiphon pisum (Pea aphid)	#N/A	RNA-directed DNA polymerase activity [GO:0003964]	#N/A	Uncharacterized protein	Signal IP
TR17739|c0_g1_i1	0.0329339	-0.794731	-0.702687	0.945753	0.202553	0.262699	1	1	1	Baseline Expressed	Baseline Expressed	Baseline Expressed	1337	Insects swissprot	C4WXM2	tr|C4WXM2|C4WXM2_ACYPI	#N/A	Acyrthosiphon pisum (Pea aphid)	#N/A	#N/A	membrane [GO:0016020]	ACYPI008173 protein (Uncharacterized protein)	Signal IP
TR4403|c0_g1_i3	-1.1344	-0.0507094	-1.126	0.0262557	0.94074	0.0801736	0.638437	1	1	Baseline Expressed	Baseline Expressed	Baseline Expressed	2818	Insects swissprot	J9K681	tr|J9K681|J9K681_ACYPI	#N/A	Acyrthosiphon pisum (Pea aphid)	regulation of transcription, DNA-templated [GO:0006355]; transcription, DNA-templated [GO:0006351]	DNA binding [GO:0003677]	nucleus [GO:0005634]	Uncharacterized protein	Signal IP
TR31924|c0_g1_i1	0.718357	-1.06132	-0.283853	0.117658	0.0721479	0.644069	1	1	1	Baseline Expressed	Baseline Expressed	Baseline Expressed	2375	Insects swissprot	J9JJZ8	tr|J9JJZ8|J9JJZ8_ACYPI	#N/A	Acyrthosiphon pisum (Pea aphid)	immune response [GO:0006955]	cysteine-type peptidase activity [GO:0008234]; polysaccharide binding [GO:0030247]; scavenger receptor activity [GO:0005044]	#N/A	Uncharacterized protein	Signal IP
TR33390|c0_g1_i1	-0.344255	0.433861	0.148716	0.480213	0.47845	0.806546	1	1	1	Baseline Expressed	Baseline Expressed	Baseline Expressed	1782	Insects swissprot	J9JV98	tr|J9JV98|J9JV98_ACYPI	#N/A	Acyrthosiphon pisum (Pea aphid)	#N/A	#N/A	#N/A	Uncharacterized protein	Signal IP
TR32669|c0_g2_i2	-0.451541	-1.23192	-1.62435	0.358316	0.0697889	0.0143758	1	1	0.477125	Baseline Expressed	Baseline Expressed	Baseline Expressed	1541	Insects swissprot	J9KAL3	tr|J9KAL3|J9KAL3_ACYPI	#N/A	Acyrthosiphon pisum (Pea aphid)	#N/A	#N/A	#N/A	Uncharacterized protein	Signal IP
TR8370|c0_g1_i1	-0.200776	-0.954291	-1.09596	0.679054	0.141625	0.088982	1	1	1	Baseline Expressed	Baseline Expressed	Baseline Expressed	1775	Insects swissprot	J9JLX4	tr|J9JLX4|J9JLX4_ACYPI	#N/A	Acyrthosiphon pisum (Pea aphid)	#N/A	#N/A	#N/A	Uncharacterized protein	Signal IP
TR34778|c0_g1_i5	-0.392317	0.377834	0.0446266	0.423419	0.54159	0.943243	1	1	1	Baseline Expressed	Baseline Expressed	Baseline Expressed	2797	Insects swissprot	J9JLD6	tr|J9JLD6|J9JLD6_ACYPI	#N/A	Acyrthosiphon pisum (Pea aphid)	#N/A	serine-type carboxypeptidase activity [GO:0004185]	#N/A	Uncharacterized protein	Signal IP
TR32669|c0_g2_i1	-0.466423	-1.20645	-1.61376	0.343726	0.0762358	0.0150904	1	1	0.495219	Baseline Expressed	Baseline Expressed	Baseline Expressed	1565	Insects swissprot	J9KAL3	tr|J9KAL3|J9KAL3_ACYPI	#N/A	Acyrthosiphon pisum (Pea aphid)	#N/A	#N/A	#N/A	Uncharacterized protein	Signal IP
TR32631|c0_g1_i1	-0.364303	-0.148974	-0.454167	0.458107	0.813658	0.466471	1	1	1	Baseline Expressed	Baseline Expressed	Baseline Expressed	2450	Insects swissprot	A0A023F2X7	tr|A0A023F2X7|A0A023F2X7_TRIIF	#N/A	Triatoma infestans (Assassin bug)	#N/A	#N/A	#N/A	Putative spondins extracellular matrix (Fragment)	Signal IP
TR25886|c0_g1_i2	0.535114	0.17982	0.774044	0.251679	0.753883	0.187609	1	1	1	Baseline Expressed	Baseline Expressed	Baseline Expressed	965	Insects swissprot	C4WU91	tr|C4WU91|C4WU91_ACYPI	#N/A	Acyrthosiphon pisum (Pea aphid)	#N/A	#N/A	#N/A	ACYPI001271 protein (Uncharacterized protein)	Signal IP
TR30817|c0_g1_i1	-0.292236	0.485377	0.252251	0.551032	0.42694	0.677052	1	1	1	Baseline Expressed	Baseline Expressed	Baseline Expressed	2096	Insects swissprot	J9KPL0	tr|J9KPL0|J9KPL0_ACYPI	#N/A	Acyrthosiphon pisum (Pea aphid)	response to oxidative stress [GO:0006979]	heme binding [GO:0020037]; peroxidase activity [GO:0004601]	#N/A	Uncharacterized protein	Signal IP
TR8370|c0_g1_i2	-0.169925	-0.982603	-1.09342	0.727589	0.131832	0.0916679	1	1	1	Baseline Expressed	Baseline Expressed	Baseline Expressed	1732	Insects swissprot	J9JLX4	tr|J9JLX4|J9JLX4_ACYPI	#N/A	Acyrthosiphon pisum (Pea aphid)	#N/A	#N/A	#N/A	Uncharacterized protein	Signal IP
TR11972|c0_g1_i2	-0.0207387	0.769123	0.807495	0.9668	0.188624	0.169037	1	1	1	Baseline Expressed	Baseline Expressed	Baseline Expressed	1120	Insects swissprot	J9JV09	tr|J9JV09|J9JV09_ACYPI	#N/A	Acyrthosiphon pisum (Pea aphid)	#N/A	#N/A	#N/A	Uncharacterized protein	Signal IP
TR34135|c1_g1_i1	-0.169237	-0.873815	-0.983942	0.72886	0.177827	0.127014	1	1	1	Baseline Expressed	Baseline Expressed	Baseline Expressed	2873	Insects swissprot	D6W7N4	tr|D6W7N4|D6W7N4_TRICA	#N/A	Tribolium castaneum (Red flour beetle)	#N/A	#N/A	#N/A	Putative uncharacterized protein	Signal IP
TR1213|c0_g1_i1	0.232397	0.311514	0.603021	0.62562	0.594949	0.309821	1	1	1	Baseline Expressed	Baseline Expressed	Baseline Expressed	1495	Insects swissprot	J9JLQ9	tr|J9JLQ9|J9JLQ9_ACYPI	#N/A	Acyrthosiphon pisum (Pea aphid)	#N/A	#N/A	#N/A	Uncharacterized protein	Signal IP
TR34999|c0_g1_i1	-0.0794605	0.191239	0.170888	0.870689	0.754519	0.779775	1	1	1	Baseline Expressed	Baseline Expressed	Baseline Expressed	2092	Insects swissprot	J9JNN9	tr|J9JNN9|J9JNN9_ACYPI	#N/A	Acyrthosiphon pisum (Pea aphid)	#N/A	#N/A	#N/A	Uncharacterized protein	Signal IP
TR24831|c0_g1_i1	-0.43683	0.207403	-0.170317	0.37765	0.744186	0.78207	1	1	1	Baseline Expressed	Baseline Expressed	Baseline Expressed	1343	Insects swissprot	J9KEK5	tr|J9KEK5|J9KEK5_ACYPI	#N/A	Acyrthosiphon pisum (Pea aphid)	#N/A	#N/A	#N/A	Uncharacterized protein	Signal IP
TR25602|c1_g1_i2	0.0424958	-0.162936	-0.0613301	0.930727	0.788644	0.920006	1	1	1	Baseline Expressed	Baseline Expressed	Baseline Expressed	1247	Insects swissprot	J9JV50	tr|J9JV50|J9JV50_ACYPI	#N/A	Acyrthosiphon pisum (Pea aphid)	#N/A	#N/A	#N/A	Uncharacterized protein	Signal IP
TR35295|c0_g2_i4	-0.439166	-0.143348	-0.523404	0.376812	0.823306	0.406463	1	1	1	Baseline Expressed	Baseline Expressed	Baseline Expressed	2194	Insects swissprot	J9K4F6	tr|J9K4F6|J9K4F6_ACYPI	ko04010-MAPK signaling pathway	Acyrthosiphon pisum (Pea aphid)	#N/A	#N/A	#N/A	Uncharacterized protein	Signal IP
TR30867|c0_g1_i1	0.268462	0.270562	0.598134	0.573928	0.645389	0.315929	1	1	1	Baseline Expressed	Baseline Expressed	Baseline Expressed	1692	Insects swissprot	X1X3A7	tr|X1X3A7|X1X3A7_ACYPI	#N/A	Acyrthosiphon pisum (Pea aphid)	#N/A	serine-type endopeptidase activity [GO:0004252]	#N/A	Uncharacterized protein	Signal IP
TR8764|c0_g1_i1	-1.24484	0.146539	-1.03919	0.0177109	0.837767	0.111327	0.508925	1	1	Baseline Expressed	Baseline Expressed	Baseline Expressed	3000	Insects swissprot	J9JTE7	tr|J9JTE7|J9JTE7_ACYPI	#N/A	Acyrthosiphon pisum (Pea aphid)	pseudouridine synthesis [GO:0001522]	pseudouridine synthase activity [GO:0009982]; RNA binding [GO:0003723]	#N/A	Uncharacterized protein	Signal IP
TR31409|c0_g1_i1	0.358659	-0.524264	-0.106495	0.452329	0.38668	0.863318	1	1	1	Baseline Expressed	Baseline Expressed	Baseline Expressed	2396	Insects swissprot	J9K485	tr|J9K485|J9K485_ACYPI	#N/A	Acyrthosiphon pisum (Pea aphid)	#N/A	metalloendopeptidase activity [GO:0004222]	#N/A	Uncharacterized protein	Signal IP
TR4748|c0_g1_i1	0.0318681	-0.256006	-0.165028	0.948849	0.67843	0.790518	1	1	1	Baseline Expressed	Baseline Expressed	Baseline Expressed	2391	Insects swissprot	C4WT89	tr|C4WT89|C4WT89_ACYPI	#N/A	Acyrthosiphon pisum (Pea aphid)	tryptophan catabolic process to kynurenine [GO:0019441]	arylformamidase activity [GO:0004061]	#N/A	ACYPI006905 protein (Uncharacterized protein)	Signal IP
TR34425|c0_g1_i1	0.029029	-0.0248075	0.0633316	0.953525	0.966811	0.919995	1	1	1	Baseline Expressed	Baseline Expressed	Baseline Expressed	2202	Insects swissprot	J9JNT9	tr|J9JNT9|J9JNT9_ACYPI	#N/A	Acyrthosiphon pisum (Pea aphid)	#N/A	structural constituent of cuticle [GO:0042302]	#N/A	Uncharacterized protein	Signal IP
TR28446|c0_g1_i3	0.156878	-0.0892391	0.126749	0.746305	0.882107	0.838346	1	1	1	Baseline Expressed	Baseline Expressed	Baseline Expressed	1766	Insects swissprot	J9KIG7	tr|J9KIG7|J9KIG7_ACYPI	ko00910-Nitrogen metabolism	Acyrthosiphon pisum (Pea aphid)	one-carbon metabolic process [GO:0006730]	carbonate dehydratase activity [GO:0004089]; zinc ion binding [GO:0008270]	#N/A	Uncharacterized protein	Signal IP
TR36491|c0_g1_i1	-1.28522	1.67343	0.447324	0.0150318	0.00937033	0.460271	0.469395	0.315232	1	Baseline Expressed	Baseline Expressed	Baseline Expressed	1258	Insects swissprot	J9L421	tr|J9L421|J9L421_ACYPI	#N/A	Acyrthosiphon pisum (Pea aphid)	#N/A	#N/A	#N/A	Uncharacterized protein	Signal IP
TR3239|c0_g1_i1	-0.787006	-0.460147	-1.18804	0.124753	0.505209	0.0723079	1	1	1	Baseline Expressed	Baseline Expressed	Baseline Expressed	1063	Insects swissprot	J9K2P5	tr|J9K2P5|J9K2P5_ACYPI	ko05200-Pathways in cancer ; ko04110-Cell cycle ; ko04014-Ras signaling pathway ; ko05206-MicroRNAs in cancer ; ko04722-Neurotrophin signaling pathway ; ko04012-ErbB signaling pathway ; ko04360-Axon guidance ; ko05131-Shigellosis ; ko05220-Chronic myeloid leukemia ; ko05130-Pathogenic Escherichia coli infection ; ko05416-Viral myocarditis	Acyrthosiphon pisum (Pea aphid)	#N/A	ATP binding [GO:0005524]; non-membrane spanning protein tyrosine kinase activity [GO:0004715]	#N/A	Tyrosine-protein kinase (EC 2.7.10.2)	Signal IP
TR34999|c0_g1_i2	-0.058021	0.394014	0.395103	0.906958	0.516967	0.516008	1	1	1	Baseline Expressed	Baseline Expressed	Baseline Expressed	3083	Insects swissprot	J9KAV1	tr|J9KAV1|J9KAV1_ACYPI	#N/A	Acyrthosiphon pisum (Pea aphid)	#N/A	#N/A	#N/A	Uncharacterized protein	Signal IP
TR3348|c0_g1_i1	-0.44175	-0.0647004	-0.447341	0.379448	0.919885	0.48055	1	1	1	Baseline Expressed	Baseline Expressed	Baseline Expressed	2494	Insects swissprot	J9LM94	tr|J9LM94|J9LM94_ACYPI	#N/A	Acyrthosiphon pisum (Pea aphid)	#N/A	#N/A	#N/A	Uncharacterized protein	Signal IP
TR28446|c0_g1_i2	0.196397	-0.134569	0.120938	0.685293	0.823578	0.84618	1	1	1	Baseline Expressed	Baseline Expressed	Baseline Expressed	1449	Insects swissprot	J9KIG7	tr|J9KIG7|J9KIG7_ACYPI	ko00910-Nitrogen metabolism	Acyrthosiphon pisum (Pea aphid)	one-carbon metabolic process [GO:0006730]	carbonate dehydratase activity [GO:0004089]; zinc ion binding [GO:0008270]	#N/A	Uncharacterized protein	Signal IP
TR4453|c3_g3_i1	-0.273895	0.387886	0.173101	0.582504	0.533666	0.779798	1	1	1	Baseline Expressed	Baseline Expressed	Baseline Expressed	632	NA	NA	NA	NA	NA	NA	NA	NA	NA	Signal IP
TR1538|c0_g2_i1	0.170427	0.313796	0.543334	0.725788	0.599416	0.368066	1	1	1	Baseline Expressed	Baseline Expressed	Baseline Expressed	2190	Insects swissprot	J9JXB2	tr|J9JXB2|J9JXB2_ACYPI	#N/A	Acyrthosiphon pisum (Pea aphid)	#N/A	serine-type endopeptidase activity [GO:0004252]	#N/A	Uncharacterized protein	Signal IP
TR33841|c0_g1_i1	-1.04771	1.5394	0.550796	0.0449512	0.0151736	0.36162	0.837484	0.429811	1	Baseline Expressed	Baseline Expressed	Baseline Expressed	3248	Insects swissprot	J9JUY4	tr|J9JUY4|J9JUY4_ACYPI	#N/A	Acyrthosiphon pisum (Pea aphid)	#N/A	#N/A	extracellular space [GO:0005615]	Uncharacterized protein	Signal IP
TR33230|c2_g2_i3	-0.523562	0.126498	-0.337954	0.301737	0.848352	0.592997	1	1	1	Baseline Expressed	Baseline Expressed	Baseline Expressed	1913	Insects swissprot	J9JJQ7	tr|J9JJQ7|J9JJQ7_ACYPI	#N/A	Acyrthosiphon pisum (Pea aphid)	#N/A	serine-type endopeptidase activity [GO:0004252]	#N/A	Uncharacterized protein	Signal IP
TR28251|c0_g1_i1	-0.0247679	-1.24682	-1.21248	0.96103	0.0601743	0.0683945	1	0.933936	1	Baseline Expressed	Baseline Expressed	Baseline Expressed	1967	Insects swissprot	J9LR42	tr|J9LR42|J9LR42_ACYPI	#N/A	Acyrthosiphon pisum (Pea aphid)	#N/A	#N/A	#N/A	Uncharacterized protein	Signal IP
TR31821|c0_g1_i1	-0.0996466	-1.18955	-1.23008	0.841516	0.0751383	0.0652916	1	1	1	Baseline Expressed	Baseline Expressed	Baseline Expressed	1354	Insects swissprot	J9JJJ6	tr|J9JJJ6|J9JJJ6_ACYPI	#N/A	Acyrthosiphon pisum (Pea aphid)	#N/A	#N/A	#N/A	Uncharacterized protein	Signal IP
TR3992|c0_g6_i2	-0.0381351	0.762362	0.783336	0.939664	0.202207	0.19113	1	1	1	Baseline Expressed	Baseline Expressed	Baseline Expressed	1221	Insects swissprot	J9K7K7	tr|J9K7K7|J9K7K7_ACYPI	#N/A	Acyrthosiphon pisum (Pea aphid)	#N/A	#N/A	#N/A	Uncharacterized protein	Signal IP
TR32357|c0_g1_i1	0.36292	1.45818	1.88021	0.452374	0.00887704	0.00096717	1	0.301647	0.0637492	Baseline Expressed	Baseline Expressed	Baseline Expressed	2242	Insects swissprot	J9K1U3	tr|J9K1U3|J9K1U3_ACYPI	#N/A	Acyrthosiphon pisum (Pea aphid)	response to oxidative stress [GO:0006979]	heme binding [GO:0020037]; peroxidase activity [GO:0004601]	#N/A	Uncharacterized protein	Signal IP
TR21946|c0_g1_i1	-0.673581	-0.128052	-0.742523	0.191988	0.849537	0.25522	1	1	1	Baseline Expressed	Baseline Expressed	Baseline Expressed	3656	Insects swissprot	J9M6V7	tr|J9M6V7|J9M6V7_ACYPI	#N/A	Acyrthosiphon pisum (Pea aphid)	#N/A	#N/A	#N/A	Uncharacterized protein	Signal IP
TR25886|c0_g1_i1	0.531892	0.0420857	0.633088	0.268437	0.945125	0.297387	1	1	1	Baseline Expressed	Baseline Expressed	Baseline Expressed	797	Insects swissprot	C4WU91	tr|C4WU91|C4WU91_ACYPI	#N/A	Acyrthosiphon pisum (Pea aphid)	#N/A	#N/A	#N/A	ACYPI001271 protein (Uncharacterized protein)	Signal IP
TR33126|c0_g2_i1	0.364958	-1.16537	-0.741304	0.453595	0.0683	0.258345	1	0.996459	1	Baseline Expressed	Baseline Expressed	Baseline Expressed	2073	Insects swissprot	J9K135	tr|J9K135|J9K135_ACYPI	ko01100-Metabolic pathways ; ko01120-Microbial metabolism in diverse environments ; ko00790-Folate biosynthesis ; ko02020-Two-component system ; ko00627-Aminobenzoate degradation	Acyrthosiphon pisum (Pea aphid)	#N/A	phosphatase activity [GO:0016791]	#N/A	Uncharacterized protein	Signal IP
TR3992|c0_g6_i1	-0.0405943	0.769415	0.787931	0.936487	0.202166	0.192456	1	1	1	Baseline Expressed	Baseline Expressed	Baseline Expressed	879	Insects swissprot	J9K7K7	tr|J9K7K7|J9K7K7_ACYPI	#N/A	Acyrthosiphon pisum (Pea aphid)	#N/A	#N/A	#N/A	Uncharacterized protein	Signal IP
TR25158|c0_g1_i1	-0.714897	0.53492	-0.120867	0.170207	0.418029	0.848465	1	1	1	Baseline Expressed	Baseline Expressed	Baseline Expressed	790	Insects swissprot	J9K2L5	tr|J9K2L5|J9K2L5_ACYPI	#N/A	Acyrthosiphon pisum (Pea aphid)	#N/A	#N/A	#N/A	Uncharacterized protein	Signal IP
TR34917|c0_g1_i1	-0.65782	0.324885	-0.273825	0.205533	0.626134	0.668336	1	1	1	Baseline Expressed	Baseline Expressed	Baseline Expressed	5529	Insects swissprot	K7IWS3	tr|K7IWS3|K7IWS3_NASVI	#N/A	Nasonia vitripennis (Parasitic wasp)	#N/A	#N/A	#N/A	Uncharacterized protein	Signal IP
TR18052|c0_g1_i2	-1.13717	1.28773	0.209673	0.0338101	0.0516036	0.738387	0.71155	0.881183	1	Baseline Expressed	Baseline Expressed	Baseline Expressed	1537	Insects swissprot	J9KMN5	tr|J9KMN5|J9KMN5_ACYPI	#N/A	Acyrthosiphon pisum (Pea aphid)	#N/A	#N/A	#N/A	Uncharacterized protein	Signal IP
TR33805|c0_g1_i2	-1.08474	0.934581	-0.0910451	0.0422829	0.164854	0.885413	0.814909	1	1	Baseline Expressed	Baseline Expressed	Baseline Expressed	3023	Insects swissprot	X1XH74	tr|X1XH74|X1XH74_ACYPI	#N/A	Acyrthosiphon pisum (Pea aphid)	growth [GO:0040007]	#N/A	#N/A	Uncharacterized protein	Signal IP
TR34860|c6_g3_i2	0.215168	0.143545	0.417823	0.662866	0.815306	0.499241	1	1	1	Baseline Expressed	Baseline Expressed	Baseline Expressed	2269	Insects swissprot	J9LWX3	tr|J9LWX3|J9LWX3_ACYPI	ko04310-Wnt signaling pathway	Acyrthosiphon pisum (Pea aphid)	#N/A	#N/A	#N/A	Uncharacterized protein	Signal IP
TR25977|c0_g1_i1	0.0786226	-0.72342	-0.585687	0.875349	0.262816	0.3689	1	1	1	Baseline Expressed	Baseline Expressed	Baseline Expressed	2121	Insects swissprot	J9K615	tr|J9K615|J9K615_ACYPI	#N/A	Acyrthosiphon pisum (Pea aphid)	carbohydrate metabolic process [GO:0005975]	beta-N-acetylhexosaminidase activity [GO:0004563]	#N/A	Beta-hexosaminidase (EC 3.2.1.52)	Signal IP
TR25602|c1_g1_i1	0.149461	0.0382854	0.246856	0.76363	0.952863	0.693636	1	1	1	Baseline Expressed	Baseline Expressed	Baseline Expressed	752	Insects swissprot	C4WV85	tr|C4WV85|C4WV85_ACYPI	#N/A	Acyrthosiphon pisum (Pea aphid)	#N/A	#N/A	#N/A	ACYPI004229 protein	Signal IP
TR28894|c0_g1_i1	0.408159	0.127102	0.594372	0.403575	0.833637	0.332794	1	1	1	Baseline Expressed	Baseline Expressed	Baseline Expressed	2089	Insects swissprot	J9K341	tr|J9K341|J9K341_ACYPI	ko04745-Phototransduction - fly	Acyrthosiphon pisum (Pea aphid)	signal transduction [GO:0007165]	#N/A	#N/A	Uncharacterized protein	Signal IP
TR31051|c0_g1_i1	-0.199054	-0.956492	-1.09644	0.695768	0.159142	0.103881	1	1	1	Baseline Expressed	Baseline Expressed	Baseline Expressed	2205	Insects swissprot	J9JYG8	tr|J9JYG8|J9JYG8_ACYPI	#N/A	Acyrthosiphon pisum (Pea aphid)	#N/A	#N/A	#N/A	Uncharacterized protein	Signal IP
TR35624|c0_g1_i1	0.0409303	0.642475	0.742515	0.936057	0.288931	0.223026	1	1	1	Baseline Expressed	Baseline Expressed	Baseline Expressed	3692	Insects swissprot	J9KGG4	tr|J9KGG4|J9KGG4_ACYPI	#N/A	Acyrthosiphon pisum (Pea aphid)	#N/A	zinc ion binding [GO:0008270]	#N/A	Uncharacterized protein	Signal IP
TR31908|c0_g2_i2	-0.216064	0.0445004	-0.112453	0.671738	0.947572	0.859661	1	1	1	Baseline Expressed	Baseline Expressed	Baseline Expressed	861	Insects swissprot	J9JVY7	tr|J9JVY7|J9JVY7_ACYPI	#N/A	Acyrthosiphon pisum (Pea aphid)	#N/A	#N/A	#N/A	Uncharacterized protein	Signal IP
TR25305|c0_g1_i1	0.0677446	-0.270922	-0.144068	0.893339	0.668471	0.821278	1	1	1	Baseline Expressed	Baseline Expressed	Baseline Expressed	1526	Insects swissprot	J9K4X9	tr|J9K4X9|J9K4X9_ACYPI	#N/A	Acyrthosiphon pisum (Pea aphid)	activation of cysteine-type endopeptidase activity involved in apoptotic process [GO:0006919]	#N/A	mitochondrion [GO:0005739]	Uncharacterized protein	Signal IP
TR27712|c0_g1_i1	-0.501488	0.153439	-0.288939	0.333323	0.819243	0.653565	1	1	1	Baseline Expressed	Baseline Expressed	Baseline Expressed	2429	Insects swissprot	J9K2S3	tr|J9K2S3|J9K2S3_ACYPI	#N/A	Acyrthosiphon pisum (Pea aphid)	#N/A	sequence-specific DNA binding [GO:0043565]; transcription factor activity, sequence-specific DNA binding [GO:0003700]; zinc ion binding [GO:0008270]	#N/A	Uncharacterized protein	Signal IP
TR33805|c0_g1_i1	-1.08052	0.979192	-0.0422168	0.0444748	0.146701	0.946727	0.837484	1	1	Baseline Expressed	Baseline Expressed	Baseline Expressed	2996	Insects swissprot	X1XH74	tr|X1XH74|X1XH74_ACYPI	#N/A	Acyrthosiphon pisum (Pea aphid)	growth [GO:0040007]	#N/A	#N/A	Uncharacterized protein	Signal IP
TR47591|c0_g1_i1	0.338802	0.285288	0.6832	0.492406	0.635889	0.265372	1	1	1	Baseline Expressed	Baseline Expressed	Baseline Expressed	1158	Insects swissprot	J9JV48	tr|J9JV48|J9JV48_ACYPI	#N/A	Acyrthosiphon pisum (Pea aphid)	#N/A	#N/A	#N/A	Uncharacterized protein	Signal IP
TR35907|c0_g2_i2	-0.37479	-0.00566423	-0.321344	0.468169	0.99261	0.619661	1	1	1	Baseline Expressed	Baseline Expressed	Baseline Expressed	1880	Insects swissprot	J9JTB2	tr|J9JTB2|J9JTB2_ACYPI	ko01100-Metabolic pathways ; ko00860-Porphyrin and chlorophyll metabolism ; ko00983-Drug metabolism - other enzymes ; ko00500-Starch and sucrose metabolism ; ko00040-Pentose and glucuronate interconversions ; ko00053-Ascorbate and aldarate metabolism ; ko05204-Chemical carcinogenesis ; ko00980-Metabolism of xenobiotics by cytochrome P450 ; ko00982-Drug metabolism - cytochrome P450 ; ko00830-Retin…	Acyrthosiphon pisum (Pea aphid)	#N/A	transferase activity, transferring hexosyl groups [GO:0016758]	#N/A	Uncharacterized protein	Signal IP
TR14628|c0_g2_i1	-0.178196	0.10099	-0.0180963	0.727816	0.877556	0.977049	1	1	1	Baseline Expressed	Baseline Expressed	Baseline Expressed	2275	Insects swissprot	J9KAP9	tr|J9KAP9|J9KAP9_ACYPI	#N/A	Acyrthosiphon pisum (Pea aphid)	#N/A	#N/A	#N/A	Uncharacterized protein	Signal IP
TR20788|c0_g1_i1	0.512062	-1.13764	-0.566464	0.29516	0.0736538	0.38937	1	1	1	Baseline Expressed	Baseline Expressed	Baseline Expressed	714	Insects swissprot	C4WWN1	tr|C4WWN1|C4WWN1_ACYPI	#N/A	Acyrthosiphon pisum (Pea aphid)	#N/A	#N/A	#N/A	ACYPI53853 protein	Signal IP
TR33228|c0_g1_i3	-0.49304	0.00225329	-0.431677	0.344988	1	0.509101	1	1	1	Baseline Expressed	Baseline Expressed	Baseline Expressed	4792	Insects swissprot	J9JRH3	tr|J9JRH3|J9JRH3_ACYPI	ko05200-Pathways in cancer ; ko05166-HTLV-I infection ; ko00230-Purine metabolism ; ko04015-Rap1 signaling pathway ; ko04024-cAMP signaling pathway ; ko04114-Oocyte meiosis ; ko04062-Chemokine signaling pathway ; ko04072-Phospholipase D signaling pathway ; ko04914-Progesterone-mediated oocyte maturation ; ko04022-cGMP-PKG signaling pathway ; ko04211-Longevity regulating pathway - mammal ; ko04921…	Acyrthosiphon pisum (Pea aphid)	intracellular signal transduction [GO:0035556]	adenylate cyclase activity [GO:0004016]; nucleotide binding [GO:0000166]	integral component of membrane [GO:0016021]; intracellular [GO:0005622]; plasma membrane [GO:0005886]	Uncharacterized protein	Signal IP
TR15644|c0_g1_i1	0.0395777	0.0949373	0.193625	0.938876	0.882432	0.761336	1	1	1	Baseline Expressed	Baseline Expressed	Baseline Expressed	652	NA	NA	NA	NA	NA	NA	NA	NA	NA	Signal IP
TR34692|c0_g1_i5	-0.0466329	0.0549802	0.0674574	0.928281	0.933834	0.917899	1	1	1	Baseline Expressed	Baseline Expressed	Baseline Expressed	1427	Insects swissprot	J9JMR9	tr|J9JMR9|J9JMR9_ACYPI	ko01100-Metabolic pathways ; ko00860-Porphyrin and chlorophyll metabolism ; ko00983-Drug metabolism - other enzymes ; ko00500-Starch and sucrose metabolism ; ko00040-Pentose and glucuronate interconversions ; ko00053-Ascorbate and aldarate metabolism ; ko05204-Chemical carcinogenesis ; ko00980-Metabolism of xenobiotics by cytochrome P450 ; ko00982-Drug metabolism - cytochrome P450 ; ko00830-Retin…	Acyrthosiphon pisum (Pea aphid)	#N/A	glucuronosyltransferase activity [GO:0015020]	integral component of membrane [GO:0016021]	UDP-glucuronosyltransferase (EC 2.4.1.17)	Signal IP
TR23963|c0_g1_i1	0.041873	-0.229383	-0.1284	0.935413	0.719802	0.841946	1	1	1	Baseline Expressed	Baseline Expressed	Baseline Expressed	912	Insects swissprot	X1X4F6	tr|X1X4F6|X1X4F6_ACYPI	#N/A	Acyrthosiphon pisum (Pea aphid)	#N/A	#N/A	#N/A	Uncharacterized protein	Signal IP
TR25444|c0_g2_i1	-0.171318	0.154814	0.0426055	0.7398	0.812398	0.949114	1	1	1	Baseline Expressed	Baseline Expressed	Baseline Expressed	2969	Insects swissprot	X1WIG6	tr|X1WIG6|X1WIG6_ACYPI	#N/A	Acyrthosiphon pisum (Pea aphid)	#N/A	#N/A	extracellular space [GO:0005615]	Uncharacterized protein	Signal IP
TR34280|c0_g1_i2	-0.843548	0.226531	-0.557907	0.115769	0.747082	0.399221	1	1	1	Baseline Expressed	Baseline Expressed	Baseline Expressed	2832	Insects swissprot	J9JRX7	tr|J9JRX7|J9JRX7_ACYPI	#N/A	Acyrthosiphon pisum (Pea aphid)	#N/A	#N/A	#N/A	Uncharacterized protein	Signal IP
TR32648|c0_g1_i1	-0.966833	0.284257	-0.623466	0.0738933	0.688668	0.348362	0.994632	1	1	Baseline Expressed	Baseline Expressed	Baseline Expressed	1170	NA	NA	NA	NA	NA	NA	NA	NA	NA	Signal IP
TR47633|c0_g1_i1	-0.303751	0.10351	-0.141131	0.559148	0.877502	0.827118	1	1	1	Baseline Expressed	Baseline Expressed	Baseline Expressed	1025	Insects swissprot	C4WWA0	tr|C4WWA0|C4WWA0_ACYPI	#N/A	Acyrthosiphon pisum (Pea aphid)	#N/A	#N/A	#N/A	ACYPI004856 protein (Uncharacterized protein)	Signal IP
TR30209|c0_g1_i1	-0.75524	0.306284	-0.389846	0.157707	0.657243	0.552624	1	1	1	Baseline Expressed	Baseline Expressed	Baseline Expressed	2213	Insects swissprot	J9LMP8	tr|J9LMP8|J9LMP8_ACYPI	#N/A	Acyrthosiphon pisum (Pea aphid)	#N/A	#N/A	#N/A	Uncharacterized protein	Signal IP
TR26159|c0_g1_i1	0.336171	-0.330869	0.0644125	0.500711	0.596195	0.922074	1	1	1	Baseline Expressed	Baseline Expressed	Baseline Expressed	832	Insects swissprot	C4WX78	tr|C4WX78|C4WX78_ACYPI	#N/A	Acyrthosiphon pisum (Pea aphid)	#N/A	#N/A	#N/A	ACYPI43360 protein	Signal IP
TR35198|c0_g1_i3	-1.20616	0.29667	-0.850381	0.0284117	0.685252	0.207791	0.667377	1	1	Baseline Expressed	Baseline Expressed	Baseline Expressed	4295	Insects swissprot	J9KB09	tr|J9KB09|J9KB09_ACYPI	#N/A	Acyrthosiphon pisum (Pea aphid)	#N/A	metallopeptidase activity [GO:0008237]; zinc ion binding [GO:0008270]	proteinaceous extracellular matrix [GO:0005578]	Uncharacterized protein	Signal IP
TR35345|c0_g1_i1	0.165518	0.306821	0.531449	0.743668	0.620221	0.395258	1	1	1	Baseline Expressed	Baseline Expressed	Baseline Expressed	2250	Insects swissprot	J9KMU6	tr|J9KMU6|J9KMU6_ACYPI	#N/A	Acyrthosiphon pisum (Pea aphid)	#N/A	#N/A	#N/A	Uncharacterized protein	Signal IP
TR34778|c0_g1_i3	-0.232661	0.0703395	-0.103211	0.654795	0.91727	0.873242	1	1	1	Baseline Expressed	Baseline Expressed	Baseline Expressed	2384	Insects swissprot	J9JLD6	tr|J9JLD6|J9JLD6_ACYPI	#N/A	Acyrthosiphon pisum (Pea aphid)	#N/A	serine-type carboxypeptidase activity [GO:0004185]	#N/A	Uncharacterized protein	Signal IP
TR35198|c0_g1_i1	-1.21786	0.326054	-0.832698	0.0279899	0.657407	0.219509	0.659384	1	1	Baseline Expressed	Baseline Expressed	Baseline Expressed	4214	Insects swissprot	J9KB09	tr|J9KB09|J9KB09_ACYPI	#N/A	Acyrthosiphon pisum (Pea aphid)	#N/A	metallopeptidase activity [GO:0008237]; zinc ion binding [GO:0008270]	proteinaceous extracellular matrix [GO:0005578]	Uncharacterized protein	Signal IP
TR35198|c0_g1_i4	-1.30061	0.388264	-0.853238	0.0196736	0.599427	0.209232	0.546767	1	1	Baseline Expressed	Baseline Expressed	Baseline Expressed	4244	Insects swissprot	J9KB09	tr|J9KB09|J9KB09_ACYPI	#N/A	Acyrthosiphon pisum (Pea aphid)	#N/A	metallopeptidase activity [GO:0008237]; zinc ion binding [GO:0008270]	proteinaceous extracellular matrix [GO:0005578]	Uncharacterized protein	Signal IP
TR34147|c0_g1_i5	0.141591	-0.152853	0.0478474	0.781719	0.809677	0.943139	1	1	1	Baseline Expressed	Baseline Expressed	Baseline Expressed	747	Insects swissprot	J9JPH5	tr|J9JPH5|J9JPH5_ACYPI	#N/A	Acyrthosiphon pisum (Pea aphid)	#N/A	heme binding [GO:0020037]; iron ion binding [GO:0005506]; monooxygenase activity [GO:0004497]; oxidoreductase activity, acting on paired donors, with incorporation or reduction of molecular oxygen [GO:0016705]	#N/A	Uncharacterized protein	Signal IP
TR26433|c0_g1_i1	0.20632	0.123264	0.388694	0.684677	0.845623	0.540517	1	1	1	Baseline Expressed	Baseline Expressed	Baseline Expressed	1441	Insects swissprot	J9JLA7	tr|J9JLA7|J9JLA7_ACYPI	#N/A	Acyrthosiphon pisum (Pea aphid)	#N/A	calcium ion binding [GO:0005509]	#N/A	Uncharacterized protein	Signal IP
TR4727|c0_g1_i1	-1.85626	2.25908	0.461923	0.00132744	0.00116232	0.464818	0.0835603	0.0667503	1	Baseline Expressed	Up Regulated	Baseline Expressed	2090	Insects swissprot	J9K8R8	tr|J9K8R8|J9K8R8_ACYPI	#N/A	Acyrthosiphon pisum (Pea aphid)	#N/A	#N/A	#N/A	Uncharacterized protein	Signal IP
TR17683|c0_g2_i1	0.612294	-0.655939	0.0154658	0.215351	0.291383	0.983253	1	1	1	Baseline Expressed	Baseline Expressed	Baseline Expressed	1271	Insects swissprot	C4WUX6	tr|C4WUX6|C4WUX6_ACYPI	#N/A	Acyrthosiphon pisum (Pea aphid)	#N/A	#N/A	extracellular region [GO:0005576]	ACYPI009743 protein (Uncharacterized protein)	Signal IP
TR35198|c0_g1_i2	-1.22107	0.287068	-0.874888	0.0283251	0.698708	0.200013	0.665937	1	1	Baseline Expressed	Baseline Expressed	Baseline Expressed	4127	Insects swissprot	J9KB09	tr|J9KB09|J9KB09_ACYPI	#N/A	Acyrthosiphon pisum (Pea aphid)	#N/A	metallopeptidase activity [GO:0008237]; zinc ion binding [GO:0008270]	proteinaceous extracellular matrix [GO:0005578]	Uncharacterized protein	Signal IP
TR4304|c0_g1_i1	-0.240277	0.676903	0.495737	0.64741	0.289299	0.433623	1	1	1	Baseline Expressed	Baseline Expressed	Baseline Expressed	2468	Insects swissprot	J9JZQ3	tr|J9JZQ3|J9JZQ3_ACYPI	#N/A	Acyrthosiphon pisum (Pea aphid)	glycosaminoglycan biosynthetic process [GO:0006024]	racemase and epimerase activity, acting on carbohydrates and derivatives [GO:0016857]	integral component of membrane [GO:0016021]	Uncharacterized protein	Signal IP
TR35598|c2_g5_i4	0.0575963	0.264396	0.381103	0.912251	0.677811	0.550763	1	1	1	Baseline Expressed	Baseline Expressed	Baseline Expressed	1518	Insects swissprot	J9K1E6	tr|J9K1E6|J9K1E6_ACYPI	#N/A	Acyrthosiphon pisum (Pea aphid)	#N/A	#N/A	#N/A	Uncharacterized protein	Signal IP
TR25272|c1_g3_i1	0.0597887	-0.259611	-0.140712	0.90893	0.689565	0.829994	1	1	1	Baseline Expressed	Baseline Expressed	Baseline Expressed	1322	Insects swissprot	J9JMV1	tr|J9JMV1|J9JMV1_ACYPI	#N/A	Acyrthosiphon pisum (Pea aphid)	#N/A	carboxylic ester hydrolase activity [GO:0052689]	extracellular region [GO:0005576]	Uncharacterized protein	Signal IP
TR4453|c3_g4_i1	0.429434	-0.181687	0.306857	0.394625	0.769891	0.633975	1	1	1	Baseline Expressed	Baseline Expressed	Baseline Expressed	675	NA	NA	NA	NA	NA	NA	NA	NA	NA	Signal IP
TR62237|c0_g1_i1	0.137879	0.381858	0.578847	0.789536	0.542394	0.360129	1	1	1	Baseline Expressed	Baseline Expressed	Baseline Expressed	1665	Insects swissprot	J9JRL5	tr|J9JRL5|J9JRL5_ACYPI	#N/A	Acyrthosiphon pisum (Pea aphid)	#N/A	#N/A	#N/A	Uncharacterized protein	Signal IP
TR8414|c0_g1_i1	-0.229697	-0.143764	-0.314351	0.663882	0.83011	0.636566	1	1	1	Baseline Expressed	Baseline Expressed	Baseline Expressed	1173	Insects swissprot	J9JZS0	tr|J9JZS0|J9JZS0_ACYPI	#N/A	Acyrthosiphon pisum (Pea aphid)	#N/A	glucuronosyltransferase activity [GO:0015020]	integral component of membrane [GO:0016021]	UDP-glucuronosyltransferase (EC 2.4.1.17)	Signal IP
TR27589|c0_g1_i1	0.491993	-0.1715	0.379603	0.328516	0.781258	0.554548	1	1	1	Baseline Expressed	Baseline Expressed	Baseline Expressed	812	Insects swissprot	J9JZF4	tr|J9JZF4|J9JZF4_ACYPI	#N/A	Acyrthosiphon pisum (Pea aphid)	#N/A	#N/A	#N/A	Uncharacterized protein	Signal IP
TR27712|c0_g1_i2	-0.471593	0.0988031	-0.31368	0.379812	0.88816	0.637961	1	1	1	Baseline Expressed	Baseline Expressed	Baseline Expressed	895	Insects swissprot	J9K2S3	tr|J9K2S3|J9K2S3_ACYPI	#N/A	Acyrthosiphon pisum (Pea aphid)	#N/A	sequence-specific DNA binding [GO:0043565]; transcription factor activity, sequence-specific DNA binding [GO:0003700]; zinc ion binding [GO:0008270]	#N/A	Uncharacterized protein	Signal IP
TR35458|c1_g1_i2	-0.209057	-0.111429	-0.261375	0.693115	0.867595	0.694277	1	1	1	Baseline Expressed	Baseline Expressed	Baseline Expressed	1326	Insects swissprot	J9JP21	tr|J9JP21|J9JP21_ACYPI	#N/A	Acyrthosiphon pisum (Pea aphid)	#N/A	transferase activity, transferring hexosyl groups [GO:0016758]	#N/A	Uncharacterized protein	Signal IP
TR34692|c0_g1_i6	-0.119635	0.103955	0.0434301	0.821802	0.877326	0.949629	1	1	1	Baseline Expressed	Baseline Expressed	Baseline Expressed	1389	Insects swissprot	J9JMR9	tr|J9JMR9|J9JMR9_ACYPI	ko01100-Metabolic pathways ; ko00860-Porphyrin and chlorophyll metabolism ; ko00983-Drug metabolism - other enzymes ; ko00500-Starch and sucrose metabolism ; ko00040-Pentose and glucuronate interconversions ; ko00053-Ascorbate and aldarate metabolism ; ko05204-Chemical carcinogenesis ; ko00980-Metabolism of xenobiotics by cytochrome P450 ; ko00982-Drug metabolism - cytochrome P450 ; ko00830-Retin…	Acyrthosiphon pisum (Pea aphid)	#N/A	glucuronosyltransferase activity [GO:0015020]	integral component of membrane [GO:0016021]	UDP-glucuronosyltransferase (EC 2.4.1.17)	Signal IP
TR35235|c0_g1_i2	-0.615659	0.655954	0.0994044	0.258569	0.332928	0.881545	1	1	1	Baseline Expressed	Baseline Expressed	Baseline Expressed	2737	Insects swissprot	J9K0M1	tr|J9K0M1|J9K0M1_ACYPI	#N/A	Acyrthosiphon pisum (Pea aphid)	lipid metabolic process [GO:0006629]	#N/A	#N/A	Uncharacterized protein	Signal IP
TR29566|c0_g1_i3	0.435532	0.622141	1.11678	0.392098	0.301687	0.0707246	1	1	1	Baseline Expressed	Baseline Expressed	Baseline Expressed	1072	NA	NA	NA	NA	NA	NA	NA	NA	NA	Signal IP
TR20998|c0_g1_i1	-0.619143	-0.57227	-1.1323	0.25641	0.432365	0.108111	1	1	1	Baseline Expressed	Baseline Expressed	Baseline Expressed	1633	Insects swissprot	J9LA15	tr|J9LA15|J9LA15_ACYPI	#N/A	Acyrthosiphon pisum (Pea aphid)	#N/A	structural constituent of cuticle [GO:0042302]	#N/A	Uncharacterized protein	Signal IP
TR29566|c0_g1_i1	0.498503	0.585125	1.14274	0.325884	0.329769	0.064353	1	1	1	Baseline Expressed	Baseline Expressed	Baseline Expressed	1096	NA	NA	NA	NA	NA	NA	NA	NA	NA	Signal IP
TR28396|c1_g1_i1	0.27803	-0.378395	-0.0412542	0.590222	0.558712	0.950123	1	1	1	Baseline Expressed	Baseline Expressed	Baseline Expressed	1097	Insects swissprot	C4WV96	tr|C4WV96|C4WV96_ACYPI	ko00790-Folate biosynthesis	Acyrthosiphon pisum (Pea aphid)	glutamine metabolic process [GO:0006541]	omega peptidase activity [GO:0008242]	#N/A	ACYPI008145 protein	Signal IP
TR25523|c0_g1_i1	-1.47566	1.88798	0.471424	0.0107775	0.006661	0.464746	0.38051	0.246994	1	Baseline Expressed	Baseline Expressed	Baseline Expressed	2802	Insects swissprot	J9KB05	tr|J9KB05|J9KB05_ACYPI	#N/A	Acyrthosiphon pisum (Pea aphid)	#N/A	sulfuric ester hydrolase activity [GO:0008484]	#N/A	Uncharacterized protein	Signal IP
TR31452|c0_g1_i1	-0.272459	0.215269	0.00191978	0.612004	0.750529	1	1	1	1	Baseline Expressed	Baseline Expressed	Baseline Expressed	3094	Insects swissprot	U5EYT8	tr|U5EYT8|U5EYT8_9DIPT	#N/A	Corethrella appendiculata	#N/A	serine-type endopeptidase inhibitor activity [GO:0004867]	#N/A	Putative spondins extracellular matrix	Signal IP
TR30609|c0_g1_i1	-0.222392	0.715654	0.552372	0.678238	0.268958	0.389613	1	1	1	Baseline Expressed	Baseline Expressed	Baseline Expressed	3151	Insects swissprot	E0VZ64	tr|E0VZ64|E0VZ64_PEDHC	#N/A	Pediculus humanus subsp. corporis (Body louse)	#N/A	hydrolase activity [GO:0016787]	membrane [GO:0016020]	Apical endosomal glycoprotein, putative (EC 3.4.21.9)	Signal IP
TR60143|c0_g2_i1	0.116864	-1.5095	-1.33352	0.82446	0.0329171	0.0631348	1	0.700108	1	Baseline Expressed	Baseline Expressed	Baseline Expressed	712	Insects swissprot	J9KTL4	tr|J9KTL4|J9KTL4_ACYPI	#N/A	Acyrthosiphon pisum (Pea aphid)	#N/A	structural constituent of cuticle [GO:0042302]	#N/A	Uncharacterized protein	Signal IP
TR31452|c0_g1_i2	-0.255839	0.219046	0.0223167	0.634117	0.746028	0.975558	1	1	1	Baseline Expressed	Baseline Expressed	Baseline Expressed	2997	Insects swissprot	J9JJY8	tr|J9JJY8|J9JJY8_ACYPI	#N/A	Acyrthosiphon pisum (Pea aphid)	#N/A	#N/A	#N/A	Uncharacterized protein	Signal IP
TR4335|c0_g1_i1	-0.111305	1.26723	1.21503	0.835708	0.0409728	0.049713	1	0.772783	0.933295	Baseline Expressed	Baseline Expressed	Baseline Expressed	1219	Insects swissprot	J9JJX1	tr|J9JJX1|J9JJX1_ACYPI	#N/A	Acyrthosiphon pisum (Pea aphid)	#N/A	serine-type endopeptidase activity [GO:0004252]	#N/A	Uncharacterized protein	Signal IP
TR8414|c0_g2_i1	-0.265785	-0.129697	-0.336372	0.622248	0.849579	0.619588	1	1	1	Baseline Expressed	Baseline Expressed	Baseline Expressed	1241	Insects swissprot	J9JZS0	tr|J9JZS0|J9JZS0_ACYPI	#N/A	Acyrthosiphon pisum (Pea aphid)	#N/A	glucuronosyltransferase activity [GO:0015020]	integral component of membrane [GO:0016021]	UDP-glucuronosyltransferase (EC 2.4.1.17)	Signal IP
TR35343|c0_g1_i3	-0.688695	1.01708	0.387497	0.213684	0.131244	0.552502	1	1	1	Baseline Expressed	Baseline Expressed	Baseline Expressed	2993	Insects swissprot	J9LI91	tr|J9LI91|J9LI91_ACYPI	#N/A	Acyrthosiphon pisum (Pea aphid)	#N/A	#N/A	#N/A	Uncharacterized protein	Signal IP
TR30131|c1_g1_i1	0.575685	-0.477331	0.157464	0.258859	0.451486	0.813454	1	1	1	Baseline Expressed	Baseline Expressed	Baseline Expressed	697	Insects swissprot	X1WQ57	tr|X1WQ57|X1WQ57_ACYPI	#N/A	Acyrthosiphon pisum (Pea aphid)	#N/A	GTP binding [GO:0005525]; translation initiation factor activity [GO:0003743]	intracellular [GO:0005622]	Uncharacterized protein	Signal IP
TR33792|c0_g1_i1	0.0115324	0.430846	0.501489	0.984326	0.50468	0.438867	1	1	1	Baseline Expressed	Baseline Expressed	Baseline Expressed	2062	Insects swissprot	J9JIY6	tr|J9JIY6|J9JIY6_ACYPI	#N/A	Acyrthosiphon pisum (Pea aphid)	#N/A	flavin adenine dinucleotide binding [GO:0050660]; oxidoreductase activity, acting on CH-OH group of donors [GO:0016614]	#N/A	Uncharacterized protein	Signal IP
TR36494|c0_g1_i1	-1.38882	1.61593	0.286224	0.0168246	0.0222751	0.664162	0.48989	0.551139	1	Baseline Expressed	Baseline Expressed	Baseline Expressed	4254	Insects swissprot	J9JKQ6	tr|J9JKQ6|J9JKQ6_ACYPI	#N/A	Acyrthosiphon pisum (Pea aphid)	homophilic cell adhesion via plasma membrane adhesion molecules [GO:0007156]	calcium ion binding [GO:0005509]	integral component of membrane [GO:0016021]; plasma membrane [GO:0005886]	Uncharacterized protein	Signal IP
TR65409|c0_g1_i1	0.146841	-0.0171233	0.188828	0.781227	0.978407	0.776798	1	1	1	Baseline Expressed	Baseline Expressed	Baseline Expressed	1255	Insects swissprot	X1WSQ0	tr|X1WSQ0|X1WSQ0_ACYPI	#N/A	Acyrthosiphon pisum (Pea aphid)	#N/A	#N/A	#N/A	Uncharacterized protein	Signal IP
TR20712|c1_g1_i1	-0.518594	0.389502	-0.0699817	0.345616	0.573658	0.916655	1	1	1	Baseline Expressed	Baseline Expressed	Baseline Expressed	844	Insects swissprot	X1WUK8	tr|X1WUK8|X1WUK8_ACYPI	#N/A	Acyrthosiphon pisum (Pea aphid)	#N/A	#N/A	#N/A	Uncharacterized protein	Signal IP
TR34803|c1_g2_i8	-1.40176	0.839141	-0.503511	0.0160888	0.262055	0.464241	0.474787	1	1	Baseline Expressed	Baseline Expressed	Baseline Expressed	2630	Insects swissprot	X1WI79	tr|X1WI79|X1WI79_ACYPI	ko04721-Synaptic vesicle cycle ; ko04724-Glutamatergic synapse ; ko04723-Retrograde endocannabinoid signaling ; ko05033-Nicotine addiction	Acyrthosiphon pisum (Pea aphid)	transmembrane transport [GO:0055085]	#N/A	integral component of membrane [GO:0016021]	Uncharacterized protein	Signal IP
TR20195|c0_g1_i1	-1.09279	0.111487	-0.922197	0.0558522	0.886198	0.191709	0.898066	1	1	Baseline Expressed	Baseline Expressed	Baseline Expressed	1856	Insects swissprot	J9JKZ6	tr|J9JKZ6|J9JKZ6_ACYPI	#N/A	Acyrthosiphon pisum (Pea aphid)	#N/A	DNA binding [GO:0003677]	nucleus [GO:0005634]	Uncharacterized protein	Signal IP
TR17106|c0_g1_i1	0.0995357	-1.01936	-0.860716	0.85238	0.143486	0.222431	1	1	1	Baseline Expressed	Baseline Expressed	Baseline Expressed	1236	Insects swissprot	C4WWY3	tr|C4WWY3|C4WWY3_ACYPI	#N/A	Acyrthosiphon pisum (Pea aphid)	#N/A	#N/A	#N/A	ACYPI004773 protein (Uncharacterized protein)	Signal IP
TR8570|c0_g1_i1	0.375359	-0.839722	-0.405253	0.471324	0.208373	0.555085	1	1	1	Baseline Expressed	Baseline Expressed	Baseline Expressed	874	Insects swissprot	J9JXY0	tr|J9JXY0|J9JXY0_ACYPI	#N/A	Acyrthosiphon pisum (Pea aphid)	#N/A	#N/A	#N/A	Uncharacterized protein	Signal IP
TR47680|c0_g1_i1	0.32241	-0.206928	0.174592	0.537736	0.748767	0.794606	1	1	1	Baseline Expressed	Baseline Expressed	Baseline Expressed	1174	Insects swissprot	C4WV72	tr|C4WV72|C4WV72_ACYPI	#N/A	Acyrthosiphon pisum (Pea aphid)	#N/A	#N/A	#N/A	ACYPI007447 protein (Uncharacterized protein)	Signal IP
TR31841|c0_g1_i1	0.0890257	-1.05783	-0.909695	0.868317	0.130903	0.199237	1	1	1	Baseline Expressed	Baseline Expressed	Baseline Expressed	1152	Insects swissprot	J9MAT0	tr|J9MAT0|J9MAT0_ACYPI	#N/A	Acyrthosiphon pisum (Pea aphid)	#N/A	#N/A	#N/A	Uncharacterized protein	Signal IP
TR16052|c0_g1_i1	0.0240856	-1.95785	-1.87465	0.965738	0.00850267	0.0125685	1	0.29081	0.424135	Baseline Expressed	Baseline Expressed	Baseline Expressed	1031	Insects swissprot	J9K7F3	tr|J9K7F3|J9K7F3_ACYPI	#N/A	Acyrthosiphon pisum (Pea aphid)	#N/A	glucuronosyltransferase activity [GO:0015020]	integral component of membrane [GO:0016021]	UDP-glucuronosyltransferase (EC 2.4.1.17)	Signal IP
TR18635|c0_g1_i1	-0.209073	0.168238	0.0182751	0.701059	0.806387	0.980821	1	1	1	Baseline Expressed	Baseline Expressed	Baseline Expressed	1414	Insects swissprot	J9LGI9	tr|J9LGI9|J9LGI9_ACYPI	ko01100-Metabolic pathways ; ko01110-Biosynthesis of secondary metabolites ; ko04014-Ras signaling pathway ; ko00564-Glycerophospholipid metabolism ; ko04972-Pancreatic secretion ; ko04270-Vascular smooth muscle contraction ; ko04975-Fat digestion and absorption ; ko00565-Ether lipid metabolism ; ko00590-Arachidonic acid metabolism ; ko00592-alpha-Linolenic acid metabolism ; ko00591-Linoleic acid…	Acyrthosiphon pisum (Pea aphid)	lipid catabolic process [GO:0016042]	calcium ion binding [GO:0005509]; phospholipase A2 activity [GO:0004623]	extracellular region [GO:0005576]	Uncharacterized protein	Signal IP
TR28129|c0_g1_i1	-2.09115	1.81687	-0.215171	0.000655381	0.0179676	0.751999	0.0490826	0.490156	1	Down Regulated	Baseline Expressed	Baseline Expressed	1336	Insects swissprot	X1XBZ5	tr|X1XBZ5|X1XBZ5_ACYPI	#N/A	Acyrthosiphon pisum (Pea aphid)	#N/A	#N/A	#N/A	Uncharacterized protein	Signal IP
TR35692|c0_g2_i1	0.145803	0.649721	0.854635	0.785061	0.305103	0.182055	1	1	1	Baseline Expressed	Baseline Expressed	Baseline Expressed	720	Insects swissprot	J9KAE2	tr|J9KAE2|J9KAE2_ACYPI	#N/A	Acyrthosiphon pisum (Pea aphid)	carbohydrate metabolic process [GO:0005975]	catalytic activity [GO:0003824]; cation binding [GO:0043169]	#N/A	Uncharacterized protein	Signal IP
TR1550|c0_g1_i1	0.200987	0.314691	0.574788	0.705362	0.625442	0.378115	1	1	1	Baseline Expressed	Baseline Expressed	Baseline Expressed	911	Insects swissprot	J9JUF0	tr|J9JUF0|J9JUF0_ACYPI	#N/A	Acyrthosiphon pisum (Pea aphid)	#N/A	serine-type peptidase activity [GO:0008236]	#N/A	Uncharacterized protein	Signal IP
TR31120|c0_g1_i1	0.180132	-0.94283	-0.703587	0.735511	0.172803	0.317416	1	1	1	Baseline Expressed	Baseline Expressed	Baseline Expressed	1632	Insects swissprot	C4WTL2	tr|C4WTL2|C4WTL2_ACYPI	#N/A	Acyrthosiphon pisum (Pea aphid)	#N/A	#N/A	#N/A	ACYPI003107 protein	Signal IP
TR33790|c0_g1_i2	0.112348	0.0546825	0.22614	0.835192	0.936866	0.736869	1	1	1	Baseline Expressed	Baseline Expressed	Baseline Expressed	2188	Insects swissprot	J9L7T8	tr|J9L7T8|J9L7T8_ACYPI	#N/A	Acyrthosiphon pisum (Pea aphid)	#N/A	#N/A	#N/A	Uncharacterized protein	Signal IP
TR29103|c0_g1_i1	-0.740356	0.31944	-0.361806	0.191378	0.660405	0.600821	1	1	1	Baseline Expressed	Baseline Expressed	Baseline Expressed	949	Insects swissprot	J9M8P2	tr|J9M8P2|J9M8P2_ACYPI	#N/A	Acyrthosiphon pisum (Pea aphid)	#N/A	transferase activity, transferring acyl groups other than amino-acyl groups [GO:0016747]	#N/A	Uncharacterized protein	Signal IP
TR34976|c0_g1_i2	-0.345345	0.589534	0.3033	0.53364	0.385271	0.650801	1	1	1	Baseline Expressed	Baseline Expressed	Baseline Expressed	2513	Insects swissprot	X1WJM5	tr|X1WJM5|X1WJM5_ACYPI	#N/A	Acyrthosiphon pisum (Pea aphid)	#N/A	#N/A	#N/A	Uncharacterized protein	Signal IP
TR29566|c0_g1_i2	0.501733	0.577836	1.13868	0.33855	0.348906	0.0729771	1	1	1	Baseline Expressed	Baseline Expressed	Baseline Expressed	1048	NA	NA	NA	NA	NA	NA	NA	NA	NA	Signal IP
TR31182|c0_g1_i1	-0.382189	-0.416294	-0.739373	0.493222	0.565662	0.299056	1	1	1	Baseline Expressed	Baseline Expressed	Baseline Expressed	3144	Insects swissprot	J9L718	tr|J9L718|J9L718_ACYPI	#N/A	Acyrthosiphon pisum (Pea aphid)	neuropeptide signaling pathway [GO:0007218]	#N/A	#N/A	Uncharacterized protein	Signal IP
TR32955|c0_g1_i1	0.00262547	0.0759861	0.137722	0.998066	0.912939	0.840751	1	1	1	Baseline Expressed	Baseline Expressed	Baseline Expressed	1852	Insects swissprot	J9KFX7	tr|J9KFX7|J9KFX7_ACYPI	#N/A	Acyrthosiphon pisum (Pea aphid)	#N/A	pigment binding [GO:0031409]	#N/A	Uncharacterized protein	Signal IP
TR25168|c0_g1_i3	0.0550414	-0.554034	-0.439882	0.920952	0.425073	0.530519	1	1	1	Baseline Expressed	Baseline Expressed	Baseline Expressed	884	Insects swissprot	C4WRQ0	tr|C4WRQ0|C4WRQ0_ACYPI	#N/A	Acyrthosiphon pisum (Pea aphid)	#N/A	#N/A	#N/A	ACYPI001099 protein (Uncharacterized protein)	Signal IP
TR19557|c0_g1_i1	-0.240028	0.412175	0.231257	0.666358	0.547097	0.733801	1	1	1	Baseline Expressed	Baseline Expressed	Baseline Expressed	1246	Insects swissprot	J9JQ69	tr|J9JQ69|J9JQ69_ACYPI	#N/A	Acyrthosiphon pisum (Pea aphid)	#N/A	#N/A	#N/A	Uncharacterized protein	Signal IP
TR35159|c0_g1_i1	-2.24322	NA	NA	0.000381357	8.21646e-09	1.44409e-16	0.0323081	4.5348e-06	1.4243e-12	Down Regulated	Feed Specific	Starved Specific	931	NA	NA	NA	NA	NA	NA	NA	NA	NA	Signal IP
TR34942|c0_g1_i2	-0.244211	2.54486	2.35976	0.661203	2.48731e-05	8.37139e-05	1	0.00306858	0.00973459	Baseline Expressed	Up Regulated	Up Regulated	1448	Insects swissprot	X1WZD8	tr|X1WZD8|X1WZD8_ACYPI	#N/A	Acyrthosiphon pisum (Pea aphid)	#N/A	#N/A	#N/A	Uncharacterized protein	Signal IP
TR35609|c1_g1_i2	0.337149	0.309843	0.706102	0.528966	0.631088	0.282776	1	1	1	Baseline Expressed	Baseline Expressed	Baseline Expressed	2282	Insects swissprot	J9MA12	tr|J9MA12|J9MA12_ACYPI	#N/A	Acyrthosiphon pisum (Pea aphid)	#N/A	#N/A	#N/A	Uncharacterized protein	Signal IP
TR35430|c0_g1_i4	-0.33227	0.433791	0.160631	0.55396	0.531674	0.815525	1	1	1	Baseline Expressed	Baseline Expressed	Baseline Expressed	3186	Insects swissprot	J9JPT9	tr|J9JPT9|J9JPT9_ACYPI	#N/A	Acyrthosiphon pisum (Pea aphid)	#N/A	ATP binding [GO:0005524]; cGMP binding [GO:0030553]; cGMP-dependent protein kinase activity [GO:0004692]	#N/A	cGMP-dependent protein kinase (EC 2.7.11.12)	Signal IP
TR25168|c0_g1_i4	0.0752414	-0.589053	-0.454702	0.891963	0.398912	0.519618	1	1	1	Baseline Expressed	Baseline Expressed	Baseline Expressed	836	Insects swissprot	C4WRQ0	tr|C4WRQ0|C4WRQ0_ACYPI	#N/A	Acyrthosiphon pisum (Pea aphid)	#N/A	#N/A	#N/A	ACYPI001099 protein (Uncharacterized protein)	Signal IP
TR32027|c0_g1_i1	-0.0577155	-0.399172	-0.397778	0.918757	0.571116	0.57365	1	1	1	Baseline Expressed	Baseline Expressed	Baseline Expressed	1286	Insects swissprot	J9K9M7	tr|J9K9M7|J9K9M7_ACYPI	ko01100-Metabolic pathways ; ko00860-Porphyrin and chlorophyll metabolism ; ko00983-Drug metabolism - other enzymes ; ko00500-Starch and sucrose metabolism ; ko00040-Pentose and glucuronate interconversions ; ko00053-Ascorbate and aldarate metabolism ; ko05204-Chemical carcinogenesis ; ko00980-Metabolism of xenobiotics by cytochrome P450 ; ko00982-Drug metabolism - cytochrome P450 ; ko00830-Retin…	Acyrthosiphon pisum (Pea aphid)	#N/A	glucuronosyltransferase activity [GO:0015020]	integral component of membrane [GO:0016021]	UDP-glucuronosyltransferase (EC 2.4.1.17)	Signal IP
TR30994|c0_g1_i2	0.0449124	0.148085	0.252108	0.936801	0.829246	0.713052	1	1	1	Baseline Expressed	Baseline Expressed	Baseline Expressed	1414	Insects swissprot	J9LQB0	tr|J9LQB0|J9LQB0_ACYPI	#N/A	Acyrthosiphon pisum (Pea aphid)	#N/A	#N/A	integral component of membrane [GO:0016021]	Uncharacterized protein	Signal IP
TR34863|c0_g2_i1	-0.324107	-0.00866885	-0.273666	0.567858	0.990228	0.697838	1	1	1	Baseline Expressed	Baseline Expressed	Baseline Expressed	558	NA	NA	NA	NA	NA	NA	NA	NA	NA	Signal IP
TR4743|c0_g1_i1	-0.44349	0.668197	0.283817	0.437947	0.338647	0.679152	1	1	1	Baseline Expressed	Baseline Expressed	Baseline Expressed	1895	Insects swissprot	J9M2I8	tr|J9M2I8|J9M2I8_ACYPI	#N/A	Acyrthosiphon pisum (Pea aphid)	#N/A	#N/A	#N/A	Uncharacterized protein	Signal IP
TR4754|c0_g1_i1	-2.69459	3.51522	0.879739	4.52463e-05	3.80454e-06	0.181188	0.00575153	0.000685496	1	Down Regulated	Up Regulated	Baseline Expressed	2424	Insects swissprot	J9JTI4	tr|J9JTI4|J9JTI4_ACYPI	#N/A	Acyrthosiphon pisum (Pea aphid)	#N/A	#N/A	#N/A	Uncharacterized protein	Signal IP
TR32724|c1_g1_i1	-0.547262	0.801636	0.313485	0.342332	0.25332	0.647375	1	1	1	Baseline Expressed	Baseline Expressed	Baseline Expressed	3043	Insects swissprot	J9M9X7	tr|J9M9X7|J9M9X7_ACYPI	#N/A	Acyrthosiphon pisum (Pea aphid)	#N/A	#N/A	#N/A	Uncharacterized protein	Signal IP
TR33220|c0_g1_i2	0.434049	-0.270601	0.222559	0.420948	0.683084	0.74767	1	1	1	Baseline Expressed	Baseline Expressed	Baseline Expressed	968	Insects swissprot	X1X8R0	tr|X1X8R0|X1X8R0_ACYPI	#N/A	Acyrthosiphon pisum (Pea aphid)	#N/A	#N/A	#N/A	Uncharacterized protein	Signal IP
TR30136|c0_g1_i2	-0.489555	-0.0862731	-0.516718	0.394152	0.906602	0.471417	1	1	1	Baseline Expressed	Baseline Expressed	Baseline Expressed	1645	Insects swissprot	J9KBW0	tr|J9KBW0|J9KBW0_ACYPI	#N/A	Acyrthosiphon pisum (Pea aphid)	#N/A	#N/A	#N/A	Uncharacterized protein	Signal IP
TR34803|c1_g2_i11	-1.36849	0.874591	-0.434794	0.0244416	0.258746	0.542776	0.609287	1	1	Baseline Expressed	Baseline Expressed	Baseline Expressed	1900	Insects swissprot	X1WI79	tr|X1WI79|X1WI79_ACYPI	ko04721-Synaptic vesicle cycle ; ko04724-Glutamatergic synapse ; ko04723-Retrograde endocannabinoid signaling ; ko05033-Nicotine addiction	Acyrthosiphon pisum (Pea aphid)	transmembrane transport [GO:0055085]	#N/A	integral component of membrane [GO:0016021]	Uncharacterized protein	Signal IP
TR33843|c0_g1_i2	0.662809	1.22992	1.95184	0.212006	0.0390787	0.00163073	1	0.748432	0.0958929	Baseline Expressed	Baseline Expressed	Baseline Expressed	1461	Insects swissprot	C4WTV8	tr|C4WTV8|C4WTV8_ACYPI	#N/A	Acyrthosiphon pisum (Pea aphid)	#N/A	#N/A	#N/A	ACYPI005893 protein	Signal IP
TR9650|c0_g1_i1	0.00594927	-0.211749	-0.146689	0.993585	0.761391	0.834707	1	1	1	Baseline Expressed	Baseline Expressed	Baseline Expressed	685	Insects swissprot	X1WSJ8	tr|X1WSJ8|X1WSJ8_ACYPI	#N/A	Acyrthosiphon pisum (Pea aphid)	#N/A	#N/A	#N/A	Uncharacterized protein	Signal IP
TR32027|c0_g1_i4	-0.0120225	-0.343081	-0.295994	0.984907	0.626705	0.676717	1	1	1	Baseline Expressed	Baseline Expressed	Baseline Expressed	2162	Insects swissprot	J9K9M7	tr|J9K9M7|J9K9M7_ACYPI	ko01100-Metabolic pathways ; ko00860-Porphyrin and chlorophyll metabolism ; ko00983-Drug metabolism - other enzymes ; ko00500-Starch and sucrose metabolism ; ko00040-Pentose and glucuronate interconversions ; ko00053-Ascorbate and aldarate metabolism ; ko05204-Chemical carcinogenesis ; ko00980-Metabolism of xenobiotics by cytochrome P450 ; ko00982-Drug metabolism - cytochrome P450 ; ko00830-Retin…	Acyrthosiphon pisum (Pea aphid)	#N/A	glucuronosyltransferase activity [GO:0015020]	integral component of membrane [GO:0016021]	UDP-glucuronosyltransferase (EC 2.4.1.17)	Signal IP
TR34197|c0_g1_i1	-0.0523554	0.377383	0.384138	0.927539	0.581471	0.574885	1	1	1	Baseline Expressed	Baseline Expressed	Baseline Expressed	2087	Insects swissprot	J9JKW5	tr|J9JKW5|J9JKW5_ACYPI	#N/A	Acyrthosiphon pisum (Pea aphid)	response to oxidative stress [GO:0006979]	heme binding [GO:0020037]; peroxidase activity [GO:0004601]	#N/A	Uncharacterized protein	Signal IP
TR35430|c0_g1_i1	-0.306821	0.433171	0.18546	0.591751	0.538344	0.790779	1	1	1	Baseline Expressed	Baseline Expressed	Baseline Expressed	3193	Insects swissprot	J9JPT9	tr|J9JPT9|J9JPT9_ACYPI	#N/A	Acyrthosiphon pisum (Pea aphid)	#N/A	ATP binding [GO:0005524]; cGMP binding [GO:0030553]; cGMP-dependent protein kinase activity [GO:0004692]	#N/A	cGMP-dependent protein kinase (EC 2.7.11.12)	Signal IP
TR27674|c0_g1_i1	-0.158129	0.546844	0.447825	0.781376	0.425279	0.511909	1	1	1	Baseline Expressed	Baseline Expressed	Baseline Expressed	2167	Insects swissprot	X1XB82	tr|X1XB82|X1XB82_ACYPI	#N/A	Acyrthosiphon pisum (Pea aphid)	#N/A	#N/A	#N/A	Uncharacterized protein	Signal IP
TR30136|c0_g1_i1	-0.504327	-0.0698648	-0.515082	0.386303	0.925294	0.477816	1	1	1	Baseline Expressed	Baseline Expressed	Baseline Expressed	1731	Insects swissprot	J9KBW0	tr|J9KBW0|J9KBW0_ACYPI	#N/A	Acyrthosiphon pisum (Pea aphid)	#N/A	#N/A	#N/A	Uncharacterized protein	Signal IP
TR3081|c0_g1_i1	0.31811	-0.337353	0.0398667	0.564844	0.621976	0.957638	1	1	1	Baseline Expressed	Baseline Expressed	Baseline Expressed	1473	Insects swissprot	J9LB65	tr|J9LB65|J9LB65_ACYPI	ko01100-Metabolic pathways ; ko00630-Glyoxylate and dicarboxylate metabolism ; ko00330-Arginine and proline metabolism	Acyrthosiphon pisum (Pea aphid)	#N/A	lyase activity [GO:0016829]	#N/A	Uncharacterized protein	Signal IP
TR25398|c0_g2_i2	-0.238978	-0.138892	-0.318761	0.678275	0.848044	0.657757	1	1	1	Baseline Expressed	Baseline Expressed	Baseline Expressed	1535	Insects swissprot	X1WJI4	tr|X1WJI4|X1WJI4_ACYPI	#N/A	Acyrthosiphon pisum (Pea aphid)	#N/A	carbohydrate binding [GO:0030246]	#N/A	Uncharacterized protein	Signal IP
TR11356|c0_g1_i1	-1.12029	1.33742	0.276238	0.0655224	0.0698268	0.692664	0.969351	1	1	Baseline Expressed	Baseline Expressed	Baseline Expressed	1659	Insects swissprot	J9JP29	tr|J9JP29|J9JP29_ACYPI	#N/A	Acyrthosiphon pisum (Pea aphid)	#N/A	structural constituent of cuticle [GO:0042302]	#N/A	Uncharacterized protein	Signal IP
TR28593|c0_g4_i2	0.687722	0.927735	1.67457	0.201972	0.129692	0.008574	1	1	0.32839	Baseline Expressed	Baseline Expressed	Baseline Expressed	757	Insects swissprot	X1X6Q4	tr|X1X6Q4|X1X6Q4_ACYPI	#N/A	Acyrthosiphon pisum (Pea aphid)	#N/A	#N/A	#N/A	Uncharacterized protein	Signal IP
TR33843|c0_g3_i1	-0.118459	0.943544	0.884195	0.83748	0.159878	0.186657	1	1	1	Baseline Expressed	Baseline Expressed	Baseline Expressed	1592	Insects swissprot	J9JZK4	tr|J9JZK4|J9JZK4_ACYPI	#N/A	Acyrthosiphon pisum (Pea aphid)	#N/A	#N/A	#N/A	Uncharacterized protein	Signal IP
TR7401|c0_g1_i1	0.696677	-0.28741	0.468378	0.196655	0.660486	0.497035	1	1	1	Baseline Expressed	Baseline Expressed	Baseline Expressed	1709	Insects swissprot	J9KAB6	tr|J9KAB6|J9KAB6_ACYPI	#N/A	Acyrthosiphon pisum (Pea aphid)	RNA processing [GO:0006396]	RNA binding [GO:0003723]; RNA methyltransferase activity [GO:0008173]	#N/A	Uncharacterized protein	Signal IP
TR52226|c0_g1_i1	-0.053813	-0.897698	-0.8924	0.926942	0.229077	0.234281	1	1	1	Baseline Expressed	Baseline Expressed	Baseline Expressed	1343	Insects swissprot	J9LYX6	tr|J9LYX6|J9LYX6_ACYPI	#N/A	Acyrthosiphon pisum (Pea aphid)	#N/A	#N/A	#N/A	Uncharacterized protein	Signal IP
TR6600|c0_g1_i1	-0.906891	0.511477	-0.336304	0.133293	0.504745	0.642988	1	1	1	Baseline Expressed	Baseline Expressed	Baseline Expressed	1844	Insects swissprot	J9L3N7	tr|J9L3N7|J9L3N7_ACYPI	#N/A	Acyrthosiphon pisum (Pea aphid)	#N/A	#N/A	#N/A	Uncharacterized protein	Signal IP
TR4405|c0_g2_i1	0.145659	-0.000156137	0.204613	0.797623	0.999518	0.773097	1	1	1	Baseline Expressed	Baseline Expressed	Baseline Expressed	604	Insects swissprot	C4WXS3	tr|C4WXS3|C4WXS3_ACYPI	#N/A	Acyrthosiphon pisum (Pea aphid)	#N/A	#N/A	#N/A	Putative uncharacterized protein	Signal IP
TR37661|c0_g1_i1	-0.766203	1.17576	0.468666	0.201242	0.101986	0.49874	1	1	1	Baseline Expressed	Baseline Expressed	Baseline Expressed	357	Insects swissprot	J9JSX2	tr|J9JSX2|J9JSX2_ACYPI	#N/A	Acyrthosiphon pisum (Pea aphid)	#N/A	#N/A	#N/A	Uncharacterized protein	Signal IP
TR34564|c0_g1_i1	-0.731385	1.23597	0.5637	0.221893	0.083239	0.412935	1	1	1	Baseline Expressed	Baseline Expressed	Baseline Expressed	1197	Insects swissprot	C4WSF9	tr|C4WSF9|C4WSF9_ACYPI	ko04918-Thyroid hormone synthesis ; ko00480-Glutathione metabolism ; ko00590-Arachidonic acid metabolism	Acyrthosiphon pisum (Pea aphid)	response to oxidative stress [GO:0006979]	glutathione peroxidase activity [GO:0004602]	#N/A	Glutathione peroxidase	Signal IP
TR35875|c0_g4_i1	-3.04775	3.47883	0.490191	1.11619e-05	2.06066e-05	0.478882	0.00179752	0.002681	1	Down Regulated	Up Regulated	Baseline Expressed	7654	Insects swissprot	X1WKQ4	tr|X1WKQ4|X1WKQ4_ACYPI	#N/A	Acyrthosiphon pisum (Pea aphid)	#N/A	calcium ion binding [GO:0005509]	#N/A	Uncharacterized protein	Signal IP
TR17876|c0_g1_i1	0.565688	-0.768875	-0.144077	0.302556	0.264456	0.841375	1	1	1	Baseline Expressed	Baseline Expressed	Baseline Expressed	1368	Insects swissprot	X1X518	tr|X1X518|X1X518_ACYPI	#N/A	Acyrthosiphon pisum (Pea aphid)	#N/A	#N/A	#N/A	Uncharacterized protein	Signal IP
TR27910|c0_g1_i1	-0.841871	-0.0542763	-0.837037	0.164036	0.945645	0.265897	1	1	1	Baseline Expressed	Baseline Expressed	Baseline Expressed	1467	Insects swissprot	J9K2Y7	tr|J9K2Y7|J9K2Y7_ACYPI	#N/A	Acyrthosiphon pisum (Pea aphid)	#N/A	#N/A	#N/A	Uncharacterized protein	Signal IP
TR21802|c0_g1_i1	-1.04162	0.284488	-0.698021	0.0892886	0.722682	0.349599	1	1	1	Baseline Expressed	Baseline Expressed	Baseline Expressed	1652	Insects swissprot	J9KJL2	tr|J9KJL2|J9KJL2_ACYPI	#N/A	Acyrthosiphon pisum (Pea aphid)	#N/A	#N/A	#N/A	Uncharacterized protein	Signal IP
TR28790|c0_g2_i2	-0.0558983	-1.45008	-1.44687	0.924684	0.0617159	0.0640802	1	0.945641	1	Baseline Expressed	Baseline Expressed	Baseline Expressed	961	Insects swissprot	J9L9Y2	tr|J9L9Y2|J9L9Y2_ACYPI	#N/A	Acyrthosiphon pisum (Pea aphid)	regulation of transcription, DNA-templated [GO:0006355]	sequence-specific DNA binding [GO:0043565]	nucleus [GO:0005634]	Uncharacterized protein	Signal IP
TR35996|c0_g7_i12	-0.374396	0.148177	-0.167109	0.524785	0.843722	0.817232	1	1	1	Baseline Expressed	Baseline Expressed	Baseline Expressed	1676	Insects swissprot	X1XL01	tr|X1XL01|X1XL01_ACYPI	#N/A	Acyrthosiphon pisum (Pea aphid)	#N/A	#N/A	#N/A	Uncharacterized protein	Signal IP
TR12104|c0_g1_i1	0.371023	-0.140218	0.289914	0.507541	0.836912	0.68233	1	1	1	Baseline Expressed	Baseline Expressed	Baseline Expressed	825	Insects swissprot	J9K308	tr|J9K308|J9K308_ACYPI	#N/A	Acyrthosiphon pisum (Pea aphid)	#N/A	#N/A	#N/A	Uncharacterized protein	Signal IP
TR32556|c0_g1_i1	-0.41976	0.0906926	-0.269957	0.479524	0.907001	0.712075	1	1	1	Baseline Expressed	Baseline Expressed	Baseline Expressed	1402	Insects swissprot	J9LS79	tr|J9LS79|J9LS79_ACYPI	#N/A	Acyrthosiphon pisum (Pea aphid)	#N/A	#N/A	#N/A	Uncharacterized protein	Signal IP
TR23938|c0_g2_i1	0.697437	-1.10113	-0.344582	0.203597	0.11431	0.639251	1	1	1	Baseline Expressed	Baseline Expressed	Baseline Expressed	763	Insects swissprot	C4WU64	tr|C4WU64|C4WU64_ACYPI	#N/A	Acyrthosiphon pisum (Pea aphid)	#N/A	#N/A	#N/A	Putative uncharacterized protein	Signal IP
TR17621|c0_g1_i2	0.331115	0.0896577	0.479883	0.557306	0.898112	0.492908	1	1	1	Baseline Expressed	Baseline Expressed	Baseline Expressed	1613	Insects swissprot	J9LMZ6	tr|J9LMZ6|J9LMZ6_ACYPI	#N/A	Acyrthosiphon pisum (Pea aphid)	#N/A	#N/A	#N/A	Uncharacterized protein	Signal IP
TR32681|c0_g1_i1	0	-0.535783	-0.476673	1	0.466482	0.520699	1	1	1	Baseline Expressed	Baseline Expressed	Baseline Expressed	2012	Insects swissprot	J9LFT4	tr|J9LFT4|J9LFT4_ACYPI	#N/A	Acyrthosiphon pisum (Pea aphid)	#N/A	#N/A	#N/A	Uncharacterized protein	Signal IP
TR35353|c9_g1_i6	0.17073	-0.455244	-0.225404	0.766937	0.526428	0.758456	1	1	1	Baseline Expressed	Baseline Expressed	Baseline Expressed	2044	Insects swissprot	J9KI51	tr|J9KI51|J9KI51_ACYPI	#N/A	Acyrthosiphon pisum (Pea aphid)	#N/A	#N/A	#N/A	Uncharacterized protein	Signal IP
TR4556|c0_g1_i1	0.0430687	0.608132	0.710311	0.942863	0.376207	0.304392	1	1	1	Baseline Expressed	Baseline Expressed	Baseline Expressed	1745	Insects swissprot	C4WW32	tr|C4WW32|C4WW32_ACYPI	#N/A	Acyrthosiphon pisum (Pea aphid)	#N/A	carboxylic ester hydrolase activity [GO:0052689]	extracellular region [GO:0005576]	ACYPI008696 protein (Uncharacterized protein)	Signal IP
TR33108|c0_g1_i1	-0.692719	-0.339051	-0.97266	0.253947	0.669989	0.205435	1	1	1	Baseline Expressed	Baseline Expressed	Baseline Expressed	1802	Insects swissprot	J9KX48	tr|J9KX48|J9KX48_ACYPI	#N/A	Acyrthosiphon pisum (Pea aphid)	#N/A	#N/A	#N/A	Uncharacterized protein	Signal IP
TR21887|c0_g1_i1	-0.568537	-1.60754	-2.11697	0.34614	0.0564665	0.0101466	1	0.895044	0.37507	Baseline Expressed	Baseline Expressed	Down Regulated	1601	Insects swissprot	J9KRE9	tr|J9KRE9|J9KRE9_ACYPI	#N/A	Acyrthosiphon pisum (Pea aphid)	regulation of transcription, DNA-templated [GO:0006355]	sequence-specific DNA binding [GO:0043565]	nucleus [GO:0005634]	Uncharacterized protein	Signal IP
TR8744|c0_g1_i1	-0.0260623	1.36274	1.39578	0.966721	0.0390831	0.0350515	1	0.748432	0.788808	Baseline Expressed	Baseline Expressed	Baseline Expressed	1989	Insects swissprot	J9JV95	tr|J9JV95|J9JV95_ACYPI	#N/A	Acyrthosiphon pisum (Pea aphid)	#N/A	#N/A	#N/A	Uncharacterized protein	Signal IP
TR31399|c0_g1_i1	0.548699	0.0594979	0.667307	0.330134	0.932522	0.340673	1	1	1	Baseline Expressed	Baseline Expressed	Baseline Expressed	3627	Insects swissprot	J9KG10	tr|J9KG10|J9KG10_ACYPI	#N/A	Acyrthosiphon pisum (Pea aphid)	#N/A	#N/A	#N/A	Uncharacterized protein	Signal IP
TR6012|c0_g1_i1	0.259192	-0.355171	-0.0368687	0.653346	0.618697	0.960192	1	1	1	Baseline Expressed	Baseline Expressed	Baseline Expressed	665	Insects swissprot	J9LG86	tr|J9LG86|J9LG86_ACYPI	#N/A	Acyrthosiphon pisum (Pea aphid)	#N/A	#N/A	#N/A	Uncharacterized protein	Signal IP
TR22475|c0_g1_i1	0.948681	-0.680535	0.327256	0.0835876	0.309976	0.649875	1	1	1	Baseline Expressed	Baseline Expressed	Baseline Expressed	2364	Insects swissprot	J9KKN8	tr|J9KKN8|J9KKN8_ACYPI	#N/A	Acyrthosiphon pisum (Pea aphid)	#N/A	#N/A	#N/A	Uncharacterized protein	Signal IP
TR26787|c1_g1_i1	-0.810282	-1.07526	-1.82643	0.191268	0.205872	0.02572	1	1	0.68176	Baseline Expressed	Baseline Expressed	Baseline Expressed	1518	Insects swissprot	J9JYR7	tr|J9JYR7|J9JYR7_ACYPI	#N/A	Acyrthosiphon pisum (Pea aphid)	multicellular organismal development [GO:0007275]; regulation of transcription, DNA-templated [GO:0006355]; transcription, DNA-templated [GO:0006351]	DNA binding [GO:0003677]	nucleus [GO:0005634]	Uncharacterized protein	Signal IP
TR24001|c0_g2_i1	0.271527	-1.35433	-1.02369	0.639263	0.0746187	0.19036	1	1	1	Baseline Expressed	Baseline Expressed	Baseline Expressed	1164	Insects swissprot	J9K0D0	tr|J9K0D0|J9K0D0_ACYPI	#N/A	Acyrthosiphon pisum (Pea aphid)	#N/A	#N/A	#N/A	Uncharacterized protein	Signal IP
TR20761|c0_g1_i1	-0.992051	-0.173243	-1.10618	0.115268	0.835344	0.160227	1	1	1	Baseline Expressed	Baseline Expressed	Baseline Expressed	757	Insects swissprot	J9JJ11	tr|J9JJ11|J9JJ11_ACYPI	#N/A	Acyrthosiphon pisum (Pea aphid)	transcription, DNA-templated [GO:0006351]	DNA binding [GO:0003677]; transcription factor activity, sequence-specific DNA binding [GO:0003700]	nucleus [GO:0005634]	Uncharacterized protein	Signal IP
TR24648|c0_g1_i2	0.521809	0.764066	1.34499	0.36009	0.242085	0.0461737	1	1	0.885858	Baseline Expressed	Baseline Expressed	Baseline Expressed	2120	Insects swissprot	J9LBW4	tr|J9LBW4|J9LBW4_ACYPI	#N/A	Acyrthosiphon pisum (Pea aphid)	#N/A	#N/A	#N/A	Uncharacterized protein	Signal IP
TR30132|c0_g1_i1	-0.166312	-2.313	-2.4202	0.784048	0.00669348	0.00473867	1	0.24788	0.214915	Baseline Expressed	Down Regulated	Down Regulated	1982	Insects swissprot	J9KW78	tr|J9KW78|J9KW78_ACYPI	#N/A	Acyrthosiphon pisum (Pea aphid)	#N/A	#N/A	#N/A	Uncharacterized protein	Signal IP
TR7326|c0_g2_i1	0.204515	-1.23274	-0.969111	0.728778	0.108383	0.218185	1	1	1	Baseline Expressed	Baseline Expressed	Baseline Expressed	907	Insects swissprot	C4WX13	tr|C4WX13|C4WX13_ACYPI	#N/A	Acyrthosiphon pisum (Pea aphid)	#N/A	structural constituent of cuticle [GO:0042302]	#N/A	ACYPI004990 protein (Uncharacterized protein)	Signal IP
TR31882|c0_g1_i1	-0.270581	0.417952	0.206481	0.657169	0.574176	0.780637	1	1	1	Baseline Expressed	Baseline Expressed	Baseline Expressed	2351	Insects swissprot	J9L033	tr|J9L033|J9L033_ACYPI	#N/A	Acyrthosiphon pisum (Pea aphid)	#N/A	#N/A	#N/A	Uncharacterized protein	Signal IP
TR35709|c4_g1_i22	-0.122857	0.14583	0.0820834	0.840398	0.847079	0.914704	1	1	1	Baseline Expressed	Baseline Expressed	Baseline Expressed	1403	NA	NA	NA	NA	NA	NA	NA	NA	NA	Signal IP
TR6742|c0_g1_i1	-0.4236	-0.837899	-1.20239	0.492199	0.303431	0.134121	1	1	1	Baseline Expressed	Baseline Expressed	Baseline Expressed	1429	Insects swissprot	J9JN22	tr|J9JN22|J9JN22_ACYPI	ko01100-Metabolic pathways ; ko00860-Porphyrin and chlorophyll metabolism ; ko00983-Drug metabolism - other enzymes ; ko00500-Starch and sucrose metabolism ; ko00040-Pentose and glucuronate interconversions ; ko00053-Ascorbate and aldarate metabolism ; ko05204-Chemical carcinogenesis ; ko00980-Metabolism of xenobiotics by cytochrome P450 ; ko00982-Drug metabolism - cytochrome P450 ; ko00830-Retin…	Acyrthosiphon pisum (Pea aphid)	#N/A	glucuronosyltransferase activity [GO:0015020]	integral component of membrane [GO:0016021]	UDP-glucuronosyltransferase (EC 2.4.1.17)	Signal IP
TR26789|c0_g1_i1	-0.413577	1.10597	0.751505	0.504578	0.12771	0.292223	1	1	1	Baseline Expressed	Baseline Expressed	Baseline Expressed	1777	Insects swissprot	J9JUW2	tr|J9JUW2|J9JUW2_ACYPI	#N/A	Acyrthosiphon pisum (Pea aphid)	#N/A	#N/A	extracellular region [GO:0005576]	Uncharacterized protein	Signal IP
TR13734|c0_g1_i1	0.209096	0.529159	0.797364	0.726209	0.450151	0.262728	1	1	1	Baseline Expressed	Baseline Expressed	Baseline Expressed	1096	Insects swissprot	J9JM05	tr|J9JM05|J9JM05_ACYPI	#N/A	Acyrthosiphon pisum (Pea aphid)	#N/A	#N/A	#N/A	Uncharacterized protein	Signal IP
TR25345|c0_g1_i1	-0.33192	-0.315113	-0.587923	0.59142	0.688748	0.450086	1	1	1	Baseline Expressed	Baseline Expressed	Baseline Expressed	1900	Insects swissprot	X1WJH1	tr|X1WJH1|X1WJH1_ACYPI	#N/A	Acyrthosiphon pisum (Pea aphid)	DNA integration [GO:0015074]	nucleic acid binding [GO:0003676]	#N/A	Uncharacterized protein	Signal IP
TR65206|c0_g2_i1	-0.0360693	-0.205427	-0.182386	0.955231	0.785305	0.810615	1	1	1	Baseline Expressed	Baseline Expressed	Baseline Expressed	1550	Insects swissprot	J9JR45	tr|J9JR45|J9JR45_ACYPI	#N/A	Acyrthosiphon pisum (Pea aphid)	#N/A	peptidase inhibitor activity [GO:0030414]	extracellular region [GO:0005576]	Uncharacterized protein	Signal IP
TR3013|c0_g1_i1	-3.46845	-0.415673	-3.82501	4.18173e-06	0.725525	5.00955e-05	0.000818685	1	0.00646256	Down Regulated	Baseline Expressed	Down Regulated	1689	Insects swissprot	J9KU36	tr|J9KU36|J9KU36_ACYPI	#N/A	Acyrthosiphon pisum (Pea aphid)	#N/A	electron carrier activity [GO:0009055]; lipid binding [GO:0008289]; molybdenum ion binding [GO:0030151]; oxidoreductase activity [GO:0016491]; penicillin binding [GO:0008658]; transporter activity [GO:0005215]	membrane [GO:0016020]	Uncharacterized protein	Signal IP
TR33991|c0_g1_i5	-0.392317	0.68578	0.352573	0.529867	0.361755	0.634909	1	1	1	Baseline Expressed	Baseline Expressed	Baseline Expressed	1186	Insects swissprot	J9JNU2	tr|J9JNU2|J9JNU2_ACYPI	#N/A	Acyrthosiphon pisum (Pea aphid)	#N/A	#N/A	#N/A	Uncharacterized protein	Signal IP
TR3393|c0_g1_i2	0.166312	-0.154351	0.0710712	0.784048	0.834375	0.928188	1	1	1	Baseline Expressed	Baseline Expressed	Baseline Expressed	1800	Insects swissprot	J9LHC6	tr|J9LHC6|J9LHC6_ACYPI	#N/A	Acyrthosiphon pisum (Pea aphid)	N-glycan processing [GO:0006491]	calcium ion binding [GO:0005509]	#N/A	Uncharacterized protein	Signal IP
TR35222|c0_g1_i2	-0.0521227	0.697474	0.704462	0.934806	0.334002	0.330534	1	1	1	Baseline Expressed	Baseline Expressed	Baseline Expressed	2806	Insects swissprot	J9LI86	tr|J9LI86|J9LI86_ACYPI	#N/A	Acyrthosiphon pisum (Pea aphid)	#N/A	transferase activity, transferring acyl groups other than amino-acyl groups [GO:0016747]	#N/A	Uncharacterized protein	Signal IP
TR31633|c1_g1_i1	0.0995357	-0.230316	-0.0716701	0.871796	0.758527	0.925613	1	1	1	Baseline Expressed	Baseline Expressed	Baseline Expressed	1279	Insects swissprot	J9K8U9	tr|J9K8U9|J9K8U9_ACYPI	#N/A	Acyrthosiphon pisum (Pea aphid)	#N/A	glucuronosyltransferase activity [GO:0015020]	integral component of membrane [GO:0016021]	UDP-glucuronosyltransferase (EC 2.4.1.17)	Signal IP
TR30594|c0_g1_i2	0.0522945	0.103731	0.215136	0.934634	0.892752	0.77777	1	1	1	Baseline Expressed	Baseline Expressed	Baseline Expressed	910	Insects swissprot	J9K950	tr|J9K950|J9K950_ACYPI	#N/A	Acyrthosiphon pisum (Pea aphid)	#N/A	serine-type peptidase activity [GO:0008236]	integral component of membrane [GO:0016021]; mitochondrial inner membrane [GO:0005743]	Mitochondrial inner membrane protease subunit 2 (EC 3.4.21.-) (IMP2-like protein)	Signal IP
TR4168|c0_g1_i2	-0.0196958	-0.111004	-0.0715899	0.977564	0.884214	0.926369	1	1	1	Baseline Expressed	Baseline Expressed	Baseline Expressed	2240	Insects swissprot	J9K886	tr|J9K886|J9K886_ACYPI	ko05200-Pathways in cancer ; ko04390-Hippo signaling pathway ; ko04550-Signaling pathways regulating pluripotency of stem cells ; ko04350-TGF-beta signaling pathway ; ko04340-Hedgehog signaling pathway ; ko05217-Basal cell carcinoma	Acyrthosiphon pisum (Pea aphid)	growth [GO:0040007]	#N/A	extracellular region [GO:0005576]	Uncharacterized protein	Signal IP
TR7326|c0_g1_i1	0.272003	-1.22201	-0.890899	0.653613	0.119105	0.270592	1	1	1	Baseline Expressed	Baseline Expressed	Baseline Expressed	684	Insects swissprot	C4WX13	tr|C4WX13|C4WX13_ACYPI	#N/A	Acyrthosiphon pisum (Pea aphid)	#N/A	structural constituent of cuticle [GO:0042302]	#N/A	ACYPI004990 protein (Uncharacterized protein)	Signal IP
TR17555|c0_g1_i1	-0.310929	-2.3823	-2.63412	0.62208	0.0078082	0.00326829	1	0.270946	0.161029	Baseline Expressed	Down Regulated	Down Regulated	1099	Insects swissprot	J9LAU1	tr|J9LAU1|J9LAU1_ACYPI	#N/A	Acyrthosiphon pisum (Pea aphid)	regulation of cell growth [GO:0001558]	#N/A	extracellular region [GO:0005576]	Uncharacterized protein	Signal IP
TR27474|c0_g1_i1	0.329812	-1.09935	-0.710433	0.584793	0.155485	0.375041	1	1	1	Baseline Expressed	Baseline Expressed	Baseline Expressed	953	Insects swissprot	J9KYB2	tr|J9KYB2|J9KYB2_ACYPI	#N/A	Acyrthosiphon pisum (Pea aphid)	#N/A	#N/A	#N/A	Uncharacterized protein	Signal IP
TR4016|c2_g1_i1	-0.150906	-1.49126	-1.58305	0.81079	0.0753035	0.0606527	1	1	1	Baseline Expressed	Baseline Expressed	Baseline Expressed	3381	Insects swissprot	X1WSG8	tr|X1WSG8|X1WSG8_ACYPI	#N/A	Acyrthosiphon pisum (Pea aphid)	#N/A	#N/A	#N/A	Uncharacterized protein	Signal IP
TR27474|c0_g2_i1	0.402503	-1.09737	-0.635752	0.503057	0.153254	0.426105	1	1	1	Baseline Expressed	Baseline Expressed	Baseline Expressed	1110	Insects swissprot	J9KYB2	tr|J9KYB2|J9KYB2_ACYPI	#N/A	Acyrthosiphon pisum (Pea aphid)	#N/A	#N/A	#N/A	Uncharacterized protein	Signal IP
TR49828|c0_g1_i1	-0.0101958	-0.428754	-0.37984	0.990111	0.582434	0.630339	1	1	1	Baseline Expressed	Baseline Expressed	Baseline Expressed	913	Insects swissprot	J9L464	tr|J9L464|J9L464_ACYPI	#N/A	Acyrthosiphon pisum (Pea aphid)	#N/A	#N/A	extracellular region [GO:0005576]	Uncharacterized protein	Signal IP
TR29387|c0_g1_i1	0.127235	0.0380182	0.224363	0.838456	0.963359	0.77067	1	1	1	Baseline Expressed	Baseline Expressed	Baseline Expressed	1905	Insects swissprot	J9M8L1	tr|J9M8L1|J9M8L1_ACYPI	#N/A	Acyrthosiphon pisum (Pea aphid)	#N/A	#N/A	#N/A	Uncharacterized protein	Signal IP
TR1107|c0_g1_i1	-0.0051433	-0.219616	-0.165649	0.99668	0.775947	0.832303	1	1	1	Baseline Expressed	Baseline Expressed	Baseline Expressed	1059	Insects swissprot	J9M558	tr|J9M558|J9M558_ACYPI	ko04350-TGF-beta signaling pathway	Acyrthosiphon pisum (Pea aphid)	#N/A	#N/A	#N/A	Uncharacterized protein	Signal IP
TR10627|c0_g1_i1	-0.09586	-0.873958	-0.910708	0.880936	0.280854	0.265041	1	1	1	Baseline Expressed	Baseline Expressed	Baseline Expressed	965	Insects swissprot	J9JM22	tr|J9JM22|J9JM22_ACYPI	#N/A	Acyrthosiphon pisum (Pea aphid)	#N/A	#N/A	#N/A	Uncharacterized protein	Signal IP
TR22351|c0_g1_i1	-1.15316	0.870922	-0.223125	0.0849452	0.295853	0.776462	1	1	1	Baseline Expressed	Baseline Expressed	Baseline Expressed	740	Insects swissprot	D6WY98	tr|D6WY98|D6WY98_TRICA	#N/A	Tribolium castaneum (Red flour beetle)	#N/A	#N/A	#N/A	Putative uncharacterized protein	Signal IP
TR36073|c0_g2_i1	-0.0920606	-0.0283506	-0.0613011	0.886178	0.971269	0.937949	1	1	1	Baseline Expressed	Baseline Expressed	Baseline Expressed	1173	Insects swissprot	J9JV76	tr|J9JV76|J9JV76_ACYPI	ko01100-Metabolic pathways ; ko04910-Insulin signaling pathway ; ko04152-AMPK signaling pathway ; ko01212-Fatty acid metabolism ; ko00061-Fatty acid biosynthesis	Acyrthosiphon pisum (Pea aphid)	#N/A	oxidoreductase activity [GO:0016491]; transferase activity [GO:0016740]	#N/A	Uncharacterized protein	Signal IP
TR4425|c0_g1_i2	0.0718929	-0.427715	-0.296712	0.91066	0.581907	0.707592	1	1	1	Baseline Expressed	Baseline Expressed	Baseline Expressed	1492	Insects swissprot	J9JNH2	tr|J9JNH2|J9JNH2_ACYPI	#N/A	Acyrthosiphon pisum (Pea aphid)	#N/A	serine-type endopeptidase activity [GO:0004252]	#N/A	Uncharacterized protein	Signal IP
TR29745|c0_g1_i4	0.206451	-0.475029	-0.209468	0.739172	0.53547	0.790414	1	1	1	Baseline Expressed	Baseline Expressed	Baseline Expressed	909	Insects swissprot	J9M7K6	tr|J9M7K6|J9M7K6_ACYPI	#N/A	Acyrthosiphon pisum (Pea aphid)	#N/A	#N/A	#N/A	Uncharacterized protein	Signal IP
TR33712|c1_g1_i2	0.620411	1.8002	2.47972	0.300891	0.00463029	0.000172656	1	0.188198	0.0169982	Baseline Expressed	Baseline Expressed	Up Regulated	1607	Insects swissprot	J9JXB6	tr|J9JXB6|J9JXB6_ACYPI	#N/A	Acyrthosiphon pisum (Pea aphid)	#N/A	calcium ion binding [GO:0005509]; metalloendopeptidase activity [GO:0004222]; zinc ion binding [GO:0008270]	extracellular matrix [GO:0031012]	Uncharacterized protein	Signal IP
TR4194|c3_g1_i2	-1.12455	0.222064	-0.843371	0.0951006	0.802934	0.304704	1	1	1	Baseline Expressed	Baseline Expressed	Baseline Expressed	1727	Insects swissprot	J9LTE8	tr|J9LTE8|J9LTE8_ACYPI	#N/A	Acyrthosiphon pisum (Pea aphid)	#N/A	#N/A	#N/A	Uncharacterized protein	Signal IP
TR27570|c0_g2_i1	-0.232523	2.56496	2.39155	0.718131	0.00013299	0.000330137	1	0.012298	0.0272792	Baseline Expressed	Up Regulated	Up Regulated	1575	Insects swissprot	J9K743	tr|J9K743|J9K743_ACYPI	#N/A	Acyrthosiphon pisum (Pea aphid)	lipid catabolic process [GO:0016042]	hydrolase activity, acting on ester bonds [GO:0016788]	#N/A	Lipase	Signal IP
TR27807|c1_g2_i1	-0.0636161	-0.0570898	-0.0615958	0.923471	0.942403	0.938672	1	1	1	Baseline Expressed	Baseline Expressed	Baseline Expressed	821	Insects swissprot	J9KA98	tr|J9KA98|J9KA98_ACYPI	#N/A	Acyrthosiphon pisum (Pea aphid)	#N/A	#N/A	#N/A	Uncharacterized protein	Signal IP
TR37611|c0_g1_i1	-0.499178	1.41394	0.973877	0.446503	0.0605015	0.186682	1	0.936964	1	Baseline Expressed	Baseline Expressed	Baseline Expressed	517	Insects swissprot	J9K3T5	tr|J9K3T5|J9K3T5_ACYPI	#N/A	Acyrthosiphon pisum (Pea aphid)	#N/A	#N/A	#N/A	Uncharacterized protein	Signal IP
TR14613|c0_g1_i1	-1.20511	1.44716	0.301153	0.0786652	0.0784004	0.699956	1	1	1	Baseline Expressed	Baseline Expressed	Baseline Expressed	872	Insects swissprot	J9K9B3	tr|J9K9B3|J9K9B3_ACYPI	#N/A	Acyrthosiphon pisum (Pea aphid)	#N/A	flavin adenine dinucleotide binding [GO:0050660]; oxidoreductase activity, acting on CH-OH group of donors [GO:0016614]	#N/A	Uncharacterized protein	Signal IP
TR35640|c0_g1_i1	-2.34529	NA	NA	0.00140504	4.89014e-06	1.16928e-11	0.087397	0.000840655	3.42861e-08	Down Regulated	Feed Specific	Starved Specific	1377	Insects swissprot	F4WGD6	tr|F4WGD6|F4WGD6_ACREC	#N/A	Acromyrmex echinatior (Panamanian leafcutter ant) (Acromyrmex octospinosus echinatior)	#N/A	cysteine-type peptidase activity [GO:0008234]	#N/A	Putative cysteine proteinase	Signal IP
TR35702|c0_g3_i1	-0.407175	0.0442772	-0.303788	0.535621	0.961942	0.707389	1	1	1	Baseline Expressed	Baseline Expressed	Baseline Expressed	2523	Insects swissprot	J9JLP9	tr|J9JLP9|J9JLP9_ACYPI	#N/A	Acyrthosiphon pisum (Pea aphid)	#N/A	#N/A	#N/A	Uncharacterized protein	Signal IP
TR25947|c0_g1_i1	0.219846	-0.447536	-0.16858	0.728778	0.5662	0.834195	1	1	1	Baseline Expressed	Baseline Expressed	Baseline Expressed	798	Insects swissprot	J9KV32	tr|J9KV32|J9KV32_ACYPI	#N/A	Acyrthosiphon pisum (Pea aphid)	#N/A	odorant binding [GO:0005549]	#N/A	Uncharacterized protein	Signal IP
TR10837|c0_g1_i1	-0.435386	0.0259454	-0.350331	0.510339	0.98025	0.667385	1	1	1	Baseline Expressed	Baseline Expressed	Baseline Expressed	847	NA	NA	NA	NA	NA	NA	NA	NA	NA	Signal IP
TR22163|c0_g2_i2	-0.0565835	0.488015	0.490541	0.933684	0.52759	0.527771	1	1	1	Baseline Expressed	Baseline Expressed	Baseline Expressed	935	Insects swissprot	J9JK33	tr|J9JK33|J9JK33_ACYPI	#N/A	Acyrthosiphon pisum (Pea aphid)	carbohydrate metabolic process [GO:0005975]	hydrolase activity, hydrolyzing O-glycosyl compounds [GO:0004553]	#N/A	Uncharacterized protein	Signal IP
TR32188|c0_g1_i1	-1.58496	0.156906	-1.36895	0.0253407	0.873608	0.114772	0.626338	1	1	Baseline Expressed	Baseline Expressed	Baseline Expressed	1877	Insects swissprot	J9JTQ3	tr|J9JTQ3|J9JTQ3_ACYPI	#N/A	Acyrthosiphon pisum (Pea aphid)	regulation of transcription, DNA-templated [GO:0006355]	sequence-specific DNA binding [GO:0043565]	nucleus [GO:0005634]	Uncharacterized protein	Signal IP
TR25168|c0_g2_i1	0.0783284	-0.245392	-0.107954	0.905895	0.756426	0.89427	1	1	1	Baseline Expressed	Baseline Expressed	Baseline Expressed	511	Insects swissprot	C4WRP9	tr|C4WRP9|C4WRP9_ACYPI	#N/A	Acyrthosiphon pisum (Pea aphid)	#N/A	#N/A	#N/A	ACYPI001099 protein	Signal IP
TR4425|c0_g1_i10	0.131245	-0.415154	-0.2248	0.840155	0.601244	0.782676	1	1	1	Baseline Expressed	Baseline Expressed	Baseline Expressed	2081	Insects swissprot	J9JNH2	tr|J9JNH2|J9JNH2_ACYPI	#N/A	Acyrthosiphon pisum (Pea aphid)	#N/A	serine-type endopeptidase activity [GO:0004252]	#N/A	Uncharacterized protein	Signal IP
TR20671|c0_g1_i1	-0.16601	-0.411201	-0.518101	0.802033	0.61778	0.531659	1	1	1	Baseline Expressed	Baseline Expressed	Baseline Expressed	1308	Insects swissprot	J9KKK9	tr|J9KKK9|J9KKK9_ACYPI	ko01100-Metabolic pathways ; ko01110-Biosynthesis of secondary metabolites ; ko04014-Ras signaling pathway ; ko00564-Glycerophospholipid metabolism ; ko04972-Pancreatic secretion ; ko04270-Vascular smooth muscle contraction ; ko04975-Fat digestion and absorption ; ko00565-Ether lipid metabolism ; ko00590-Arachidonic acid metabolism ; ko00592-alpha-Linolenic acid metabolism ; ko00591-Linoleic acid…	Acyrthosiphon pisum (Pea aphid)	lipid catabolic process [GO:0016042]; phospholipid metabolic process [GO:0006644]	calcium ion binding [GO:0005509]; phospholipase A2 activity [GO:0004623]	extracellular region [GO:0005576]	Uncharacterized protein	Signal IP
TR33220|c0_g1_i4	0.446198	-0.0930722	0.412236	0.477032	0.901451	0.599747	1	1	1	Baseline Expressed	Baseline Expressed	Baseline Expressed	926	Insects swissprot	X1X8R0	tr|X1X8R0|X1X8R0_ACYPI	#N/A	Acyrthosiphon pisum (Pea aphid)	#N/A	#N/A	#N/A	Uncharacterized protein	Signal IP
TR26756|c0_g1_i1	-1.18099	0.739703	-0.38218	0.089111	0.395871	0.642252	1	1	1	Baseline Expressed	Baseline Expressed	Baseline Expressed	1828	Insects swissprot	J9KDT4	tr|J9KDT4|J9KDT4_ACYPI	#N/A	Acyrthosiphon pisum (Pea aphid)	#N/A	#N/A	#N/A	Uncharacterized protein	Signal IP
TR11455|c0_g1_i1	0.429205	-0.372328	0.115987	0.494967	0.62668	0.888025	1	1	1	Baseline Expressed	Baseline Expressed	Baseline Expressed	886	Insects swissprot	J9LSZ8	tr|J9LSZ8|J9LSZ8_ACYPI	#N/A	Acyrthosiphon pisum (Pea aphid)	#N/A	catalytic activity [GO:0003824]	#N/A	Uncharacterized protein	Signal IP
TR17504|c0_g1_i1	-0.383605	0.303699	-0.0207961	0.564552	0.712504	0.980589	1	1	1	Baseline Expressed	Baseline Expressed	Baseline Expressed	1878	Insects swissprot	J9L0R6	tr|J9L0R6|J9L0R6_ACYPI	#N/A	Acyrthosiphon pisum (Pea aphid)	#N/A	#N/A	#N/A	Uncharacterized protein	Signal IP
TR3013|c0_g2_i1	-3.11974	-0.843094	-3.90372	6.82927e-05	0.492175	0.000111232	0.00803878	1	0.0120558	Down Regulated	Baseline Expressed	Down Regulated	1196	Insects swissprot	J9KU36	tr|J9KU36|J9KU36_ACYPI	#N/A	Acyrthosiphon pisum (Pea aphid)	#N/A	electron carrier activity [GO:0009055]; lipid binding [GO:0008289]; molybdenum ion binding [GO:0030151]; oxidoreductase activity [GO:0016491]; penicillin binding [GO:0008658]; transporter activity [GO:0005215]	membrane [GO:0016020]	Uncharacterized protein	Signal IP
TR19206|c0_g1_i1	0.567685	-0.988441	-0.361646	0.363042	0.206659	0.661224	1	1	1	Baseline Expressed	Baseline Expressed	Baseline Expressed	823	Insects swissprot	J9JMC8	tr|J9JMC8|J9JMC8_ACYPI	ko01100-Metabolic pathways ; ko04142-Lysosome ; ko00600-Sphingolipid metabolism ; ko00052-Galactose metabolism ; ko00511-Other glycan degradation ; ko00531-Glycosaminoglycan degradation ; ko00604-Glycosphingolipid biosynthesis - ganglio series	Acyrthosiphon pisum (Pea aphid)	carbohydrate metabolic process [GO:0005975]	beta-galactosidase activity [GO:0004565]	#N/A	Uncharacterized protein	Signal IP
TR31468|c0_g2_i1	0.294246	-0.469916	-0.116559	0.646113	0.550544	0.887096	1	1	1	Baseline Expressed	Baseline Expressed	Baseline Expressed	1384	Insects swissprot	J9JMN0	tr|J9JMN0|J9JMN0_ACYPI	#N/A	Acyrthosiphon pisum (Pea aphid)	#N/A	carboxylic ester hydrolase activity [GO:0052689]	extracellular region [GO:0005576]	Uncharacterized protein	Signal IP
TR33843|c0_g1_i1	0.45226	0.888808	1.40018	0.474373	0.211514	0.05653	1	1	1	Baseline Expressed	Baseline Expressed	Baseline Expressed	832	Insects swissprot	J9LAW3	tr|J9LAW3|J9LAW3_ACYPI	#N/A	Acyrthosiphon pisum (Pea aphid)	#N/A	#N/A	#N/A	Uncharacterized protein	Signal IP
TR20625|c0_g1_i1	0.190184	-0.812078	-0.562784	0.769774	0.318199	0.501572	1	1	1	Baseline Expressed	Baseline Expressed	Baseline Expressed	718	Insects swissprot	C6SUQ8	tr|C6SUQ8|C6SUQ8_ACYPI	#N/A	Acyrthosiphon pisum (Pea aphid)	#N/A	#N/A	extracellular region [GO:0005576]	Putative glycoprotein hormone-beta5 (Uncharacterized protein)	Signal IP
TR35412|c0_g1_i1	-0.750324	NA	NA	0.272814	2.44556e-09	5.64454e-11	1	1.62311e-06	1.27582e-07	Baseline Expressed	Feed Specific	Starved Specific	1290	Insects swissprot	A0A0A9W785	tr|A0A0A9W785|A0A0A9W785_LYGHE	#N/A	Lygus hesperus (Western plant bug)	response to oxidative stress [GO:0006979]	heme binding [GO:0020037]; peroxidase activity [GO:0004601]	#N/A	Cytochrome c peroxidase, mitochondrial	Signal IP
TR21618|c0_g1_i1	0.365549	-2.5459	-2.12124	0.567822	0.00385176	0.0211487	1	0.168156	0.606024	Baseline Expressed	Down Regulated	Down Regulated	913	Insects swissprot	J9LIJ1	tr|J9LIJ1|J9LIJ1_ACYPI	#N/A	Acyrthosiphon pisum (Pea aphid)	#N/A	#N/A	#N/A	Uncharacterized protein	Signal IP
TR66384|c0_g1_i1	0.326064	0.549366	0.93454	0.613698	0.462515	0.223055	1	1	1	Baseline Expressed	Baseline Expressed	Baseline Expressed	840	Insects swissprot	J9JYS5	tr|J9JYS5|J9JYS5_ACYPI	#N/A	Acyrthosiphon pisum (Pea aphid)	#N/A	#N/A	#N/A	Uncharacterized protein	Signal IP
TR33998|c0_g2_i1	-0.222392	0.00481921	-0.158463	0.742904	1	0.84945	1	1	1	Baseline Expressed	Baseline Expressed	Baseline Expressed	2087	Insects swissprot	J9K9I0	tr|J9K9I0|J9K9I0_ACYPI	ko05200-Pathways in cancer ; ko04390-Hippo signaling pathway ; ko04550-Signaling pathways regulating pluripotency of stem cells ; ko04350-TGF-beta signaling pathway ; ko04340-Hedgehog signaling pathway ; ko05217-Basal cell carcinoma	Acyrthosiphon pisum (Pea aphid)	growth [GO:0040007]	#N/A	extracellular region [GO:0005576]	Uncharacterized protein	Signal IP
TR28497|c0_g3_i1	0.0428555	0.310891	0.412857	0.952366	0.69725	0.609062	1	1	1	Baseline Expressed	Baseline Expressed	Baseline Expressed	1675	Insects swissprot	X1XDA3	tr|X1XDA3|X1XDA3_ACYPI	#N/A	Acyrthosiphon pisum (Pea aphid)	#N/A	#N/A	#N/A	Uncharacterized protein	Signal IP
TR33540|c1_g1_i1	-0.381429	0.808198	0.485879	0.576723	0.317691	0.545002	1	1	1	Baseline Expressed	Baseline Expressed	Baseline Expressed	1537	Insects swissprot	X1WMG6	tr|X1WMG6|X1WMG6_ACYPI	#N/A	Acyrthosiphon pisum (Pea aphid)	#N/A	#N/A	#N/A	Uncharacterized protein	Signal IP
TR19233|c0_g2_i1	-0.83335	0.859728	0.0854884	0.233674	0.312948	0.921365	1	1	1	Baseline Expressed	Baseline Expressed	Baseline Expressed	1838	Insects swissprot	J9LHP4	tr|J9LHP4|J9LHP4_ACYPI	#N/A	Acyrthosiphon pisum (Pea aphid)	#N/A	#N/A	#N/A	Uncharacterized protein	Signal IP
TR35337|c0_g1_i4	-1.9486	1.54847	-0.341017	0.00914344	0.0943808	0.687641	0.343117	1	1	Baseline Expressed	Baseline Expressed	Baseline Expressed	3167	Insects swissprot	J9JL19	tr|J9JL19|J9JL19_ACYPI	#N/A	Acyrthosiphon pisum (Pea aphid)	#N/A	#N/A	#N/A	Uncharacterized protein	Signal IP
TR32888|c0_g1_i1	-0.73441	0.199787	-0.475513	0.294845	0.82561	0.57955	1	1	1	Baseline Expressed	Baseline Expressed	Baseline Expressed	1685	Insects swissprot	J9JIX4	tr|J9JIX4|J9JIX4_ACYPI	#N/A	Acyrthosiphon pisum (Pea aphid)	#N/A	#N/A	#N/A	Uncharacterized protein	Signal IP
TR34940|c0_g1_i1	-0.0978473	0.232727	0.19399	0.889277	0.780504	0.818237	1	1	1	Baseline Expressed	Baseline Expressed	Baseline Expressed	2593	Insects swissprot	X1WP23	tr|X1WP23|X1WP23_ACYPI	#N/A	Acyrthosiphon pisum (Pea aphid)	#N/A	#N/A	#N/A	Uncharacterized protein	Signal IP
TR35724|c1_g1_i2	-0.057551	-0.828678	-0.827119	0.936851	0.339233	0.348946	1	1	1	Baseline Expressed	Baseline Expressed	Baseline Expressed	2331	Insects swissprot	J9KAN3	tr|J9KAN3|J9KAN3_ACYPI	#N/A	Acyrthosiphon pisum (Pea aphid)	response to oxidative stress [GO:0006979]	heme binding [GO:0020037]; peroxidase activity [GO:0004601]	#N/A	Uncharacterized protein	Signal IP
TR25398|c0_g1_i1	-0.323944	-0.215063	-0.479897	0.64116	0.804836	0.579615	1	1	1	Baseline Expressed	Baseline Expressed	Baseline Expressed	869	Insects swissprot	X1WJI4	tr|X1WJI4|X1WJI4_ACYPI	#N/A	Acyrthosiphon pisum (Pea aphid)	#N/A	carbohydrate binding [GO:0030246]	#N/A	Uncharacterized protein	Signal IP
TR33467|c0_g1_i5	0.0641303	-0.503596	-0.380356	0.928657	0.550416	0.660033	1	1	1	Baseline Expressed	Baseline Expressed	Baseline Expressed	1175	Insects swissprot	X1WUS0	tr|X1WUS0|X1WUS0_ACYPI	#N/A	Acyrthosiphon pisum (Pea aphid)	#N/A	#N/A	#N/A	Uncharacterized protein	Signal IP
TR19156|c0_g2_i2	0.119299	0.94158	1.11999	0.863458	0.221846	0.152855	1	1	1	Baseline Expressed	Baseline Expressed	Baseline Expressed	1541	Insects swissprot	J9JR99	tr|J9JR99|J9JR99_ACYPI	ko01100-Metabolic pathways ; ko00860-Porphyrin and chlorophyll metabolism ; ko00983-Drug metabolism - other enzymes ; ko00500-Starch and sucrose metabolism ; ko00040-Pentose and glucuronate interconversions ; ko00053-Ascorbate and aldarate metabolism ; ko05204-Chemical carcinogenesis ; ko00980-Metabolism of xenobiotics by cytochrome P450 ; ko00982-Drug metabolism - cytochrome P450 ; ko00830-Retin…	Acyrthosiphon pisum (Pea aphid)	#N/A	glucuronosyltransferase activity [GO:0015020]	integral component of membrane [GO:0016021]	UDP-glucuronosyltransferase (EC 2.4.1.17)	Signal IP
TR32888|c0_g1_i3	-0.878694	0.382317	-0.437266	0.22074	0.674239	0.615965	1	1	1	Baseline Expressed	Baseline Expressed	Baseline Expressed	1760	Insects swissprot	J9JIX4	tr|J9JIX4|J9JIX4_ACYPI	#N/A	Acyrthosiphon pisum (Pea aphid)	#N/A	#N/A	#N/A	Uncharacterized protein	Signal IP
TR23330|c0_g1_i1	0.137504	-1.14898	-0.952367	0.842716	0.186696	0.288626	1	1	1	Baseline Expressed	Baseline Expressed	Baseline Expressed	841	Insects swissprot	J9L125	tr|J9L125|J9L125_ACYPI	#N/A	Acyrthosiphon pisum (Pea aphid)	#N/A	#N/A	#N/A	Uncharacterized protein	Signal IP
TR35598|c2_g5_i1	0.36059	0.248221	0.667921	0.594023	0.757342	0.41639	1	1	1	Baseline Expressed	Baseline Expressed	Baseline Expressed	1271	Insects swissprot	J9K1E6	tr|J9K1E6|J9K1E6_ACYPI	#N/A	Acyrthosiphon pisum (Pea aphid)	#N/A	#N/A	#N/A	Uncharacterized protein	Signal IP
TR9378|c0_g1_i1	0.238939	-0.586979	-0.28893	0.7279	0.48596	0.741523	1	1	1	Baseline Expressed	Baseline Expressed	Baseline Expressed	1355	Insects swissprot	J9KWC3	tr|J9KWC3|J9KWC3_ACYPI	#N/A	Acyrthosiphon pisum (Pea aphid)	#N/A	#N/A	#N/A	Uncharacterized protein	Signal IP
TR18694|c0_g1_i2	-0.223896	-0.160959	-0.325745	0.75237	0.85446	0.710692	1	1	1	Baseline Expressed	Baseline Expressed	Baseline Expressed	1041	Insects swissprot	J9LHY0	tr|J9LHY0|J9LHY0_ACYPI	#N/A	Acyrthosiphon pisum (Pea aphid)	#N/A	#N/A	#N/A	Uncharacterized protein	Signal IP
TR35221|c9_g2_i5	-0.0675633	-0.443182	-0.451635	0.927873	0.611924	0.611994	1	1	1	Baseline Expressed	Baseline Expressed	Baseline Expressed	1454	Insects swissprot	J9JQT2	tr|J9JQT2|J9JQT2_ACYPI	#N/A	Acyrthosiphon pisum (Pea aphid)	#N/A	#N/A	#N/A	Uncharacterized protein	Signal IP
TR3218|c0_g1_i2	-0.672425	-0.883268	-1.49658	0.352565	0.352622	0.11203	1	1	1	Baseline Expressed	Baseline Expressed	Baseline Expressed	686	Insects swissprot	J9LA13	tr|J9LA13|J9LA13_ACYPI	#N/A	Acyrthosiphon pisum (Pea aphid)	#N/A	zinc ion binding [GO:0008270]	#N/A	Uncharacterized protein	Signal IP
TR35904|c6_g2_i11	-0.259243	1.05309	0.852953	0.717167	0.199392	0.298306	1	1	1	Baseline Expressed	Baseline Expressed	Baseline Expressed	465	NA	NA	NA	NA	NA	NA	NA	NA	NA	Signal IP
TR28593|c0_g1_i1	0.441598	0.647729	1.14844	0.517961	0.405483	0.154367	1	1	1	Baseline Expressed	Baseline Expressed	Baseline Expressed	821	Insects swissprot	X1X4F6	tr|X1X4F6|X1X4F6_ACYPI	#N/A	Acyrthosiphon pisum (Pea aphid)	#N/A	#N/A	#N/A	Uncharacterized protein	Signal IP
TR20342|c0_g1_i2	0	2.12844	2.18755	1	0.00422368	0.00350281	1	0.174101	0.171185	Baseline Expressed	Up Regulated	Up Regulated	1200	Insects swissprot	J9JLS0	tr|J9JLS0|J9JLS0_ACYPI	#N/A	Acyrthosiphon pisum (Pea aphid)	response to oxidative stress [GO:0006979]	heme binding [GO:0020037]; peroxidase activity [GO:0004601]	#N/A	Uncharacterized protein	Signal IP
TR24425|c0_g1_i1	-0.0509839	-0.435625	-0.427499	0.947677	0.620644	0.634498	1	1	1	Baseline Expressed	Baseline Expressed	Baseline Expressed	1085	Insects swissprot	J9LVD7	tr|J9LVD7|J9LVD7_ACYPI	#N/A	Acyrthosiphon pisum (Pea aphid)	#N/A	#N/A	#N/A	Uncharacterized protein	Signal IP
TR25866|c0_g1_i1	-0.279382	-0.123722	-0.343995	0.699639	0.891366	0.70182	1	1	1	Baseline Expressed	Baseline Expressed	Baseline Expressed	912	Insects swissprot	J9K844	tr|J9K844|J9K844_ACYPI	#N/A	Acyrthosiphon pisum (Pea aphid)	#N/A	#N/A	#N/A	Uncharacterized protein	Signal IP
TR35914|c0_g1_i1	0.321928	NA	NA	0.644589	1.31547e-10	4.28404e-09	1	1.72432e-07	4.1499e-06	Baseline Expressed	Feed Specific	Starved Specific	2761	Insects swissprot	A0A0A9WSJ0	tr|A0A0A9WSJ0|A0A0A9WSJ0_LYGHE	#N/A	Lygus hesperus (Western plant bug)	#N/A	#N/A	#N/A	Neurofilament heavy polypeptide	Signal IP
TR18944|c0_g1_i1	0.313417	-0.208549	0.163977	0.655353	0.805097	0.856037	1	1	1	Baseline Expressed	Baseline Expressed	Baseline Expressed	1233	Insects swissprot	J9KEV4	tr|J9KEV4|J9KEV4_ACYPI	#N/A	Acyrthosiphon pisum (Pea aphid)	#N/A	#N/A	#N/A	Uncharacterized protein	Signal IP
TR60399|c0_g1_i1	-0.584963	1.93397	1.40811	0.426417	0.0186497	0.0802783	1	0.504569	1	Baseline Expressed	Baseline Expressed	Baseline Expressed	687	Insects swissprot	J9JQK3	tr|J9JQK3|J9JQK3_ACYPI	#N/A	Acyrthosiphon pisum (Pea aphid)	#N/A	flavin adenine dinucleotide binding [GO:0050660]; oxidoreductase activity, acting on CH-OH group of donors [GO:0016614]	#N/A	Uncharacterized protein	Signal IP
TR35541|c0_g3_i2	-1.06711	-0.040207	-1.04821	0.157748	0.972762	0.265862	1	1	1	Baseline Expressed	Baseline Expressed	Baseline Expressed	4731	Insects swissprot	J9LA43	tr|J9LA43|J9LA43_ACYPI	#N/A	Acyrthosiphon pisum (Pea aphid)	#N/A	nucleic acid binding [GO:0003676]; zinc ion binding [GO:0008270]	#N/A	Uncharacterized protein	Signal IP
TR35904|c6_g2_i1	-0.187933	0.892274	0.763451	0.799004	0.29031	0.368668	1	1	1	Baseline Expressed	Baseline Expressed	Baseline Expressed	445	NA	NA	NA	NA	NA	NA	NA	NA	NA	Signal IP
TR3601|c0_g1_i1	-0.360998	-0.560266	-0.862153	0.623033	0.546021	0.356017	1	1	1	Baseline Expressed	Baseline Expressed	Baseline Expressed	933	Insects swissprot	J9M4I1	tr|J9M4I1|J9M4I1_ACYPI	#N/A	Acyrthosiphon pisum (Pea aphid)	#N/A	#N/A	#N/A	Uncharacterized protein	Signal IP
TR2696|c0_g2_i1	0.461448	-0.905993	-0.385435	0.50859	0.294967	0.673363	1	1	1	Baseline Expressed	Baseline Expressed	Baseline Expressed	742	Insects swissprot	X1WZL3	tr|X1WZL3|X1WZL3_ACYPI	#N/A	Acyrthosiphon pisum (Pea aphid)	#N/A	#N/A	#N/A	Uncharacterized protein	Signal IP
TR60560|c0_g1_i1	-1.80735	NA	NA	0.0228578	4.00921e-05	1.07031e-08	0.579645	0.00447257	9.28966e-06	Baseline Expressed	Feed Specific	Starved Specific	1329	Insects swissprot	J9KVF4	tr|J9KVF4|J9KVF4_ACYPI	#N/A	Acyrthosiphon pisum (Pea aphid)	#N/A	oxidoreductase activity [GO:0016491]; phosphotransferase activity, alcohol group as acceptor [GO:0016773]	#N/A	Uncharacterized protein	Signal IP
TR34350|c0_g1_i1	0	-0.426999	-0.367889	1	0.633609	0.689745	1	1	1	Baseline Expressed	Baseline Expressed	Baseline Expressed	1205	Insects swissprot	J9LVN7	tr|J9LVN7|J9LVN7_ACYPI	#N/A	Acyrthosiphon pisum (Pea aphid)	#N/A	#N/A	#N/A	Uncharacterized protein	Signal IP
TR31401|c0_g1_i1	-1.19931	1.73049	0.590291	0.118645	0.0561512	0.497426	1	0.89317	1	Baseline Expressed	Baseline Expressed	Baseline Expressed	1048	Insects swissprot	J9LFR7	tr|J9LFR7|J9LFR7_ACYPI	#N/A	Acyrthosiphon pisum (Pea aphid)	#N/A	#N/A	#N/A	Uncharacterized protein	Signal IP
TR34920|c0_g1_i1	-2.43063	1.04428	-1.32725	0.00334638	0.341309	0.169526	0.168439	1	1	Down Regulated	Baseline Expressed	Baseline Expressed	1369	Insects swissprot	W8ABF0	tr|W8ABF0|W8ABF0_CERCA	#N/A	Ceratitis capitata (Mediterranean fruit fly) (Tephritis capitata)	glucose metabolic process [GO:0006006]; glycolytic process [GO:0006096]	glyceraldehyde-3-phosphate dehydrogenase (NAD+) (phosphorylating) activity [GO:0004365]; NAD binding [GO:0051287]; NADP binding [GO:0050661]	#N/A	RuleBase:RU361160}.	Signal IP
TR32188|c0_g1_i2	-1.85505	-0.0171233	-1.81306	0.0203665	0.998656	0.0679372	0.554668	1	1	Baseline Expressed	Baseline Expressed	Baseline Expressed	971	Insects swissprot	J9JTQ3	tr|J9JTQ3|J9JTQ3_ACYPI	#N/A	Acyrthosiphon pisum (Pea aphid)	regulation of transcription, DNA-templated [GO:0006355]	sequence-specific DNA binding [GO:0043565]	nucleus [GO:0005634]	Uncharacterized protein	Signal IP
TR33582|c0_g1_i1	-1.50447	NA	NA	0.0550286	1.18573e-05	1.40526e-08	0.89165	0.00169401	1.16383e-05	Baseline Expressed	Feed Specific	Starved Specific	993	Insects swissprot	A0A0A9X9G5	tr|A0A0A9X9G5|A0A0A9X9G5_LYGHE	#N/A	Lygus hesperus (Western plant bug)	#N/A	#N/A	#N/A	Thaumatin-like protein 1 (Fragment)	Signal IP
TR35030|c0_g1_i1	-0.111508	-0.68152	-0.733919	0.883828	0.458546	0.435212	1	1	1	Baseline Expressed	Baseline Expressed	Baseline Expressed	1560	Insects swissprot	J9K5S5	tr|J9K5S5|J9K5S5_ACYPI	#N/A	Acyrthosiphon pisum (Pea aphid)	#N/A	#N/A	#N/A	Uncharacterized protein	Signal IP
TR27807|c1_g1_i1	0.0588937	-0.166991	-0.0489869	0.940918	0.851437	0.95971	1	1	1	Baseline Expressed	Baseline Expressed	Baseline Expressed	602	Insects swissprot	J9KA98	tr|J9KA98|J9KA98_ACYPI	#N/A	Acyrthosiphon pisum (Pea aphid)	#N/A	#N/A	#N/A	Uncharacterized protein	Signal IP
TR35030|c0_g1_i2	-0.0614005	-0.706109	-0.708399	0.938799	0.441165	0.451412	1	1	1	Baseline Expressed	Baseline Expressed	Baseline Expressed	1584	Insects swissprot	J9K5S5	tr|J9K5S5|J9K5S5_ACYPI	#N/A	Acyrthosiphon pisum (Pea aphid)	#N/A	#N/A	#N/A	Uncharacterized protein	Signal IP
TR1538|c0_g1_i1	0.0120728	0.660949	0.732131	0.99329	0.437626	0.398275	1	1	1	Baseline Expressed	Baseline Expressed	Baseline Expressed	595	Insects swissprot	J9JXB2	tr|J9JXB2|J9JXB2_ACYPI	#N/A	Acyrthosiphon pisum (Pea aphid)	#N/A	serine-type endopeptidase activity [GO:0004252]	#N/A	Uncharacterized protein	Signal IP
TR4821|c1_g1_i1	-0.4397	-0.778243	-1.15883	0.556915	0.417849	0.22999	1	1	1	Baseline Expressed	Baseline Expressed	Baseline Expressed	1298	Insects swissprot	J9KKG2	tr|J9KKG2|J9KKG2_ACYPI	#N/A	Acyrthosiphon pisum (Pea aphid)	#N/A	#N/A	#N/A	Uncharacterized protein	Signal IP
TR4307|c1_g1_i1	-0.490326	0.300217	-0.130998	0.512988	0.748191	0.888405	1	1	1	Baseline Expressed	Baseline Expressed	Baseline Expressed	3867	Insects swissprot	J9JUM0	tr|J9JUM0|J9JUM0_ACYPI	#N/A	Acyrthosiphon pisum (Pea aphid)	#N/A	#N/A	#N/A	Uncharacterized protein	Signal IP
TR4169|c1_g2_i3	0.377563	0.719842	1.15652	0.598084	0.376518	0.169843	1	1	1	Baseline Expressed	Baseline Expressed	Baseline Expressed	1040	Insects swissprot	C4WXJ4	tr|C4WXJ4|C4WXJ4_ACYPI	#N/A	Acyrthosiphon pisum (Pea aphid)	#N/A	#N/A	#N/A	Putative uncharacterized protein	Signal IP
TR60612|c0_g1_i3	-0.453173	0.0930596	-0.301003	0.546763	0.927466	0.746874	1	1	1	Baseline Expressed	Baseline Expressed	Baseline Expressed	1661	Insects swissprot	J9LD56	tr|J9LD56|J9LD56_ACYPI	#N/A	Acyrthosiphon pisum (Pea aphid)	#N/A	DNA binding [GO:0003677]	#N/A	Uncharacterized protein	Signal IP
TR34536|c0_g1_i7	-0.670432	-0.0513932	-0.662715	0.37766	0.961967	0.484614	1	1	1	Baseline Expressed	Baseline Expressed	Baseline Expressed	1588	Insects swissprot	X1XTZ4	tr|X1XTZ4|X1XTZ4_ACYPI	#N/A	Acyrthosiphon pisum (Pea aphid)	#N/A	#N/A	#N/A	Uncharacterized protein	Signal IP
TR70849|c0_g1_i1	-0.61753	-0.582457	-1.14088	0.416129	0.55285	0.240871	1	1	1	Baseline Expressed	Baseline Expressed	Baseline Expressed	972	Insects swissprot	J9JMQ1	tr|J9JMQ1|J9JMQ1_ACYPI	#N/A	Acyrthosiphon pisum (Pea aphid)	#N/A	#N/A	#N/A	Uncharacterized protein	Signal IP
TR60612|c0_g1_i9	-0.325241	-0.0450293	-0.31116	0.667854	0.964995	0.74111	1	1	1	Baseline Expressed	Baseline Expressed	Baseline Expressed	1559	Insects swissprot	J9LD56	tr|J9LD56|J9LD56_ACYPI	#N/A	Acyrthosiphon pisum (Pea aphid)	#N/A	DNA binding [GO:0003677]	#N/A	Uncharacterized protein	Signal IP
TR28168|c0_g1_i1	-0.845277	-0.199327	-0.985494	0.275004	0.845868	0.311517	1	1	1	Baseline Expressed	Baseline Expressed	Baseline Expressed	601	Insects swissprot	J9LCR1	tr|J9LCR1|J9LCR1_ACYPI	#N/A	Acyrthosiphon pisum (Pea aphid)	#N/A	#N/A	#N/A	Uncharacterized protein	Signal IP
TR32439|c0_g1_i2	0.503324	0.213714	0.776148	0.486827	0.804379	0.381605	1	1	1	Baseline Expressed	Baseline Expressed	Baseline Expressed	2020	Insects swissprot	A0A0A9YW22	tr|A0A0A9YW22|A0A0A9YW22_LYGHE	#N/A	Lygus hesperus (Western plant bug)	#N/A	carboxypeptidase activity [GO:0004180]; metal ion binding [GO:0046872]; metallopeptidase activity [GO:0008237]; peptidyl-dipeptidase activity [GO:0008241]	membrane [GO:0016020]	Uncharacterized protein (Fragment)	Signal IP
TR33938|c0_g1_i1	-0.227069	-0.537956	-0.705914	0.767728	0.570888	0.464502	1	1	1	Baseline Expressed	Baseline Expressed	Baseline Expressed	1828	Insects swissprot	J9LKZ8	tr|J9LKZ8|J9LKZ8_ACYPI	#N/A	Acyrthosiphon pisum (Pea aphid)	microtubule-based movement [GO:0007018]	microtubule motor activity [GO:0003777]	dynein complex [GO:0030286]	Uncharacterized protein	Signal IP
TR4169|c1_g2_i1	0.40439	0.796832	1.26033	0.580235	0.334944	0.141822	1	1	1	Baseline Expressed	Baseline Expressed	Baseline Expressed	1004	Insects swissprot	C4WXJ4	tr|C4WXJ4|C4WXJ4_ACYPI	#N/A	Acyrthosiphon pisum (Pea aphid)	#N/A	#N/A	#N/A	Putative uncharacterized protein	Signal IP
TR22017|c1_g1_i3	0.173065	0.0759861	0.308161	0.819371	0.93779	0.740011	1	1	1	Baseline Expressed	Baseline Expressed	Baseline Expressed	1817	Insects swissprot	J9K382	tr|J9K382|J9K382_ACYPI	#N/A	Acyrthosiphon pisum (Pea aphid)	#N/A	serine-type endopeptidase activity [GO:0004252]	#N/A	Uncharacterized protein	Signal IP
TR28593|c0_g1_i2	0.190822	0.835123	1.08506	0.801355	0.325628	0.214203	1	1	1	Baseline Expressed	Baseline Expressed	Baseline Expressed	642	Insects swissprot	X1X4F6	tr|X1X4F6|X1X4F6_ACYPI	#N/A	Acyrthosiphon pisum (Pea aphid)	#N/A	#N/A	#N/A	Uncharacterized protein	Signal IP
TR27935|c0_g1_i1	-0.303069	-0.196447	-0.440406	0.696599	0.839611	0.649128	1	1	1	Baseline Expressed	Baseline Expressed	Baseline Expressed	1432	Insects swissprot	J9JSQ7	tr|J9JSQ7|J9JSQ7_ACYPI	#N/A	Acyrthosiphon pisum (Pea aphid)	#N/A	#N/A	#N/A	Uncharacterized protein	Signal IP
TR33383|c1_g4_i1	0.422691	1.24081	1.72261	0.567876	0.126231	0.0409364	1	1	0.863265	Baseline Expressed	Baseline Expressed	Baseline Expressed	577	Insects swissprot	X1XJV6	tr|X1XJV6|X1XJV6_ACYPI	#N/A	Acyrthosiphon pisum (Pea aphid)	#N/A	#N/A	#N/A	Uncharacterized protein	Signal IP
TR35904|c6_g2_i15	-0.214739	0.737544	0.581915	0.783988	0.413674	0.525141	1	1	1	Baseline Expressed	Baseline Expressed	Baseline Expressed	741	NA	NA	NA	NA	NA	NA	NA	NA	NA	Signal IP
TR30289|c0_g1_i1	0.162939	0.0151944	0.237243	0.833665	0.993938	0.804569	1	1	1	Baseline Expressed	Baseline Expressed	Baseline Expressed	1449	Insects swissprot	X1X226	tr|X1X226|X1X226_ACYPI	#N/A	Acyrthosiphon pisum (Pea aphid)	#N/A	structural constituent of cuticle [GO:0042302]	#N/A	Uncharacterized protein	Signal IP
TR16705|c0_g1_i1	0.227069	0.744837	1.03102	0.767728	0.390915	0.249813	1	1	1	Baseline Expressed	Baseline Expressed	Baseline Expressed	636	Insects swissprot	J9LLX5	tr|J9LLX5|J9LLX5_ACYPI	#N/A	Acyrthosiphon pisum (Pea aphid)	#N/A	#N/A	#N/A	Uncharacterized protein	Signal IP
TR19907|c0_g2_i1	-0.31366	0.719842	0.465292	0.691337	0.435908	0.620004	1	1	1	Baseline Expressed	Baseline Expressed	Baseline Expressed	646	Insects swissprot	X1WJJ9	tr|X1WJJ9|X1WJJ9_ACYPI	#N/A	Acyrthosiphon pisum (Pea aphid)	#N/A	sulfuric ester hydrolase activity [GO:0008484]	#N/A	Uncharacterized protein	Signal IP
TR25788|c0_g1_i1	-3.08746	NA	NA	0.000853147	0.0388941	2.36915e-07	0.0602008	0.74563	0.000105343	Down Regulated	Feed Specific	Starved Specific	996	Insects swissprot	A0A026WV41	tr|A0A026WV41|A0A026WV41_CERBI	#N/A	Cerapachys biroi (Ant)	#N/A	glucuronosyltransferase activity [GO:0015020]	integral component of membrane [GO:0016021]	UDP-glucuronosyltransferase (EC 2.4.1.17)	Signal IP
TR35904|c6_g2_i6	-0.0174874	0.719842	0.761465	0.990818	0.424656	0.409344	1	1	1	Baseline Expressed	Baseline Expressed	Baseline Expressed	850	NA	NA	NA	NA	NA	NA	NA	NA	NA	Signal IP
TR35663|c0_g3_i2	-0.205114	-2.12815	-2.27416	0.798726	0.0467719	0.036331	1	0.842151	0.811877	Baseline Expressed	Down Regulated	Down Regulated	881	Insects swissprot	J9K6C8	tr|J9K6C8|J9K6C8_ACYPI	#N/A	Acyrthosiphon pisum (Pea aphid)	#N/A	flavin adenine dinucleotide binding [GO:0050660]; oxidoreductase activity, acting on CH-OH group of donors [GO:0016614]	#N/A	Uncharacterized protein	Signal IP
TR29935|c0_g1_i1	-0.647119	1.22458	0.636574	0.419549	0.189891	0.494553	1	1	1	Baseline Expressed	Baseline Expressed	Baseline Expressed	1497	Insects swissprot	X1XCD4	tr|X1XCD4|X1XCD4_ACYPI	#N/A	Acyrthosiphon pisum (Pea aphid)	#N/A	DNA binding [GO:0003677]	#N/A	Uncharacterized protein	Signal IP
TR32234|c0_g1_i2	0.614346	0.251073	0.924529	0.410625	0.776006	0.312829	1	1	1	Baseline Expressed	Baseline Expressed	Baseline Expressed	788	Insects swissprot	X1WKL9	tr|X1WKL9|X1WKL9_ACYPI	#N/A	Acyrthosiphon pisum (Pea aphid)	#N/A	#N/A	#N/A	Uncharacterized protein	Signal IP
TR31195|c0_g1_i1	-0.463947	-4.8751	-5.27994	0.563274	0.000258943	7.13365e-05	1	0.0203247	0.00851432	Baseline Expressed	Down Regulated	Down Regulated	1019	Insects swissprot	J9M366	tr|J9M366|J9M366_ACYPI	#N/A	Acyrthosiphon pisum (Pea aphid)	#N/A	#N/A	#N/A	Uncharacterized protein	Signal IP
TR1244|c0_g2_i1	-0.522421	0.627782	0.164471	0.516762	0.516312	0.87074	1	1	1	Baseline Expressed	Baseline Expressed	Baseline Expressed	557	Insects swissprot	X1XGZ3	tr|X1XGZ3|X1XGZ3_ACYPI	#N/A	Acyrthosiphon pisum (Pea aphid)	#N/A	#N/A	#N/A	Uncharacterized protein	Signal IP
TR35221|c10_g3_i3	-1.13386	-0.727617	-1.80236	0.171098	0.519574	0.0911235	1	1	1	Baseline Expressed	Baseline Expressed	Baseline Expressed	1002	Insects swissprot	J9JUE0	tr|J9JUE0|J9JUE0_ACYPI	#N/A	Acyrthosiphon pisum (Pea aphid)	#N/A	#N/A	#N/A	Uncharacterized protein	Signal IP
TR32379|c0_g1_i1	-1.33121	NA	NA	0.112637	0.000111116	4.39669e-07	1	0.0104785	0.000168555	Baseline Expressed	Feed Specific	Starved Specific	772	Insects swissprot	P00040	sp|P00040|CYC_SCHGR	#N/A	Schistocerca gregaria (Desert locust)	oxidation-reduction process [GO:0055114]	electron carrier activity [GO:0009055]; heme binding [GO:0020037]; metal ion binding [GO:0046872]	mitochondrial intermembrane space [GO:0005758]; respiratory chain [GO:0070469]	Cytochrome c	Signal IP
TR35651|c0_g1_i3	-1.46949	-0.717563	-2.12794	0.0862124	0.556647	0.0537907	1	1	0.990145	Baseline Expressed	Baseline Expressed	Down Regulated	706	Insects swissprot	J9K2R7	tr|J9K2R7|J9K2R7_ACYPI	#N/A	Acyrthosiphon pisum (Pea aphid)	#N/A	glucuronosyltransferase activity [GO:0015020]	integral component of membrane [GO:0016021]	UDP-glucuronosyltransferase (EC 2.4.1.17)	Signal IP
TR33383|c1_g3_i3	-0.0622843	0.968663	0.965489	0.947042	0.288763	0.301534	1	1	1	Baseline Expressed	Baseline Expressed	Baseline Expressed	401	Insects swissprot	X1X4F6	tr|X1X4F6|X1X4F6_ACYPI	#N/A	Acyrthosiphon pisum (Pea aphid)	#N/A	#N/A	#N/A	Uncharacterized protein	Signal IP
TR1757|c0_g1_i1	-1.56478	0.239216	-1.26646	0.06981	0.849715	0.230041	0.992137	1	1	Baseline Expressed	Baseline Expressed	Baseline Expressed	964	Insects swissprot	J9JZD9	tr|J9JZD9|J9JZD9_ACYPI	#N/A	Acyrthosiphon pisum (Pea aphid)	#N/A	metal ion binding [GO:0046872]; nucleic acid binding [GO:0003676]	#N/A	Uncharacterized protein	Signal IP
TR34014|c0_g1_i1	-1.22239	NA	NA	0.149849	0.000138334	9.33691e-07	1	0.0123985	0.000299701	Baseline Expressed	Feed Specific	Starved Specific	712	NA	NA	NA	NA	NA	NA	NA	NA	NA	Signal IP
TR34797|c2_g5_i11	0.646363	-0.742264	-0.0367904	0.398129	0.423315	0.97594	1	1	1	Baseline Expressed	Baseline Expressed	Baseline Expressed	1044	Insects swissprot	J9LER0	tr|J9LER0|J9LER0_ACYPI	#N/A	Acyrthosiphon pisum (Pea aphid)	#N/A	#N/A	#N/A	Uncharacterized protein	Signal IP
TR8468|c0_g1_i1	0.234465	-1.01712	-0.723548	0.771518	0.302114	0.484789	1	1	1	Baseline Expressed	Baseline Expressed	Baseline Expressed	463	Insects swissprot	J9LKA5	tr|J9LKA5|J9LKA5_ACYPI	#N/A	Acyrthosiphon pisum (Pea aphid)	#N/A	#N/A	#N/A	Uncharacterized protein	Signal IP
TR15149|c0_g1_i1	0.197939	0.3699	0.626949	0.808377	0.693128	0.516087	1	1	1	Baseline Expressed	Baseline Expressed	Baseline Expressed	2146	Insects swissprot	J9LKN7	tr|J9LKN7|J9LKN7_ACYPI	#N/A	Acyrthosiphon pisum (Pea aphid)	#N/A	#N/A	#N/A	Uncharacterized protein	Signal IP
TR28187|c0_g1_i2	-0.20482	-1.35545	-1.50116	0.807529	0.201798	0.162996	1	1	1	Baseline Expressed	Baseline Expressed	Baseline Expressed	744	Insects swissprot	J9JWA0	tr|J9JWA0|J9JWA0_ACYPI	#N/A	Acyrthosiphon pisum (Pea aphid)	#N/A	carboxylic ester hydrolase activity [GO:0052689]	extracellular region [GO:0005576]	Uncharacterized protein	Signal IP
TR25194|c0_g1_i1	-0.237039	-0.50255	-0.680479	0.778191	0.625686	0.512594	1	1	1	Baseline Expressed	Baseline Expressed	Baseline Expressed	1086	Insects swissprot	X1XT05	tr|X1XT05|X1XT05_ACYPI	#N/A	Acyrthosiphon pisum (Pea aphid)	#N/A	serine-type endopeptidase activity [GO:0004252]	#N/A	Uncharacterized protein	Signal IP
TR32234|c0_g1_i1	0.281413	0.477838	0.818361	0.727089	0.605239	0.393268	1	1	1	Baseline Expressed	Baseline Expressed	Baseline Expressed	850	Insects swissprot	X1WKL9	tr|X1WKL9|X1WKL9_ACYPI	#N/A	Acyrthosiphon pisum (Pea aphid)	#N/A	#N/A	#N/A	Uncharacterized protein	Signal IP
TR36561|c0_g1_i1	0.491853	-0.299523	0.25144	0.531247	0.750113	0.806207	1	1	1	Baseline Expressed	Baseline Expressed	Baseline Expressed	985	Insects swissprot	J9KWF7	tr|J9KWF7|J9KWF7_ACYPI	#N/A	Acyrthosiphon pisum (Pea aphid)	#N/A	#N/A	#N/A	Uncharacterized protein	Signal IP
TR8791|c0_g1_i1	0.321928	1.09279	1.47383	0.688438	0.216357	0.109079	1	1	1	Baseline Expressed	Baseline Expressed	Baseline Expressed	608	NA	NA	NA	NA	NA	NA	NA	NA	NA	Signal IP
TR33383|c1_g4_i2	0.432111	1.43973	1.93096	0.585832	0.092925	0.0308734	1	1	0.725448	Baseline Expressed	Baseline Expressed	Baseline Expressed	547	Insects swissprot	X1XJV6	tr|X1XJV6|X1XJV6_ACYPI	#N/A	Acyrthosiphon pisum (Pea aphid)	#N/A	#N/A	#N/A	Uncharacterized protein	Signal IP
TR17522|c0_g1_i1	0.0671142	0.523445	0.649669	0.943671	0.580614	0.505791	1	1	1	Baseline Expressed	Baseline Expressed	Baseline Expressed	1863	Insects swissprot	J9LXR0	tr|J9LXR0|J9LXR0_ACYPI	#N/A	Acyrthosiphon pisum (Pea aphid)	#N/A	#N/A	#N/A	Uncharacterized protein	Signal IP
TR33256|c0_g1_i1	-0.453718	NA	NA	0.588998	7.50148e-06	1.89489e-06	1	0.00119187	0.000515243	Baseline Expressed	Feed Specific	Starved Specific	1064	Insects swissprot	K7J1A0	tr|K7J1A0|K7J1A0_NASVI	#N/A	Nasonia vitripennis (Parasitic wasp)	#N/A	#N/A	#N/A	Uncharacterized protein	Signal IP
TR34864|c0_g3_i2	0.495527	-0.919826	-0.365189	0.531671	0.342463	0.727099	1	1	1	Baseline Expressed	Baseline Expressed	Baseline Expressed	771	Insects swissprot	J9KJ21	tr|J9KJ21|J9KJ21_ACYPI	#N/A	Acyrthosiphon pisum (Pea aphid)	#N/A	#N/A	#N/A	Uncharacterized protein	Signal IP
TR31749|c0_g1_i1	-2.12338	NA	NA	0.0203478	0.0103726	2.3422e-06	0.554668	0.328218	0.000599321	Down Regulated	Feed Specific	Starved Specific	892	Insects swissprot	E2AAH0	tr|E2AAH0|E2AAH0_CAMFO	ko05166-HTLV-I infection ; ko05203-Viral carcinogenesis	Camponotus floridanus (Florida carpenter ant)	intracellular transport [GO:0046907]	#N/A	intracellular [GO:0005622]	Ran-specific GTPase-activating protein	Signal IP
TR31064|c0_g1_i1	-2.34577	NA	NA	0.0115796	0.0196508	2.3422e-06	0.396553	0.504569	0.000599321	Down Regulated	Feed Specific	Starved Specific	1065	Insects swissprot	E9IQG2	tr|E9IQG2|E9IQG2_SOLIN	#N/A	Solenopsis invicta (Red imported fire ant) (Solenopsis wagneri)	sphingolipid metabolic process [GO:0006665]	#N/A	lysosome [GO:0005764]	Putative uncharacterized protein (Fragment)	Signal IP
TR49614|c0_g1_i1	0.39689	-0.0110488	0.444951	0.621602	0.995134	0.657787	1	1	1	Baseline Expressed	Baseline Expressed	Baseline Expressed	633	Insects swissprot	J9JPW5	tr|J9JPW5|J9JPW5_ACYPI	#N/A	Acyrthosiphon pisum (Pea aphid)	#N/A	#N/A	#N/A	Uncharacterized protein	Signal IP
TR33876|c0_g1_i4	-0.206451	0.0897919	-0.057549	0.811161	0.939118	0.961115	1	1	1	Baseline Expressed	Baseline Expressed	Baseline Expressed	812	Insects swissprot	J9JV77	tr|J9JV77|J9JV77_ACYPI	#N/A	Acyrthosiphon pisum (Pea aphid)	lipid catabolic process [GO:0016042]; phospholipid metabolic process [GO:0006644]	calcium ion binding [GO:0005509]; phospholipase A2 activity [GO:0004623]	extracellular region [GO:0005576]	Uncharacterized protein	Signal IP
TR34960|c0_g2_i3	-0.321928	0.0797382	-0.18308	0.705076	0.948861	0.863399	1	1	1	Baseline Expressed	Baseline Expressed	Baseline Expressed	791	Insects swissprot	J9K425	tr|J9K425|J9K425_ACYPI	#N/A	Acyrthosiphon pisum (Pea aphid)	#N/A	#N/A	#N/A	Uncharacterized protein	Signal IP
TR33895|c0_g1_i4	-0.514573	1.06088	0.605416	0.543601	0.278709	0.540157	1	1	1	Baseline Expressed	Baseline Expressed	Baseline Expressed	1113	Insects swissprot	J9M2L0	tr|J9M2L0|J9M2L0_ACYPI	#N/A	Acyrthosiphon pisum (Pea aphid)	#N/A	metallopeptidase activity [GO:0008237]; zinc ion binding [GO:0008270]	#N/A	Uncharacterized protein	Signal IP
TR29661|c0_g1_i1	-2.32193	NA	NA	0.0125633	0.0196508	2.60861e-06	0.414298	0.504569	0.00064912	Down Regulated	Feed Specific	Starved Specific	1335	Insects swissprot	A0A0A9XR89	tr|A0A0A9XR89|A0A0A9XR89_LYGHE	#N/A	Lygus hesperus (Western plant bug)	#N/A	transferase activity, transferring acyl groups other than amino-acyl groups [GO:0016747]	#N/A	3-ketoacyl-CoA thiolase B, peroxisomal (Fragment)	Signal IP
TR34430|c0_g1_i3	-1.02466	0.669216	-0.296336	0.235524	0.538617	0.778773	1	1	1	Baseline Expressed	Baseline Expressed	Baseline Expressed	527	Insects swissprot	X1XLM6	tr|X1XLM6|X1XLM6_ACYPI	#N/A	Acyrthosiphon pisum (Pea aphid)	#N/A	#N/A	#N/A	Uncharacterized protein	Signal IP
TR27829|c0_g1_i1	-1.23879	-0.66098	-1.84066	0.155869	0.591668	0.101322	1	1	1	Baseline Expressed	Baseline Expressed	Baseline Expressed	616	Insects swissprot	E2BDC6	tr|E2BDC6|E2BDC6_HARSA	#N/A	Harpegnathos saltator (Jerdon's jumping ant)	glucose metabolic process [GO:0006006]; pentose-phosphate shunt [GO:0006098]	glucose-6-phosphate dehydrogenase activity [GO:0004345]; NADP binding [GO:0050661]	#N/A	RuleBase:RU362120}.	Signal IP
TR34952|c0_g1_i2	-1.88264	0.442308	-1.38122	0.037764	0.737364	0.207341	0.759277	1	1	Baseline Expressed	Baseline Expressed	Baseline Expressed	685	Insects swissprot	D1LYR4	tr|D1LYR4|D1LYR4_MANSE	#N/A	Manduca sexta (Tobacco hawkmoth) (Tobacco hornworm)	translational elongation [GO:0006414]	structural constituent of ribosome [GO:0003735]	ribosome [GO:0005840]	Ribosomal protein P2	Signal IP
TR2683|c0_g1_i1	0.271302	0.0888101	0.419222	0.743112	0.934288	0.679233	1	1	1	Baseline Expressed	Baseline Expressed	Baseline Expressed	705	Insects swissprot	C4WXA1	tr|C4WXA1|C4WXA1_ACYPI	#N/A	Acyrthosiphon pisum (Pea aphid)	#N/A	#N/A	#N/A	ACYPI007645 protein (Uncharacterized protein)	Signal IP
TR23692|c0_g1_i1	-0.813587	0.657301	-0.097176	0.343304	0.536295	0.930635	1	1	1	Baseline Expressed	Baseline Expressed	Baseline Expressed	1106	Insects swissprot	J9JYK9	tr|J9JYK9|J9JYK9_ACYPI	#N/A	Acyrthosiphon pisum (Pea aphid)	#N/A	#N/A	#N/A	Uncharacterized protein	Signal IP
TR35160|c0_g1_i1	-2.66297	1.65425	-0.949601	0.00564797	0.197003	0.37853	0.246069	1	1	Down Regulated	Baseline Expressed	Baseline Expressed	942	Insects swissprot	A0A0A9VVH3	tr|A0A0A9VVH3|A0A0A9VVH3_LYGHE	#N/A	Lygus hesperus (Western plant bug)	integrin-mediated signaling pathway [GO:0007229]	metalloendopeptidase activity [GO:0004222]; zinc ion binding [GO:0008270]	#N/A	Disintegrin and metalloproteinase domain-containing protein 11 (Fragment)	Signal IP
TR17303|c0_g1_i1	-0.252766	-0.541965	-0.735621	0.771067	0.611623	0.492478	1	1	1	Baseline Expressed	Baseline Expressed	Baseline Expressed	982	Insects swissprot	X1XJB4	tr|X1XJB4|X1XJB4_ACYPI	#N/A	Acyrthosiphon pisum (Pea aphid)	#N/A	#N/A	#N/A	Uncharacterized protein	Signal IP
TR34430|c0_g1_i2	-1.1635	0.820147	-0.284242	0.184598	0.456844	0.789831	1	1	1	Baseline Expressed	Baseline Expressed	Baseline Expressed	400	Insects swissprot	X1XLM6	tr|X1XLM6|X1XLM6_ACYPI	#N/A	Acyrthosiphon pisum (Pea aphid)	#N/A	#N/A	#N/A	Uncharacterized protein	Signal IP
TR1757|c0_g1_i3	-1.63743	0.272383	-1.30594	0.0690081	0.841918	0.235588	0.988027	1	1	Baseline Expressed	Baseline Expressed	Baseline Expressed	694	Insects swissprot	J9JZD9	tr|J9JZD9|J9JZD9_ACYPI	#N/A	Acyrthosiphon pisum (Pea aphid)	#N/A	metal ion binding [GO:0046872]; nucleic acid binding [GO:0003676]	#N/A	Uncharacterized protein	Signal IP
TR26779|c0_g1_i3	-0.196397	0.116732	-0.0205547	0.82403	0.919188	0.991198	1	1	1	Baseline Expressed	Baseline Expressed	Baseline Expressed	1802	Insects swissprot	J9KRD4	tr|J9KRD4|J9KRD4_ACYPI	#N/A	Acyrthosiphon pisum (Pea aphid)	#N/A	#N/A	#N/A	Uncharacterized protein	Signal IP
TR3035|c0_g1_i2	-0.355095	0.100932	-0.195052	0.68071	0.93439	0.856912	1	1	1	Baseline Expressed	Baseline Expressed	Baseline Expressed	1111	Insects swissprot	J9M956	tr|J9M956|J9M956_ACYPI	#N/A	Acyrthosiphon pisum (Pea aphid)	#N/A	carboxylic ester hydrolase activity [GO:0052689]	extracellular region [GO:0005576]	Uncharacterized protein	Signal IP
TR25558|c0_g1_i1	0.520007	-0.564611	0.014506	0.52182	0.562054	0.999601	1	1	1	Baseline Expressed	Baseline Expressed	Baseline Expressed	816	Insects swissprot	J9KM43	tr|J9KM43|J9KM43_ACYPI	#N/A	Acyrthosiphon pisum (Pea aphid)	#N/A	#N/A	#N/A	Uncharacterized protein	Signal IP
TR48525|c0_g1_i1	0.27208	0.577823	0.909013	0.74697	0.541965	0.356481	1	1	1	Baseline Expressed	Baseline Expressed	Baseline Expressed	630	NA	NA	NA	NA	NA	NA	NA	NA	NA	Signal IP
TR34905|c0_g1_i1	-2.70044	NA	NA	0.00600021	0.0755689	6.47423e-06	0.25763	1	0.00131046	Down Regulated	Feed Specific	Starved Specific	702	Insects swissprot	I4DM32	tr|I4DM32|I4DM32_PAPPL	#N/A	Papilio polytes (Common mormon) (Swallowtail butterfly)	#N/A	translation initiation factor activity [GO:0003743]	#N/A	Simila to CG17737	Signal IP
TR34703|c0_g4_i1	-0.672425	1.84913	1.23581	0.4413	0.0580216	0.203026	1	0.910562	1	Baseline Expressed	Baseline Expressed	Baseline Expressed	1249	Insects swissprot	J9M5G8	tr|J9M5G8|J9M5G8_ACYPI	#N/A	Acyrthosiphon pisum (Pea aphid)	#N/A	#N/A	#N/A	Uncharacterized protein	Signal IP
TR33305|c0_g1_i1	0.378512	-1.10089	-0.66327	0.650597	0.284657	0.543231	1	1	1	Baseline Expressed	Baseline Expressed	Baseline Expressed	1012	Insects swissprot	X1WPF3	tr|X1WPF3|X1WPF3_ACYPI	#N/A	Acyrthosiphon pisum (Pea aphid)	#N/A	odorant binding [GO:0005549]	#N/A	Uncharacterized protein	Signal IP
TR34797|c2_g5_i14	0.36257	-0.331438	0.0902419	0.666393	0.741142	0.941522	1	1	1	Baseline Expressed	Baseline Expressed	Baseline Expressed	877	Insects swissprot	J9LER0	tr|J9LER0|J9LER0_ACYPI	#N/A	Acyrthosiphon pisum (Pea aphid)	#N/A	#N/A	#N/A	Uncharacterized protein	Signal IP
TR35697|c0_g1_i1	0.16665	NA	NA	0.85201	2.23451e-06	9.33096e-06	1	0.000447176	0.00169856	Baseline Expressed	Feed Specific	Starved Specific	1298	Insects swissprot	S4PC64	tr|S4PC64|S4PC64_9NEOP	#N/A	Pararge aegeria (specked wood butterfly)	#N/A	DNA binding [GO:0003677]; zinc ion binding [GO:0008270]	#N/A	AN1-type zinc finger protein 5	Signal IP
TR35940|c2_g8_i3	0.196397	0.397914	0.653421	0.82403	0.688379	0.52292	1	1	1	Baseline Expressed	Baseline Expressed	Baseline Expressed	1829	Insects swissprot	X1WVR9	tr|X1WVR9|X1WVR9_ACYPI	#N/A	Acyrthosiphon pisum (Pea aphid)	#N/A	nucleic acid binding [GO:0003676]	#N/A	Uncharacterized protein	Signal IP
TR35991|c0_g1_i3	0.0892673	-0.96054	-0.812162	0.928314	0.370228	0.464212	1	1	1	Baseline Expressed	Baseline Expressed	Baseline Expressed	425	Insects swissprot	X1X5Q9	tr|X1X5Q9|X1X5Q9_ACYPI	#N/A	Acyrthosiphon pisum (Pea aphid)	nucleosome assembly [GO:0006334]	DNA binding [GO:0003677]	nucleosome [GO:0000786]; nucleus [GO:0005634]	Uncharacterized protein	Signal IP
TR33383|c1_g2_i2	0.508147	1.1528	1.72006	0.544089	0.206005	0.0737556	1	1	1	Baseline Expressed	Baseline Expressed	Baseline Expressed	517	Insects swissprot	C4WXS3	tr|C4WXS3|C4WXS3_ACYPI	#N/A	Acyrthosiphon pisum (Pea aphid)	#N/A	#N/A	#N/A	Putative uncharacterized protein	Signal IP
TR32234|c0_g1_i3	0.122857	0.590559	0.772526	0.897028	0.551002	0.450565	1	1	1	Baseline Expressed	Baseline Expressed	Baseline Expressed	580	Insects swissprot	X1WKL9	tr|X1WKL9|X1WKL9_ACYPI	#N/A	Acyrthosiphon pisum (Pea aphid)	#N/A	#N/A	#N/A	Uncharacterized protein	Signal IP
TR34898|c0_g1_i1	0.347923	NA	NA	0.685934	1.97657e-06	1.77858e-05	1	0.000406413	0.00284607	Baseline Expressed	Feed Specific	Starved Specific	1417	Insects swissprot	N6TY23	tr|N6TY23|N6TY23_DENPD	#N/A	Dendroctonus ponderosae (Mountain pine beetle)	#N/A	#N/A	#N/A	Uncharacterized protein (Fragment)	Signal IP
TR27935|c0_g1_i2	-0.137504	-0.400452	-0.478845	0.886647	0.716225	0.667188	1	1	1	Baseline Expressed	Baseline Expressed	Baseline Expressed	783	Insects swissprot	J9JSQ7	tr|J9JSQ7|J9JSQ7_ACYPI	#N/A	Acyrthosiphon pisum (Pea aphid)	#N/A	#N/A	#N/A	Uncharacterized protein	Signal IP
TR34482|c0_g1_i2	0.355095	NA	NA	0.68071	2.23451e-06	2.03572e-05	1	0.000447176	0.00314169	Baseline Expressed	Feed Specific	Starved Specific	1650	Insects swissprot	J9K7U2	tr|J9K7U2|J9K7U2_ACYPI	#N/A	Acyrthosiphon pisum (Pea aphid)	#N/A	nucleic acid binding [GO:0003676]; nucleotide binding [GO:0000166]	#N/A	Uncharacterized protein	Signal IP
TR34014|c0_g1_i3	-0.61891	NA	NA	0.491441	0.000217927	2.03572e-05	1	0.0172865	0.00314169	Baseline Expressed	Feed Specific	Starved Specific	556	NA	NA	NA	NA	NA	NA	NA	NA	NA	Signal IP
TR9529|c0_g2_i1	0.85561	-0.35816	0.55656	0.298143	0.711537	0.598626	1	1	1	Baseline Expressed	Baseline Expressed	Baseline Expressed	606	Insects swissprot	J9KNN0	tr|J9KNN0|J9KNN0_ACYPI	#N/A	Acyrthosiphon pisum (Pea aphid)	#N/A	#N/A	#N/A	Uncharacterized protein	Signal IP
TR20412|c0_g1_i1	0.777608	-0.157301	0.679417	0.347208	0.873659	0.515391	1	1	1	Baseline Expressed	Baseline Expressed	Baseline Expressed	607	Insects swissprot	J9KYL5	tr|J9KYL5|J9KYL5_ACYPI	#N/A	Acyrthosiphon pisum (Pea aphid)	#N/A	#N/A	#N/A	Uncharacterized protein	Signal IP
TR3470|c0_g1_i1	-0.514573	1.19047	0.735009	0.572679	0.254922	0.483222	1	1	1	Baseline Expressed	Baseline Expressed	Baseline Expressed	1152	NA	NA	NA	NA	NA	NA	NA	NA	NA	Signal IP
TR30824|c0_g2_i1	-1.41504	NA	NA	0.135481	0.00758747	3.09408e-05	1	0.264809	0.00440532	Baseline Expressed	Feed Specific	Starved Specific	920	Insects swissprot	A0A067R3E4	tr|A0A067R3E4|A0A067R3E4_ZOONE	#N/A	Zootermopsis nevadensis (Dampwood termite)	#N/A	zinc ion binding [GO:0008270]	#N/A	RING-box protein 1	Signal IP
TR4486|c0_g1_i1	0	-0.843094	-0.783984	1	0.450268	0.494882	1	1	1	Baseline Expressed	Baseline Expressed	Baseline Expressed	828	Insects swissprot	X1XBG9	tr|X1XBG9|X1XBG9_ACYPI	#N/A	Acyrthosiphon pisum (Pea aphid)	#N/A	#N/A	#N/A	Uncharacterized protein	Signal IP
TR30852|c0_g1_i1	-1.37851	NA	NA	0.147218	0.00758747	3.57469e-05	1	0.264809	0.00491545	Baseline Expressed	Feed Specific	Starved Specific	1110	Insects swissprot	A0A087ZNJ7	tr|A0A087ZNJ7|A0A087ZNJ7_APIME	#N/A	Apis mellifera (Honeybee)	hexose metabolic process [GO:0019318]	aldose 1-epimerase activity [GO:0004034]; carbohydrate binding [GO:0030246]	#N/A	PIRNR:PIRNR005096}.	Signal IP
TR16945|c0_g1_i1	0.462972	-1.23012	-0.708035	0.595388	0.255791	0.540827	1	1	1	Baseline Expressed	Baseline Expressed	Baseline Expressed	555	Insects swissprot	J9JRL6	tr|J9JRL6|J9JRL6_ACYPI	#N/A	Acyrthosiphon pisum (Pea aphid)	#N/A	#N/A	#N/A	Uncharacterized protein	Signal IP
TR34345|c0_g1_i2	-0.302563	-0.0827117	-0.326164	0.747921	0.952886	0.778659	1	1	1	Baseline Expressed	Baseline Expressed	Baseline Expressed	1544	Insects swissprot	J9JU45	tr|J9JU45|J9JU45_ACYPI	ko01100-Metabolic pathways ; ko00860-Porphyrin and chlorophyll metabolism ; ko00983-Drug metabolism - other enzymes ; ko00500-Starch and sucrose metabolism ; ko00040-Pentose and glucuronate interconversions ; ko00053-Ascorbate and aldarate metabolism ; ko05204-Chemical carcinogenesis ; ko00980-Metabolism of xenobiotics by cytochrome P450 ; ko00982-Drug metabolism - cytochrome P450 ; ko00830-Retin…	Acyrthosiphon pisum (Pea aphid)	#N/A	glucuronosyltransferase activity [GO:0015020]	integral component of membrane [GO:0016021]	UDP-glucuronosyltransferase (EC 2.4.1.17)	Signal IP
TR35875|c0_g1_i9	-2.20945	2.9525	0.80216	0.0313445	0.011685	0.447792	0.706827	0.361884	1	Down Regulated	Up Regulated	Baseline Expressed	611	Insects swissprot	X1WKQ4	tr|X1WKQ4|X1WKQ4_ACYPI	#N/A	Acyrthosiphon pisum (Pea aphid)	#N/A	calcium ion binding [GO:0005509]	#N/A	Uncharacterized protein	Signal IP
TR27386|c0_g1_i1	-0.469485	NA	NA	0.615208	0.000351229	5.60293e-05	1	0.0255418	0.00699515	Baseline Expressed	Feed Specific	Starved Specific	691	Insects swissprot	A0A034VMX3	tr|A0A034VMX3|A0A034VMX3_BACDO	#N/A	Bactrocera dorsalis (Oriental fruit fly) (Dacus dorsalis)	#N/A	2 iron, 2 sulfur cluster binding [GO:0051537]; metal ion binding [GO:0046872]; oxidoreductase activity [GO:0016491]	#N/A	NADH dehydrogenase (Ubiquinone) flavoprotein 2, mitochondrial	Signal IP
TR11013|c0_g1_i1	-2.80735	1.39791	-1.35033	0.0105615	0.417961	0.262849	0.38051	1	1	Down Regulated	Baseline Expressed	Baseline Expressed	1036	Insects swissprot	V5FUE3	tr|V5FUE3|V5FUE3_ANOGL	#N/A	Anoplophora glabripennis (Asian longhorn beetle) (Anoplophora nobilis)	cellulose biosynthetic process [GO:0030244]	intramolecular transferase activity [GO:0016866]	#N/A	Alpha-1,4-glucan-protein synthase (UDP-forming) (Fragment)	Signal IP
TR4291|c0_g1_i3	0.447459	-2.50898	-2.00241	0.616094	0.0354542	0.114667	1	0.735166	1	Baseline Expressed	Down Regulated	Down Regulated	649	NA	NA	NA	NA	NA	NA	NA	NA	NA	Signal IP
TR26779|c0_g1_i1	0.165059	-0.226577	-0.0024074	0.867742	0.842455	1	1	1	1	Baseline Expressed	Baseline Expressed	Baseline Expressed	1245	Insects swissprot	J9KRD4	tr|J9KRD4|J9KRD4_ACYPI	#N/A	Acyrthosiphon pisum (Pea aphid)	#N/A	#N/A	#N/A	Uncharacterized protein	Signal IP
TR71263|c0_g1_i1	-3.41504	NA	NA	0.00426722	0.511946	0.000106628	0.200022	1	0.01158	Down Regulated	Feed Specific	Starved Specific	916	Insects swissprot	Q16V02	tr|Q16V02|Q16V02_AEDAE	ko05200-Pathways in cancer ; ko05203-Viral carcinogenesis ; ko04932-Non-alcoholic fatty liver disease (NAFLD) ; ko04151-PI3K-Akt signaling pathway ; ko05205-Proteoglycans in cancer ; ko04014-Ras signaling pathway ; ko04015-Rap1 signaling pathway ; ko04024-cAMP signaling pathway ; ko04510-Focal adhesion ; ko04810-Regulation of actin cytoskeleton ; ko04010-MAPK signaling pathway ; ko04062-Chemokine…	Aedes aegypti (Yellowfever mosquito) (Culex aegypti)	small GTPase mediated signal transduction [GO:0007264]	GTP binding [GO:0005525]	intracellular [GO:0005622]; membrane [GO:0016020]	AAEL009732-PA	Signal IP
TR33540|c1_g1_i5	-0.430634	0.231904	-0.13962	0.657433	0.8569	0.914276	1	1	1	Baseline Expressed	Baseline Expressed	Baseline Expressed	615	Insects swissprot	X1XMP4	tr|X1XMP4|X1XMP4_ACYPI	#N/A	Acyrthosiphon pisum (Pea aphid)	#N/A	#N/A	#N/A	Uncharacterized protein	Signal IP
TR26300|c0_g1_i1	-1.04731	NA	NA	0.288483	0.00758747	0.00012635	1	0.264809	0.0132702	Baseline Expressed	Feed Specific	Starved Specific	693	Insects swissprot	A0A088A9Q2	tr|A0A088A9Q2|A0A088A9Q2_APIME	ko03050-Proteasome	Apis mellifera (Honeybee)	proteolysis involved in cellular protein catabolic process [GO:0051603]	threonine-type endopeptidase activity [GO:0004298]	proteasome core complex [GO:0005839]	Uncharacterized protein	Signal IP
TR35879|c0_g1_i2	0.647698	NA	NA	0.464432	6.48434e-06	0.000150294	1	0.00106914	0.0149321	Baseline Expressed	Feed Specific	Starved Specific	1071	Insects swissprot	B4JPU9	tr|B4JPU9|B4JPU9_DROGR	ko05016-Huntington's disease ; ko05166-HTLV-I infection ; ko05012-Parkinson's disease ; ko04022-cGMP-PKG signaling pathway ; ko04020-Calcium signaling pathway	Drosophila grimshawi (Fruit fly) (Idiomyia grimshawi)	regulation of cilium assembly [GO:1902017]	voltage-gated anion channel activity [GO:0008308]	mitochondrial outer membrane [GO:0005741]	GH13331	Signal IP
TR19753|c0_g1_i1	0.142019	0.790232	0.991361	0.893889	0.453756	0.361586	1	1	1	Baseline Expressed	Baseline Expressed	Baseline Expressed	927	Insects swissprot	J9KKI3	tr|J9KKI3|J9KKI3_ACYPI	#N/A	Acyrthosiphon pisum (Pea aphid)	#N/A	#N/A	#N/A	Uncharacterized protein	Signal IP
TR36094|c0_g1_i2	0.103093	-0.652712	-0.490508	0.931641	0.5813	0.692113	1	1	1	Baseline Expressed	Baseline Expressed	Baseline Expressed	528	Insects swissprot	X1X125	tr|X1X125|X1X125_ACYPI	#N/A	Acyrthosiphon pisum (Pea aphid)	DNA integration [GO:0015074]	nucleic acid binding [GO:0003676]	#N/A	Uncharacterized protein	Signal IP
TR33274|c0_g1_i1	-0.0544478	0.312184	0.316847	0.976168	0.793381	0.793671	1	1	1	Baseline Expressed	Baseline Expressed	Baseline Expressed	1742	Insects swissprot	J9KK27	tr|J9KK27|J9KK27_ACYPI	#N/A	Acyrthosiphon pisum (Pea aphid)	#N/A	nucleic acid binding [GO:0003676]	#N/A	Uncharacterized protein	Signal IP
TR34345|c0_g1_i1	-0.584963	-0.450083	-0.975935	0.561297	0.745078	0.435479	1	1	1	Baseline Expressed	Baseline Expressed	Baseline Expressed	979	Insects swissprot	J9JU45	tr|J9JU45|J9JU45_ACYPI	ko01100-Metabolic pathways ; ko00860-Porphyrin and chlorophyll metabolism ; ko00983-Drug metabolism - other enzymes ; ko00500-Starch and sucrose metabolism ; ko00040-Pentose and glucuronate interconversions ; ko00053-Ascorbate and aldarate metabolism ; ko05204-Chemical carcinogenesis ; ko00980-Metabolism of xenobiotics by cytochrome P450 ; ko00982-Drug metabolism - cytochrome P450 ; ko00830-Retin…	Acyrthosiphon pisum (Pea aphid)	#N/A	glucuronosyltransferase activity [GO:0015020]	integral component of membrane [GO:0016021]	UDP-glucuronosyltransferase (EC 2.4.1.17)	Signal IP
TR8754|c0_g1_i1	-1.58496	NA	NA	0.138502	0.0547882	0.000259297	1	0.881183	0.0224517	Baseline Expressed	Feed Specific	Starved Specific	674	Insects swissprot	E0VWX3	tr|E0VWX3|E0VWX3_PEDHC	#N/A	Pediculus humanus subsp. corporis (Body louse)	protein folding [GO:0006457]	peptidyl-prolyl cis-trans isomerase activity [GO:0003755]	#N/A	Peptidyl-prolyl cis-trans isomerase	Signal IP
TR21065|c0_g1_i1	1.60334	-0.95167	0.710781	0.0593906	0.333728	0.532247	0.916724	1	1	Baseline Expressed	Baseline Expressed	Baseline Expressed	760	Insects swissprot	J9KYC7	tr|J9KYC7|J9KYC7_ACYPI	#N/A	Acyrthosiphon pisum (Pea aphid)	#N/A	#N/A	#N/A	Uncharacterized protein	Signal IP
TR30810|c1_g1_i1	0.343954	0.861315	1.26438	0.720896	0.408271	0.244201	1	1	1	Baseline Expressed	Baseline Expressed	Baseline Expressed	446	Insects swissprot	X1X4F6	tr|X1X4F6|X1X4F6_ACYPI	#N/A	Acyrthosiphon pisum (Pea aphid)	#N/A	#N/A	#N/A	Uncharacterized protein	Signal IP
TR26182|c0_g1_i1	0.206451	-0.421514	-0.155953	0.841245	0.71949	0.908612	1	1	1	Baseline Expressed	Baseline Expressed	Baseline Expressed	1037	Insects swissprot	X1WRP9	tr|X1WRP9|X1WRP9_ACYPI	#N/A	Acyrthosiphon pisum (Pea aphid)	#N/A	#N/A	#N/A	Uncharacterized protein	Signal IP
TR26734|c0_g1_i1	0.0565835	-0.778964	-0.66327	0.975436	0.524428	0.599016	1	1	1	Baseline Expressed	Baseline Expressed	Baseline Expressed	941	Insects swissprot	J9KUQ9	tr|J9KUQ9|J9KUQ9_ACYPI	#N/A	Acyrthosiphon pisum (Pea aphid)	#N/A	#N/A	#N/A	Uncharacterized protein	Signal IP
TR8797|c0_g1_i2	0.459432	-0.324552	0.19399	0.630101	0.77857	0.885047	1	1	1	Baseline Expressed	Baseline Expressed	Baseline Expressed	1123	Insects swissprot	J9LGX5	tr|J9LGX5|J9LGX5_ACYPI	#N/A	Acyrthosiphon pisum (Pea aphid)	#N/A	#N/A	#N/A	Uncharacterized protein	Signal IP
TR32100|c0_g1_i1	-1.26303	0.245911	-0.958013	0.243626	0.899713	0.456198	1	1	1	Baseline Expressed	Baseline Expressed	Baseline Expressed	925	Insects swissprot	Q292L7	tr|Q292L7|Q292L7_DROPS	ko03010-Ribosome	Drosophila pseudoobscura pseudoobscura (Fruit fly)	translation [GO:0006412]	structural constituent of ribosome [GO:0003735]	ribosome [GO:0005840]	Ribosomal protein L19	Signal IP
TR4486|c0_g1_i2	0.283793	-0.55146	-0.208557	0.781314	0.643646	0.878498	1	1	1	Baseline Expressed	Baseline Expressed	Baseline Expressed	700	Insects swissprot	X1XBG9	tr|X1XBG9|X1XBG9_ACYPI	#N/A	Acyrthosiphon pisum (Pea aphid)	#N/A	#N/A	#N/A	Uncharacterized protein	Signal IP
TR17466|c0_g2_i1	-0.436099	1.86504	1.48805	0.682727	0.0878305	0.173188	1	1	1	Baseline Expressed	Baseline Expressed	Baseline Expressed	579	Insects swissprot	X1X1U5	tr|X1X1U5|X1X1U5_ACYPI	#N/A	Acyrthosiphon pisum (Pea aphid)	response to oxidative stress [GO:0006979]	heme binding [GO:0020037]; peroxidase activity [GO:0004601]	#N/A	Uncharacterized protein	Signal IP
TR31615|c0_g1_i1	-0.523562	1.96777	1.50332	0.621946	0.0729035	0.168387	1	1	1	Baseline Expressed	Baseline Expressed	Baseline Expressed	1107	Insects swissprot	J9K2C6	tr|J9K2C6|J9K2C6_ACYPI	#N/A	Acyrthosiphon pisum (Pea aphid)	lipid metabolic process [GO:0006629]	nucleic acid binding [GO:0003676]	#N/A	Uncharacterized protein	Signal IP
TR24349|c0_g1_i1	-1.06413	0.462044	-0.542976	0.325771	0.763811	0.673412	1	1	1	Baseline Expressed	Baseline Expressed	Baseline Expressed	365	NA	NA	NA	NA	NA	NA	NA	NA	NA	Signal IP
TR27887|c0_g2_i1	-1.71621	NA	NA	0.132658	0.107808	0.000572952	1	1	0.0420293	Baseline Expressed	Feed Specific	Starved Specific	777	Insects swissprot	Q4GXN7	tr|Q4GXN7|Q4GXN7_9CUCU	#N/A	Mycetophagus quadripustulatus	translation [GO:0006412]	structural constituent of ribosome [GO:0003735]	ribosome [GO:0005840]	Ribosomal protein L3e (Fragment)	Signal IP
TR17995|c0_g1_i1	0.540568	-0.514623	0.0850554	0.573271	0.655642	0.963117	1	1	1	Baseline Expressed	Baseline Expressed	Baseline Expressed	469	Insects swissprot	J9M6G9	tr|J9M6G9|J9M6G9_ACYPI	#N/A	Acyrthosiphon pisum (Pea aphid)	#N/A	#N/A	extracellular region [GO:0005576]	Uncharacterized protein	Signal IP
TR34364|c0_g1_i1	0.514573	-0.0495448	0.524138	0.59834	0.976862	0.668345	1	1	1	Baseline Expressed	Baseline Expressed	Baseline Expressed	880	Insects swissprot	J9LEJ9	tr|J9LEJ9|J9LEJ9_ACYPI	#N/A	Acyrthosiphon pisum (Pea aphid)	#N/A	#N/A	#N/A	Uncharacterized protein	Signal IP
TR23580|c0_g1_i1	0.308122	NA	NA	0.767418	0.000351229	0.000880096	1	0.0255418	0.0582932	Baseline Expressed	Feed Specific	Starved Specific	781	Insects swissprot	D6WFR9	tr|D6WFR9|D6WFR9_TRICA	ko04810-Regulation of actin cytoskeleton ; ko04360-Axon guidance ; ko04666-Fc gamma R-mediated phagocytosis ; ko05133-Pertussis	Tribolium castaneum (Red flour beetle)	actin filament depolymerization [GO:0030042]	#N/A	actin cytoskeleton [GO:0015629]	Putative uncharacterized protein	Signal IP
TR18064|c0_g1_i1	-2.07039	-0.339051	-2.35033	0.0890739	0.926386	0.105706	1	1	1	Down Regulated	Baseline Expressed	Down Regulated	713	Insects swissprot	V5I8L6	tr|V5I8L6|V5I8L6_ANOGL	#N/A	Anoplophora glabripennis (Asian longhorn beetle) (Anoplophora nobilis)	translation [GO:0006412]	structural constituent of ribosome [GO:0003735]	ribosome [GO:0005840]	60S ribosomal protein L4	Signal IP
TR34733|c0_g1_i1	1.43296	NA	NA	0.109448	2.5313e-06	0.00110101	1	0.000497084	0.0692076	Baseline Expressed	Feed Specific	Starved Specific	1695	Insects swissprot	B4P8H4	tr|B4P8H4|B4P8H4_DROYA	ko01100-Metabolic pathways ; ko04071-Sphingolipid signaling pathway ; ko00600-Sphingolipid metabolism	Drosophila yakuba (Fruit fly)	carboxylic acid metabolic process [GO:0019752]	carboxy-lyase activity [GO:0016831]; pyridoxal phosphate binding [GO:0030170]	#N/A	GE14215	Signal IP
TR34062|c0_g1_i4	1.03562	0.0847563	1.17949	0.261267	0.948098	0.303591	1	1	1	Baseline Expressed	Baseline Expressed	Baseline Expressed	565	NA	NA	NA	NA	NA	NA	NA	NA	NA	Signal IP
TR31768|c0_g1_i1	0.925999	-0.528085	0.457024	0.320292	0.634987	0.715869	1	1	1	Baseline Expressed	Baseline Expressed	Baseline Expressed	1112	Insects swissprot	J9L3J3	tr|J9L3J3|J9L3J3_ACYPI	#N/A	Acyrthosiphon pisum (Pea aphid)	#N/A	#N/A	#N/A	Uncharacterized protein	Signal IP
TR24651|c0_g1_i1	-1.51457	2.26298	0.807521	0.198768	0.0765994	0.496611	1	1	1	Baseline Expressed	Up Regulated	Baseline Expressed	910	Insects swissprot	J9KT04	tr|J9KT04|J9KT04_ACYPI	#N/A	Acyrthosiphon pisum (Pea aphid)	#N/A	#N/A	#N/A	Uncharacterized protein	Signal IP
TR69310|c0_g1_i1	0.275634	2.74472	3.07946	0.802411	0.00511445	0.00271077	1	0.20408	0.141425	Baseline Expressed	Up Regulated	Up Regulated	471	Insects swissprot	J9JUD4	tr|J9JUD4|J9JUD4_ACYPI	#N/A	Acyrthosiphon pisum (Pea aphid)	#N/A	#N/A	#N/A	Uncharacterized protein	Signal IP
TR1630|c0_g1_i1	-1.24793	0.857346	-0.331472	0.288099	0.585212	0.811531	1	1	1	Baseline Expressed	Baseline Expressed	Baseline Expressed	716	Insects swissprot	J9KXP9	tr|J9KXP9|J9KXP9_ACYPI	#N/A	Acyrthosiphon pisum (Pea aphid)	#N/A	#N/A	#N/A	Uncharacterized protein	Signal IP
TR23571|c0_g1_i1	-1.926	3.05327	1.18638	0.122392	0.0174359	0.305303	1	0.480399	1	Baseline Expressed	Up Regulated	Baseline Expressed	1366	Insects swissprot	J9LW67	tr|J9LW67|J9LW67_ACYPI	#N/A	Acyrthosiphon pisum (Pea aphid)	#N/A	#N/A	#N/A	Uncharacterized protein	Signal IP
TR35546|c0_g1_i2	3.04924	NA	NA	0.000263927	6.32018e-10	0.00175918	0.0245238	5.91749e-07	0.100294	Up Regulated	Feed Specific	Starved Specific	1340	Insects swissprot	Q7Q686	tr|Q7Q686|Q7Q686_ANOGA	#N/A	Anopheles gambiae (African malaria mosquito)	#N/A	oxidoreductase activity [GO:0016491]	#N/A	AGAP005980-PA	Signal IP
TR13653|c0_g3_i1	0.473931	-0.339051	0.19399	0.646742	0.784784	0.896621	1	1	1	Baseline Expressed	Baseline Expressed	Baseline Expressed	1017	Insects swissprot	J9KRG1	tr|J9KRG1|J9KRG1_ACYPI	#N/A	Acyrthosiphon pisum (Pea aphid)	#N/A	#N/A	#N/A	Uncharacterized protein	Signal IP
TR25189|c0_g1_i2	0	1.06088	1.11999	1	0.356141	0.341134	1	1	1	Baseline Expressed	Baseline Expressed	Baseline Expressed	1211	Insects swissprot	J9KYI7	tr|J9KYI7|J9KYI7_ACYPI	#N/A	Acyrthosiphon pisum (Pea aphid)	transport [GO:0006810]	nucleic acid binding [GO:0003676]; nucleotide binding [GO:0000166]	intracellular [GO:0005622]	Uncharacterized protein	Signal IP
TR30397|c0_g1_i4	-0.0824622	-0.230117	-0.253469	0.967489	0.877948	0.861803	1	1	1	Baseline Expressed	Baseline Expressed	Baseline Expressed	409	Insects swissprot	J9K562	tr|J9K562|J9K562_ACYPI	#N/A	Acyrthosiphon pisum (Pea aphid)	#N/A	extracellular ligand-gated ion channel activity [GO:0005230]	cell junction [GO:0030054]; integral component of membrane [GO:0016021]; plasma membrane [GO:0005886]; synapse [GO:0045202]	Uncharacterized protein	Signal IP
TR7550|c0_g1_i1	-0.263034	NA	NA	0.831532	0.00758747	0.00175918	1	0.264809	0.100294	Baseline Expressed	Feed Specific	Starved Specific	637	Insects swissprot	W5J3Q2	tr|W5J3Q2|W5J3Q2_ANODA	#N/A	Anopheles darlingi (Mosquito)	protein targeting to Golgi [GO:0000042]	#N/A	intracellular [GO:0005622]	Uncharacterized protein	Signal IP
TR25556|c0_g1_i2	-0.36257	1.17552	0.872062	0.76054	0.328559	0.469655	1	1	1	Baseline Expressed	Baseline Expressed	Baseline Expressed	434	NA	NA	NA	NA	NA	NA	NA	NA	NA	Signal IP
TR34364|c0_g1_i2	0.556393	-0.116659	0.498844	0.589707	0.933816	0.700501	1	1	1	Baseline Expressed	Baseline Expressed	Baseline Expressed	712	Insects swissprot	J9LEJ9	tr|J9LEJ9|J9LEJ9_ACYPI	#N/A	Acyrthosiphon pisum (Pea aphid)	#N/A	#N/A	#N/A	Uncharacterized protein	Signal IP
TR22422|c0_g1_i1	-3	0.982877	-1.95801	0.0432639	0.803737	0.200336	0.822045	1	1	Down Regulated	Baseline Expressed	Baseline Expressed	640	NA	NA	NA	NA	NA	NA	NA	NA	NA	Signal IP
TR3035|c0_g1_i4	-0.447459	0.3308	-0.057549	0.724721	0.842411	0.988885	1	1	1	Baseline Expressed	Baseline Expressed	Baseline Expressed	716	Insects swissprot	J9M956	tr|J9M956|J9M956_ACYPI	#N/A	Acyrthosiphon pisum (Pea aphid)	#N/A	carboxylic ester hydrolase activity [GO:0052689]	extracellular region [GO:0005576]	Uncharacterized protein	Signal IP
TR1559|c0_g1_i1	-0.736966	NA	NA	0.556115	0.0547882	0.00376415	1	0.881183	0.175574	Baseline Expressed	Feed Specific	Starved Specific	564	NA	NA	NA	NA	NA	NA	NA	NA	NA	Signal IP
TR42616|c0_g1_i1	-0.106915	-1.71756	-1.76537	0.961046	0.326409	0.261835	1	1	1	Baseline Expressed	Baseline Expressed	Baseline Expressed	557	Insects swissprot	J9MAT2	tr|J9MAT2|J9MAT2_ACYPI	#N/A	Acyrthosiphon pisum (Pea aphid)	#N/A	#N/A	#N/A	Uncharacterized protein	Signal IP
TR10522|c0_g1_i2	-1.80735	-0.0171233	-1.76537	0.193445	1	0.261835	1	1	1	Baseline Expressed	Baseline Expressed	Baseline Expressed	525	NA	NA	NA	NA	NA	NA	NA	NA	NA	Signal IP
TR4833|c0_g1_i1	1.20645	NA	NA	0.23064	0.000138334	0.00653014	1	0.0123985	0.264553	Baseline Expressed	Feed Specific	Starved Specific	562	Insects swissprot	H9J523	tr|H9J523|H9J523_BOMMO	#N/A	Bombyx mori (Silk moth)	#N/A	ATP binding [GO:0005524]	#N/A	Uncharacterized protein	Signal IP
TR17330|c0_g1_i1	1.41504	-1.43216	0.0419867	0.158419	0.233845	1	1	1	1	Baseline Expressed	Baseline Expressed	Baseline Expressed	1189	Insects swissprot	J9JX15	tr|J9JX15|J9JX15_ACYPI	ko05016-Huntington's disease	Acyrthosiphon pisum (Pea aphid)	#N/A	#N/A	#N/A	Uncharacterized protein	Signal IP
TR32977|c0_g2_i1	0	0.0608792	0.119989	1	0.996814	0.960536	1	1	1	Baseline Expressed	Baseline Expressed	Baseline Expressed	657	Insects swissprot	J9M2H6	tr|J9M2H6|J9M2H6_ACYPI	#N/A	Acyrthosiphon pisum (Pea aphid)	#N/A	#N/A	#N/A	Uncharacterized protein	Signal IP
TR2315|c0_g1_i1	-0.125531	NA	NA	0.956596	0.0276137	0.00872937	1	0.617681	0.32839	Baseline Expressed	Feed Specific	Starved Specific	438	Insects swissprot	E1ZXA6	tr|E1ZXA6|E1ZXA6_CAMFO	#N/A	Camponotus floridanus (Florida carpenter ant)	transport [GO:0006810]	#N/A	integral component of membrane [GO:0016021]	SEC14-like protein 2	Signal IP
TR29947|c0_g1_i1	0.447459	NA	NA	0.724721	0.00758747	0.0117953	1	0.264809	0.401666	Baseline Expressed	Feed Specific	Starved Specific	562	Insects swissprot	R4WQW2	tr|R4WQW2|R4WQW2_9HEMI	#N/A	Riptortus pedestris	transport [GO:0006810]	#N/A	integral component of membrane [GO:0016021]	Integral membrane protein, Tmp21-I, putative	Signal IP
TR32977|c0_g2_i2	0.678072	-1.60209	-0.864904	0.577732	0.305446	0.608579	1	1	1	Baseline Expressed	Baseline Expressed	Baseline Expressed	460	Insects swissprot	J9LGH8	tr|J9LGH8|J9LGH8_ACYPI	#N/A	Acyrthosiphon pisum (Pea aphid)	#N/A	#N/A	#N/A	Uncharacterized protein	Signal IP
TR55420|c0_g1_i1	-0.736966	0.513391	-0.164464	0.62489	0.811876	0.943523	1	1	1	Baseline Expressed	Baseline Expressed	Baseline Expressed	519	NA	NA	NA	NA	NA	NA	NA	NA	NA	Signal IP
TR8797|c0_g1_i1	0.530515	-0.215063	0.374562	0.693142	0.903718	0.826891	1	1	1	Baseline Expressed	Baseline Expressed	Baseline Expressed	550	Insects swissprot	J9LGX5	tr|J9LGX5|J9LGX5_ACYPI	#N/A	Acyrthosiphon pisum (Pea aphid)	#N/A	#N/A	#N/A	Uncharacterized protein	Signal IP
TR36052|c2_g9_i2	-0.415037	1.33651	0.980586	0.82085	0.403168	0.504727	1	1	1	Baseline Expressed	Baseline Expressed	Baseline Expressed	466	NA	NA	NA	NA	NA	NA	NA	NA	NA	Signal IP
TR17527|c0_g2_i1	1	NA	NA	0.442487	0.0103726	0.0446858	1	0.328218	0.863265	Baseline Expressed	Feed Specific	Starved Specific	481	Insects swissprot	B4HZ81	sp|B4HZ81|CISD2_DROSE	#N/A	Drosophila sechellia (Fruit fly)	#N/A	2 iron, 2 sulfur cluster binding [GO:0051537]; metal ion binding [GO:0046872]	endoplasmic reticulum membrane [GO:0005789]; integral component of membrane [GO:0016021]	CDGSH iron-sulfur domain-containing protein 2 homolog	Signal IP
TR8680|c0_g1_i1	0.192645	0.857346	1.1091	0.942542	0.585212	0.459796	1	1	1	Baseline Expressed	Baseline Expressed	Baseline Expressed	548	Insects swissprot	J9LHY8	tr|J9LHY8|J9LHY8_ACYPI	#N/A	Acyrthosiphon pisum (Pea aphid)	DNA repair [GO:0006281]; telomere maintenance [GO:0000723]	DNA helicase activity [GO:0003678]	#N/A	Uncharacterized protein	Signal IP
TR7656|c0_g1_i1	-1.32193	2.64584	1.38302	0.555818	0.191742	0.388502	1	1	1	Baseline Expressed	Up Regulated	Baseline Expressed	585	Insects swissprot	J9KN23	tr|J9KN23|J9KN23_ACYPI	#N/A	Acyrthosiphon pisum (Pea aphid)	#N/A	#N/A	#N/A	Uncharacterized protein	Signal IP
TR23485|c0_g1_i1	-2	4.04177	2.10088	0.461912	0.0463555	0.174527	1	0.835802	1	Down Regulated	Up Regulated	Up Regulated	416	Insects swissprot	X1WW43	tr|X1WW43|X1WW43_ACYPI	#N/A	Acyrthosiphon pisum (Pea aphid)	#N/A	#N/A	#N/A	Uncharacterized protein	Signal IP
TR34011|c0_g1_i1	3.9386	NA	NA	0.000460347	7.50148e-06	0.238814	0.0374114	0.00119187	1	Up Regulated	Feed Specific	Starved Specific	1041	Insects swissprot	R4UKF4	tr|R4UKF4|R4UKF4_COPFO	#N/A	Coptotermes formosanus (Formosan subterranean termite)	carbohydrate metabolic process [GO:0005975]	hydrolase activity, hydrolyzing O-glycosyl compounds [GO:0004553]	#N/A	Glycosyl hydrolase family 18 (GH18) domain containing protein (Fragment)	Signal IP
TR35507|c0_g1_i1	5.83289	NA	NA	9.7025e-08	7.5856e-09	0.395239	3.77312e-05	4.27665e-06	1	Up Regulated	Feed Specific	Starved Specific	1169	Insects swissprot	R4UKF4	tr|R4UKF4|R4UKF4_COPFO	#N/A	Coptotermes formosanus (Formosan subterranean termite)	carbohydrate metabolic process [GO:0005975]	hydrolase activity, hydrolyzing O-glycosyl compounds [GO:0004553]	#N/A	Glycosyl hydrolase family 18 (GH18) domain containing protein (Fragment)	Signal IP
TR33156|c0_g1_i1	4.9542	NA	NA	0.000458757	0.000111116	0.676091	0.03734	0.0104785	1	Up Regulated	Feed Specific	Starved Specific	651	NA	NA	NA	NA	NA	NA	NA	NA	NA	Signal IP
TR53918|c0_g1_i1	NA	NA	#N/A	4.49597e-06	1.942e-05	#N/A	0.00086125	0.00253922	#N/A	Feed Specific	Feed Specific	Not Expressed	603	NA	NA	NA	NA	NA	NA	NA	NA	NA	Signal IP
TR35148|c0_g1_i1	NA	NA	#N/A	0.00113017	0.00304984	#N/A	0.0735227	0.136558	#N/A	Feed Specific	Feed Specific	Not Expressed	473	Insects swissprot	Q17KM5	tr|Q17KM5|Q17KM5_AEDAE	#N/A	Aedes aegypti (Yellowfever mosquito) (Culex aegypti)	#N/A	copper ion binding [GO:0005507]; oxidoreductase activity [GO:0016491]	#N/A	AAEL001640-PA	Signal IP
TR33156|c0_g1_i2	NA	NA	#N/A	0.00208579	0.00557102	#N/A	0.117618	0.21136	#N/A	Feed Specific	Feed Specific	Not Expressed	498	NA	NA	NA	NA	NA	NA	NA	NA	NA	Signal IP
TR23831|c0_g1_i1	NA	NA	#N/A	0.0335379	0.0755689	#N/A	0.706827	1	#N/A	Feed Specific	Feed Specific	Not Expressed	310	NA	NA	NA	NA	NA	NA	NA	NA	NA	Signal IP
TR47957|c0_g1_i1	NA	0	NA	6.85386e-06	0	4.14071e-05	0.00119542	0	0.0055189	Starved Specific	Not Expressed	Starved Specific	846	Insects swissprot	V5G2S8	tr|V5G2S8|V5G2S8_ANOGL	#N/A	Anoplophora glabripennis (Asian longhorn beetle) (Anoplophora nobilis)	carbohydrate metabolic process [GO:0005975]; cell wall macromolecule catabolic process [GO:0016998]; chitin catabolic process [GO:0006032]	chitinase activity [GO:0004568]; chitin binding [GO:0008061]	#N/A	Chitinase 4	Signal IP
